# Supplementary material for: Analysis of 3760 hematologic malignancies reveals rare transcriptomic aberrations of driver genes
Source: Genome Med. 2024 May 20;16:70. doi: 10.1186/s13073-024-01331-6 (PMC11103968; doi:10.1186/s13073-024-01331-6)
Supplement: Supplementary file 2 — Additional file 2: Table S1. Number of individuals, sex, and age groups aggregated by disease entities. [file 13073_2024_1331_MOESM2_ESM.csv]

DiseaseEntity	Number_of_individual	Number_of_female	Number_of_male	Number_of_individual_0-10_yo	Number_of_individual_10-20_yo	Number_of_individual_20-30_yo	Number_of_individual_30-40_yo	Number_of_individual_40-50_yo	Number_of_individual_50-60_yo	Number_of_individual_60-70_yo	Number_of_individual_70-80_yo	Number_of_individual_80-90_yo	Number_of_individual_90-100_yo
AML	730	332	398	1	5	36	36	71	105	148	236	87	5
MDS	713	301	412	0	0	2	11	25	63	166	324	118	4
MPN	344	140	204	0	0	5	12	17	62	98	116	32	2
CLL	279	100	179	0	0	1	2	23	53	97	78	21	4
MM	236	113	123	0	0	2	3	13	47	64	80	26	1
BCP-ALL	204	97	107	14	9	28	21	17	32	40	33	8	2
CMML	142	53	89	0	0	0	0	1	6	27	70	38	0
Mastocytosis	98	42	56	0	1	2	13	21	24	12	18	7	0
CML	92	37	55	0	1	7	9	21	16	17	18	3	0
T-NHL	90	39	51	0	0	0	4	9	15	23	31	8	0
T-ALL	84	22	62	1	6	27	17	11	3	9	7	2	1
MDS/MPN-U	81	33	48	0	0	0	2	1	8	10	34	25	1
MCL	71	28	43	0	0	0	0	9	11	17	24	10	0
MZL	71	30	41	0	0	0	0	7	9	17	29	8	1
HCL	68	12	56	0	0	0	3	14	14	14	14	8	1
aCML	67	20	47	0	0	0	0	1	6	14	35	10	1
HGBL	61	30	31	0	0	3	6	4	3	13	29	3	0
LPL	59	13	46	0	0	0	0	3	8	17	24	7	0
MDS/MPN-RS-T	59	40	19	0	0	0	0	2	7	11	27	11	1
CLPD-NK	58	21	37	0	0	0	1	3	8	16	20	10	0
FL	57	28	29	0	0	1	6	18	11	12	7	2	0
B-NHL	56	24	32	0	0	1	0	4	7	15	22	7	0
HCL-V	29	11	18	0	0	0	0	1	4	1	9	13	1
MGUS	11	4	7	0	0	0	1	3	1	3	2	1	0
