# Supplementary material for: Analysis of 3760 hematologic malignancies reveals rare transcriptomic aberrations of driver genes
Source: Genome Med. 2024 May 20;16:70. doi: 10.1186/s13073-024-01331-6 (PMC11103968; doi:10.1186/s13073-024-01331-6)
Supplement: Supplementary file 3 — Additional file 3: Table S2. Number of filtered variants per sample. [file 13073_2024_1331_MOESM3_ESM.csv]

AnonamizedID	DiseaseEntity	Number_of_variant
AML_3807	AML	229459
AML_2426	AML	164303
AML_2555	AML	164242
AML_1813	AML	158930
AML_3685	AML	153761
AML_3042	AML	137565
AML_1907	AML	133361
AML_1210	AML	115252
AML_2315	AML	111276
AML_2089	AML	108178
AML_3207	AML	106255
AML_3000	AML	105055
AML_1006	AML	93359
AML_4091	AML	84908
AML_0921	AML	83512
AML_3394	AML	82918
AML_3076	AML	80956
AML_3176	AML	78534
AML_1815	AML	75944
AML_1345	AML	73565
AML_3053	AML	71915
AML_0310	AML	69685
AML_3655	AML	68567
AML_2274	AML	66825
AML_1441	AML	63400
AML_1226	AML	61562
AML_2365	AML	60520
AML_3866	AML	60144
AML_2921	AML	60009
AML_2342	AML	59959
AML_4121	AML	58347
AML_1543	AML	58198
AML_2148	AML	57893
AML_4101	AML	57721
AML_1208	AML	57074
AML_2915	AML	56932
AML_2874	AML	56344
AML_0586	AML	55324
AML_0190	AML	55119
AML_4067	AML	55111
AML_0343	AML	54771
AML_1951	AML	54404
AML_1326	AML	54334
AML_0543	AML	54146
AML_1719	AML	53292
AML_4051	AML	52000
AML_2793	AML	51234
AML_3515	AML	51040
AML_1843	AML	50845
AML_2841	AML	50661
AML_3047	AML	49073
AML_1373	AML	47751
AML_3108	AML	47525
AML_1707	AML	47509
AML_0767	AML	46899
AML_4132	AML	46680
AML_2651	AML	46526
AML_3131	AML	46194
AML_3319	AML	45445
AML_3569	AML	44845
AML_1746	AML	44552
AML_3087	AML	43811
AML_3862	AML	42613
AML_0125	AML	42034
AML_0984	AML	41812
AML_1999	AML	41793
AML_1817	AML	41682
AML_0266	AML	41565
AML_0031	AML	41227
AML_0678	AML	41005
AML_0042	AML	40388
AML_1279	AML	40274
AML_1824	AML	40257
AML_1313	AML	39948
AML_2948	AML	38552
AML_1358	AML	38234
AML_3640	AML	38187
AML_1138	AML	37983
AML_1026	AML	37558
AML_0273	AML	37386
AML_0500	AML	37212
AML_1241	AML	37199
AML_2909	AML	37019
AML_1257	AML	36543
AML_3836	AML	35974
AML_0742	AML	35818
AML_0524	AML	35504
AML_3647	AML	35121
AML_1284	AML	35025
AML_1043	AML	34864
AML_1497	AML	34112
AML_3052	AML	33530
AML_2792	AML	33497
AML_1571	AML	33204
AML_3170	AML	33090
AML_0199	AML	32993
AML_0513	AML	32935
AML_1167	AML	32563
AML_0279	AML	32445
AML_4092	AML	32330
AML_3551	AML	32263
AML_0117	AML	32110
AML_2855	AML	31969
AML_0797	AML	31807
AML_1894	AML	31763
AML_2978	AML	31507
AML_3066	AML	31286
AML_1470	AML	31241
AML_3371	AML	30812
AML_3801	AML	30627
AML_0996	AML	30291
AML_3460	AML	29790
AML_1796	AML	29510
AML_3816	AML	29355
AML_4157	AML	29331
AML_0041	AML	29254
AML_4025	AML	29189
AML_1267	AML	29143
AML_0690	AML	29137
AML_3161	AML	29061
AML_1877	AML	29031
AML_3803	AML	28902
AML_1927	AML	28789
AML_3626	AML	28658
AML_0980	AML	28584
AML_2233	AML	28441
AML_4195	AML	28430
AML_0158	AML	28405
AML_3778	AML	28339
AML_0182	AML	28205
AML_4186	AML	28159
AML_1431	AML	28070
AML_0764	AML	27789
AML_2860	AML	27739
AML_1414	AML	27571
AML_0297	AML	27526
AML_0417	AML	27238
AML_3616	AML	27234
AML_3694	AML	27165
AML_3436	AML	27065
AML_0559	AML	27038
AML_1874	AML	27003
AML_0521	AML	26698
AML_3674	AML	26577
AML_1466	AML	26358
AML_0907	AML	26294
AML_0874	AML	26029
AML_2459	AML	25978
AML_2094	AML	25909
AML_2445	AML	25844
AML_2133	AML	25841
AML_2960	AML	25613
AML_1250	AML	25450
AML_3085	AML	25411
AML_1411	AML	25105
AML_0615	AML	25053
AML_2491	AML	25042
AML_2537	AML	24983
AML_0757	AML	24859
AML_0841	AML	24802
AML_0681	AML	24527
AML_2870	AML	24525
AML_3539	AML	24438
AML_3346	AML	24235
AML_1420	AML	24228
AML_3756	AML	24219
AML_3931	AML	24124
AML_2800	AML	24072
AML_2191	AML	23962
AML_2501	AML	23948
AML_3188	AML	23887
AML_3443	AML	23841
AML_1285	AML	23828
AML_0544	AML	23684
AML_1863	AML	23642
AML_2783	AML	23568
AML_2436	AML	23478
AML_0871	AML	23427
AML_2807	AML	23380
AML_1648	AML	23374
AML_3639	AML	23293
AML_4175	AML	23261
AML_1207	AML	23244
AML_3714	AML	23216
AML_0769	AML	23114
AML_0952	AML	23032
AML_3420	AML	22944
AML_3518	AML	22881
AML_0702	AML	22869
AML_3935	AML	22745
AML_2942	AML	22672
AML_2430	AML	22541
AML_2060	AML	22479
AML_3774	AML	22433
AML_0275	AML	22375
AML_0086	AML	22209
AML_1740	AML	22000
AML_3467	AML	21996
AML_2041	AML	21875
AML_1728	AML	21835
AML_2900	AML	21731
AML_3771	AML	21723
AML_0383	AML	21637
AML_0937	AML	21592
AML_3426	AML	21472
AML_1261	AML	21436
AML_2328	AML	21335
AML_3609	AML	21304
AML_1522	AML	21292
AML_3555	AML	21281
AML_3185	AML	21064
AML_2387	AML	21020
AML_1867	AML	20959
AML_1372	AML	20880
AML_3967	AML	20839
AML_3561	AML	20834
AML_1856	AML	20831
AML_2178	AML	20665
AML_1726	AML	20660
AML_0913	AML	20629
AML_2741	AML	20624
AML_1989	AML	20588
AML_3729	AML	20524
AML_1581	AML	20514
AML_3407	AML	20392
AML_0260	AML	20370
AML_4034	AML	20363
AML_0679	AML	20305
AML_2550	AML	20238
AML_0997	AML	20230
AML_1213	AML	19996
AML_1276	AML	19991
AML_1340	AML	19908
AML_0816	AML	19811
AML_1653	AML	19802
AML_3586	AML	19800
AML_3297	AML	19645
AML_1654	AML	19615
AML_3398	AML	19472
AML_0610	AML	19366
AML_2564	AML	19331
AML_2053	AML	19314
AML_2215	AML	19264
AML_3405	AML	19236
AML_2261	AML	19212
AML_2515	AML	19195
AML_2360	AML	19129
AML_2811	AML	19030
AML_3590	AML	19020
AML_2072	AML	19016
AML_2406	AML	18987
AML_0720	AML	18972
AML_1638	AML	18946
AML_3525	AML	18918
AML_3291	AML	18888
AML_3029	AML	18866
AML_4011	AML	18834
AML_2682	AML	18777
AML_3060	AML	18737
AML_1418	AML	18715
AML_3163	AML	18664
AML_1570	AML	18620
AML_4066	AML	18596
AML_2189	AML	18588
AML_2958	AML	18582
AML_0121	AML	18577
AML_1073	AML	18562
AML_0033	AML	18550
AML_3501	AML	18486
AML_2520	AML	18467
AML_0375	AML	18456
AML_0714	AML	18447
AML_2142	AML	18441
AML_1853	AML	18425
AML_3012	AML	18410
AML_0428	AML	18365
AML_0734	AML	18361
AML_0725	AML	18330
AML_3682	AML	18315
AML_3342	AML	18311
AML_3635	AML	18290
AML_4105	AML	18258
AML_3480	AML	18179
AML_2888	AML	18179
AML_0761	AML	18148
AML_3578	AML	18129
AML_0741	AML	18090
AML_2373	AML	18087
AML_2863	AML	18063
AML_2723	AML	17984
AML_3039	AML	17938
AML_3214	AML	17895
AML_0193	AML	17891
AML_3280	AML	17831
AML_0532	AML	17811
AML_3123	AML	17799
AML_3223	AML	17741
AML_3834	AML	17720
AML_2457	AML	17691
AML_1589	AML	17663
AML_2850	AML	17639
AML_1605	AML	17623
AML_3526	AML	17527
AML_4136	AML	17523
AML_1736	AML	17485
AML_3951	AML	17432
AML_1502	AML	17403
AML_0471	AML	17386
AML_1296	AML	17364
AML_3422	AML	17359
AML_0200	AML	17334
AML_4104	AML	17328
AML_0443	AML	17309
AML_1426	AML	17253
AML_4038	AML	17248
AML_2034	AML	17230
AML_3989	AML	17211
AML_2279	AML	17210
AML_3222	AML	17186
AML_4005	AML	17184
AML_3399	AML	17164
AML_0668	AML	17144
AML_1140	AML	17141
AML_4000	AML	17137
AML_0697	AML	17050
AML_3784	AML	17046
AML_4162	AML	17028
AML_0599	AML	17027
AML_2014	AML	17013
AML_4141	AML	17007
AML_3328	AML	16987
AML_3264	AML	16983
AML_2569	AML	16956
AML_4024	AML	16954
AML_1595	AML	16951
AML_2201	AML	16947
AML_1359	AML	16934
AML_1251	AML	16912
AML_2574	AML	16886
AML_0918	AML	16868
AML_2337	AML	16860
AML_0315	AML	16859
AML_3705	AML	16837
AML_2805	AML	16835
AML_0682	AML	16805
AML_1450	AML	16754
AML_0235	AML	16725
AML_0811	AML	16720
AML_2664	AML	16706
AML_1293	AML	16682
AML_0585	AML	16677
AML_1211	AML	16655
AML_2751	AML	16624
AML_4148	AML	16623
AML_2135	AML	16611
AML_0614	AML	16611
AML_3153	AML	16607
AML_0405	AML	16602
AML_3520	AML	16602
AML_1633	AML	16592
AML_2067	AML	16561
AML_1971	AML	16557
AML_3565	AML	16554
AML_3939	AML	16549
AML_4120	AML	16539
AML_3990	AML	16537
AML_3320	AML	16534
AML_1404	AML	16515
AML_3920	AML	16504
AML_0364	AML	16453
AML_3940	AML	16449
AML_2031	AML	16433
AML_1620	AML	16432
AML_2376	AML	16430
AML_2645	AML	16386
AML_0022	AML	16377
AML_3896	AML	16352
AML_1674	AML	16350
AML_3580	AML	16328
AML_3947	AML	16328
AML_0215	AML	16297
AML_1838	AML	16287
AML_1782	AML	16262
AML_3292	AML	16260
AML_3483	AML	16254
AML_3977	AML	16228
AML_1764	AML	16168
AML_1143	AML	16164
AML_2864	AML	16152
AML_2196	AML	16094
AML_1533	AML	16089
AML_3810	AML	16056
AML_1908	AML	16021
AML_2160	AML	16013
AML_3886	AML	16001
AML_1228	AML	15951
AML_2655	AML	15936
AML_1203	AML	15934
AML_3592	AML	15916
AML_3617	AML	15910
AML_1476	AML	15906
AML_3357	AML	15891
AML_1310	AML	15887
AML_4144	AML	15875
AML_2494	AML	15871
AML_0238	AML	15844
AML_0966	AML	15837
AML_2881	AML	15819
AML_1628	AML	15815
AML_2303	AML	15793
AML_3083	AML	15778
AML_0497	AML	15778
AML_3191	AML	15776
AML_2884	AML	15769
AML_2539	AML	15754
AML_3056	AML	15753
AML_1820	AML	15751
AML_0625	AML	15750
AML_3049	AML	15748
AML_0469	AML	15743
AML_3645	AML	15721
AML_2104	AML	15697
AML_0547	AML	15690
AML_3922	AML	15686
AML_1298	AML	15684
AML_0663	AML	15680
AML_1876	AML	15679
AML_4133	AML	15636
AML_3456	AML	15635
AML_0272	AML	15618
AML_0040	AML	15605
AML_2359	AML	15602
AML_3498	AML	15599
AML_2087	AML	15593
AML_0214	AML	15589
AML_0043	AML	15579
AML_3107	AML	15571
AML_2933	AML	15563
AML_3805	AML	15557
AML_3468	AML	15522
AML_0169	AML	15515
AML_0376	AML	15512
AML_1841	AML	15510
AML_2773	AML	15496
AML_0342	AML	15436
AML_3731	AML	15431
AML_3246	AML	15430
AML_1243	AML	15417
AML_2563	AML	15407
AML_2202	AML	15404
AML_2531	AML	15375
AML_1056	AML	15364
AML_3472	AML	15359
AML_0661	AML	15358
AML_0447	AML	15355
AML_1721	AML	15347
AML_1483	AML	15317
AML_0959	AML	15298
AML_0530	AML	15296
AML_0053	AML	15293
AML_0514	AML	15290
AML_3032	AML	15288
AML_0203	AML	15284
AML_0911	AML	15278
AML_4114	AML	15269
AML_2591	AML	15268
AML_0284	AML	15265
AML_2124	AML	15253
AML_1936	AML	15251
AML_2105	AML	15243
AML_2592	AML	15235
AML_0598	AML	15234
AML_0411	AML	15217
AML_1827	AML	15213
AML_0150	AML	15208
AML_2214	AML	15186
AML_1351	AML	15165
AML_3114	AML	15161
AML_2121	AML	15160
AML_0983	AML	15156
AML_2205	AML	15153
AML_3767	AML	15150
AML_3766	AML	15139
AML_0221	AML	15139
AML_3653	AML	15126
AML_0723	AML	15113
AML_1424	AML	15110
AML_2468	AML	15103
AML_2542	AML	15099
AML_2103	AML	15096
AML_1851	AML	15076
AML_2891	AML	15069
AML_0495	AML	15065
AML_3231	AML	15065
AML_1779	AML	15064
AML_4117	AML	15059
AML_4010	AML	15055
AML_0019	AML	15054
AML_2407	AML	15018
AML_0263	AML	15004
AML_2263	AML	14997
AML_2456	AML	14980
AML_0147	AML	14976
AML_3776	AML	14964
AML_3652	AML	14963
AML_3368	AML	14961
AML_1225	AML	14954
AML_3058	AML	14954
AML_0584	AML	14950
AML_1306	AML	14941
AML_0306	AML	14905
AML_3397	AML	14904
AML_3408	AML	14904
AML_0438	AML	14901
AML_0906	AML	14896
AML_1611	AML	14891
AML_3195	AML	14889
AML_1732	AML	14884
AML_3152	AML	14881
AML_0630	AML	14877
AML_3100	AML	14871
AML_1742	AML	14839
AML_1791	AML	14839
AML_0590	AML	14831
AML_1085	AML	14830
AML_0444	AML	14824
AML_2029	AML	14823
AML_3925	AML	14821
AML_3858	AML	14810
AML_4063	AML	14808
AML_2283	AML	14798
AML_1362	AML	14792
AML_0992	AML	14782
AML_0737	AML	14782
AML_3600	AML	14769
AML_0990	AML	14769
AML_1704	AML	14768
AML_3079	AML	14768
AML_1037	AML	14765
AML_1107	AML	14759
AML_1078	AML	14756
AML_2336	AML	14755
AML_0998	AML	14750
AML_2280	AML	14748
AML_3367	AML	14746
AML_0606	AML	14742
AML_0770	AML	14740
AML_3415	AML	14730
AML_1473	AML	14719
AML_2127	AML	14718
AML_3273	AML	14714
AML_0122	AML	14701
AML_1784	AML	14700
AML_3956	AML	14694
AML_1805	AML	14674
AML_1503	AML	14673
AML_1995	AML	14672
AML_2334	AML	14669
AML_2658	AML	14659
AML_2721	AML	14652
AML_2352	AML	14649
AML_3061	AML	14633
AML_1439	AML	14625
AML_1105	AML	14596
AML_1376	AML	14585
AML_0583	AML	14584
AML_1512	AML	14578
AML_2262	AML	14556
AML_0161	AML	14548
AML_3276	AML	14538
AML_3637	AML	14535
AML_2879	AML	14533
AML_1698	AML	14533
AML_4107	AML	14530
AML_2429	AML	14527
AML_0197	AML	14515
AML_2455	AML	14506
AML_3723	AML	14498
AML_2731	AML	14498
AML_4035	AML	14497
AML_3843	AML	14496
AML_2823	AML	14494
AML_4151	AML	14492
AML_2691	AML	14489
AML_0825	AML	14482
AML_0219	AML	14477
AML_3793	AML	14473
AML_1912	AML	14467
AML_1159	AML	14464
AML_0985	AML	14452
AML_1489	AML	14451
AML_2285	AML	14438
AML_4176	AML	14438
AML_4028	AML	14427
AML_0962	AML	14410
AML_3837	AML	14377
AML_3137	AML	14369
AML_1685	AML	14367
AML_0329	AML	14367
AML_1765	AML	14324
AML_1993	AML	14304
AML_0166	AML	14279
AML_2163	AML	14268
AML_0464	AML	14259
AML_3009	AML	14248
AML_0109	AML	14247
AML_3851	AML	14246
AML_1577	AML	14240
AML_1680	AML	14234
AML_2110	AML	14231
AML_1961	AML	14229
AML_3145	AML	14228
AML_2509	AML	14223
AML_3978	AML	14221
AML_1513	AML	14181
AML_0308	AML	14171
AML_3953	AML	14153
AML_3118	AML	14143
AML_4027	AML	14139
AML_3544	AML	14128
AML_3746	AML	14112
AML_3814	AML	14111
AML_0494	AML	14089
AML_1596	AML	14075
AML_3109	AML	14051
AML_0094	AML	14048
AML_3777	AML	14032
AML_0270	AML	14026
AML_2321	AML	14018
AML_2693	AML	14016
AML_2584	AML	13998
AML_1725	AML	13995
AML_0718	AML	13987
AML_0591	AML	13963
AML_0829	AML	13957
AML_2951	AML	13955
AML_2033	AML	13950
AML_2919	AML	13924
AML_1197	AML	13917
AML_1781	AML	13912
AML_0850	AML	13911
AML_1975	AML	13892
AML_0502	AML	13887
AML_1616	AML	13883
AML_0601	AML	13873
AML_4053	AML	13873
AML_0533	AML	13860
AML_1220	AML	13847
AML_0243	AML	13845
AML_2749	AML	13831
AML_3759	AML	13826
AML_2265	AML	13812
AML_3604	AML	13790
AML_1631	AML	13781
AML_4154	AML	13779
AML_3576	AML	13764
AML_1319	AML	13750
AML_1452	AML	13740
AML_2091	AML	13735
AML_3906	AML	13721
AML_0674	AML	13686
AML_4070	AML	13686
AML_2925	AML	13656
AML_3534	AML	13651
AML_3166	AML	13641
AML_1063	AML	13639
AML_3511	AML	13625
AML_2016	AML	13622
AML_3832	AML	13621
AML_1299	AML	13615
AML_0613	AML	13600
AML_1510	AML	13591
AML_0349	AML	13571
AML_2079	AML	13564
AML_4022	AML	13557
AML_2522	AML	13542
AML_1785	AML	13540
AML_0410	AML	13525
AML_3374	AML	13523
AML_0198	AML	13523
AML_1667	AML	13498
AML_0809	AML	13489
AML_1798	AML	13477
AML_3301	AML	13475
AML_2259	AML	13462
AML_2977	AML	13461
AML_0378	AML	13456
AML_3693	AML	13406
AML_0752	AML	13403
AML_2004	AML	13401
AML_0039	AML	13381
AML_2848	AML	13381
AML_2883	AML	13346
AML_0724	AML	13340
AML_2325	AML	13332
AML_0986	AML	13307
AML_2236	AML	13304
AML_3385	AML	13275
AML_2314	AML	13202
AML_0528	AML	13175
AML_3838	AML	13175
AML_0183	AML	13165
AML_3444	AML	13158
AML_1074	AML	13145
AML_3820	AML	13108
AML_1237	AML	13085
AML_0928	AML	13072
AML_3470	AML	13017
AML_0063	AML	12997
AML_0875	AML	12991
AML_0957	AML	12975
AML_2776	AML	12972
AML_0887	AML	12952
AML_1909	AML	12941
AML_2871	AML	12905
AML_0941	AML	12889
AML_3021	AML	12888
AML_3245	AML	12844
AML_2243	AML	12809
AML_0923	AML	12700
AML_1485	AML	12666
AML_2736	AML	12615
AML_2377	AML	12576
AML_2185	AML	12522
AML_0589	AML	12496
AML_4044	AML	12290
AML_3197	AML	12242
AML_2320	AML	11828
AML_1011	AML	11447
AML_1281	AML	3661
MDS_2030	MDS	130132
MDS_2992	MDS	122790
MDS_0867	MDS	87991
MDS_3916	MDS	85882
MDS_0708	MDS	84937
MDS_1743	MDS	84080
MDS_2770	MDS	83197
MDS_1684	MDS	82627
MDS_2139	MDS	76772
MDS_2722	MDS	73481
MDS_1200	MDS	72829
MDS_0826	MDS	72178
MDS_1165	MDS	70938
MDS_1409	MDS	69501
MDS_1612	MDS	64573
MDS_1723	MDS	63543
MDS_0465	MDS	62990
MDS_1378	MDS	61965
MDS_4109	MDS	60883
MDS_2755	MDS	60064
MDS_0162	MDS	58732
MDS_0151	MDS	58509
MDS_1980	MDS	57148
MDS_0140	MDS	57110
MDS_0733	MDS	57009
MDS_3908	MDS	56835
MDS_0090	MDS	54940
MDS_2706	MDS	54281
MDS_0853	MDS	53625
MDS_0146	MDS	53518
MDS_4020	MDS	52728
MDS_3750	MDS	51305
MDS_2594	MDS	50867
MDS_3889	MDS	50730
MDS_1320	MDS	50482
MDS_3306	MDS	48923
MDS_2794	MDS	48600
MDS_0371	MDS	47987
MDS_2323	MDS	47185
MDS_0367	MDS	46015
MDS_3763	MDS	45176
MDS_1900	MDS	45148
MDS_1697	MDS	44853
MDS_2727	MDS	44602
MDS_0326	MDS	44115
MDS_3098	MDS	43745
MDS_1946	MDS	43602
MDS_0217	MDS	43272
MDS_3252	MDS	42677
MDS_3904	MDS	41285
MDS_2405	MDS	41245
MDS_1551	MDS	40919
MDS_1587	MDS	40761
MDS_1292	MDS	39839
MDS_1430	MDS	39794
MDS_1733	MDS	38871
MDS_0774	MDS	38640
MDS_0237	MDS	37879
MDS_3257	MDS	37873
MDS_2157	MDS	36987
MDS_3509	MDS	36828
MDS_3182	MDS	36259
MDS_0304	MDS	36249
MDS_2917	MDS	36109
MDS_4030	MDS	36041
MDS_1003	MDS	35574
MDS_2637	MDS	35478
MDS_3122	MDS	35320
MDS_2237	MDS	35027
MDS_2602	MDS	34700
MDS_2862	MDS	34494
MDS_3317	MDS	34294
MDS_0487	MDS	34275
MDS_2305	MDS	34161
MDS_0821	MDS	34159
MDS_3892	MDS	34150
MDS_0408	MDS	33544
MDS_0486	MDS	33541
MDS_3504	MDS	33472
MDS_3256	MDS	33463
MDS_0397	MDS	33460
MDS_1811	MDS	33307
MDS_2636	MDS	33136
MDS_3556	MDS	32872
MDS_3955	MDS	32705
MDS_0953	MDS	32682
MDS_2615	MDS	32636
MDS_2385	MDS	32522
MDS_0605	MDS	32386
MDS_0781	MDS	32341
MDS_1670	MDS	32237
MDS_1154	MDS	32130
MDS_0184	MDS	31981
MDS_4012	MDS	31961
MDS_3740	MDS	31789
MDS_2235	MDS	31695
MDS_1350	MDS	31636
MDS_0507	MDS	31538
MDS_1021	MDS	31417
MDS_2044	MDS	31398
MDS_4087	MDS	31225
MDS_1850	MDS	30615
MDS_3417	MDS	30458
MDS_1869	MDS	30254
MDS_0729	MDS	30001
MDS_2012	MDS	29619
MDS_3202	MDS	29530
MDS_4016	MDS	29498
MDS_4171	MDS	29442
MDS_2372	MDS	29293
MDS_3721	MDS	29258
MDS_0418	MDS	29053
MDS_4166	MDS	29036
MDS_3815	MDS	28896
MDS_3113	MDS	28784
MDS_3080	MDS	28754
MDS_3554	MDS	28655
MDS_3783	MDS	28550
MDS_0178	MDS	28441
MDS_1008	MDS	28437
MDS_1715	MDS	28429
MDS_2622	MDS	28227
MDS_2267	MDS	28173
MDS_2719	MDS	28091
MDS_3112	MDS	28001
MDS_0148	MDS	27997
MDS_1148	MDS	27710
MDS_3669	MDS	27696
MDS_3574	MDS	27637
MDS_0777	MDS	27623
MDS_3775	MDS	27577
MDS_3876	MDS	27464
MDS_0133	MDS	27357
MDS_1532	MDS	27032
MDS_2518	MDS	27022
MDS_0424	MDS	26861
MDS_2231	MDS	26861
MDS_0412	MDS	26825
MDS_0472	MDS	26741
MDS_0481	MDS	26712
MDS_0206	MDS	26640
MDS_2982	MDS	26519
MDS_0939	MDS	26502
MDS_2193	MDS	26431
MDS_1873	MDS	26396
MDS_2712	MDS	26291
MDS_1534	MDS	26248
MDS_3392	MDS	26247
MDS_2473	MDS	26153
MDS_1051	MDS	25919
MDS_0823	MDS	25876
MDS_0602	MDS	25820
MDS_2973	MDS	25780
MDS_1477	MDS	25756
MDS_2270	MDS	25734
MDS_3887	MDS	25688
MDS_3141	MDS	25404
MDS_3791	MDS	25302
MDS_2832	MDS	25296
MDS_3134	MDS	25221
MDS_3178	MDS	25087
MDS_3028	MDS	25087
MDS_0700	MDS	24978
MDS_2093	MDS	24813
MDS_2058	MDS	24766
MDS_2466	MDS	24643
MDS_2239	MDS	24450
MDS_0916	MDS	24442
MDS_1238	MDS	24418
MDS_0526	MDS	24374
MDS_0028	MDS	24294
MDS_1235	MDS	24292
MDS_0635	MDS	24231
MDS_1062	MDS	24121
MDS_2381	MDS	24033
MDS_3513	MDS	24029
MDS_1780	MDS	24019
MDS_1929	MDS	23819
MDS_3863	MDS	23754
MDS_1053	MDS	23694
MDS_0366	MDS	23683
MDS_2207	MDS	23453
MDS_1925	MDS	23330
MDS_1778	MDS	23232
MDS_1448	MDS	23193
MDS_1786	MDS	23118
MDS_1196	MDS	23117
MDS_0897	MDS	22907
MDS_1318	MDS	22899
MDS_2386	MDS	22731
MDS_0866	MDS	22705
MDS_2679	MDS	22589
MDS_3673	MDS	22588
MDS_1750	MDS	22472
MDS_0967	MDS	22353
MDS_0118	MDS	22327
MDS_1356	MDS	22325
MDS_3849	MDS	22294
MDS_0516	MDS	22256
MDS_3943	MDS	22171
MDS_3528	MDS	22096
MDS_2032	MDS	22090
MDS_0353	MDS	22068
MDS_0274	MDS	22000
MDS_2997	MDS	21674
MDS_3553	MDS	21661
MDS_1174	MDS	21587
MDS_3341	MDS	21434
MDS_2500	MDS	21305
MDS_0931	MDS	21253
MDS_0808	MDS	21199
MDS_4026	MDS	21143
MDS_3466	MDS	21140
MDS_0401	MDS	21118
MDS_2195	MDS	21078
MDS_2789	MDS	21065
MDS_0461	MDS	21047
MDS_1125	MDS	20966
MDS_1758	MDS	20896
MDS_2961	MDS	20867
MDS_0075	MDS	20852
MDS_3579	MDS	20715
MDS_2250	MDS	20617
MDS_2090	MDS	20414
MDS_0113	MDS	20399
MDS_1917	MDS	20384
MDS_3668	MDS	20378
MDS_1789	MDS	20361
MDS_1095	MDS	20248
MDS_0059	MDS	20215
MDS_1335	MDS	20124
MDS_0879	MDS	20071
MDS_1188	MDS	20001
MDS_2505	MDS	19968
MDS_0003	MDS	19921
MDS_1330	MDS	19814
MDS_2037	MDS	19772
MDS_1504	MDS	19716
MDS_0493	MDS	19587
MDS_3715	MDS	19574
MDS_2994	MDS	19564
MDS_3387	MDS	19505
MDS_1994	MDS	19462
MDS_1408	MDS	19419
MDS_0838	MDS	19409
MDS_2969	MDS	19400
MDS_3960	MDS	19367
MDS_3453	MDS	19363
MDS_2562	MDS	19356
MDS_0658	MDS	19355
MDS_1501	MDS	19345
MDS_2198	MDS	19333
MDS_1641	MDS	19322
MDS_3386	MDS	19319
MDS_1151	MDS	19312
MDS_2448	MDS	19301
MDS_0228	MDS	19296
MDS_2546	MDS	19185
MDS_3183	MDS	19166
MDS_3323	MDS	19147
MDS_1816	MDS	19130
MDS_1137	MDS	19124
MDS_3930	MDS	19101
MDS_3860	MDS	19098
MDS_0511	MDS	19088
MDS_3199	MDS	19075
MDS_1492	MDS	19028
MDS_0016	MDS	18919
MDS_0833	MDS	18851
MDS_2632	MDS	18824
MDS_1681	MDS	18812
MDS_1694	MDS	18807
MDS_1067	MDS	18778
MDS_2689	MDS	18757
MDS_2063	MDS	18690
MDS_3019	MDS	18678
MDS_2085	MDS	18673
MDS_1463	MDS	18625
MDS_1637	MDS	18624
MDS_0177	MDS	18499
MDS_2852	MDS	18494
MDS_1834	MDS	18487
MDS_3022	MDS	18467
MDS_2482	MDS	18462
MDS_3038	MDS	18449
MDS_0977	MDS	18432
MDS_2896	MDS	18391
MDS_3469	MDS	18372
MDS_0612	MDS	18298
MDS_2452	MDS	18276
MDS_1187	MDS	18271
MDS_0426	MDS	18267
MDS_0347	MDS	18218
MDS_0432	MDS	18207
MDS_2941	MDS	18182
MDS_4190	MDS	18174
MDS_1206	MDS	18127
MDS_3464	MDS	18106
MDS_0064	MDS	18103
MDS_3461	MDS	18052
MDS_2136	MDS	18025
MDS_3548	MDS	17999
MDS_2216	MDS	17977
MDS_3305	MDS	17969
MDS_1128	MDS	17919
MDS_0386	MDS	17860
MDS_2412	MDS	17835
MDS_0904	MDS	17828
MDS_0344	MDS	17814
MDS_3869	MDS	17773
MDS_1520	MDS	17720
MDS_2699	MDS	17717
MDS_3154	MDS	17668
MDS_0101	MDS	17617
MDS_2950	MDS	17570
MDS_4100	MDS	17551
MDS_2618	MDS	17485
MDS_2027	MDS	17484
MDS_2138	MDS	17462
MDS_2295	MDS	17389
MDS_0687	MDS	17367
MDS_2796	MDS	17359
MDS_2251	MDS	17349
MDS_2068	MDS	17341
MDS_2304	MDS	17278
MDS_1965	MDS	17277
MDS_3023	MDS	17243
MDS_0095	MDS	17228
MDS_3583	MDS	17214
MDS_2838	MDS	17213
MDS_3354	MDS	17212
MDS_3942	MDS	17192
MDS_2392	MDS	17172
MDS_3345	MDS	17168
MDS_0762	MDS	17153
MDS_3270	MDS	17145
MDS_1905	MDS	17142
MDS_1495	MDS	17133
MDS_1744	MDS	17092
MDS_2149	MDS	17084
MDS_0949	MDS	17075
MDS_2330	MDS	17065
MDS_1181	MDS	17063
MDS_2606	MDS	17028
MDS_1930	MDS	17018
MDS_1569	MDS	16990
MDS_0099	MDS	16978
MDS_0675	MDS	16968
MDS_3384	MDS	16957
MDS_2218	MDS	16955
MDS_2134	MDS	16950
MDS_0239	MDS	16922
MDS_2419	MDS	16881
MDS_0698	MDS	16878
MDS_3596	MDS	16852
MDS_3848	MDS	16821
MDS_2045	MDS	16813
MDS_3035	MDS	16808
MDS_1361	MDS	16806
MDS_4090	MDS	16782
MDS_3795	MDS	16780
MDS_3462	MDS	16772
MDS_3473	MDS	16766
MDS_2167	MDS	16759
MDS_2631	MDS	16752
MDS_0633	MDS	16684
MDS_2815	MDS	16675
MDS_1883	MDS	16673
MDS_2979	MDS	16654
MDS_0322	MDS	16647
MDS_0520	MDS	16630
MDS_1040	MDS	16613
MDS_2538	MDS	16608
MDS_0876	MDS	16536
MDS_3289	MDS	16526
MDS_0049	MDS	16522
MDS_0087	MDS	16522
MDS_2095	MDS	16471
MDS_1991	MDS	16463
MDS_3725	MDS	16461
MDS_4149	MDS	16460
MDS_1642	MDS	16458
MDS_2752	MDS	16369
MDS_4126	MDS	16364
MDS_1498	MDS	16353
MDS_3198	MDS	16339
MDS_2417	MDS	16329
MDS_0999	MDS	16327
MDS_2278	MDS	16309
MDS_4106	MDS	16305
MDS_3830	MDS	16294
MDS_2735	MDS	16276
MDS_0652	MDS	16250
MDS_3840	MDS	16246
MDS_1271	MDS	16225
MDS_3418	MDS	16209
MDS_3262	MDS	16170
MDS_2450	MDS	16148
MDS_1591	MDS	16135
MDS_0898	MDS	16135
MDS_3449	MDS	16121
MDS_1702	MDS	16116
MDS_2715	MDS	16087
MDS_3089	MDS	16068
MDS_3992	MDS	16062
MDS_3986	MDS	16056
MDS_4093	MDS	16051
MDS_3365	MDS	16039
MDS_2082	MDS	16024
MDS_2597	MDS	15992
MDS_0994	MDS	15991
MDS_3611	MDS	15958
MDS_0968	MDS	15957
MDS_2834	MDS	15951
MDS_2914	MDS	15928
MDS_0100	MDS	15916
MDS_3880	MDS	15911
MDS_3882	MDS	15908
MDS_3358	MDS	15908
MDS_3649	MDS	15882
MDS_0670	MDS	15873
MDS_3370	MDS	15869
MDS_3391	MDS	15853
MDS_2754	MDS	15845
MDS_0851	MDS	15833
MDS_0852	MDS	15824
MDS_0485	MDS	15821
MDS_1437	MDS	15812
MDS_1535	MDS	15808
MDS_2609	MDS	15797
MDS_0760	MDS	15786
MDS_0074	MDS	15768
MDS_1461	MDS	15766
MDS_1822	MDS	15761
MDS_0129	MDS	15757
MDS_1556	MDS	15743
MDS_3974	MDS	15723
MDS_1622	MDS	15712
MDS_2332	MDS	15711
MDS_2460	MDS	15710
MDS_4161	MDS	15693
MDS_1692	MDS	15684
MDS_1440	MDS	15683
MDS_1527	MDS	15677
MDS_3641	MDS	15649
MDS_4009	MDS	15610
MDS_1102	MDS	15591
MDS_3121	MDS	15557
MDS_2399	MDS	15555
MDS_2308	MDS	15550
MDS_1713	MDS	15536
MDS_1287	MDS	15531
MDS_1199	MDS	15527
MDS_2221	MDS	15515
MDS_0482	MDS	15503
MDS_1302	MDS	15501
MDS_3026	MDS	15460
MDS_1931	MDS	15439
MDS_3465	MDS	15435
MDS_2684	MDS	15408
MDS_0988	MDS	15395
MDS_1368	MDS	15385
MDS_3037	MDS	15377
MDS_0369	MDS	15367
MDS_2628	MDS	15361
MDS_2084	MDS	15352
MDS_0491	MDS	15338
MDS_0436	MDS	15327
MDS_3388	MDS	15325
MDS_1718	MDS	15322
MDS_4169	MDS	15298
MDS_3954	MDS	15294
MDS_0025	MDS	15280
MDS_2613	MDS	15278
MDS_0593	MDS	15275
MDS_3156	MDS	15271
MDS_3545	MDS	15266
MDS_0640	MDS	15253
MDS_3497	MDS	15247
MDS_0551	MDS	15231
MDS_4059	MDS	15227
MDS_2092	MDS	15223
MDS_1060	MDS	15205
MDS_1904	MDS	15202
MDS_0908	MDS	15188
MDS_1416	MDS	15183
MDS_3734	MDS	15178
MDS_3234	MDS	15178
MDS_2023	MDS	15172
MDS_2212	MDS	15170
MDS_1656	MDS	15166
MDS_2908	MDS	15163
MDS_2003	MDS	15159
MDS_2076	MDS	15136
MDS_2767	MDS	15115
MDS_2147	MDS	15112
MDS_2758	MDS	15104
MDS_2322	MDS	15104
MDS_3941	MDS	15101
MDS_1599	MDS	15090
MDS_4180	MDS	15074
MDS_2363	MDS	15072
MDS_2437	MDS	15065
MDS_2774	MDS	15059
MDS_1547	MDS	15036
MDS_1579	MDS	15031
MDS_3738	MDS	15018
MDS_0588	MDS	15013
MDS_2521	MDS	15011
MDS_2714	MDS	15000
MDS_3933	MDS	14986
MDS_3835	MDS	14984
MDS_3127	MDS	14961
MDS_1277	MDS	14961
MDS_3232	MDS	14949
MDS_0857	MDS	14898
MDS_2161	MDS	14897
MDS_3794	MDS	14892
MDS_2990	MDS	14889
MDS_3562	MDS	14888
MDS_1668	MDS	14887
MDS_2024	MDS	14869
MDS_1475	MDS	14867
MDS_1695	MDS	14858
MDS_4145	MDS	14856
MDS_0840	MDS	14844
MDS_2730	MDS	14841
MDS_3677	MDS	14839
MDS_0048	MDS	14822
MDS_2333	MDS	14790
MDS_2152	MDS	14787
MDS_2549	MDS	14769
MDS_1559	MDS	14760
MDS_2307	MDS	14758
MDS_4137	MDS	14750
MDS_3008	MDS	14736
MDS_3991	MDS	14719
MDS_3704	MDS	14713
MDS_2209	MDS	14709
MDS_0793	MDS	14708
MDS_3873	MDS	14706
MDS_2541	MDS	14705
MDS_1286	MDS	14698
MDS_0789	MDS	14698
MDS_1526	MDS	14695
MDS_3812	MDS	14691
MDS_3062	MDS	14681
MDS_4055	MDS	14679
MDS_3340	MDS	14657
MDS_3768	MDS	14655
MDS_0362	MDS	14649
MDS_1307	MDS	14646
MDS_1738	MDS	14628
MDS_0124	MDS	14608
MDS_1818	MDS	14608
MDS_4152	MDS	14598
MDS_1272	MDS	14587
MDS_3638	MDS	14579
MDS_2287	MDS	14579
MDS_1748	MDS	14561
MDS_3546	MDS	14521
MDS_3817	MDS	14507
MDS_1852	MDS	14504
MDS_0081	MDS	14499
MDS_0339	MDS	14484
MDS_3982	MDS	14454
MDS_2150	MDS	14453
MDS_3288	MDS	14451
MDS_1436	MDS	14417
MDS_0892	MDS	14408
MDS_1035	MDS	14408
MDS_3172	MDS	14408
MDS_1810	MDS	14398
MDS_2230	MDS	14397
MDS_3527	MDS	14397
MDS_3179	MDS	14394
MDS_1324	MDS	14389
MDS_2976	MDS	14375
MDS_1433	MDS	14319
MDS_0014	MDS	14313
MDS_0974	MDS	14308
MDS_2940	MDS	14277
MDS_3129	MDS	14275
MDS_0503	MDS	14257
MDS_1327	MDS	14251
MDS_2070	MDS	14244
MDS_1039	MDS	14234
MDS_2009	MDS	14230
MDS_2846	MDS	14220
MDS_2844	MDS	14216
MDS_0120	MDS	14213
MDS_4139	MDS	14195
MDS_2291	MDS	14187
MDS_0785	MDS	14182
MDS_2642	MDS	14166
MDS_3809	MDS	14152
MDS_0396	MDS	14150
MDS_2046	MDS	14143
MDS_2635	MDS	14131
MDS_3406	MDS	14121
MDS_3654	MDS	14121
MDS_2876	MDS	14107
MDS_2634	MDS	14104
MDS_0644	MDS	14095
MDS_1145	MDS	14076
MDS_3402	MDS	14066
MDS_3742	MDS	14061
MDS_0538	MDS	14056
MDS_0027	MDS	14046
MDS_0283	MDS	14033
MDS_1371	MDS	14022
MDS_0392	MDS	14001
MDS_0991	MDS	13997
MDS_0223	MDS	13985
MDS_2423	MDS	13974
MDS_1090	MDS	13974
MDS_1304	MDS	13963
MDS_0097	MDS	13952
MDS_3719	MDS	13924
MDS_0311	MDS	13911
MDS_3224	MDS	13901
MDS_0617	MDS	13896
MDS_1244	MDS	13893
MDS_3242	MDS	13866
MDS_2180	MDS	13858
MDS_0004	MDS	13845
MDS_0692	MDS	13841
MDS_2483	MDS	13840
MDS_0265	MDS	13836
MDS_2020	MDS	13814
MDS_2181	MDS	13806
MDS_1347	MDS	13772
MDS_3608	MDS	13720
MDS_1514	MDS	13717
MDS_1880	MDS	13686
MDS_3091	MDS	13673
MDS_0611	MDS	13643
MDS_2717	MDS	13624
MDS_1445	MDS	13611
MDS_2309	MDS	13601
MDS_1325	MDS	13593
MDS_2572	MDS	13584
MDS_0300	MDS	13578
MDS_1415	MDS	13576
MDS_1767	MDS	13572
MDS_1046	MDS	13557
MDS_0208	MDS	13551
MDS_3045	MDS	13541
MDS_2851	MDS	13532
MDS_2705	MDS	13520
MDS_1258	MDS	13515
MDS_1928	MDS	13513
MDS_2533	MDS	13505
MDS_2599	MDS	13496
MDS_0001	MDS	13454
MDS_3878	MDS	13452
MDS_2953	MDS	13450
MDS_0689	MDS	13445
MDS_0828	MDS	13426
MDS_0276	MDS	13410
MDS_1655	MDS	13407
MDS_1899	MDS	13394
MDS_1015	MDS	13385
MDS_0191	MDS	13359
MDS_0009	MDS	13355
MDS_3459	MDS	13329
MDS_3016	MDS	13313
MDS_3907	MDS	13296
MDS_1574	MDS	13250
MDS_1275	MDS	13238
MDS_1734	MDS	13144
MDS_2892	MDS	13143
MDS_2991	MDS	13123
MDS_1762	MDS	13122
MDS_4113	MDS	13113
MDS_0934	MDS	13110
MDS_0441	MDS	13059
MDS_0292	MDS	13030
MDS_0704	MDS	13029
MDS_2695	MDS	13020
MDS_0795	MDS	12993
MDS_1374	MDS	12973
MDS_0419	MDS	12965
MDS_2190	MDS	12952
MDS_0473	MDS	12940
MDS_3005	MDS	12927
MDS_0893	MDS	12893
MDS_1710	MDS	12839
MDS_4004	MDS	12802
MDS_3872	MDS	12771
MDS_2624	MDS	12746
MDS_0581	MDS	12733
MDS_4150	MDS	12690
MDS_0787	MDS	12660
MDS_3651	MDS	12627
MDS_1801	MDS	12618
MDS_1769	MDS	12572
MDS_0171	MDS	12555
MDS_0289	MDS	12542
MDS_2524	MDS	12526
MDS_3216	MDS	12377
MDS_2226	MDS	12362
MDS_1954	MDS	12330
MDS_0114	MDS	12311
MDS_1144	MDS	12269
MDS_1041	MDS	12255
MDS_1557	MDS	12223
MDS_3952	MDS	12204
MDS_3918	MDS	12187
MDS_3811	MDS	12147
MDS_2383	MDS	12108
MDS_3360	MDS	12102
MDS_1499	MDS	12014
MPN_3294	MPN	144136
MPN_2348	MPN	137837
MPN_2266	MPN	133847
MPN_2431	MPN	118332
MPN_0856	MPN	117610
MPN_1119	MPN	108646
MPN_2391	MPN	103553
MPN_3103	MPN	99345
MPN_0745	MPN	95660
MPN_0780	MPN	94887
MPN_1561	MPN	94411
MPN_1625	MPN	87063
MPN_1842	MPN	86899
MPN_2709	MPN	83508
MPN_1885	MPN	82650
MPN_0740	MPN	80067
MPN_0944	MPN	79818
MPN_2720	MPN	78279
MPN_3425	MPN	77696
MPN_0277	MPN	76629
MPN_1987	MPN	76547
MPN_1474	MPN	76085
MPN_2674	MPN	75329
MPN_3423	MPN	74449
MPN_0127	MPN	74039
MPN_3680	MPN	72466
MPN_0546	MPN	72343
MPN_0557	MPN	72150
MPN_1317	MPN	71530
MPN_0385	MPN	70776
MPN_3363	MPN	70606
MPN_1968	MPN	70172
MPN_3522	MPN	69963
MPN_0900	MPN	68847
MPN_3716	MPN	68729
MPN_0083	MPN	66354
MPN_2729	MPN	63793
MPN_1972	MPN	63635
MPN_2801	MPN	61034
MPN_3540	MPN	60629
MPN_3962	MPN	58852
MPN_1091	MPN	57916
MPN_2380	MPN	57539
MPN_0909	MPN	56605
MPN_2708	MPN	56391
MPN_2131	MPN	55352
MPN_3237	MPN	53509
MPN_4170	MPN	52569
MPN_3200	MPN	52358
MPN_4094	MPN	52145
MPN_2601	MPN	51801
MPN_2264	MPN	51317
MPN_4134	MPN	51003
MPN_1342	MPN	50758
MPN_2747	MPN	50141
MPN_3094	MPN	49475
MPN_1640	MPN	49167
MPN_3261	MPN	47452
MPN_1001	MPN	47115
MPN_3302	MPN	44567
MPN_3818	MPN	43674
MPN_4159	MPN	43631
MPN_0624	MPN	43091
MPN_4039	MPN	43031
MPN_1195	MPN	42437
MPN_0647	MPN	42317
MPN_1158	MPN	42295
MPN_2186	MPN	42076
MPN_0905	MPN	41575
MPN_2603	MPN	41572
MPN_2806	MPN	40384
MPN_3894	MPN	40334
MPN_2454	MPN	40026
MPN_0565	MPN	39999
MPN_3003	MPN	38885
MPN_0982	MPN	38866
MPN_3987	MPN	38548
MPN_3676	MPN	38418
MPN_0054	MPN	38372
MPN_1932	MPN	38050
MPN_1194	MPN	37979
MPN_1753	MPN	37900
MPN_3226	MPN	37885
MPN_4033	MPN	37844
MPN_2000	MPN	37799
MPN_3702	MPN	37622
MPN_0488	MPN	36743
MPN_3235	MPN	35922
MPN_3144	MPN	35368
MPN_4003	MPN	34922
MPN_2006	MPN	34890
MPN_1334	MPN	34871
MPN_0194	MPN	34081
MPN_2949	MPN	33151
MPN_0604	MPN	32667
MPN_1644	MPN	32524
MPN_2559	MPN	32050
MPN_3865	MPN	31681
MPN_3321	MPN	31120
MPN_2062	MPN	29750
MPN_2830	MPN	29678
MPN_1459	MPN	29352
MPN_0477	MPN	29221
MPN_2098	MPN	28427
MPN_3847	MPN	28303
MPN_0987	MPN	27817
MPN_2357	MPN	27253
MPN_2111	MPN	27027
MPN_0430	MPN	26974
MPN_3482	MPN	26802
MPN_2453	MPN	26635
MPN_0865	MPN	26322
MPN_3243	MPN	26027
MPN_2924	MPN	25922
MPN_3700	MPN	25708
MPN_1115	MPN	25601
MPN_1190	MPN	25559
MPN_1910	MPN	25245
MPN_1114	MPN	25216
MPN_3478	MPN	24955
MPN_2968	MPN	24517
MPN_2061	MPN	24500
MPN_0951	MPN	24331
MPN_2903	MPN	24285
MPN_4116	MPN	24070
MPN_1057	MPN	23840
MPN_1892	MPN	23578
MPN_1580	MPN	23520
MPN_2289	MPN	23122
MPN_2833	MPN	22509
MPN_1978	MPN	22358
MPN_1291	MPN	22352
MPN_1283	MPN	22260
MPN_2398	MPN	22230
MPN_2918	MPN	22210
MPN_1687	MPN	21930
MPN_1353	MPN	21900
MPN_0358	MPN	21868
MPN_1072	MPN	21710
MPN_2327	MPN	21406
MPN_1519	MPN	20989
MPN_3409	MPN	20868
MPN_3577	MPN	20853
MPN_2083	MPN	20830
MPN_0790	MPN	20639
MPN_1835	MPN	20550
MPN_0394	MPN	20368
MPN_0618	MPN	20338
MPN_1245	MPN	20230
MPN_1379	MPN	20148
MPN_3142	MPN	19962
MPN_2779	MPN	19942
MPN_1132	MPN	19606
MPN_0739	MPN	19588
MPN_1479	MPN	19367
MPN_2487	MPN	19106
MPN_3726	MPN	19083
MPN_1878	MPN	18958
MPN_3846	MPN	18941
MPN_0726	MPN	18896
MPN_2502	MPN	18778
MPN_1147	MPN	18762
MPN_1937	MPN	18477
MPN_0636	MPN	18449
MPN_0824	MPN	18392
MPN_0662	MPN	17941
MPN_2847	MPN	17938
MPN_1866	MPN	17900
MPN_1603	MPN	17897
MPN_1583	MPN	17848
MPN_1920	MPN	17822
MPN_3797	MPN	17786
MPN_3048	MPN	17783
MPN_3326	MPN	17706
MPN_2614	MPN	17538
MPN_0296	MPN	17360
MPN_0312	MPN	17313
MPN_0359	MPN	17310
MPN_2809	MPN	17291
MPN_3343	MPN	17067
MPN_3691	MPN	16985
MPN_2470	MPN	16985
MPN_0186	MPN	16974
MPN_1218	MPN	16942
MPN_2451	MPN	16929
MPN_3055	MPN	16887
MPN_1901	MPN	16858
MPN_2048	MPN	16838
MPN_1639	MPN	16809
MPN_3092	MPN	16801
MPN_3833	MPN	16758
MPN_0529	MPN	16754
MPN_1530	MPN	16753
MPN_3905	MPN	16619
MPN_2648	MPN	16579
MPN_2893	MPN	16563
MPN_2183	MPN	16355
MPN_2769	MPN	16325
MPN_4019	MPN	16313
MPN_3225	MPN	16291
MPN_2804	MPN	16241
MPN_3187	MPN	16239
MPN_3946	MPN	16221
MPN_2176	MPN	16160
MPN_1601	MPN	16157
MPN_0010	MPN	16117
MPN_0324	MPN	16105
MPN_0450	MPN	16099
MPN_3975	MPN	16095
MPN_0156	MPN	16002
MPN_0298	MPN	15991
MPN_3713	MPN	15941
MPN_2297	MPN	15878
MPN_1948	MPN	15840
MPN_1087	MPN	15839
MPN_2616	MPN	15836
MPN_0536	MPN	15823
MPN_1663	MPN	15813
MPN_3582	MPN	15804
MPN_2171	MPN	15780
MPN_2514	MPN	15749
MPN_2829	MPN	15741
MPN_1020	MPN	15691
MPN_1219	MPN	15679
MPN_3192	MPN	15654
MPN_1629	MPN	15651
MPN_3633	MPN	15634
MPN_2744	MPN	15623
MPN_1671	MPN	15586
MPN_3147	MPN	15488
MPN_2630	MPN	15455
MPN_0029	MPN	15454
MPN_0695	MPN	15440
MPN_1453	MPN	15424
MPN_1384	MPN	15424
MPN_3393	MPN	15400
MPN_4140	MPN	15379
MPN_2676	MPN	15370
MPN_0116	MPN	15274
MPN_2368	MPN	15256
MPN_3690	MPN	15206
MPN_0607	MPN	15141
MPN_3937	MPN	15137
MPN_0242	MPN	15127
MPN_4083	MPN	15101
MPN_3102	MPN	15091
MPN_1155	MPN	15090
MPN_1871	MPN	15061
MPN_2902	MPN	15037
MPN_1009	MPN	15020
MPN_1042	MPN	14992
MPN_3786	MPN	14973
MPN_0839	MPN	14968
MPN_3104	MPN	14941
MPN_3174	MPN	14916
MPN_0468	MPN	14879
MPN_3477	MPN	14869
MPN_1396	MPN	14866
MPN_0882	MPN	14861
MPN_2493	MPN	14817
MPN_3233	MPN	14780
MPN_2971	MPN	14741
MPN_0072	MPN	14734
MPN_0564	MPN	14726
MPN_3897	MPN	14690
MPN_0669	MPN	14675
MPN_2353	MPN	14638
MPN_2081	MPN	14621
MPN_1562	MPN	14609
MPN_0847	MPN	14596
MPN_2516	MPN	14535
MPN_3316	MPN	14522
MPN_0355	MPN	14508
MPN_3381	MPN	14484
MPN_2661	MPN	14473
MPN_0210	MPN	14462
MPN_0632	MPN	14436
MPN_1855	MPN	14422
MPN_3850	MPN	14418
MPN_1776	MPN	14411
MPN_2853	MPN	14381
MPN_0641	MPN	14358
MPN_3279	MPN	14308
MPN_0688	MPN	14293
MPN_2384	MPN	14267
MPN_3474	MPN	14262
MPN_3829	MPN	14244
MPN_1322	MPN	14222
MPN_3950	MPN	14217
MPN_4194	MPN	14200
MPN_0567	MPN	14192
MPN_1435	MPN	14191
MPN_1410	MPN	14167
MPN_1189	MPN	14159
MPN_3743	MPN	14139
MPN_3097	MPN	14120
MPN_0107	MPN	14089
MPN_2964	MPN	14088
MPN_0092	MPN	14086
MPN_1797	MPN	14083
MPN_1464	MPN	14067
MPN_1058	MPN	14059
MPN_4097	MPN	14058
MPN_0784	MPN	14034
MPN_3557	MPN	14014
MPN_1602	MPN	14009
MPN_1846	MPN	13939
MPN_0231	MPN	13937
MPN_3629	MPN	13916
MPN_2944	MPN	13907
MPN_2786	MPN	13865
MPN_2740	MPN	13853
MPN_2019	MPN	13815
MPN_4187	MPN	13808
MPN_3769	MPN	13774
MPN_1953	MPN	13766
MPN_4198	MPN	13725
MPN_3923	MPN	13657
MPN_0622	MPN	13653
MPN_1652	MPN	13615
MPN_0813	MPN	13592
MPN_2355	MPN	13573
MPN_3031	MPN	13563
MPN_2143	MPN	13544
MPN_1609	MPN	13492
MPN_2422	MPN	13409
MPN_1054	MPN	13364
MPN_0775	MPN	13329
MPN_3303	MPN	13233
MPN_1711	MPN	13226
MPN_0006	MPN	13158
MPN_1647	MPN	13149
MPN_1986	MPN	13067
MPN_0861	MPN	13062
MPN_1282	MPN	12961
MPN_1933	MPN	12866
MPN_1028	MPN	12785
MPN_3275	MPN	12728
MPN_1804	MPN	12713
MPN_0278	MPN	12601
MPN_3336	MPN	12573
MPN_0050	MPN	12561
MPN_1688	MPN	11757
MPN_2935	MPN	11560
CLL_1428	CLL	111715
CLL_3212	CLL	67299
CLL_0440	CLL	61197
CLL_1019	CLL	57829
CLL_3015	CLL	57111
CLL_1528	CLL	52960
CLL_1861	CLL	52774
CLL_3494	CLL	49099
CLL_0653	CLL	48058
CLL_3421	CLL	46724
CLL_3138	CLL	46455
CLL_2362	CLL	41002
CLL_0038	CLL	40211
CLL_1508	CLL	38806
CLL_4197	CLL	38737
CLL_1806	CLL	38500
CLL_3852	CLL	38262
CLL_0268	CLL	36796
CLL_3078	CLL	36282
CLL_2268	CLL	35778
CLL_0800	CLL	35659
CLL_1952	CLL	35410
CLL_2100	CLL	34697
CLL_3263	CLL	34368
CLL_2232	CLL	34274
CLL_1819	CLL	33994
CLL_1071	CLL	32751
CLL_0474	CLL	32632
CLL_1969	CLL	32296
CLL_1263	CLL	31366
CLL_0218	CLL	31045
CLL_4045	CLL	30926
CLL_2413	CLL	30853
CLL_2219	CLL	30361
CLL_1665	CLL	30295
CLL_0799	CLL	29624
CLL_3051	CLL	29389
CLL_3489	CLL	28916
CLL_2489	CLL	28580
CLL_1422	CLL	28340
CLL_2984	CLL	27721
CLL_4031	CLL	26149
CLL_1754	CLL	25675
CLL_1906	CLL	25586
CLL_2938	CLL	25346
CLL_0446	CLL	25048
CLL_1651	CLL	24923
CLL_3175	CLL	24820
CLL_2875	CLL	24332
CLL_0958	CLL	23722
CLL_3272	CLL	23655
CLL_3597	CLL	23633
CLL_0384	CLL	23262
CLL_2393	CLL	23031
CLL_1481	CLL	22983
CLL_0523	CLL	22964
CLL_1381	CLL	22899
CLL_1607	CLL	22756
CLL_0427	CLL	22755
CLL_1451	CLL	22667
CLL_3439	CLL	22282
CLL_0864	CLL	22245
CLL_3157	CLL	22153
CLL_2170	CLL	21952
CLL_1783	CLL	21932
CLL_0251	CLL	21922
CLL_2894	CLL	21730
CLL_2137	CLL	21724
CLL_1012	CLL	21685
CLL_2039	CLL	21658
CLL_3792	CLL	21657
CLL_0425	CLL	21413
CLL_0112	CLL	21253
CLL_2585	CLL	21237
CLL_3186	CLL	20962
CLL_0703	CLL	20942
CLL_2922	CLL	20918
CLL_1529	CLL	20898
CLL_3293	CLL	20582
CLL_2873	CLL	20446
CLL_2389	CLL	20345
CLL_0453	CLL	20332
CLL_2064	CLL	20185
CLL_3165	CLL	20138
CLL_0034	CLL	19887
CLL_3448	CLL	19876
CLL_2859	CLL	19795
CLL_1550	CLL	19637
CLL_3128	CLL	19597
CLL_1990	CLL	19568
CLL_0541	CLL	19549
CLL_2223	CLL	19500
CLL_0711	CLL	19434
CLL_0665	CLL	19426
CLL_1949	CLL	19329
CLL_3948	CLL	19263
CLL_4173	CLL	19192
CLL_3401	CLL	19112
CLL_4188	CLL	18958
CLL_3455	CLL	18920
CLL_0830	CLL	18833
CLL_3496	CLL	18826
CLL_3366	CLL	18752
CLL_3857	CLL	18695
CLL_0753	CLL	18617
CLL_0449	CLL	18530
CLL_3664	CLL	18454
CLL_1332	CLL	18422
CLL_1998	CLL	18390
CLL_2395	CLL	18359
CLL_1007	CLL	18279
CLL_3666	CLL	18214
CLL_0013	CLL	18164
CLL_1666	CLL	18128
CLL_3457	CLL	18073
CLL_2479	CLL	18062
CLL_0637	CLL	18023
CLL_1130	CLL	18018
CLL_2449	CLL	17964
CLL_2678	CLL	17953
CLL_3143	CLL	17953
CLL_3599	CLL	17892
CLL_3193	CLL	17884
CLL_2548	CLL	17853
CLL_0377	CLL	17846
CLL_1950	CLL	17766
CLL_4110	CLL	17755
CLL_3695	CLL	17723
CLL_1214	CLL	17612
CLL_1075	CLL	17608
CLL_3870	CLL	17605
CLL_3712	CLL	17524
CLL_1236	CLL	17518
CLL_3622	CLL	17486
CLL_2595	CLL	17468
CLL_3120	CLL	17324
CLL_1442	CLL	17289
CLL_3537	CLL	17182
CLL_0925	CLL	17166
CLL_0649	CLL	17161
CLL_2939	CLL	17143
CLL_3938	CLL	17104
CLL_1772	CLL	17049
CLL_1172	CLL	17032
CLL_3623	CLL	16980
CLL_1967	CLL	16940
CLL_4156	CLL	16869
CLL_1032	CLL	16822
CLL_1049	CLL	16784
CLL_3244	CLL	16662
CLL_3841	CLL	16651
CLL_1142	CLL	16598
CLL_0305	CLL	16575
CLL_3373	CLL	16550
CLL_3125	CLL	16535
CLL_1033	CLL	16504
CLL_0562	CLL	16484
CLL_2697	CLL	16453
CLL_1730	CLL	16425
CLL_2865	CLL	16374
CLL_3800	CLL	16370
CLL_2738	CLL	16359
CLL_3779	CLL	16353
CLL_0814	CLL	16345
CLL_0802	CLL	16312
CLL_1169	CLL	16310
CLL_2560	CLL	16307
CLL_2107	CLL	16220
CLL_2761	CLL	16217
CLL_4179	CLL	16183
CLL_0131	CLL	16133
CLL_2351	CLL	16126
CLL_2795	CLL	16115
CLL_1959	CLL	16053
CLL_2165	CLL	16037
CLL_0749	CLL	16030
CLL_2276	CLL	16017
CLL_1029	CLL	16013
CLL_1249	CLL	16003
CLL_2724	CLL	16003
CLL_3558	CLL	15995
CLL_4068	CLL	15977
CLL_2824	CLL	15955
CLL_1266	CLL	15920
CLL_2217	CLL	15864
CLL_2530	CLL	15834
CLL_1619	CLL	15802
CLL_1691	CLL	15793
CLL_3304	CLL	15792
CLL_3124	CLL	15787
CLL_1945	CLL	15771
CLL_2528	CLL	15706
CLL_3380	CLL	15652
CLL_1545	CLL	15633
CLL_0855	CLL	15616
CLL_0659	CLL	15592
CLL_1045	CLL	15531
CLL_0091	CLL	15525
CLL_0069	CLL	15505
CLL_1737	CLL	15504
CLL_2224	CLL	15480
CLL_1942	CLL	15445
CLL_3643	CLL	15444
CLL_0478	CLL	15433
CLL_2511	CLL	15421
CLL_1423	CLL	15390
CLL_1309	CLL	15318
CLL_1981	CLL	15306
CLL_3893	CLL	15301
CLL_2054	CLL	15289
CLL_3463	CLL	15266
CLL_0119	CLL	15266
[truncated: 1,761 more rows]
