# Supplementary material for: Analysis of 3760 hematologic malignancies reveals rare transcriptomic aberrations of driver genes
Source: Genome Med. 2024 May 20;16:70. doi: 10.1186/s13073-024-01331-6 (PMC11103968; doi:10.1186/s13073-024-01331-6)
Supplement: Supplementary file 4 — Additional file 4: Table S3. Number of filtered variants aggregated by disease entities and genes. [file 13073_2024_1331_MOESM4_ESM.csv]

GeneID	GeneSymbol	AML	MDS	MPN	CLL	MM	BCP-ALL	CMML	Mastocytosis	CML	T-NHL	T-ALL	MDS/MPN-U	MZL	MCL	HCL	aCML	HGBL	LPL	MDS/MPN-RS-T	CLPD-NK	FL	B-NHL	HCL-V	MGUS	Total
ENSG00000188107	EYS	74225	64925	60933	27313	28524	26258	5313	9164	8317	5548	13455	12052	11449	13302	12812	7266	15348	7506	9829	3772	9463	10715	4322	397	442208
ENSG00000150672	DLG2	69217	60698	53032	25602	29856	22855	5697	8354	7541	5424	11899	10984	10048	11824	11534	6554	13686	6642	8923	3659	8391	9307	3635	400	405762
ENSG00000184305	CCSER1	49886	43505	41902	17979	17914	16935	3605	6598	5694	3513	8937	7965	7591	8851	8425	4880	10360	5135	6640	2566	6616	7464	2716	281	295958
ENSG00000153707	PTPRD	46548	41857	32081	18562	20748	15441	4686	5694	5460	4361	7362	6865	6513	7220	7311	4334	7652	4413	5659	2605	5363	5907	2596	356	269594
ENSG00000183117	CSMD1	49758	45237	25417	15936	15376	12366	7291	6347	5459	4940	6224	5233	4710	4968	4459	4635	5821	3671	3825	3011	4585	4538	1987	719	246513
ENSG00000146143	PRIM2	49950	44783	22650	16302	15513	14066	8454	6641	5715	5572	5054	5006	4296	4791	4148	4359	4266	4128	4087	4121	4079	4107	1757	881	244726
ENSG00000152208	GRID2	41298	35977	30881	16559	16022	14279	3683	5097	4979	3625	7180	6388	6380	7118	7172	3675	7646	4353	5265	2152	5178	5389	2273	319	242888
ENSG00000174469	CNTNAP2	42515	37863	29294	14575	16625	12593	4465	5285	4525	3866	6831	5525	5494	6090	5777	3775	7978	3739	4663	2788	4765	5353	2004	367	236755
ENSG00000186094	AGBL4	41749	36415	32582	13226	14134	12544	2861	4912	3974	2938	6792	5892	5219	6323	6504	3794	8612	3539	4971	1887	4768	5597	1904	192	231329
ENSG00000189108	IL1RAPL2	40523	35447	31759	13198	13642	13317	2273	4236	3691	2751	6647	5998	5884	6603	5966	3525	8409	3260	5581	1597	4697	5912	1960	166	227042
ENSG00000179399	GPC5	38564	32970	29704	15160	12840	13421	3529	4709	4355	3265	6873	6056	6013	6354	6830	3499	7720	4132	4916	1949	4811	5392	2253	237	225552
ENSG00000183230	CTNNA3	40415	34776	29906	13030	13864	11731	3448	4705	4428	3015	6653	5378	5011	6353	5946	3787	7982	3664	4352	2195	4526	5292	1754	264	222475
ENSG00000187391	MAGI2	37109	32729	28105	13284	14932	11848	3195	4408	3995	3190	6239	5462	5173	5809	6095	3544	7059	3570	4526	1993	4526	5176	1938	267	214172
ENSG00000185008	ROBO2	36092	30516	25039	13818	15847	11538	3773	4292	3971	3559	6017	5262	5148	5680	5535	3258	6416	3397	4293	2180	4368	4560	1777	327	206663
ENSG00000169855	ROBO1	33761	28850	24551	14088	16036	11671	3050	4213	3999	3265	5747	5266	5104	5809	5683	3184	6060	3616	4013	1880	4091	4502	1902	281	200622
ENSG00000145087	STXBP5L	35231	30560	29698	10504	12228	10856	1934	4003	3547	1973	6129	5206	4977	6158	5841	3333	8236	3207	4404	1484	4147	5120	1592	111	200479
ENSG00000149972	CNTN5	34410	28885	25231	13091	14655	11729	3308	4173	3937	3157	5841	5262	5283	5431	5609	3110	6388	3637	4215	2032	4176	4561	1776	246	200143
ENSG00000168702	LRP1B	33630	29418	22944	13299	13505	11099	3939	4348	4075	3201	5658	4812	4864	5318	4884	3143	5558	3410	3818	2076	4019	4191	1792	339	193340
ENSG00000145526	CDH18	31671	26581	25062	11835	14443	10772	2573	3866	3391	2788	5536	4763	4947	5312	5409	2932	6779	3286	4107	1568	4157	4561	1706	256	188301
ENSG00000147481	SNTG1	32457	27741	25539	10998	11526	10386	2284	3854	3396	2338	5539	4956	4538	5326	5353	3086	6808	2964	4049	1520	3974	4486	1584	155	184857
ENSG00000185053	SGCZ	32085	28181	22714	11665	11639	10255	3121	3652	3497	2758	5019	4726	4373	4556	4711	2982	5576	2953	3743	1768	3973	4019	1609	298	179873
ENSG00000107518	ATRNL1	30651	26436	25046	10717	11927	10036	2142	3611	3388	2259	5412	4924	4675	5275	5198	2771	6461	3050	4082	1508	3818	4384	1597	143	179511
ENSG00000198947	DMD	32828	29729	21406	10987	10350	10843	3367	3557	3524	2953	4919	4383	4453	4409	4172	2830	5504	2471	3881	1636	3734	3935	1549	247	177667
ENSG00000109452	INPP4B	28787	25627	22608	11108	11679	9782	2355	3238	3057	2130	5116	4541	4309	5077	4800	2630	5905	2863	3834	1444	3577	3934	1567	136	170104
ENSG00000132549	VPS13B	28077	24851	23098	9390	9886	8734	2012	3262	3043	2016	4905	4444	3857	4925	4497	2604	6092	2565	3723	1448	3479	4063	1370	111	162452
ENSG00000144451	SPAG16	28401	24950	21257	9495	9893	8997	2381	3423	3067	2225	4763	4250	4021	4329	4389	2503	5370	2545	3315	1403	3371	3857	1418	194	159817
ENSG00000189283	FHIT	29817	27388	20034	8881	10110	8198	3085	3565	3071	2586	4248	3586	3082	3743	3590	2775	5590	2240	2913	1831	3768	3575	1077	257	159010
ENSG00000187323	DCC	28826	25137	20065	9758	10850	8705	2815	3111	2888	2626	4406	3944	3654	4130	4049	2509	5044	2510	3220	1479	3168	3552	1241	243	157930
ENSG00000185774	KCNIP4	28909	25462	19875	9090	10155	8294	2573	3206	2681	2325	4265	3633	3461	3826	4069	2568	5157	2495	3055	1373	3228	3630	1208	224	154762
ENSG00000080224	EPHA6	26563	23504	20117	9765	9938	8735	2099	2963	2952	1998	4696	3969	4002	4415	4602	2370	5331	2609	3180	1275	3317	3697	1454	187	153738
ENSG00000174482	LINGO2	25643	22608	19644	10222	11905	8604	2028	2827	2717	2248	4261	4118	3949	4330	4580	2379	4920	2633	3364	1310	3161	3591	1418	154	152614
ENSG00000172264	MACROD2	28136	24734	17146	8815	9611	7545	3309	3302	2718	2829	3948	3224	2913	3172	3113	2365	4288	2149	2742	1667	2827	3003	1147	238	144941
ENSG00000164588	HCN1	22684	19968	19022	10035	9945	9046	1629	2865	2906	1766	4543	4103	4197	4572	4672	2263	4761	2668	3253	952	3251	3384	1510	127	144122
ENSG00000144229	THSD7B	26170	22859	20102	8203	8785	7903	1637	2957	2400	1663	4458	3657	3141	3966	4368	2350	5332	2201	2909	1160	3094	3444	1139	96	143994
ENSG00000273540	AGBL1	27008	24045	18657	8139	10185	7516	2157	2909	2377	1956	4096	3426	2919	3547	3691	2538	5018	2018	2877	1275	2922	3382	1105	208	143971
ENSG00000172915	NBEA	23676	21170	19510	9177	7076	8570	1782	3017	2933	1777	4551	4193	3855	4288	4196	2298	4805	2495	3217	1105	3074	3378	1420	135	141698
ENSG00000163116	STPG2	22893	19914	20344	8960	9207	7979	1480	2848	2670	1594	4593	3950	3798	4504	4517	2132	5378	2496	3283	1082	3082	3496	1309	111	141620
ENSG00000185532	PRKG1	25469	23097	17428	9142	9022	8145	2421	2859	2784	2077	3970	3477	3405	3704	3919	2307	4358	2206	2678	1405	2988	3198	1283	139	141481
ENSG00000164796	CSMD3	23479	20187	17206	9927	9906	8477	2485	2913	2786	2460	4290	3812	3810	3962	4064	2278	4103	2662	2989	1321	3059	3069	1398	247	140890
ENSG00000123106	CCDC91	22430	19453	18596	9995	9684	8795	1633	2720	2628	1832	4301	4026	3764	4527	4253	2074	4628	2490	3158	1126	2854	3169	1346	131	139613
ENSG00000066032	CTNNA2	24592	21833	16355	8885	10269	7694	2626	2946	2640	2582	3856	3268	3245	3681	3409	2374	4281	2338	2738	1417	2781	3093	1128	239	138270
ENSG00000184903	IMMP2L	23412	20726	18143	8597	9568	7780	1865	2709	2585	1819	4208	3519	3343	3722	4033	2160	5104	2311	2875	1116	2796	3125	1260	164	136940
ENSG00000176204	LRRTM4	23660	19879	18250	8412	9336	7581	2060	2827	2598	1991	4025	3513	3612	3800	3866	2175	4485	2253	2799	1228	2880	3116	1284	176	135806
ENSG00000139915	MDGA2	23490	20706	16642	8635	8151	7523	2336	2949	3165	2315	3985	3306	3282	3363	3557	2198	4115	2229	2699	1337	2905	3033	1214	266	133401
ENSG00000154162	CDH12	23117	21082	16273	8315	9843	7228	2308	2737	2524	2056	3779	3255	3126	3422	3452	2035	4232	2201	2637	1216	2873	2868	1229	189	131997
ENSG00000188641	DPYD	22676	20671	16942	8181	7225	7834	1940	2756	2281	1722	3856	3382	3147	3253	3563	2044	4126	2199	2771	1111	2745	2835	1183	123	128566
ENSG00000112232	KHDRBS2	20753	18162	17497	8478	9012	7647	1610	2512	2320	1674	3956	3637	3293	3931	3819	2023	4348	2143	2871	1018	2683	2970	1213	102	127672
ENSG00000137766	UNC13C	20169	17635	16874	8752	10019	7463	1676	2499	2310	1722	3782	3614	3351	3885	3985	1957	4422	2249	2861	1080	2651	3024	1226	117	127323
ENSG00000135298	ADGRB3	21512	18587	16760	8059	8508	7228	1823	2509	2368	1724	3709	3308	3156	3562	3435	1952	4044	2026	2629	1098	2545	2834	1127	142	124645
ENSG00000185942	NKAIN3	22941	20618	17021	6980	8014	6592	1558	2467	1801	1516	3750	3068	2669	3063	3610	2042	4689	1869	2590	957	2524	3120	948	89	124496
ENSG00000178568	ERBB4	21350	18433	14990	8226	7943	7272	2654	2752	2677	2071	3499	3243	3277	3313	3267	2018	3427	2257	2558	1275	2631	2612	1080	186	123011
ENSG00000179915	NRXN1	21425	17643	14210	8117	9386	6918	2188	2467	2524	2245	3329	3041	3053	3132	3082	1887	3364	2103	2550	1279	2322	2593	1015	255	120128
ENSG00000152402	GUCY1A2	19865	16913	16006	7753	9101	6928	1254	2182	2087	1495	3521	3454	3113	3477	3510	1822	4142	2045	2722	996	2414	2864	1089	63	118816
ENSG00000177694	NAALADL2	20418	18234	14014	8138	8445	6803	2239	2485	2446	1947	3357	2985	2943	3311	3158	1948	3574	2009	2325	1202	2482	2647	1198	146	118454
ENSG00000165973	NELL1	21256	18333	14760	7310	8370	6514	2024	2475	2264	1892	3609	2954	2702	3038	3157	1937	3992	1901	2388	1141	2321	2611	1033	202	118184
ENSG00000196126	HLA-DRB1	23419	22270	10983	7900	8381	6927	4651	2824	2828	2421	2710	2373	2082	2007	1762	1881	1970	1391	1796	1903	2023	1572	582	557	117213
ENSG00000184588	PDE4B	20696	18656	15829	7148	6706	6610	1477	2168	2148	1390	3574	3187	2866	3279	3581	1801	4153	1985	2490	968	2444	2790	1087	86	117119
ENSG00000174891	RSRC1	19619	17428	15671	6981	7125	6433	1246	2203	2092	1293	3430	3157	2738	3467	3287	1831	4040	1862	2519	785	2385	2633	1038	76	113339
ENSG00000188580	NKAIN2	19966	17967	13937	7085	7539	6277	1793	2530	2168	1752	3300	2754	2664	2932	3007	1787	3594	1861	2137	1107	2495	2680	1045	178	112555
ENSG00000150275	PCDH15	19870	17608	13595	7398	7272	6278	2231	2474	2249	1855	3293	2850	2860	3035	2931	1807	3541	1983	1960	1136	2392	2503	1055	205	112381
ENSG00000021645	NRXN3	21782	19271	13196	6759	6843	5823	2469	2431	2141	1928	3207	2418	2479	2576	2520	1885	3528	1696	2032	1301	2306	2537	876	202	112206
ENSG00000157423	HYDIN	22391	20735	10742	7441	7832	5717	4047	2697	2449	2569	2669	2280	2236	2346	1915	1986	2046	1489	1837	1715	1760	1767	879	255	111800
ENSG00000179603	GRM8	20424	19056	14055	6793	7272	6141	1532	2137	1995	1434	3206	2741	2438	2750	3001	1915	3615	1693	2267	995	2376	2704	976	92	111608
ENSG00000183098	GPC6	20364	17295	13592	7492	6732	6293	2107	2417	2212	1804	3267	2737	2847	2895	2908	1757	3706	1885	2261	1165	2293	2378	985	158	111550
ENSG00000197959	DNM3	19277	17397	15220	6681	7805	6288	1233	2224	1784	1268	3196	3000	2663	3120	3251	1830	4027	1798	2393	858	2251	2784	910	86	111344
ENSG00000184672	RALYL	19011	16870	14141	7126	6685	6673	1668	2321	2037	1582	3737	2883	2846	3320	3242	1822	3634	1934	2270	943	2347	2385	1190	121	110788
ENSG00000168959	GRM5	18677	15962	14516	7508	8093	6467	1429	2050	1918	1501	3239	3148	2728	3196	3321	1699	3633	1916	2487	943	2365	2572	1006	108	110482
ENSG00000283154	IQCJ-SCHIP1	21686	18944	14304	5603	6781	5434	1591	2358	1807	1378	3139	2588	2164	2733	2909	1884	4163	1675	2052	887	2238	2520	833	135	109806
ENSG00000175497	DPP10	18543	16039	14010	7275	7844	6453	1516	2159	2032	1573	3240	2956	2812	3191	3156	1597	3561	1819	2324	975	2421	2473	1050	112	109131
ENSG00000185046	ANKS1B	19660	17440	13351	5908	6543	5498	1915	2328	1982	1508	2970	2557	2279	2765	2519	1809	3481	1469	2176	1036	2111	2394	874	155	104728
ENSG00000101746	NOL4	16904	14525	13699	6968	7156	6455	1251	2105	1903	1366	3163	3062	2959	3228	3375	1648	3462	2001	2371	798	2226	2490	1071	83	104269
ENSG00000155093	PTPRN2	19981	19019	8975	7534	7470	5395	3965	2578	2608	2431	2605	2233	1983	2118	1880	1768	1936	1624	1592	1576	1692	1481	706	327	103477
ENSG00000196104	SPOCK3	17188	15018	13779	6883	6839	6204	1231	2014	1794	1329	3222	2862	2689	3223	3044	1600	3618	1779	2299	829	2173	2399	1007	86	103109
ENSG00000144642	RBMS3	17567	15670	13454	6333	7752	5825	1532	1980	1891	1443	2890	2595	2409	2810	2931	1655	3597	1612	2253	1000	2209	2420	899	116	102843
ENSG00000171723	GPHN	18199	16562	14255	5437	5332	5057	1328	2162	1762	1172	2993	2526	2230	2948	2499	1771	4003	1536	2028	882	2207	2531	758	87	100265
ENSG00000136267	DGKB	16743	14397	12349	6927	7510	5785	1702	2148	1975	1509	2857	2560	2529	2928	2877	1529	3089	1716	2212	890	2163	2207	956	128	99686
ENSG00000175161	CADM2	16244	14200	13012	6300	6744	5687	1335	2120	1936	1189	2957	2791	2849	2967	2832	1477	3085	1811	1988	834	2143	2256	891	120	97768
ENSG00000144619	CNTN4	17845	16162	12168	5779	6892	5279	1802	2107	1845	1542	2765	2437	2159	2408	2565	1577	2954	1473	1874	1015	2013	2149	754	159	97723
ENSG00000176406	RIMS2	17615	15427	13314	5473	6046	5130	1343	2005	1890	1391	2844	2450	2269	2791	2623	1669	3718	1587	2012	882	2030	2301	759	102	97671
ENSG00000162620	LRRIQ3	15602	13886	13510	6684	6402	6012	899	1762	1671	1195	3023	2872	2626	2985	3144	1464	3512	1756	2274	701	2077	2303	981	49	97390
ENSG00000153237	CCDC148	16866	14183	14317	5563	6252	5511	965	1832	1314	1100	2899	2668	2266	2781	2958	1447	4039	1476	2400	698	1894	2636	740	43	96848
ENSG00000182348	ZNF804B	16056	14004	12186	6452	7260	5504	1599	2060	1830	1467	2955	2490	2563	2741	2772	1504	3064	1822	1990	948	2013	2198	915	130	96523
ENSG00000129682	FGF13	16680	14546	14249	4984	5711	5090	818	1728	1197	985	2670	2315	2254	2743	2581	1552	4074	1209	2357	611	1939	2523	721	52	93589
ENSG00000116117	PARD3B	18232	16669	11035	5535	5703	4789	1891	1915	1673	1352	2626	2109	1896	2088	2200	1592	3032	1321	1653	1074	1953	2071	750	159	93318
ENSG00000269964	MEI4	16418	15330	13279	5110	5266	4863	890	1858	1643	820	2925	2598	2267	2872	2850	1642	3521	1359	1865	607	1993	2390	857	41	93264
ENSG00000185737	NRG3	17573	16020	10488	5989	6148	4980	2003	1916	1742	1561	2535	2077	2011	2187	2212	1640	2796	1437	1565	964	1850	2041	792	241	92768
ENSG00000196353	CPNE4	17168	15120	11885	5639	5993	5003	1493	1919	1507	1352	2772	2235	2039	2349	2587	1544	3196	1414	1751	830	1879	2141	779	109	92704
ENSG00000146350	TBC1D32	15041	13247	13366	5552	5392	5573	1040	1982	1838	1095	2849	2696	2455	2746	2730	1463	3241	1529	2207	791	2019	2241	780	80	91953
ENSG00000144278	GALNT13	15406	13147	11641	6309	6252	5525	1646	2011	1788	1323	2597	2415	2403	2625	2554	1414	2775	1625	1969	913	2106	2062	905	133	91544
ENSG00000169519	METTL15	14180	11869	12667	5940	6214	5980	1198	2005	1804	1024	2798	2723	2566	2906	2946	1341	2992	1654	2195	676	2036	2133	898	117	90862
ENSG00000163092	XIRP2	14845	12586	12802	5842	5678	5365	1102	1878	1666	1041	2893	2581	2414	2769	2976	1387	3196	1588	2011	701	1995	2127	853	77	90373
ENSG00000187398	LUZP2	15697	13821	11505	5797	6039	5008	1403	1870	1797	1353	2692	2315	2331	2634	2461	1385	3140	1481	1793	880	1907	2044	850	125	90328
ENSG00000172260	NEGR1	15371	13024	10610	6212	6377	5207	1776	1942	1790	1678	2393	2337	2273	2626	2336	1418	2587	1574	1893	898	1838	1853	794	166	88973
ENSG00000079841	RIMS1	15620	13656	11368	5568	5596	5124	1348	1781	1697	1236	2590	2420	2126	2387	2454	1494	2720	1477	1810	863	1727	2049	789	86	87986
ENSG00000166960	CCDC178	14803	13068	11125	5781	6123	5287	1349	1788	1741	1305	2500	2383	2193	2658	2506	1442	2756	1548	1913	841	1729	1975	845	92	87751
ENSG00000145781	COMMD10	13901	11996	12154	5866	5876	5234	914	1739	1610	943	2795	2559	2352	2985	2817	1395	3246	1578	1988	673	1888	2172	827	61	87569
ENSG00000088538	DOCK3	17221	15609	12782	3755	4460	3792	1184	2081	1398	839	2519	2042	1553	2613	1741	1688	3763	1047	1440	789	1918	2351	596	79	87260
ENSG00000164989	CCDC171	15400	14181	12418	4364	5122	4358	1109	1999	1738	898	2746	2207	1950	2616	2253	1577	3666	1236	1679	694	1825	2140	724	82	86982
ENSG00000186153	WWOX	16536	15687	7798	6176	5426	4543	3118	2202	2208	2243	2299	1831	1665	1695	1638	1502	1743	1329	1381	1469	1580	1365	730	278	86442
ENSG00000145808	ADAMTS19	13396	11777	11439	6109	5891	5406	1076	1685	1731	1110	2860	2275	2339	2808	2814	1392	2820	1541	1962	713	1861	2017	925	72	86019
ENSG00000184178	SCFD2	16200	13992	12392	4203	4595	4147	998	1860	1437	910	2723	2160	1843	2573	2400	1530	3549	1163	1663	621	1847	2209	645	66	85726
ENSG00000169306	IL1RAPL1	15830	14382	9733	5090	4815	4878	1736	1724	1722	1695	2294	1848	2008	2095	1867	1354	2635	1189	1735	881	1900	1725	789	168	84093
ENSG00000143951	WDPCP	15255	13648	12146	4186	4756	4368	1005	1808	1463	819	2431	2155	1855	2471	2150	1401	3408	1267	1831	716	1776	2016	584	77	83592
ENSG00000164418	GRIK2	14678	13082	9671	5815	5567	4959	1769	1778	1716	1443	2558	2138	1957	2161	2263	1387	2228	1387	1600	813	1694	1728	805	107	83304
ENSG00000126733	DACH2	15022	13141	11022	4851	4501	4992	1179	1572	1512	1165	2278	2113	2099	2167	2329	1345	2989	1202	2033	627	1781	1997	765	105	82787
ENSG00000151322	NPAS3	15316	14097	10033	5236	5747	4501	1479	1658	1422	1447	2272	2003	1713	1897	2056	1275	2478	1307	1553	860	1637	1838	670	95	82590
ENSG00000171502	COL24A1	14469	12368	11861	4498	4469	4497	929	1760	1491	926	2387	2174	1989	2249	2293	1408	3215	1261	1809	662	1874	2227	699	55	81570
ENSG00000179344	HLA-DQB1	16320	15294	7289	5035	5777	4414	3182	2332	1919	1596	2014	2006	1316	1439	1478	1235	1040	1333	1205	1669	1356	1317	552	360	81478
ENSG00000158528	PPP1R9A	14462	12768	11611	4298	5657	4164	839	1559	1301	979	2530	1975	1821	2240	2111	1289	3095	1274	1818	655	1818	2042	609	53	80968
ENSG00000145242	EPHA5	13026	11129	10412	5746	5395	5145	1413	1701	1704	1212	2450	2327	2170	2435	2329	1350	2376	1545	1727	655	1723	1804	836	113	80723
ENSG00000152061	RABGAP1L	15873	15052	10180	4151	3855	3661	1541	2052	1772	1014	2148	1761	1626	1899	1719	1540	2728	1061	1283	842	1642	1936	609	135	80080
ENSG00000172987	HPSE2	15218	13196	10907	4270	4466	4241	1290	1866	1418	1035	2272	1857	1780	2107	1946	1302	3004	1106	1517	781	1692	1938	559	78	79846
ENSG00000164197	RNF180	12785	11165	10912	5360	5811	4773	910	1559	1551	955	2427	2210	2142	2506	2415	1187	2782	1366	1918	594	1665	1885	817	64	79759
ENSG00000113448	PDE4D	14701	13291	10131	4886	4779	4252	1495	1735	1569	1231	2283	1881	1717	1980	2008	1316	2637	1260	1508	818	1663	1791	579	158	79669
ENSG00000155052	CNTNAP5	15159	14012	9296	4614	5434	3979	1548	1682	1423	1425	2110	1720	1842	1638	1812	1319	2586	1184	1354	898	1683	1775	629	145	79267
ENSG00000189056	RELN	14772	13191	11012	4130	4932	4255	1059	1585	1225	940	2253	1976	1691	2056	1980	1271	3007	1155	1685	763	1655	1935	573	82	79183
ENSG00000176771	NCKAP5	14516	13052	9714	4851	5247	4295	1408	1623	1438	1341	2232	1973	1628	1833	1967	1294	2412	1153	1359	833	1580	1683	618	97	78147
ENSG00000174473	GALNTL6	14381	13347	9057	4750	5133	3956	1688	1719	1589	1725	2070	1777	1586	1896	1642	1350	2249	1226	1295	885	1623	1715	558	141	77358
ENSG00000033122	LRRC7	12859	11103	10408	5034	4950	4822	964	1520	1442	1009	2280	2209	2126	2272	2254	1140	2702	1371	1818	644	1642	1881	755	72	77277
ENSG00000186952	TMEM232	13027	11075	10913	4787	5083	4444	940	1531	1433	965	2442	2086	2017	2248	2442	1142	2738	1294	1667	615	1704	1853	751	54	77251
ENSG00000100154	TTC28	15280	14340	10451	3654	3655	3554	1191	1942	1434	907	2305	1805	1368	1866	1634	1521	3047	981	1210	660	1736	1993	545	107	77186
ENSG00000005108	THSD7A	13024	12178	9419	5277	5493	4218	1136	1497	1625	1083	2249	2116	1879	2220	2185	1218	2349	1403	1591	722	1704	1734	748	77	77145
ENSG00000139220	PPFIA2	13413	11762	9655	5190	5064	4580	1155	1527	1558	1087	2389	2031	1992	2240	2255	1262	2271	1350	1482	730	1610	1665	751	99	77118
ENSG00000175471	MCTP1	13716	11710	11074	4229	5024	3997	1012	1696	1335	934	2282	1991	1897	2159	2025	1333	2858	1214	1701	792	1556	1869	605	75	77084
ENSG00000080493	SLC4A4	12734	11056	10094	5126	5505	4500	1022	1466	1389	1094	2286	2077	2004	2276	2161	1174	2534	1391	1750	715	1478	1781	701	77	76391
ENSG00000168038	ULK4	15283	13068	10437	3464	4644	3518	1234	1867	1337	1050	2058	1745	1347	2101	1541	1403	2929	1000	1333	902	1526	1791	507	83	76168
ENSG00000042781	USH2A	13203	11954	8837	4897	5257	4313	1502	1601	1518	1313	2199	1802	1743	1963	1931	1272	2241	1241	1443	789	1557	1648	731	121	75076
ENSG00000140945	CDH13	14707	13475	6766	5246	4563	3891	2644	1836	1822	1882	1915	1711	1421	1415	1486	1223	1421	1204	1114	1207	1252	1145	601	227	74174
ENSG00000176571	CNBD1	12971	11603	9400	4695	4422	4064	1162	1703	1442	1155	2279	1912	1821	2139	2158	1199	2401	1208	1358	699	1532	1675	772	102	73872
ENSG00000196277	GRM7	13409	12200	8520	4809	5369	3869	1643	1649	1369	1366	2043	1615	1604	1704	1768	1234	2314	1186	1303	775	1525	1587	599	143	73603
ENSG00000184226	PCDH9	12975	11622	8589	4848	4138	4292	1470	1746	1608	1420	2131	1854	1762	1870	1821	1221	2144	1253	1364	813	1536	1643	666	112	72898
ENSG00000168843	FSTL5	12598	11847	8501	4870	4869	4065	1375	1663	1497	1280	2153	1782	1750	1900	1797	1161	2059	1231	1369	787	1643	1633	735	152	72717
ENSG00000184613	NELL2	12399	10404	10106	4528	4787	4288	882	1485	1354	862	2202	1962	1926	2075	2284	1153	2458	1300	1700	609	1485	1715	672	60	72696
ENSG00000144290	SLC4A10	11745	10322	9831	4889	4580	4344	892	1432	1319	901	2160	2122	1950	2264	2214	1099	2472	1208	1704	531	1516	1683	692	64	71934
ENSG00000139173	TMEM117	13227	11641	8941	4439	4347	3865	1258	1557	1422	954	2093	1767	1747	1818	1874	1163	2183	1080	1340	774	1393	1521	588	88	71080
ENSG00000183960	KCNH8	11424	10536	9181	4939	4922	4062	834	1268	1256	997	2196	1891	1734	2121	2175	1081	2315	1195	1597	524	1473	1743	668	80	70212
ENSG00000185352	HS6ST3	13892	11770	8865	4096	4102	3632	1299	1508	1184	1138	1817	1585	1482	1542	1645	1147	2376	1032	1384	656	1420	1562	640	86	69860
ENSG00000143473	KCNH1	13874	12201	9869	3315	4003	3258	861	1486	1047	839	1985	1600	1322	1871	1808	1190	2872	972	1267	560	1397	1642	537	66	69842
ENSG00000204740	MALRD1	13269	11936	8470	4095	4241	3667	1141	1446	1314	998	2021	1630	1546	1735	1751	1272	2211	1085	1356	698	1479	1665	576	93	69695
ENSG00000196735	HLA-DQA1	13898	13092	6069	4618	4904	3646	3110	1874	2024	1369	1357	1444	996	1413	968	950	1152	805	1608	1403	750	1104	315	388	69257
ENSG00000187416	LHFPL3	13893	12475	8848	3649	3905	3308	1068	1534	1095	811	1937	1540	1348	1606	1685	1216	2561	948	1155	582	1428	1711	527	74	68904
ENSG00000170011	MYRIP	13170	11928	9408	3491	3966	3589	822	1432	1135	687	2100	1651	1391	1760	1943	1139	2557	1032	1309	467	1535	1723	559	55	68849
ENSG00000204764	RANBP17	12440	10816	9970	3663	3878	3506	813	1491	1315	734	2082	1808	1557	1927	1854	1151	2462	1046	1359	587	1519	1786	558	62	68384
ENSG00000169836	TACR3	11557	10687	9503	4020	3957	3841	624	1256	1333	723	2138	1849	1789	2092	2244	1139	2426	1151	1425	529	1484	1731	648	35	68181
ENSG00000165591	FAAH2	12803	10557	10292	3144	3251	3399	654	1426	1073	644	2127	1718	1728	2135	1924	1072	2998	1021	1594	514	1253	1877	563	44	67811
ENSG00000169760	NLGN1	12057	10703	7457	4728	4683	3685	1502	1477	1398	1279	1997	1726	1640	1740	1860	1075	1858	1215	1234	787	1471	1420	701	115	67808
ENSG00000182621	PLCB1	12392	11702	7878	4295	4829	3771	1274	1334	1240	1078	1833	1515	1382	1549	1750	1079	2099	1116	1278	643	1514	1474	621	110	67756
ENSG00000151025	GPR158	12491	11247	8599	3811	4634	3782	894	1254	1144	930	1957	1607	1527	1796	1870	1194	2394	971	1313	640	1360	1557	527	69	67568
ENSG00000162670	BRINP3	10847	9257	8300	4814	5106	4207	1213	1541	1385	980	1881	1780	1838	2117	1867	987	1957	1329	1400	603	1464	1425	685	106	67089
ENSG00000106034	CPED1	11349	10806	8940	4139	5073	3890	673	1163	934	875	2065	1694	1465	1833	1937	1047	2396	999	1453	446	1359	1657	503	31	66727
ENSG00000204406	MBD5	12339	10728	9361	3465	3889	3192	770	1532	1294	767	2099	1713	1452	1868	1839	1118	2634	960	1390	601	1408	1746	491	60	66716
ENSG00000175600	SUGCT	13164	12652	8097	3559	3886	3229	1135	1426	1354	1054	1877	1512	1248	1446	1547	1200	2170	933	1098	640	1325	1528	502	85	66667
ENSG00000148219	ASTN2	13279	12104	7780	3584	4223	3240	1525	1717	1334	1131	1711	1419	1179	1304	1229	1202	1976	812	1001	716	1307	1375	506	151	65805
ENSG00000135976	ANKRD36	10725	9912	8317	4410	3901	4163	912	1351	1325	774	2074	1830	1807	1996	2016	1043	2118	1127	1489	514	1359	1520	668	78	65429
ENSG00000081803	CADPS2	11545	10618	8289	4177	4083	3585	1121	1399	1251	986	1964	1553	1517	1696	1769	1065	2253	1038	1218	645	1361	1583	615	96	65427
ENSG00000198589	LRBA	12383	11034	8636	3450	3830	3374	1159	1622	1414	928	1860	1606	1324	1670	1490	1145	2174	957	1289	669	1309	1444	494	121	65382
ENSG00000196090	PTPRT	13204	12452	6755	4019	3905	3282	1812	1611	1424	1321	1692	1478	1137	1358	1221	1201	1707	943	967	847	1144	1173	485	173	65311
ENSG00000146555	SDK1	12615	11862	6038	4535	4326	3367	2359	1778	1710	1530	1670	1251	1192	1279	1149	1189	1245	1082	1009	934	1099	1115	534	216	65084
ENSG00000144036	EXOC6B	12472	11293	8690	3418	3409	3285	996	1476	1350	765	1862	1553	1353	1640	1479	1214	2319	929	1144	639	1432	1591	499	80	64888
ENSG00000067715	SYT1	11760	10736	7703	4370	3758	3768	1192	1341	1246	1038	1911	1517	1579	1628	1665	1055	2028	1087	1248	615	1294	1434	619	102	64694
ENSG00000184611	KCNH7	10842	9498	8234	4282	4828	3699	964	1227	1194	992	1875	1750	1598	1953	1833	898	2105	1049	1441	589	1366	1428	669	83	64397
ENSG00000104375	STK3	12138	11109	9011	3188	3090	3153	840	1348	1187	783	1768	1646	1299	1639	1638	1163	2355	890	1121	522	1392	1655	517	67	63519
ENSG00000151422	FER	11053	10234	7961	3959	3751	3641	1136	1411	1275	871	1949	1607	1601	1756	1869	1081	2022	1037	1318	606	1271	1411	612	86	63518
ENSG00000164182	NDUFAF2	10716	9554	8823	3729	4535	3420	668	1153	1196	813	1826	1649	1480	1784	1888	1005	2276	964	1279	523	1307	1469	538	38	62633
ENSG00000164808	SPIDR	12766	12017	8432	2789	2870	2620	1064	1824	1241	778	1741	1424	990	1762	1033	1226	2341	680	899	565	1352	1502	403	77	62396
ENSG00000184005	ST6GALNAC3	11867	10461	8098	3493	4093	3228	889	1241	940	885	1791	1538	1311	1456	1614	978	2245	1040	1245	530	1267	1458	533	111	62312
ENSG00000153930	ANKFN1	10734	9998	8442	3773	4486	3384	837	1057	1003	863	1801	1553	1358	1661	1730	944	2294	946	1361	575	1320	1560	497	47	62224
ENSG00000169862	CTNND2	12136	11038	7026	3578	4270	3177	1430	1331	1169	1149	1549	1277	1298	1422	1304	1083	1847	878	1107	724	1208	1268	432	138	61839
ENSG00000131374	TBC1D5	11543	10518	8245	3185	3447	3364	1044	1455	1196	712	1826	1542	1327	1635	1504	1037	2124	881	1169	551	1311	1536	475	62	61689
ENSG00000148513	ANKRD30A	9568	8279	7827	4241	4560	3991	882	1256	1309	802	1622	1785	1631	1863	1761	974	1745	1187	1302	510	1254	1284	624	68	60325
ENSG00000156103	MMP16	9653	8702	7235	4385	4591	3458	822	1126	1155	940	1803	1714	1590	1941	1850	849	1916	1055	1317	506	1247	1312	591	65	59823
ENSG00000150477	KIAA1328	12135	10963	8318	2649	2648	2713	790	1363	1063	554	1761	1412	1181	1551	1321	1171	2241	810	1007	542	1309	1509	424	49	59484
ENSG00000151952	TMEM132D	12039	11094	5753	3754	3712	2986	1901	1510	1275	1196	1376	1351	1100	1236	1075	1056	1365	803	863	792	1092	1153	458	150	59090
ENSG00000113100	CDH9	9410	7582	7868	3961	4923	3469	729	1166	1177	832	1748	1645	1626	1829	1686	901	1902	1120	1422	552	1271	1390	607	60	58876
ENSG00000134215	VAV3	11286	10781	7645	3096	2662	3086	831	1317	1063	636	1798	1446	1214	1286	1468	1102	2003	910	1159	522	1298	1540	439	64	58652
ENSG00000164176	EDIL3	9710	8250	7874	3842	3880	3424	967	1150	1244	912	1685	1501	1532	1693	1719	842	2056	1034	1277	557	1305	1472	541	72	58539
ENSG00000163288	GABRB1	10340	9195	7706	3584	3460	3474	883	1137	1094	744	1754	1477	1409	1656	1696	973	2083	945	1259	532	1143	1384	508	49	58485
ENSG00000109680	TBC1D19	9957	8828	8275	3299	3414	3157	537	1109	1109	648	1871	1514	1408	1825	1876	913	2148	871	1287	441	1217	1412	541	24	57681
ENSG00000157445	CACNA2D3	11437	10555	5989	3500	3649	2866	1754	1404	1161	1269	1533	1185	1055	1261	1066	1037	1462	843	940	807	1015	1032	502	168	57490
ENSG00000120498	TEX11	11249	11334	7884	2517	2402	2683	588	1294	1085	564	1664	1314	1165	1588	1185	1150	2199	638	908	465	1335	1538	434	37	57220
ENSG00000075884	ARHGAP15	10358	9226	6870	3702	3547	3157	1079	1208	1179	817	1625	1358	1390	1453	1637	990	1744	926	1214	617	1163	1241	540	84	57125
ENSG00000187672	ERC2	11389	10543	6162	3463	3427	2682	1467	1420	1202	1115	1544	1245	1083	1250	1166	1164	1458	820	849	699	1089	1174	437	138	56986
ENSG00000011677	GABRA3	10512	9412	8318	3019	3240	3229	524	1037	870	549	1573	1236	1355	1584	1575	849	2273	731	1360	376	1235	1564	471	32	56924
ENSG00000164199	ADGRV1	10940	10041	7462	2856	3149	2873	870	1374	1146	804	1598	1360	1173	1454	1366	968	1943	829	1020	541	1140	1396	436	82	56821
ENSG00000152578	GRIA4	9946	8311	7569	3468	3826	3168	883	1121	1109	757	1617	1499	1394	1598	1467	976	1891	975	1367	588	1220	1437	464	70	56721
ENSG00000114480	GBE1	9560	8615	7466	3759	3624	3175	741	1118	1065	656	1658	1652	1441	1680	1705	907	1939	1062	1142	462	1187	1246	549	47	56456
ENSG00000158321	AUTS2	10680	9927	5446	3721	4444	2926	1749	1461	1245	1422	1595	1077	1189	1103	991	944	1326	918	992	783	861	923	434	229	56386
ENSG00000150471	ADGRL3	10002	9078	5729	4104	4234	2938	1361	1220	1338	1265	1547	1142	1309	1423	1315	916	1611	1050	812	704	1140	1245	494	138	56115
ENSG00000145934	TENM2	10971	10157	5467	3853	3984	2805	1631	1440	1231	1269	1367	1135	1063	1198	1044	948	1329	789	773	709	1092	1059	465	166	55945
ENSG00000140386	SCAPER	11125	9918	7759	2721	2692	2637	813	1435	1044	565	1677	1387	1074	1390	1253	1045	2046	721	911	494	1214	1384	419	48	55772
ENSG00000198162	MAN1A2	9479	8009	6874	3851	4004	3323	764	1058	1049	909	1658	1713	1473	1590	1515	907	1590	991	1382	474	1185	1304	504	42	55648
ENSG00000138759	FRAS1	10964	9452	7415	2714	2952	2543	810	1386	985	635	1576	1236	1042	1611	1257	978	2016	848	893	617	1135	1409	394	70	54938
ENSG00000178031	ADAMTSL1	10127	8859	7230	3186	3444	2832	905	1158	1057	822	1495	1400	1254	1345	1559	899	1733	905	1067	540	1010	1295	439	72	54633
ENSG00000133640	LRRIQ1	9004	7947	7271	3695	3314	3338	802	1121	1132	625	1671	1614	1456	1669	1586	926	1663	1080	1166	501	1159	1193	580	65	54578
ENSG00000138639	ARHGAP24	10278	8682	7483	2951	2793	2752	882	1259	1007	779	1676	1355	1189	1514	1377	902	1931	831	1034	458	1215	1372	438	70	54228
ENSG00000185760	KCNQ5	10666	8947	6901	3084	3271	2825	1170	1262	975	719	1489	1301	1147	1294	1258	912	1931	790	1013	551	980	1141	396	81	54104
ENSG00000181804	SLC9A9	10637	9367	7107	2837	3304	2710	862	1204	940	673	1624	1208	991	1200	1400	938	1939	712	1059	471	1104	1187	383	56	53913
ENSG00000153064	BANK1	8982	7929	7282	3332	3463	3203	647	1102	1115	648	1696	1492	1361	1564	1661	890	1716	912	1225	506	1206	1262	548	60	53802
ENSG00000204442	FAM155A	10552	9544	5897	3484	3207	2841	1316	1206	1086	985	1461	1186	1110	1066	1211	911	1460	849	955	628	1020	1159	453	97	53684
ENSG00000172456	FGGY	10602	9090	7207	2656	2957	2647	761	1231	915	733	1573	1287	1002	1350	1450	975	2097	752	964	460	1031	1305	430	72	53547
ENSG00000165379	LRFN5	9350	8235	6937	3392	3523	2959	783	1148	1025	787	1561	1434	1317	1545	1496	792	1841	940	1122	518	1080	1230	466	58	53539
ENSG00000102383	ZDHHC15	9433	8061	8258	2879	2822	3176	438	980	921	501	1605	1310	1404	1568	1478	797	2321	779	1364	339	1142	1445	460	15	53496
ENSG00000152270	PDE3B	9446	8335	8296	2747	2749	2880	483	1066	1031	493	1630	1369	1201	1582	1569	928	2203	800	1139	402	1212	1449	442	37	53489
ENSG00000058091	CDK14	9941	8892	7271	2892	3155	2858	881	1302	953	808	1530	1238	1088	1418	1244	934	1941	750	1007	556	1040	1297	388	57	53441
ENSG00000151338	MIPOL1	9617	8482	7678	2893	3055	2861	637	1256	1036	582	1596	1353	1235	1574	1360	882	1950	834	1047	453	1208	1314	415	49	53367
ENSG00000171587	DSCAM	10638	9780	5209	3571	3385	2800	1634	1346	1247	1224	1376	1118	1008	1209	908	925	1239	760	783	724	1025	916	358	121	53304
ENSG00000182050	MGAT4C	8697	7455	7285	3407	3630	3176	674	1122	1048	715	1597	1485	1352	1618	1544	769	1834	1004	1256	474	1127	1236	477	61	53043
ENSG00000188153	COL4A5	9082	8166	7570	2966	2858	3159	552	1051	823	577	1639	1399	1415	1519	1393	836	1991	754	1246	377	1164	1351	506	29	52423
ENSG00000198626	RYR2	10277	9360	5361	3264	3501	2674	1531	1278	1262	1187	1317	1125	1003	1156	1016	940	1318	790	775	710	1043	955	421	123	52387
ENSG00000009694	TENM1	9529	8448	6919	3206	3094	3377	677	1039	904	684	1423	1279	1366	1385	1329	793	1830	749	1153	399	1058	1223	473	48	52385
ENSG00000165323	FAT3	9829	8873	6512	3163	3890	2662	858	1062	786	814	1374	1234	1141	1207	1298	888	1820	806	974	508	1051	1162	394	76	52382
ENSG00000169946	ZFPM2	9212	8533	6319	3569	3482	2885	874	1047	967	812	1525	1226	1291	1345	1412	865	1618	877	1025	450	1080	1274	531	73	52292
ENSG00000122870	BICC1	9679	8434	6837	2914	3460	2707	664	1070	929	673	1532	1279	1179	1541	1378	840	2023	790	1069	476	1084	1254	430	44	52286
ENSG00000182771	GRID1	10254	9180	5661	3220	3174	2877	1245	1217	1191	871	1471	1161	1098	1100	1143	907	1463	782	828	635	1063	1143	426	122	52232
ENSG00000162687	KCNT2	8692	7796	6170	3598	3450	3246	936	1085	1066	687	1800	1270	1462	1449	1540	819	1571	901	1017	461	1125	1207	568	60	51976
ENSG00000145348	TBCK	8613	7704	6961	3413	3483	3125	549	1041	958	755	1525	1538	1254	1595	1399	849	1699	935	1251	464	981	1203	437	38	51770
ENSG00000151834	GABRA2	8874	7944	6995	3355	3428	3003	566	958	903	634	1573	1330	1261	1502	1606	850	1773	888	1039	419	1118	1174	488	42	51723
ENSG00000213047	DENND1B	8167	7219	7126	3336	3035	3280	629	1099	1056	502	1764	1516	1524	1622	1708	785	1811	946	1178	364	1187	1226	556	34	51670
ENSG00000130226	DPP6	9732	9418	4741	3578	3705	2786	1854	1321	1263	1238	1355	1137	1040	967	944	860	1123	783	757	737	888	810	432	161	51630
ENSG00000170579	DLGAP1	10145	9299	5052	3313	3406	2838	1581	1396	1219	1158	1379	1004	1027	1046	999	845	1167	698	766	726	1046	919	385	130	51544
ENSG00000048052	HDAC9	9336	8564	6359	3171	3072	2813	961	1152	1054	822	1512	1299	1231	1305	1373	877	1614	750	1055	519	1044	1102	461	70	51516
ENSG00000158813	EDA	9766	8591	7257	2670	2434	2891	639	1033	881	541	1494	1240	1310	1404	1346	789	2060	767	1127	411	1040	1370	418	27	51506
ENSG00000152894	PTPRK	8813	8030	6163	3725	3409	3125	921	1071	1111	863	1446	1266	1231	1390	1361	818	1430	813	1103	544	1128	1040	495	57	51353
ENSG00000102466	FGF14	10202	8605	6040	3214	2927	2679	1060	1094	1005	935	1435	1206	1040	1113	1245	893	1568	767	922	621	971	1070	371	100	51083
ENSG00000113391	FAM172A	9567	9151	6979	2690	2438	2559	783	1206	1081	662	1527	1248	1122	1271	1208	925	1674	755	961	479	1075	1275	382	53	51071
ENSG00000145012	LPP	9428	8855	5894	3048	3647	2612	1274	1247	1055	813	1272	1208	1009	1108	1187	904	1479	805	869	650	1012	1003	382	106	50867
ENSG00000170927	PKHD1	9382	8465	6456	2982	3248	2862	776	1140	853	719	1517	1249	1070	1228	1415	848	1722	763	982	456	1021	1154	439	58	50805
ENSG00000183023	SLC8A1	9062	7929	6508	3127	3410	2788	892	1068	852	786	1544	1214	1165	1311	1335	849	1748	818	1077	474	929	1177	449	75	50587
ENSG00000055609	KMT2C	10962	8737	4877	3395	3095	3101	1760	1111	1073	1316	1382	1055	1036	879	800	819	684	722	837	844	835	687	399	138	50544
ENSG00000115252	PDE1A	9083	7931	6545	3066	3014	2868	730	1057	953	651	1570	1352	1264	1285	1424	836	1674	844	1027	404	1064	1120	495	61	50318
ENSG00000185420	SMYD3	9982	9161	5488	3204	3116	2628	1462	1256	1128	1040	1272	1148	906	999	979	928	1235	687	698	663	867	884	399	122	50252
ENSG00000196284	SUPT3H	9343	8645	6549	2818	2665	2544	941	1257	1053	700	1401	1233	1195	1384	1206	858	1707	692	916	509	966	1152	404	89	50227
ENSG00000196569	LAMA2	9454	8618	5871	3119	2869	2775	1115	1127	1175	817	1469	1154	1096	1175	1229	849	1403	801	889	512	997	1108	434	67	50123
ENSG00000171408	PDE7B	9742	9000	6746	2477	2734	2642	655	993	900	591	1507	1136	1039	1080	1463	873	1905	723	901	392	1015	1145	403	42	50104
ENSG00000170962	PDGFD	9033	7974	6865	2737	3256	2738	602	980	825	569	1516	1315	1152	1352	1503	776	1920	784	1072	438	1050	1215	375	29	50076
ENSG00000187546	AGMO	8244	7390	6017	3446	4071	2910	984	1034	1065	853	1374	1263	1300	1412	1262	756	1418	891	1076	488	1030	1119	428	88	49919
ENSG00000171735	CAMTA1	9484	8800	4456	3586	3204	2594	1860	1354	1308	1245	1295	1063	913	984	945	903	837	809	772	726	865	756	390	131	49280
ENSG00000173482	PTPRM	9558	9167	5652	2880	2922	2398	1188	1337	992	940	1176	981	984	1126	853	887	1432	772	682	641	1084	1027	348	119	49146
ENSG00000139144	PIK3C2G	8359	7502	6305	3153	3074	2887	815	979	997	689	1347	1143	1244	1455	1419	720	1540	854	1088	520	1127	1135	497	78	48927
ENSG00000122507	BBS9	8529	7797	6331	2778	3840	2626	787	1018	952	715	1296	1178	1110	1286	1254	792	1743	779	1067	434	1006	1115	348	41	48822
ENSG00000124429	POF1B	7817	6999	6606	3370	2998	3381	522	847	918	657	1490	1450	1375	1546	1383	667	1816	749	1283	325	1010	1077	459	35	48780
ENSG00000144331	ZNF385B	8993	8092	6356	2802	3052	2695	742	1045	843	638	1401	1228	1069	1270	1386	803	1658	731	968	422	978	1158	383	62	48775
ENSG00000082293	COL19A1	8619	7826	6401	2966	3106	2844	675	932	919	654	1324	1182	1142	1349	1323	789	1650	794	1017	470	1014	1168	438	65	48667
ENSG00000072657	TRHDE	8255	7340	6187	3489	2617	3004	750	1077	975	655	1651	1125	1290	1336	1494	787	1513	831	932	458	1072	1126	597	66	48627
ENSG00000198108	CHSY3	8224	7093	6507	2997	3175	2801	676	954	958	569	1484	1226	1286	1414	1413	727	1685	815	1110	452	1089	1104	457	42	48258
ENSG00000100629	CEP128	8720	7421	6804	2630	2980	2590	817	1014	929	667	1447	1205	1139	1229	1241	765	1738	721	1151	563	977	1114	345	49	48256
ENSG00000131558	EXOC4	9060	8684	5700	2864	2916	2440	1207	1195	1035	798	1288	1085	1027	1079	960	748	1357	703	800	622	913	941	357	82	47861
ENSG00000163689	C3orf67	8948	7750	6658	2463	2716	2382	572	1046	749	511	1508	1148	1062	1210	1399	771	1910	672	870	378	1049	1227	349	34	47382
ENSG00000047648	ARHGAP6	9392	8623	6236	2477	2594	2542	665	932	783	640	1288	1000	926	1236	1048	760	1697	587	981	411	893	1107	353	47	47218
ENSG00000184719	RNLS	7885	6826	6517	3063	3066	2763	510	862	936	553	1574	1252	1118	1345	1500	731	1647	811	1018	387	1047	1145	402	25	46983
ENSG00000154678	PDE1C	9045	8248	5500	2753	2993	2343	948	1130	894	831	1293	1060	950	1050	1081	840	1512	659	815	494	939	1026	374	109	46887
ENSG00000259030	FPGT-TNNI3K	8074	7342	5739	3188	2565	2838	784	968	903	707	1428	1220	1168	1239	1409	733	1452	770	901	358	1016	1024	461	66	46353
ENSG00000243566	UPK3B	8730	8454	4984	3011	2854	2492	1321	1240	1081	902	1297	1011	999	1013	937	782	1121	724	657	575	787	858	406	88	46324
ENSG00000116783	TNNI3K	8067	7335	5735	3184	2561	2833	784	967	903	707	1428	1220	1168	1235	1407	733	1450	770	899	358	1012	1024	458	66	46304
ENSG00000110693	SOX6	7819	6947	5677	3176	3025	2830	855	1009	996	729	1407	1204	1256	1257	1317	698	1261	849	939	484	1020	971	484	73	46283
ENSG00000145700	ANKRD31	8201	7359	6585	2235	2859	2489	399	876	777	483	1337	1208	1041	1321	1252	758	1790	673	1044	379	1030	1222	348	32	45698
ENSG00000128918	ALDH1A2	7208	6531	6056	3045	3467	2853	490	833	832	569	1333	1326	1216	1420	1337	686	1491	758	1108	368	1047	1036	448	26	45484
ENSG00000174145	NWD2	7953	6884	6344	2598	2850	2611	464	908	755	582	1260	1167	1079	1373	1259	698	1786	625	973	395	954	1129	362	29	45038
ENSG00000067798	NAV3	8239	7265	5613	2826	2929	2531	740	849	901	677	1276	1110	1083	1183	1092	773	1414	705	899	502	892	1025	380	45	44949
ENSG00000183032	SLC25A21	8828	7892	5688	2393	2520	2125	780	1060	893	666	1290	1047	884	1062	1110	794	1515	648	695	454	874	1022	358	25	44623
ENSG00000102595	UGGT2	8614	7440	6458	2316	2031	2361	516	945	741	489	1244	1065	926	1048	1212	795	1862	622	910	363	994	1209	345	23	44529
ENSG00000134376	CRB1	7163	6275	5388	3291	3839	2674	508	812	823	661	1371	1191	1185	1291	1309	693	1403	790	1068	394	890	957	416	31	44423
ENSG00000152822	GRM1	8440	7326	5870	2404	2650	2352	715	840	768	657	1259	1049	937	1098	1202	730	1571	680	946	447	960	1016	385	45	44347
ENSG00000156395	SORCS3	8898	8229	4665	2700	2606	2295	1227	1050	893	872	1164	911	840	957	906	748	1225	576	804	529	808	855	293	93	44144
ENSG00000169851	PCDH7	7882	6861	5115	2931	3506	2420	720	889	812	781	1247	1058	1018	1109	1118	772	1372	731	889	400	974	987	376	86	44054
ENSG00000101958	GLRA2	7889	7115	6402	2519	2117	2695	427	849	654	529	1232	1235	1140	1166	1145	691	1707	619	1093	297	984	1152	353	28	44038
ENSG00000083067	TRPM3	8799	7881	5076	2601	2954	2259	933	981	835	697	1177	949	916	889	919	775	1262	579	806	509	830	931	326	70	43954
ENSG00000129003	VPS13C	7449	7296	5963	2610	2400	2550	646	946	903	570	1295	1155	1090	1225	1218	688	1327	754	858	359	986	1017	449	46	43800
ENSG00000086991	NOX4	7588	6740	6061	2614	2976	2402	476	787	715	466	1318	1185	1088	1211	1271	669	1619	765	973	364	907	1151	335	30	43711
ENSG00000185104	FAF1	8531	7886	5161	2471	2299	2164	1085	1077	991	689	1190	999	823	1066	851	802	1293	714	705	614	826	1009	330	66	43642
ENSG00000151229	SLC2A13	7922	7349	5603	2740	2388	2484	649	821	845	563	1371	1083	1041	1115	1263	689	1471	674	834	400	865	1012	400	39	43621
ENSG00000155085	AK9	8256	7669	6613	1877	2163	2029	404	1029	732	399	1336	1026	850	1187	1133	816	1873	570	766	339	985	1164	303	30	43549
ENSG00000182185	RAD51B	8444	7824	5068	2724	2389	2091	1147	1094	956	766	1198	929	848	1013	983	753	1281	650	687	558	812	853	354	82	43504
ENSG00000186439	TRDN	7319	6344	5684	2911	2727	2598	792	1003	869	687	1313	1179	1143	1159	1133	679	1384	766	961	427	936	957	395	70	43436
ENSG00000109911	ELP4	8042	7670	6134	2142	2305	2242	508	925	878	493	1205	1091	948	1133	969	799	1589	634	865	347	1003	1121	296	51	43390
ENSG00000180287	PLD5	8793	8004	5003	2294	2731	2093	1013	1006	861	788	1065	998	769	979	763	774	1487	564	656	527	808	916	301	115	43308
ENSG00000151572	ANO4	8516	7522	5670	2161	2873	2294	653	846	628	552	1127	1001	866	953	1010	784	1643	547	933	325	906	1019	307	38	43174
ENSG00000185565	LSAMP	7870	7444	4559	3022	2776	2355	1146	892	954	823	1208	1011	988	1011	1052	729	1202	614	810	526	824	812	392	83	43103
ENSG00000102763	VWA8	8347	7716	5749	2275	1909	2296	702	1010	842	574	1297	1073	894	1010	1060	751	1372	611	840	387	887	1000	372	58	43032
ENSG00000041515	MYO16	8677	7680	5235	2265	2181	2205	982	1115	900	730	1195	990	861	935	823	818	1276	568	739	479	932	962	328	57	42933
ENSG00000137968	SLC44A5	8145	7236	5894	2278	2436	2193	658	921	736	603	1159	1018	909	1078	1103	767	1415	696	896	417	922	1071	334	44	42929
ENSG00000185736	ADARB2	8321	7888	3824	3010	2916	2253	1559	1146	966	960	1095	955	801	892	809	771	854	660	712	667	666	675	298	127	42825
ENSG00000147202	DIAPH2	8371	7721	4901	2696	2616	2128	993	1144	869	774	1125	888	887	1004	730	745	1246	582	659	584	881	914	286	61	42805
ENSG00000082068	WDR70	8516	7227	6146	1889	2297	1859	774	1080	835	434	1167	1022	776	1199	867	815	1817	534	641	454	836	1016	288	52	42541
ENSG00000107295	SH3GL2	7888	6991	5744	2336	2747	2260	550	816	651	481	1295	1044	953	975	1250	687	1608	609	894	317	857	1097	370	49	42469
ENSG00000102452	NALCN	8409	7632	5377	2315	2260	2124	715	882	719	598	1137	971	865	910	1043	780	1429	613	743	425	906	1006	330	51	42240
ENSG00000114670	NEK11	8543	7760	5857	1918	2107	2050	533	963	652	444	1206	1050	790	1012	1020	759	1577	565	739	333	899	1039	314	42	42172
ENSG00000179242	CDH4	8086	7381	3660	3074	3051	2320	1513	1083	1052	1146	1103	879	819	857	788	704	737	660	565	614	685	665	355	133	41930
ENSG00000169083	AR	7773	6796	6457	2092	2230	2332	339	733	542	456	1213	1003	933	1115	1273	678	1812	496	1041	251	852	1137	321	15	41890
ENSG00000081026	MAGI3	7474	6634	6209	2275	2485	2204	625	905	777	490	1182	1002	907	1162	1091	670	1637	578	856	428	935	1013	299	30	41868
ENSG00000080298	RFX3	7639	6827	5344	2740	2363	2255	717	883	1004	555	1246	1040	965	1041	1065	692	1174	692	877	420	923	947	359	41	41809
ENSG00000147485	PXDNL	8287	7410	4998	2378	2082	2096	920	1032	920	726	1103	1023	827	916	940	740	1302	580	724	444	809	934	305	78	41574
ENSG00000170624	SGCD	8163	7094	5483	2107	2443	1977	695	952	630	595	1135	982	819	997	1004	702	1549	564	778	441	790	992	293	47	41232
ENSG00000172554	SNTG2	7930	7422	3995	2877	2721	2315	1460	961	952	981	1068	926	785	781	814	749	763	700	551	617	709	661	270	129	41137
ENSG00000117020	AKT3	7916	6967	5410	2097	2422	2140	622	963	832	512	1172	1071	839	1085	927	722	1478	531	841	399	821	1004	288	50	41109
ENSG00000151466	SCLT1	7563	6419	5995	2087	2283	2136	449	821	784	411	1269	1123	1003	1151	1255	652	1621	552	917	343	857	1006	350	32	41079
ENSG00000138829	FBN2	8208	7206	5259	2121	2310	1892	806	950	724	699	1078	962	788	993	842	748	1363	542	775	511	794	977	281	56	40885
ENSG00000067208	EVI5	8132	7900	6232	1619	1703	1665	496	1047	769	420	1137	970	723	954	739	837	1645	467	596	347	941	1198	257	36	40830
ENSG00000185666	SYN3	8131	7420	3763	2859	2578	2033	1425	1121	981	1117	998	921	756	849	696	714	758	557	620	678	613	692	366	121	40767
ENSG00000044459	CNTLN	7246	6271	5682	2526	2367	2110	757	935	832	666	1139	1065	946	1069	1034	663	1406	617	754	388	916	965	302	66	40722
ENSG00000134343	ANO3	7258	6149	4836	2694	3125	2387	686	784	743	701	1149	1067	935	1132	1080	690	1279	655	862	376	809	825	360	47	40629
ENSG00000135220	UGT2A3	6527	5659	5303	2930	2940	2606	400	741	714	514	1226	1220	1134	1287	1205	630	1300	741	988	315	816	978	376	24	40574
ENSG00000197584	KCNMB2	7901	6762	5526	2049	2325	1994	791	906	681	536	1145	955	833	1012	947	704	1514	510	786	433	768	1014	277	59	40428
ENSG00000044524	EPHA3	6927	5733	4802	2940	2875	2492	822	868	899	675	1224	1021	1080	1046	1032	639	1121	686	852	418	872	907	408	75	40414
ENSG00000112699	GMDS	7680	7283	4230	2517	2569	2255	1050	926	891	715	1145	818	815	895	873	692	1107	619	705	516	834	768	328	78	40309
ENSG00000182247	UBE2E2	7911	7527	5251	2023	2113	1964	692	922	755	574	1220	854	780	874	907	760	1365	545	693	378	758	920	343	67	40196
ENSG00000153956	CACNA2D1	7335	6462	4298	2788	2835	2222	944	954	906	779	1060	988	965	966	880	694	1012	746	728	488	835	828	343	95	40151
ENSG00000115392	FANCL	6338	5329	5322	2757	2820	2515	506	777	816	509	1242	1207	1184	1287	1299	618	1267	690	1013	329	855	945	428	44	40097
ENSG00000151789	ZNF385D	7484	6247	5416	2264	2662	2052	638	843	708	638	1181	921	930	1089	913	634	1456	606	850	415	801	968	294	64	40074
ENSG00000145375	SPATA5	7238	6788	5304	2292	2264	2116	688	973	780	544	1160	938	825	1100	1016	710	1273	659	762	412	828	909	270	55	39904
ENSG00000165338	HECTD2	6492	6014	5284	2670	2939	2303	385	653	643	438	1201	1074	1047	1230	1373	622	1523	669	886	263	840	960	329	11	39849
ENSG00000183166	CALN1	7753	7506	3459	2710	2685	2109	1209	1070	934	1009	1106	806	754	805	639	694	891	635	553	601	752	744	343	81	39848
ENSG00000145743	FBXL17	7529	7044	4804	2485	2522	2163	819	918	740	605	1109	871	739	883	950	623	1092	603	803	472	800	820	327	67	39788
ENSG00000129636	ITFG1	7744	6577	5509	1987	1859	2020	550	993	848	461	1263	1006	837	1026	989	738	1545	550	696	359	874	971	293	51	39746
ENSG00000165084	C8orf34	7602	6753	4556	2487	2410	2111	873	910	770	670	1132	889	928	945	1061	667	1262	568	660	382	759	935	328	81	39739
ENSG00000188517	COL25A1	7909	7082	4955	2169	2233	2146	693	919	804	540	1132	832	790	943	876	709	1257	590	747	412	781	823	277	40	39659
ENSG00000018236	CNTN1	6930	6377	4827	2614	2333	2389	805	885	819	632	1199	1036	1024	981	1173	605	1163	582	778	382	793	889	387	48	39651
ENSG00000167281	RBFOX3	7661	7231	3752	2813	2466	2147	1467	1027	989	977	984	939	788	791	732	729	614	630	648	637	557	642	300	122	39643
ENSG00000182732	RGS6	8209	7484	4428	2300	2128	1926	1037	953	812	735	1055	849	725	896	744	721	1107	548	575	478	751	740	315	76	39592
ENSG00000139304	PTPRQ	6482	6298	5119	2630	2093	2273	544	817	791	490	1276	1054	1044	1275	1214	640	1405	692	775	315	906	980	406	23	39542
ENSG00000133812	SBF2	7974	7642	4818	2107	2032	1788	847	1101	817	658	1026	883	699	906	700	823	1045	473	565	477	842	872	304	74	39473
ENSG00000167632	TRAPPC9	7784	7142	3867	2627	2507	2073	1385	1105	950	885	993	862	696	867	643	651	721	601	529	636	750	655	316	106	39351
ENSG00000068885	IFT80	6922	5750	5836	2044	2663	2168	344	766	655	437	1172	1066	926	1202	1159	587	1669	614	964	307	806	925	305	17	39304
ENSG00000183780	SLC35F3	8039	7090	4668	2144	2223	1808	786	1002	704	660	1202	822	768	903	902	745	1325	537	657	411	728	794	274	45	39237
ENSG00000049192	ADAMTS6	6974	6519	5126	2190	2315	2215	692	849	859	588	1054	964	920	1021	1010	665	1328	595	758	374	792	896	268	58	39030
ENSG00000144724	PTPRG	7339	7295	3699	2860	2579	2011	1302	942	854	991	937	814	755	771	674	650	736	613	684	654	717	613	290	123	38903
ENSG00000187720	THSD4	7915	7474	4053	2267	2188	1943	1092	1060	908	789	986	870	722	890	625	668	924	538	504	517	769	771	303	95	38871
ENSG00000151240	DIP2C	7889	7141	3488	2792	2455	2054	1408	993	916	867	1088	768	747	769	696	727	708	615	576	632	577	564	266	100	38836
ENSG00000141376	BCAS3	7603	7209	4284	2479	2242	1929	1030	1042	867	775	1097	871	724	841	722	711	943	567	571	513	717	692	304	74	38807
ENSG00000152953	STK32B	7965	7422	4226	2195	2170	1725	920	1054	887	693	1067	857	657	944	666	727	1060	511	558	482	814	781	291	74	38746
ENSG00000048471	SNX29	7731	7280	3605	2725	2297	2059	1337	1027	941	892	1052	814	730	741	710	645	637	572	609	589	732	618	292	100	38735
ENSG00000156140	ADAMTS3	6652	6400	4738	2699	2367	2429	611	746	729	495	1166	946	949	1065	1049	566	1152	668	810	374	837	852	394	31	38725
ENSG00000183783	KCTD8	6705	5857	4813	2578	2558	2331	607	744	748	567	1180	1010	1010	1088	1167	663	1166	670	775	265	875	874	394	40	38685
ENSG00000151276	MAGI1	7557	6875	4020	2545	2757	1920	1088	984	848	878	962	748	735	873	727	676	965	593	580	450	721	743	281	84	38610
ENSG00000169933	FRMPD4	8051	7766	4896	1868	1635	1908	711	856	687	520	990	828	742	901	754	653	1280	481	655	391	757	921	283	49	38583
ENSG00000206559	ZCWPW2	6677	6079	5486	2172	2430	2117	427	790	721	442	1193	972	941	1118	1111	623	1449	577	874	323	788	934	297	28	38569
ENSG00000165966	PDZRN4	6680	6088	4729	2589	2601	2132	729	751	789	667	1118	959	877	1040	1038	621	1261	622	799	403	759	834	326	59	38471
ENSG00000206052	DOK6	7087	6369	4620	2314	2614	2172	840	884	764	579	1064	881	796	988	926	615	1255	608	763	411	763	806	297	51	38467
ENSG00000163738	MTHFD2L	6845	5931	5613	2077	2456	2128	433	751	633	391	1136	1024	900	1133	1053	596	1332	599	948	301	826	932	307	13	38358
ENSG00000145321	GC	6310	5183	5553	2545	2974	2199	271	643	618	504	1101	1135	966	1250	1141	586	1381	672	1030	301	764	898	299	11	38335
ENSG00000148516	ZEB1	6390	5305	5244	2452	2794	2104	500	733	707	477	1149	1021	943	1215	1174	613	1388	638	952	338	779	833	360	28	38137
ENSG00000155966	AFF2	7135	6541	4900	2262	2545	2051	643	735	633	591	974	914	782	968	884	597	1295	490	884	333	732	874	300	42	38105
ENSG00000139734	DIAPH3	6741	6394	4467	2610	1832	2242	900	911	865	620	1139	1078	931	940	985	645	1022	590	730	440	808	800	353	55	38098
ENSG00000188596	CFAP54	7475	6352	5132	1991	2132	1871	585	840	691	476	1113	915	760	998	887	689	1466	545	672	401	799	884	252	77	38003
ENSG00000115896	PLCL1	7045	5923	5431	1990	2136	2208	540	774	624	493	1086	915	833	1012	1126	544	1411	567	908	317	791	909	280	36	37899
ENSG00000184985	SORCS2	7529	6886	3340	2822	2657	2008	1313	939	938	958	959	764	673	736	738	655	619	628	482	620	643	573	302	106	37888
ENSG00000164258	NDUFS4	6718	6176	5521	2007	2203	2008	373	777	687	381	1076	1022	842	1074	1028	660	1496	538	837	275	832	1019	294	23	37867
ENSG00000128655	PDE11A	7416	6925	4689	1985	2099	1864	693	882	774	537	1053	861	829	921	887	634	1220	542	646	417	777	812	296	60	37819
ENSG00000170743	SYT9	6670	5900	5099	2270	2979	2184	503	704	592	544	967	993	807	975	1025	606	1347	564	810	291	768	893	274	26	37791
ENSG00000091831	ESR1	8144	7743	4806	1649	1569	1616	613	918	690	463	1118	866	626	858	716	734	1258	434	511	355	874	903	216	55	37735
ENSG00000168619	ADAM18	6359	5419	5163	2401	2615	2254	457	699	735	552	1100	1085	1071	1109	1038	589	1276	627	805	343	780	837	367	30	37711
ENSG00000141627	DYM	7652	7019	4896	1918	1838	1866	734	884	723	512	1103	937	739	853	828	668	1165	484	593	376	754	831	256	61	37690
ENSG00000151320	AKAP6	7508	6807	4877	1878	2145	1840	747	904	664	568	991	856	705	906	792	687	1242	528	640	436	754	825	266	47	37613
ENSG00000165246	NLGN4Y	7274	6304	4604	2481	1678	1826	737	912	744	575	1544	1045	819	507	1425	679	898	790	411	284	729	818	358	82	37524
ENSG00000150361	KLHL1	6859	6060	4521	2580	2061	2041	853	925	788	589	1032	877	896	906	973	604	1066	635	694	429	806	810	381	74	37460
ENSG00000120658	ENOX1	7318	6865	4248	2337	2009	2021	852	823	792	677	1032	841	784	778	823	629	1010	579	636	397	769	807	349	56	37432
ENSG00000134532	SOX5	6906	5718	4619	2251	2234	2151	813	804	831	648	1089	970	897	1047	952	662	1059	622	761	437	698	786	316	67	37338
ENSG00000154654	NCAM2	6619	5858	4012	2572	2867	2025	890	869	808	851	1008	906	835	935	901	647	1032	636	642	440	765	784	308	87	37297
ENSG00000118322	ATP10B	7352	6825	4852	1920	2155	1813	612	885	660	461	978	832	728	919	798	707	1375	481	708	358	694	830	303	47	37293
ENSG00000121988	ZRANB3	7441	6804	5554	1552	1701	1638	484	1119	711	388	1085	881	661	942	636	685	1483	385	626	329	850	1002	233	36	37226
ENSG00000188352	FOCAD	6966	6339	5009	2015	1865	2023	645	957	722	524	1038	936	862	869	1001	626	1207	546	742	364	774	852	294	40	37216
ENSG00000154188	ANGPT1	6580	6007	4603	2410	2777	2008	486	698	764	568	1027	916	887	965	1050	626	1136	592	760	371	744	818	332	35	37160
ENSG00000117069	ST6GALNAC5	6868	6128	5457	1785	2454	1922	364	709	469	355	1019	896	794	1024	995	562	1652	563	790	301	731	923	247	31	37039
ENSG00000163590	PPM1L	7598	6682	4792	1888	1898	1729	600	895	699	433	1054	848	770	875	856	635	1332	470	676	358	736	844	298	59	37025
ENSG00000132932	ATP8A2	7498	7125	3652	2281	1988	1834	1020	913	820	718	972	816	657	779	677	675	918	497	549	421	684	678	291	73	36536
ENSG00000089123	TASP1	6950	6919	4535	2091	2015	1875	511	736	664	453	1069	882	659	843	921	612	1218	528	679	295	766	810	297	34	36362
ENSG00000104324	CPQ	6588	5992	4473	2216	2356	1960	735	795	686	656	1040	834	775	965	979	542	1200	587	717	356	670	807	304	56	36289
ENSG00000196565	HBG2	7208	6259	4458	2192	2014	1847	700	889	779	471	1037	784	711	848	990	567	1205	483	582	361	692	819	301	57	36254
ENSG00000069431	ABCC9	5922	4944	5430	2236	1999	2143	407	801	649	337	1142	1018	1006	1133	1170	544	1421	663	893	320	776	887	343	21	36205
ENSG00000171094	ALK	7280	6771	3428	2401	2252	1907	1053	842	778	736	968	790	638	678	619	655	871	625	550	482	673	685	266	126	36074
ENSG00000152422	XRCC4	6275	5526	4750	2176	2269	2160	650	694	696	480	1020	957	881	1021	1008	706	1106	586	812	307	749	864	289	38	36020
ENSG00000172673	THEMIS	6120	5218	4939	2346	2618	2067	517	719	727	478	1026	971	872	992	1018	599	1156	650	818	338	700	795	294	27	36005
ENSG00000186472	PCLO	6258	5608	3939	2597	2867	1934	739	772	746	689	977	866	846	1033	868	591	1108	642	662	392	735	758	281	92	36000
ENSG00000120594	PLXDC2	7001	6302	3745	2324	2231	1768	1000	837	758	816	999	807	732	740	695	650	966	501	629	491	676	715	302	79	35764
ENSG00000158258	CLSTN2	7287	6396	3542	2251	2147	1900	972	890	835	745	947	723	680	782	710	602	985	552	583	477	651	638	325	88	35708
ENSG00000180116	C12orf40	5867	5213	4673	2365	2284	2157	436	699	764	452	1146	1014	969	1198	1082	577	1212	583	791	254	747	842	308	22	35655
ENSG00000102290	PCDH11X	6840	6001	3444	2476	2671	1866	786	751	801	860	902	680	842	882	685	529	1072	488	637	407	802	743	294	84	35543
ENSG00000154655	L3MBTL4	7219	6534	4073	1964	2185	1698	756	941	737	663	911	742	599	854	572	669	1154	546	500	422	732	726	228	77	35502
ENSG00000112290	WASF1	5847	5394	4951	2057	2101	2139	377	760	713	372	1074	973	960	990	1015	702	1203	546	796	290	803	912	357	25	35357
ENSG00000152495	CAMK4	6047	5452	4313	2380	2331	2157	675	751	721	499	1041	907	909	964	981	614	1024	580	682	326	744	800	375	53	35326
ENSG00000145996	CDKAL1	6957	6547	3734	2182	2219	1815	1066	990	843	685	887	772	592	712	640	605	743	532	551	552	613	665	329	92	35323
ENSG00000172139	SLC9C1	6548	5909	5067	1868	1681	1803	346	695	683	332	1115	837	856	1075	1051	575	1402	547	694	226	712	953	284	14	35273
ENSG00000184408	KCND2	6145	5608	3849	2551	2638	2016	829	804	802	728	1027	774	845	889	913	565	901	593	647	388	672	717	268	75	35244
ENSG00000151474	FRMD4A	6817	6272	3177	2513	2294	1940	1323	950	907	915	900	799	671	692	612	603	610	551	525	588	583	542	240	117	35141
ENSG00000204116	CHIC1	6326	5715	5143	1869	1558	1921	369	691	617	341	1193	900	894	1121	902	612	1411	538	780	167	740	982	299	17	35106
ENSG00000137473	TTC29	6229	6013	4653	1946	1997	1829	452	706	673	467	1062	905	813	1009	1001	626	1258	529	687	293	699	862	296	34	35039
ENSG00000155974	GRIP1	6937	6085	4530	1773	1888	1678	631	810	711	488	939	848	706	864	824	576	1346	512	672	393	685	800	226	37	34959
ENSG00000138669	PRKG2	6518	5746	4764	1922	1964	1778	391	716	552	403	1149	907	815	978	1073	563	1297	517	677	282	720	909	267	29	34937
ENSG00000197077	KIAA1671	7073	6524	2865	2672	1986	1697	1450	883	755	875	905	818	618	606	695	630	669	614	497	649	437	582	276	83	34859
ENSG00000162849	KIF26B	6727	6226	3476	2321	2474	1814	1189	951	780	842	890	692	693	784	572	634	714	517	480	515	620	535	255	111	34812
ENSG00000187240	DYNC2H1	6349	5886	4510	1959	1956	1875	572	727	736	449	1058	899	798	965	875	583	1112	513	733	321	761	793	283	61	34774
ENSG00000118007	STAG1	7022	6360	4306	1962	1778	1701	761	852	713	537	929	755	724	839	675	685	1145	449	484	429	608	715	246	65	34740
ENSG00000143341	HMCN1	6508	6042	4179	1951	2104	1863	667	755	665	502	1055	781	738	871	931	592	1068	543	621	364	731	777	288	87	34683
ENSG00000152214	RIT2	5880	4885	4217	2439	2935	1878	697	748	675	708	935	850	913	996	899	493	1040	590	747	408	666	675	302	61	34637
ENSG00000144868	TMEM108	6930	5946	4740	1641	1813	1697	545	821	571	458	977	806	642	887	880	620	1363	483	597	308	688	824	267	26	34530
ENSG00000152932	RAB3C	6462	5790	4717	1882	1900	1803	536	759	681	416	957	786	749	854	902	584	1229	533	695	326	725	844	266	52	34448
ENSG00000170516	COX7B2	6048	5057	4837	2181	2330	1879	447	618	583	423	982	920	809	1004	1110	480	1278	575	680	357	684	800	271	28	34381
ENSG00000215421	ZNF407	6707	6116	4405	1835	1986	1814	669	811	708	499	1050	760	658	761	711	618	1118	448	599	342	686	742	280	52	34375
ENSG00000170153	RNF150	6934	5929	4337	1746	1966	1736	513	787	591	413	1001	767	717	845	930	589	1314	505	635	334	645	837	250	40	34361
ENSG00000155886	SLC24A2	6854	5939	4451	1710	2106	1716	515	789	593	472	968	737	666	858	854	541	1331	481	651	362	671	783	244	47	34339
ENSG00000156113	KCNMA1	6603	5913	3096	2490	2587	1835	1163	920	909	878	888	790	704	597	609	579	557	601	430	540	625	544	292	131	34281
ENSG00000049323	LTBP1	6771	6227	4052	1857	1999	1714	849	828	674	603	879	765	638	799	635	603	1092	513	593	410	642	708	225	58	34134
ENSG00000128513	POT1	5540	4748	4865	1964	2382	1981	333	720	633	448	995	1050	938	1063	962	591	1167	610	787	272	735	820	305	12	33921
ENSG00000124749	COL21A1	5902	5032	4629	2047	2021	1906	530	750	714	415	965	902	854	974	960	584	1051	596	744	361	711	816	321	28	33813
ENSG00000148498	PARD3	6155	5708	3335	2485	2380	1617	1185	939	822	785	781	766	617	615	666	571	670	518	496	573	566	740	259	214	33463
ENSG00000186487	MYT1L	6633	6266	3048	2415	2362	1792	986	854	718	741	858	702	629	661	592	548	726	513	483	458	591	533	251	81	33441
ENSG00000122584	NXPH1	6192	5258	4404	2014	2013	1712	632	715	653	507	999	866	760	884	828	571	1093	466	691	360	647	804	295	44	33408
ENSG00000079482	OPHN1	6626	6162	4593	1606	1539	1593	457	710	568	358	932	753	682	916	725	598	1244	393	680	228	779	966	257	29	33394
ENSG00000167346	MMP26	6033	5212	4656	1876	2368	1776	510	730	524	409	972	867	730	774	886	539	1216	497	680	292	744	817	241	34	33383
ENSG00000184347	SLIT3	6333	5988	2960	2392	2419	1781	1241	863	823	807	823	705	657	745	536	574	691	498	526	520	582	544	282	79	33369
ENSG00000150394	CDH8	5941	5599	3599	2478	2097	1934	992	723	687	737	905	717	714	791	771	564	817	515	612	433	761	607	270	63	33327
ENSG00000157985	AGAP1	6357	5799	2933	2419	2573	1728	1153	872	891	825	838	660	738	648	588	592	630	544	485	518	621	517	257	98	33284
ENSG00000149256	TENM4	6787	5953	3034	2292	2356	1736	1056	783	808	772	872	705	629	600	644	567	664	512	500	527	541	559	301	85	33283
ENSG00000214954	LRRC69	5481	4781	4237	2211	2151	1857	752	728	766	469	1004	958	758	1116	921	517	1150	576	694	435	618	752	285	64	33281
ENSG00000182901	RGS7	6557	5906	3470	1980	2242	1715	943	867	730	771	956	778	613	639	606	603	940	441	548	408	573	683	224	83	33276
ENSG00000128573	FOXP2	5516	5135	4330	2247	1953	1956	565	763	722	464	999	851	856	987	991	505	1078	596	673	349	680	702	314	40	33272
ENSG00000183580	FBXL7	6934	6296	3732	1864	1983	1606	710	736	622	568	798	745	602	618	696	632	1068	480	543	374	629	737	232	59	33264
ENSG00000102043	MTMR8	6373	5627	5354	1385	1550	1537	251	670	468	254	1027	808	648	970	927	582	1552	399	762	218	696	946	251	7	33262
ENSG00000164741	DLC1	6543	6354	3652	2015	1869	1662	883	835	689	625	900	789	564	766	568	624	855	504	522	415	632	641	235	99	33241
ENSG00000156011	PSD3	6573	6189	3613	2092	2017	1705	981	886	749	679	836	758	618	617	568	553	761	483	514	423	599	603	241	83	33141
ENSG00000151779	NBAS	6459	5849	4523	1558	1814	1794	603	846	761	443	949	731	583	803	659	593	1130	442	609	319	649	668	219	52	33056
ENSG00000111816	FRK	5750	4732	5114	1695	2251	1869	315	585	511	387	999	847	738	904	938	553	1398	507	815	266	694	843	297	12	33020
ENSG00000152348	ATG10	5974	5415	4398	1846	1723	1788	522	760	653	358	1052	900	734	902	926	577	1186	513	653	285	671	823	287	36	32982
ENSG00000069020	MAST4	6620	6010	3455	1923	2243	1647	765	795	772	614	887	706	568	609	672	636	895	453	622	416	662	675	219	93	32957
ENSG00000065609	SNAP91	6152	5269	4416	1789	2207	1643	379	644	554	414	955	810	732	903	866	556	1212	480	682	280	676	803	282	11	32715
ENSG00000155849	ELMO1	6631	5972	3546	1998	2001	1492	871	968	703	650	832	688	598	881	524	600	963	373	454	450	574	613	232	68	32682
ENSG00000134986	NREP	5806	5082	4295	2078	2416	1765	450	605	533	448	933	831	771	843	945	527	1124	513	732	314	636	751	246	35	32679
ENSG00000153233	PTPRR	6008	5136	4003	2158	2006	1832	567	674	682	451	1041	804	799	818	956	506	1055	515	575	280	698	751	307	39	32661
ENSG00000072315	TRPC5	6577	5937	4652	1457	1519	1496	368	735	480	353	918	709	683	834	795	626	1275	369	641	287	702	947	227	32	32619
ENSG00000182674	KCNB2	6648	5982	4163	1733	1787	1626	583	688	599	497	841	724	579	705	747	600	1046	443	540	329	688	786	231	51	32616
ENSG00000147655	RSPO2	6016	5424	4467	1775	1809	1720	390	672	588	369	997	781	677	828	971	561	1316	477	604	243	717	855	323	30	32610
ENSG00000171444	MCC	6714	5934	4043	1703	1785	1506	768	856	549	492	814	680	601	793	611	616	1126	366	538	413	643	792	209	57	32609
ENSG00000107249	GLIS3	6435	6017	3389	2000	2048	1626	940	852	738	645	894	662	679	654	684	576	802	489	491	426	600	591	267	70	32575
ENSG00000116183	PAPPA2	6155	5583	3953	1961	2009	1752	606	678	588	531	834	751	653	789	908	562	1044	502	645	320	696	696	300	33	32549
ENSG00000075945	KIFAP3	5700	4956	4506	1916	2316	1731	333	595	639	404	923	840	788	932	979	490	1160	524	819	240	668	775	280	26	32540
ENSG00000139117	CPNE8	5802	5181	4385	1977	1890	1767	525	693	654	462	988	785	758	873	982	557	1082	496	640	318	685	696	290	49	32535
ENSG00000205359	SLCO6A1	5503	4788	4464	1901	2336	1712	343	647	608	427	910	831	834	1059	960	531	1234	531	734	305	683	799	283	24	32447
ENSG00000111058	ACSS3	5491	4574	4445	2055	2294	1912	420	625	510	486	1006	861	862	991	1021	509	1102	529	686	280	711	716	295	36	32417
ENSG00000082701	GSK3B	6460	6109	4611	1449	1406	1473	484	835	671	326	960	739	600	881	607	633	1097	425	554	306	745	736	232	35	32374
ENSG00000165259	HDX	5784	4933	4372	1930	1754	1908	443	607	620	423	945	780	890	1040	846	511	1195	509	765	215	707	803	329	28	32337
ENSG00000198502	HLA-DRB5	6362	6093	2678	2120	2175	2030	1424	896	796	610	719	753	533	698	425	490	628	371	546	583	472	432	206	148	32188
ENSG00000138653	NDST4	5679	4619	4088	2093	2289	1890	665	702	654	529	893	812	816	848	866	432	1039	538	721	339	630	683	308	52	32185
ENSG00000147246	HTR2C	5766	5117	4105	1962	1838	2019	571	649	654	471	906	734	886	954	726	483	1083	447	696	306	687	726	268	53	32107
ENSG00000118733	OLFM3	5495	4779	3781	2400	2120	2068	568	646	688	605	899	856	794	849	874	541	897	603	639	327	589	663	318	47	32046
ENSG00000179088	C12orf42	6009	5077	4847	1599	1694	1603	418	658	546	297	980	776	715	884	853	574	1360	415	662	255	665	806	237	20	31950
ENSG00000171189	GRIK1	5838	4908	3676	2113	2283	1881	819	742	691	582	829	799	644	754	807	576	841	492	677	421	565	647	302	57	31944
ENSG00000106536	POU6F2	5761	5526	3549	2074	2194	1779	714	738	641	540	933	745	675	810	735	517	961	463	533	319	659	729	267	51	31913
ENSG00000173517	PEAK1	6462	6091	4053	1536	1509	1511	562	792	611	407	885	793	603	755	669	567	1112	360	480	319	745	730	266	57	31875
ENSG00000184838	PRR16	5436	4827	4031	2144	2050	1880	457	642	672	405	929	812	843	896	1037	470	1074	484	702	257	744	725	319	34	31870
ENSG00000156110	ADK	6218	5864	4164	1699	1767	1533	723	885	664	561	857	704	557	779	499	586	895	411	494	393	648	683	215	57	31856
ENSG00000081479	LRP2	5792	5266	4136	1817	2087	1683	431	645	485	372	961	784	712	754	953	515	1213	501	699	230	637	803	257	31	31764
ENSG00000165841	CYP2C19	6528	5160	5037	1196	1689	1363	281	721	450	255	898	730	578	873	779	576	1485	391	716	257	671	901	196	16	31747
ENSG00000174776	WDR49	5443	4723	4063	1917	2267	1821	412	614	579	414	1003	870	820	961	971	518	1043	573	666	293	643	732	303	37	31686
ENSG00000273079	GRIN2B	6237	5761	3520	2057	1896	1699	715	660	620	603	815	723	610	579	811	648	857	458	505	359	611	569	248	48	31609
ENSG00000112902	SEMA5A	6285	5817	3183	1979	1966	1557	896	854	623	665	903	649	585	627	622	524	771	542	525	429	609	650	236	69	31566
ENSG00000196511	TPK1	5910	5405	4195	1719	1818	1537	533	793	689	451	898	724	710	818	709	515	1052	415	637	426	598	703	211	41	31507
ENSG00000146263	MMS22L	5109	4516	4160	2044	2209	1951	402	625	564	383	922	864	874	951	996	496	1033	573	755	261	711	694	274	18	31385
ENSG00000165164	CFAP47	5369	4914	4068	1990	1841	2038	330	544	538	385	907	899	848	886	840	531	1077	455	821	186	711	746	319	38	31281
ENSG00000182168	UNC5C	5830	5435	3457	2123	2051	1758	669	728	651	544	830	686	680	707	733	513	832	540	500	405	674	608	252	62	31268
ENSG00000196071	OR2L13	5671	4883	4637	1560	1884	1515	346	695	589	326	891	738	656	951	811	519	1503	467	626	227	639	856	257	17	31264
ENSG00000152818	UTRN	6228	5748	3688	1773	1878	1528	788	748	646	501	858	683	579	652	580	575	936	433	562	388	566	596	264	59	31257
ENSG00000166352	C11orf74	4820	4821	4231	2156	2517	1807	229	503	489	326	1002	865	713	925	994	451	1280	500	701	192	619	797	286	15	31239
ENSG00000112182	BACH2	6300	5967	3423	1911	1783	1523	617	702	569	450	830	685	574	631	768	527	1066	440	436	301	704	712	254	62	31235
ENSG00000141564	RPTOR	5868	5862	2926	2272	2044	1629	1169	815	745	714	764	692	573	603	576	588	512	494	437	522	531	495	228	111	31170
ENSG00000151413	NUBPL	6165	5447	4189	1479	1470	1466	509	854	731	440	870	747	557	886	620	578	1107	373	453	345	736	790	253	44	31109
ENSG00000145687	SSBP2	5933	5260	4058	1726	1699	1602	494	679	656	477	886	776	654	770	732	537	1022	466	631	304	619	734	275	32	31022
ENSG00000020426	MNAT1	5924	5594	4298	1493	1452	1449	435	768	662	346	933	739	670	854	683	589	1192	400	566	243	677	788	228	30	31013
ENSG00000154240	CEP112	6101	5629	3146	1946	1992	1688	906	814	705	556	737	670	590	773	526	573	616	520	566	438	588	563	241	76	30960
ENSG00000179008	C14orf39	5097	4527	4447	1953	1857	1750	302	577	633	387	920	906	796	998	869	550	1080	576	735	229	669	786	270	21	30935
ENSG00000165443	PHYHIPL	4920	4411	4516	1867	1680	1908	273	655	655	325	981	905	865	1012	928	543	1184	519	688	240	718	828	278	17	30916
ENSG00000198838	RYR3	6144	5543	3152	1986	2044	1573	923	876	613	684	740	630	555	677	525	570	794	468	400	381	584	566	205	84	30717
ENSG00000184304	PRKD1	5791	5263	3563	1863	1860	1670	576	714	658	529	922	749	602	765	695	506	994	466	553	335	619	707	254	51	30705
ENSG00000163629	PTPN13	5680	5569	4126	1485	1531	1530	403	742	534	314	878	749	605	829	791	544	1163	497	520	244	729	811	310	40	30624
ENSG00000156687	UNC5D	6177	5462	2996	2028	2012	1592	911	652	705	745	774	624	593	641	603	507	797	445	498	392	606	559	207	97	30623
ENSG00000002822	MAD1L1	5747	5763	2887	2177	2088	1619	1074	810	767	734	804	675	565	579	550	553	523	459	519	432	530	430	219	88	30592
ENSG00000111880	RNGTT	5821	5418	3520	1766	1535	1618	589	711	695	464	953	744	649	808	714	571	914	437	564	335	650	703	282	59	30520
ENSG00000167633	KIR3DL1	5937	5004	3209	2304	2429	1414	1053	722	933	713	477	930	813	583	286	523	412	448	802	303	548	523	76	64	30506
ENSG00000151090	THRB	5881	5423	3627	1833	1901	1592	629	726	529	507	878	716	616	746	674	527	911	431	555	331	560	660	202	48	30503
ENSG00000171435	KSR2	6153	5540	3216	1761	1942	1583	857	760	671	633	838	608	596	633	561	514	868	460	535	385	543	529	223	82	30491
ENSG00000137601	NEK1	5757	4807	4827	1360	1710	1493	392	735	481	340	884	753	602	874	693	506	1286	432	626	268	602	819	202	23	30472
ENSG00000134121	CHL1	5322	4678	4017	1797	2524	1638	417	644	509	512	802	715	624	807	774	505	1061	440	724	325	601	669	208	34	30347
ENSG00000131018	SYNE1	6131	5315	3433	1752	1918	1453	790	801	624	538	795	643	570	672	619	559	904	411	524	417	514	654	225	62	30324
ENSG00000196376	SLC35F1	5812	5379	3596	1785	1808	1631	711	654	577	505	920	652	695	642	781	495	847	398	544	328	544	669	251	39	30263
ENSG00000174099	MSRB3	4994	4622	3972	2001	2057	1710	397	571	583	432	840	794	746	1093	890	491	1067	505	623	275	647	653	263	27	30253
ENSG00000125675	GRIA3	5525	4823	4362	1696	1763	1737	372	592	422	444	821	714	689	771	769	514	1142	432	745	275	582	770	233	20	30213
ENSG00000118997	DNAH7	5798	5553	3765	1579	1822	1585	537	698	594	451	794	756	538	765	683	500	963	387	549	319	678	613	236	36	30199
ENSG00000144810	COL8A1	5236	5123	3817	1947	2076	1765	410	573	565	413	881	735	751	765	854	461	897	482	604	271	594	695	250	25	30190
ENSG00000175110	MRPS22	6056	5362	3802	1541	1581	1342	542	866	611	432	862	728	564	769	565	591	1108	373	488	355	636	751	209	39	30173
ENSG00000166024	R3HCC1L	5912	5663	4331	1285	1321	1465	264	596	531	246	961	676	647	721	835	560	1192	390	530	198	669	855	228	10	30086
ENSG00000120519	SLC10A7	5331	4743	3732	1941	2062	1739	524	584	624	433	849	775	711	809	900	445	877	474	597	294	631	655	301	42	30073
ENSG00000139970	RTN1	5548	4516	4614	1400	1993	1521	390	722	449	365	769	738	667	774	676	519	1409	431	603	324	591	781	187	19	30006
ENSG00000085224	ATRX	6148	5696	4201	1305	1348	1349	343	612	499	305	832	703	625	816	626	602	1181	354	507	261	658	791	193	21	29976
ENSG00000142611	PRDM16	5777	5263	2738	2190	1939	1700	1130	820	727	707	700	697	664	586	536	568	475	512	466	466	485	452	259	118	29975
ENSG00000164100	NDST3	5072	4436	3862	1961	2122	1661	555	605	633	477	807	757	783	874	782	476	929	596	662	309	635	650	256	45	29945
ENSG00000155011	DKK2	5192	4689	4164	1792	1814	1681	265	549	504	346	942	803	724	842	955	467	1025	516	689	253	643	780	272	20	29927
ENSG00000198542	ITGBL1	5389	4783	3765	1846	1462	1757	552	621	602	441	914	720	743	772	903	511	919	497	637	276	684	681	305	37	29817
ENSG00000055813	CCDC85A	5311	4629	4009	1847	2192	1653	472	576	438	463	814	725	673	744	864	467	975	468	619	261	633	678	243	42	29796
ENSG00000151067	CACNA1C	5661	5250	2769	2164	2050	1567	1111	800	773	747	762	649	550	651	520	483	548	520	428	415	503	466	232	94	29713
ENSG00000183715	OPCML	5860	5267	3047	1950	2144	1432	816	721	596	637	737	557	609	677	480	503	842	455	442	409	619	557	199	72	29628
ENSG00000112530	PACRG	5559	4950	3023	2078	2224	1573	919	806	673	651	873	612	604	628	521	491	775	408	499	414	513	533	196	90	29613
ENSG00000174132	FAM174A	4826	4197	4063	1941	1711	1880	293	603	548	254	984	818	828	952	1035	498	1124	520	644	205	618	705	346	10	29603
ENSG00000151883	PARP8	5081	4369	3740	1988	2115	1686	475	559	580	423	862	789	706	793	901	531	950	509	632	263	598	681	328	26	29585
ENSG00000143156	NME7	5243	4335	4293	1755	1830	1571	476	668	555	342	899	739	687	835	841	492	1157	483	598	249	584	659	228	59	29578
ENSG00000003096	KLHL13	4995	4548	4278	1711	1682	1765	277	551	473	335	827	820	836	846	873	495	1120	459	810	158	612	774	292	18	29555
ENSG00000104325	DECR1	4927	4471	4720	1593	1897	1598	190	537	416	263	931	756	644	796	874	506	1349	415	809	189	607	837	220	9	29554
ENSG00000152377	SPOCK1	6173	5440	3097	1598	1816	1392	710	655	618	584	771	626	567	642	575	604	815	394	535	356	617	574	257	57	29473
ENSG00000115504	EHBP1	5183	4859	3722	1830	1817	1570	558	671	607	460	858	720	672	748	800	503	974	521	568	299	613	631	226	43	29453
ENSG00000156475	PPP2R2B	5604	5460	3192	1834	1887	1475	729	671	544	488	844	592	586	632	643	528	897	439	469	303	635	624	247	52	29375
ENSG00000005020	SKAP2	5688	4967	4107	1367	1868	1541	389	596	492	292	793	712	583	739	724	517	1126	423	568	270	615	678	236	23	29314
ENSG00000147724	FAM135B	5925	5392	3403	1685	1775	1415	576	733	487	513	839	591	526	653	635	474	1006	400	397	285	560	671	214	47	29202
ENSG00000182256	GABRG3	5652	5166	2811	2046	1967	1593	893	711	569	696	792	598	529	612	525	497	727	444	439	447	536	551	213	91	29105
ENSG00000154175	ABI3BP	4918	4659	3651	1886	2188	1652	419	578	511	433	867	737	647	862	829	418	962	443	626	283	586	697	220	25	29097
ENSG00000143469	SYT14	5224	4620	3829	1612	1937	1640	416	585	545	408	842	735	625	779	775	494	1071	453	631	251	628	725	233	25	29083
ENSG00000206579	XKR4	6044	5377	3220	1702	1642	1444	665	695	646	500	831	649	505	620	576	504	869	414	435	290	578	621	196	59	29082
ENSG00000182463	TSHZ2	5723	5428	2699	1970	1838	1646	922	773	678	643	811	610	556	585	566	532	476	463	387	423	536	494	235	83	29077
ENSG00000118407	FILIP1	5681	4965	3952	1424	2011	1353	396	578	466	355	743	673	629	661	753	507	1089	383	617	252	616	700	229	42	29075
ENSG00000196600	SLC22A25	6032	5048	4513	1019	1669	1096	199	590	402	193	855	683	528	953	665	515	1479	343	519	215	566	803	170	11	29066
ENSG00000134909	ARHGAP32	5477	4987	3857	1670	1843	1476	455	590	478	389	794	685	584	707	670	491	1029	432	591	291	638	682	216	30	29062
ENSG00000078328	RBFOX1	5580	5379	2723	2102	2000	1511	1050	726	716	767	743	595	540	545	515	505	458	429	437	503	449	454	229	96	29052
ENSG00000156218	ADAMTSL3	5990	5668	3314	1543	1555	1321	624	757	636	463	791	628	548	641	590	527	882	368	402	253	582	616	241	47	28987
ENSG00000151575	TEX9	4728	4226	4403	1610	1611	1721	321	638	540	336	964	827	718	839	933	490	1034	539	601	230	658	757	238	17	28979
ENSG00000183049	CAMK1D	5840	5466	2562	2202	1798	1511	1047	769	724	660	685	601	518	515	461	499	479	418	418	442	456	473	240	96	28880
ENSG00000183775	KCTD16	5350	4763	3579	1710	2175	1452	494	579	481	460	767	692	577	691	752	455	1003	464	586	280	599	669	212	29	28819
ENSG00000262655	SPON1	5893	5355	3545	1488	1588	1352	639	755	602	397	750	574	572	720	574	530	1013	362	394	330	564	585	176	40	28798
ENSG00000082805	ERC1	5406	5356	2819	2033	1825	1623	1003	763	715	658	793	615	478	595	516	526	489	497	389	435	505	437	254	65	28795
ENSG00000134769	DTNA	5830	5183	3856	1348	1566	1286	398	676	544	340	838	656	568	732	701	508	1079	393	491	305	565	645	188	23	28719
ENSG00000116127	ALMS1	5375	4691	4019	1508	1409	1491	487	711	560	338	839	680	592	777	801	503	1045	384	535	259	610	688	235	28	28565
ENSG00000095777	MYO3A	5599	5472	3558	1518	1507	1336	539	698	545	411	806	601	552	723	555	486	917	399	431	302	568	652	222	39	28436
ENSG00000218336	TENM3	5468	4972	2635	2001	2098	1419	901	737	664	734	710	592	535	585	497	484	602	498	473	412	531	524	255	69	28396
ENSG00000091129	NRCAM	5492	4742	3821	1410	1693	1402	504	634	535	406	837	679	635	695	627	464	1097	412	540	301	547	709	176	34	28392
ENSG00000105967	TFEC	4658	4462	4010	1745	1509	1631	336	631	551	323	912	755	748	832	820	448	1031	465	582	225	634	720	247	18	28293
ENSG00000060718	COL11A1	5041	4577	3484	1779	1430	1716	522	646	611	428	858	730	706	751	758	499	899	518	531	273	582	635	276	38	28288
ENSG00000131171	SH3BGRL	5162	4513	4260	1490	1340	1538	267	588	421	304	824	693	712	734	764	464	1096	398	718	205	634	867	251	13	28256
ENSG00000169744	LDB2	5862	5110	3168	1546	1640	1257	650	738	573	459	735	645	526	672	600	515	913	427	465	323	504	619	232	64	28243
ENSG00000182601	HS3ST4	5754	5471	2903	1689	1675	1403	777	658	623	556	705	612	486	530	528	548	825	365	465	331	489	570	223	50	28236
ENSG00000121904	CSMD2	5689	5221	2689	1841	1821	1366	959	757	629	649	727	660	504	509	523	527	614	394	459	363	541	456	257	73	28228
ENSG00000151388	ADAMTS12	5394	4606	3805	1492	1893	1327	572	724	389	399	773	638	550	750	583	507	1097	399	515	285	584	670	190	46	28188
ENSG00000112305	SMAP1	5196	4835	3856	1499	1386	1444	412	574	547	319	965	729	601	763	699	513	1079	400	502	266	568	727	217	26	28123
ENSG00000039537	C6	4841	4287	3911	1620	1850	1589	327	538	454	316	894	719	675	789	837	481	1059	481	640	238	610	709	237	16	28118
ENSG00000056291	NPFFR2	4997	4234	4236	1415	1821	1558	298	548	375	242	779	717	684	813	777	442	1160	400	750	228	619	762	181	15	28051
ENSG00000131951	LRRC9	4823	4269	4371	1582	1629	1624	278	590	494	275	837	710	656	822	774	424	1092	461	636	214	576	688	189	17	28031
ENSG00000132122	SPATA6	4965	4248	3911	1674	1480	1473	332	635	531	350	854	800	647	821	806	437	1006	463	555	262	613	709	219	24	27815
ENSG00000244694	PTCHD4	4985	4249	3659	1707	1990	1509	344	534	567	414	873	749	577	766	765	417	958	436	582	256	512	664	216	24	27753
ENSG00000038295	TLL1	4850	4437	3603	1753	1693	1580	439	574	545	393	867	650	651	769	724	478	856	531	535	254	607	659	245	42	27735
ENSG00000132938	MTUS2	5676	4928	2982	1690	1538	1394	904	738	661	584	700	639	476	644	449	522	726	400	395	384	475	537	210	66	27718
ENSG00000155008	APOOL	4569	3820	4264	1561	1274	1784	255	483	497	291	893	813	838	887	831	443	1265	406	777	147	581	734	255	10	27678
ENSG00000108018	SORCS1	5071	4871	2500	1993	2113	1446	920	648	611	767	783	555	515	587	494	437	679	447	398	398	605	489	213	111	27651
ENSG00000237515	SHISA9	5508	5460	3000	1644	1656	1317	791	750	528	573	700	617	540	548	452	515	664	353	375	385	518	504	183	67	27648
ENSG00000139364	TMEM132B	5673	4902	3525	1482	1693	1317	633	653	487	415	673	597	510	611	491	504	974	391	449	323	498	566	202	52	27621
ENSG00000172752	COL6A5	4997	4335	3778	1566	2302	1436	314	502	422	356	813	649	551	685	720	438	1059	412	655	239	519	624	215	18	27605
ENSG00000107643	MAPK8	4813	4091	4205	1376	1737	1513	311	584	398	300	814	698	615	842	793	444	1208	387	674	233	602	681	196	10	27525
ENSG00000112964	GHR	5260	4529	3511	1521	1656	1442	590	642	586	464	820	634	563	708	655	464	874	423	475	286	545	574	229	34	27485
ENSG00000162105	SHANK2	5209	4891	2457	1928	1974	1582	1018	658	646	712	720	552	534	479	492	458	418	468	528	437	441	474	246	75	27397
ENSG00000021826	CPS1	4716	4276	3435	1841	1537	1639	361	551	547	373	878	687	704	816	859	471	918	412	560	226	612	653	280	34	27386
ENSG00000154080	CHST9	5390	4440	3811	1409	1433	1376	490	635	481	396	756	629	593	644	698	490	981	372	553	315	554	669	229	31	27375
ENSG00000114439	BBX	4962	4889	3035	1819	1655	1560	536	567	585	383	800	624	634	732	765	441	779	424	530	246	501	599	274	21	27361
ENSG00000151150	ANK3	5357	4666	3305	1502	1920	1324	673	611	479	459	751	645	549	603	627	461	874	384	495	365	446	543	203	47	27289
ENSG00000163606	CD200R1	4419	4108	3607	1910	2609	1602	229	397	404	424	744	745	663	760	739	420	887	420	696	189	489	597	189	16	27263
ENSG00000198157	HMGN5	4983	4294	4295	1314	1140	1419	195	585	446	189	840	693	702	856	764	470	1078	414	665	173	673	792	270	10	27260
ENSG00000112367	FIG4	5511	4901	3878	1172	1562	1195	303	526	426	266	801	635	490	616	687	486	1199	339	569	201	554	678	197	25	27217
ENSG00000197565	COL4A6	5239	4699	3996	1308	1241	1446	276	492	459	345	785	652	624	693	710	445	1080	370	618	185	578	705	222	26	27194
ENSG00000151414	NEK7	4844	4434	3561	1694	1478	1596	428	559	575	360	831	685	606	706	813	455	870	390	524	216	575	670	268	41	27179
ENSG00000154310	TNIK	5771	5303	2849	1569	1569	1279	568	664	541	402	665	567	457	551	562	552	781	380	457	275	526	600	215	61	27164
ENSG00000028116	VRK2	4723	3937	3515	1870	1686	1605	584	614	603	399	832	696	707	725	765	417	759	427	587	290	519	535	239	35	27069
ENSG00000164162	ANAPC10	4912	4442	3930	1292	1529	1504	270	546	433	250	817	739	609	700	800	459	1089	446	621	193	560	671	192	15	27019
ENSG00000172461	FUT9	4491	4125	3466	1745	1798	1716	379	546	484	407	821	693	687	803	891	400	863	422	511	244	595	608	264	28	26987
ENSG00000186714	CCDC73	5364	4708	4013	1116	1370	1097	340	695	527	277	858	609	522	850	517	509	1207	304	425	263	543	649	193	30	26986
ENSG00000112249	ASCC3	4870	4077	3376	1702	1649	1510	666	660	580	427	734	690	735	729	711	431	771	417	640	273	519	545	219	38	26969
ENSG00000008277	ADAM22	5018	4809	3398	1492	1436	1393	437	609	532	327	771	640	607	669	707	459	914	439	466	273	632	676	212	33	26949
ENSG00000186509	OR9Q1	5613	5062	3626	1161	1466	1318	386	572	419	259	733	571	510	640	604	481	1035	347	485	208	535	687	202	19	26939
ENSG00000115109	EPB41L5	5314	5069	3899	1110	1240	1196	309	638	525	264	809	534	487	618	610	546	1102	316	487	241	620	717	208	16	26875
ENSG00000181234	TMEM132C	5325	5009	2514	1814	1876	1341	926	679	615	660	721	573	509	499	467	455	562	387	319	393	459	423	205	59	26790
ENSG00000177119	ANO6	4773	4640	3669	1483	1434	1411	395	603	484	353	889	654	520	740	736	459	1025	371	487	243	522	669	199	22	26781
ENSG00000119522	DENND1A	5212	5070	2559	1873	1712	1395	831	714	652	587	679	579	499	537	471	517	512	362	363	442	464	477	202	66	26775
ENSG00000133401	PDZD2	5171	4846	2310	1923	1930	1456	912	667	611	674	687	537	522	538	491	460	451	458	474	426	463	438	195	97	26737
ENSG00000108242	CYP2C18	5299	4621	4177	1005	1443	1120	177	551	330	147	884	676	506	742	747	459	1339	350	553	166	531	734	164	7	26728
ENSG00000213931	HBE1	5275	4548	3394	1547	1371	1392	462	651	573	319	783	614	526	620	832	391	958	375	421	232	522	643	237	31	26717
ENSG00000140015	KCNH5	5147	4528	3034	1651	1540	1524	569	583	613	528	766	590	550	635	660	471	758	423	456	316	527	580	214	37	26700
ENSG00000165895	ARHGAP42	5155	4679	3238	1715	1648	1283	662	581	553	498	675	592	493	603	562	523	777	451	396	324	514	568	157	44	26691
ENSG00000179869	ABCA13	5135	4927	3011	1584	1752	1381	594	659	503	565	645	592	542	609	474	467	789	356	446	367	507	545	181	58	26689
ENSG00000104059	FAM189A1	5245	4690	2934	1625	1675	1326	737	688	609	535	673	586	515	608	477	517	753	397	383	353	553	488	217	67	26651
ENSG00000166575	TMEM135	5125	4593	3445	1371	1457	1360	562	638	525	373	813	678	555	613	573	454	902	409	494	331	524	587	209	46	26637
ENSG00000104490	NCALD	5536	4704	3022	1553	1539	1197	613	716	521	425	770	598	516	632	585	470	839	346	429	323	480	559	203	50	26626
ENSG00000227124	ZNF717	5649	4675	2803	1579	1756	1487	741	643	556	522	606	650	491	490	424	422	631	329	587	375	458	479	219	41	26613
ENSG00000144218	AFF3	5517	5221	2574	1637	1602	1303	821	735	608	567	623	585	485	433	489	491	586	341	379	368	480	465	194	76	26580
ENSG00000152217	SETBP1	5518	4845	3071	1441	1446	1300	589	713	491	440	703	570	516	554	614	527	770	389	412	312	484	583	192	49	26529
ENSG00000129151	BBOX1	4666	3986	4045	1471	1351	1457	256	524	379	249	869	757	673	784	799	459	1080	398	585	178	614	685	247	14	26526
ENSG00000276644	DACH1	4926	4531	2563	1973	1566	1515	797	638	602	568	657	575	628	642	550	462	682	418	415	330	572	550	253	59	26472
ENSG00000165675	ENOX2	4725	4130	3533	1597	1555	1481	337	443	513	375	821	662	673	751	708	461	978	389	678	214	538	614	244	17	26437
ENSG00000154975	CA10	5302	4726	2556	1720	1803	1307	822	657	632	552	694	529	483	531	567	483	531	435	398	431	531	471	182	74	26417
ENSG00000149970	CNKSR2	4547	3984	3578	1655	1171	1703	383	585	495	292	838	773	801	674	721	412	815	447	684	166	680	675	290	43	26412
ENSG00000155761	SPAG17	4721	4227	3651	1530	1719	1403	390	546	412	392	737	666	516	647	699	424	930	423	624	252	545	676	208	18	26356
ENSG00000105877	DNAH11	5220	4676	2941	1632	1630	1361	638	697	554	442	699	555	544	531	568	486	757	394	437	310	448	515	182	51	26268
ENSG00000127324	TSPAN8	4845	4443	3022	1820	1551	1388	507	562	500	430	725	594	635	706	709	428	790	419	451	275	528	574	283	39	26224
ENSG00000240303	ACAD11	4989	4412	3990	1200	1195	1338	248	561	546	220	852	658	595	728	697	433	1010	344	513	171	574	744	197	7	26222
ENSG00000102893	PHKB	5360	4907	3527	1182	1049	1260	446	700	459	276	732	632	487	679	501	502	1019	273	416	255	612	621	191	28	26114
ENSG00000169432	SCN9A	4608	3978	3545	1509	1672	1463	350	494	535	370	768	656	637	729	693	447	875	427	585	260	540	677	261	23	26102
ENSG00000099139	PCSK5	4998	4729	2771	1784	1789	1336	737	667	533	542	656	479	524	524	543	454	661	378	424	331	447	504	187	74	26072
ENSG00000118596	SLC16A7	4382	3851	3768	1623	1308	1456	278	489	578	224	933	737	680	792	864	445	954	423	528	194	558	694	257	22	26038
ENSG00000075568	TMEM131	4890	4279	3896	1279	1512	1204	403	680	436	280	657	573	529	693	594	500	1045	363	551	311	568	610	152	29	26034
ENSG00000170820	FSHR	4899	4539	3370	1464	1788	1390	369	504	433	403	727	588	522	642	634	413	855	375	527	227	517	578	196	25	25985
ENSG00000165061	ZMAT4	5317	5117	2698	1589	1462	1312	731	610	525	490	711	523	459	553	487	472	614	346	352	330	518	508	193	50	25967
ENSG00000154864	PIEZO2	4961	4761	2510	1776	1557	1463	724	635	703	566	689	590	467	553	487	472	627	404	356	337	519	506	207	73	25943
ENSG00000123104	ITPR2	5183	4995	2571	1780	1444	1426	774	650	632	527	720	542	479	473	507	447	529	439	347	393	418	410	191	61	25938
ENSG00000121621	KIF18A	4010	3684	3396	1769	1583	1736	385	580	505	291	784	756	736	919	828	422	846	505	593	191	567	529	286	30	25931
ENSG00000065833	ME1	4939	3848	3862	1136	1546	1172	380	601	517	332	710	606	600	767	600	493	1201	328	525	258	545	730	200	26	25922
ENSG00000165078	CPA6	5081	4687	3091	1494	1491	1224	588	663	547	456	707	591	499	557	629	492	792	361	411	282	486	510	220	34	25893
ENSG00000083720	OXCT1	4668	4205	3538	1486	1533	1420	306	468	429	268	789	629	610	697	882	408	1011	373	511	178	536	696	217	21	25879
ENSG00000242515	UGT1A10	4993	4242	3793	1269	1735	1292	290	560	360	274	700	598	524	676	619	439	995	322	574	230	546	623	189	15	25858
ENSG00000170017	ALCAM	4166	3363	3353	1832	2142	1556	485	555	582	363	801	723	712	783	712	356	720	448	564	249	485	508	230	58	25746
ENSG00000054611	TBC1D22A	4988	4910	2268	1900	1712	1420	927	663	628	632	692	497	455	474	448	408	473	416	390	381	412	353	188	93	25728
ENSG00000095209	TMEM38B	4905	4284	3838	1153	1452	1215	191	505	396	209	825	606	552	653	792	447	1214	347	523	207	527	671	188	7	25707
ENSG00000138698	RAP1GDS1	4853	4454	3520	1393	1316	1298	359	548	485	288	724	631	575	644	713	478	842	367	542	232	551	618	200	27	25658
ENSG00000149571	KIRREL3	5011	4551	2247	1899	1853	1451	863	727	664	620	659	495	461	463	447	448	475	418	388	354	484	392	196	84	25650
ENSG00000080200	CRYBG3	4523	4360	3143	1639	1709	1440	296	430	460	303	786	622	591	715	755	424	898	361	558	184	545	598	233	27	25600
ENSG00000164597	COG5	5093	4462	3081	1364	1378	1259	633	700	553	414	722	584	554	639	488	432	855	348	467	301	500	568	166	36	25597
ENSG00000104043	ATP8B4	4781	4152	3308	1447	1574	1315	452	580	476	383	746	658	525	735	663	394	808	424	490	280	493	647	197	51	25579
ENSG00000185305	ARL15	5062	4694	2811	1574	1600	1255	657	645	541	462	619	530	489	523	524	463	689	405	399	340	510	503	218	61	25574
ENSG00000170921	TANC2	4999	4561	3058	1529	1533	1316	591	585	517	412	710	558	463	640	551	425	796	357	447	291	477	515	190	33	25554
ENSG00000155657	TTN	4661	4429	3099	1662	1682	1474	400	468	464	333	686	645	538	600	685	448	792	335	493	228	505	624	241	30	25522
ENSG00000170381	SEMA3E	4312	3947	2968	1738	1939	1344	611	581	549	473	686	587	626	715	563	418	849	407	531	317	552	550	206	50	25519
ENSG00000174325	DIRC1	4110	3676	3190	1811	2025	1529	328	448	486	374	721	756	631	759	739	365	768	476	601	228	550	565	232	35	25403
ENSG00000181031	RPH3AL	4843	4714	2288	1814	1735	1436	981	612	588	617	632	574	471	472	485	432	468	419	372	399	407	375	185	63	25382
ENSG00000155816	FMN2	4946	4353	2519	1680	1974	1325	742	585	518	519	619	554	551	536	474	475	640	362	375	389	507	459	206	67	25375
ENSG00000165899	OTOGL	4397	3595	3398	1596	1753	1398	393	498	480	351	779	685	644	706	709	416	870	447	595	283	522	587	236	19	25357
ENSG00000153015	CWC27	4691	4046	3566	1286	1430	1369	411	571	498	300	726	670	585	651	585	466	901	408	543	243	548	633	194	33	25354
ENSG00000137672	TRPC6	4877	4085	3508	1373	1522	1243	533	598	508	309	689	654	540	638	638	393	849	356	541	274	440	583	175	27	25353
ENSG00000137821	LRRC49	4564	3691	3772	1344	1717	1355	265	508	399	298	776	655	562	811	705	406	970	389	518	221	539	653	177	23	25318
ENSG00000083123	BCKDHB	5104	4484	3449	1231	1327	1306	363	600	395	286	743	594	497	553	602	473	830	355	509	238	554	624	163	24	25304
ENSG00000189337	KAZN	4867	4436	2243	1830	1759	1324	893	694	664	653	699	517	495	432	456	464	438	446	367	425	449	404	192	71	25218
ENSG00000163630	SYNPR	4820	4510	2676	1446	1692	1260	735	597	523	489	727	516	490	585	565	470	674	363	432	310	492	534	215	49	25170
ENSG00000154529	CNTNAP3B	4930	4983	2592	1646	1564	1237	793	570	569	443	703	530	552	505	413	482	552	350	324	318	440	431	170	58	25155
ENSG00000143185	XCL2	4145	3488	3855	1326	2119	1429	135	426	207	216	790	673	596	686	806	376	1273	380	588	151	523	781	183	2	25154
ENSG00000077232	DNAJC10	4712	4105	3832	1145	1541	1231	224	477	357	236	817	631	544	646	693	429	1051	351	509	204	531	692	178	13	25149
ENSG00000109689	STIM2	4203	3779	3721	1436	1638	1406	321	529	478	344	678	690	545	738	629	455	902	412	609	254	512	602	203	19	25103
ENSG00000146809	ASB15	4078	3183	3571	1591	2010	1537	250	448	412	282	731	701	674	761	801	342	917	410	718	214	511	626	204	17	24989
ENSG00000196458	ZNF605	4964	4756	2354	1820	1422	1230	959	573	661	466	677	503	560	506	497	464	403	410	351	325	466	352	209	34	24962
ENSG00000112541	PDE10A	4885	4533	2829	1429	1605	1262	605	609	474	410	686	582	469	580	474	422	745	376	437	323	511	484	180	47	24957
ENSG00000182667	NTM	4974	4400	2331	1663	1748	1284	744	634	590	586	560	584	506	470	402	448	632	423	377	399	474	467	194	60	24950
ENSG00000150760	DOCK1	4514	4261	2255	1905	1954	1284	800	599	647	670	686	518	530	527	432	425	487	437	412	386	487	409	195	83	24903
ENSG00000145982	FARS2	4949	4741	2364	1739	1547	1276	826	633	543	503	692	516	499	466	458	440	478	389	370	342	433	457	161	71	24893
ENSG00000166262	FAM227B	4404	3851	3295	1503	1591	1381	443	612	678	357	662	606	579	657	660	411	745	370	453	290	499	568	211	44	24870
ENSG00000183454	GRIN2A	5081	4768	2363	1681	1502	1231	781	608	560	525	682	511	434	547	372	506	565	353	383	343	378	421	185	76	24856
ENSG00000243772	KIR2DL3	4283	4560	2407	2097	1393	1365	740	827	533	788	447	833	571	433	362	514	303	342	582	279	464	476	136	83	24818
ENSG00000107077	KDM4C	4972	4610	2475	1621	1546	1285	744	677	562	527	615	499	523	447	408	442	547	349	393	325	475	409	236	81	24768
ENSG00000173610	UGT2A1	4330	3797	3249	1661	1151	1533	279	563	355	220	858	650	626	660	761	400	806	478	474	237	626	634	238	34	24620
ENSG00000176658	MYO1D	4967	4471	2957	1389	1369	1255	571	645	516	394	646	547	468	506	478	454	770	346	323	275	487	529	169	51	24583
ENSG00000171132	PRKCE	4752	4403	2186	1704	1658	1338	902	604	739	587	705	526	418	486	482	437	445	365	382	376	423	366	195	69	24548
ENSG00000261115	TMEM178B	5151	4803	2725	1305	1415	1071	522	617	526	410	601	527	431	609	382	493	791	293	358	293	493	491	163	52	24522
ENSG00000198822	GRM3	4182	3534	3194	1658	1740	1480	344	479	452	430	679	654	615	757	694	381	727	394	548	215	532	524	209	38	24460
ENSG00000082482	KCNK2	4474	4101	3381	1326	1611	1318	292	473	373	330	701	579	528	594	617	387	933	403	494	210	544	546	188	21	24424
ENSG00000135315	CEP162	4490	3952	3592	1138	1411	1217	208	505	434	238	703	594	518	663	664	426	1068	344	579	183	546	722	194	26	24415
ENSG00000151376	ME3	5054	4862	3135	1052	1129	1049	334	669	429	280	663	533	448	646	510	454	893	290	339	256	525	579	173	32	24334
ENSG00000144741	SLC25A26	4786	4121	3463	1147	1337	1202	407	551	400	314	624	544	443	587	527	464	1028	331	479	230	531	601	172	31	24320
ENSG00000134538	SLCO1B1	4235	3639	3177	1514	1464	1393	298	506	495	321	815	620	601	712	744	389	821	404	494	173	553	612	258	25	24263
ENSG00000164627	KIF6	4747	4380	2731	1495	1447	1286	624	625	456	446	614	548	487	549	440	464	635	367	394	324	408	470	170	46	24153
ENSG00000161040	FBXL13	4763	4432	3623	1026	1142	1089	370	633	425	300	633	537	438	672	436	477	1010	244	336	217	502	657	150	19	24131
ENSG00000053918	KCNQ1	4739	4290	2556	1572	1531	1191	661	678	608	512	652	526	428	563	413	487	564	364	354	356	451	390	179	60	24125
ENSG00000152430	BOLL	4057	3238	3784	1220	1789	1285	202	455	442	280	695	635	579	863	694	309	1095	363	515	233	494	604	154	19	24004
ENSG00000168675	LDLRAD4	4873	4334	2633	1426	1402	1156	658	659	559	454	661	529	447	564	449	474	628	340	358	273	453	469	152	47	23998
ENSG00000113805	CNTN3	4383	4048	2740	1602	1567	1343	462	447	472	364	698	557	567	557	697	396	710	392	426	229	556	515	222	40	23990
ENSG00000134775	FHOD3	4746	4344	2378	1588	1545	1228	770	680	569	563	596	500	399	573	439	426	532	341	354	336	457	407	163	36	23970
ENSG00000145819	ARHGAP26	4753	4356	2539	1507	1427	1191	690	686	548	454	610	490	467	525	475	473	602	374	337	341	435	429	183	53	23945
ENSG00000132294	EFR3A	3877	3750	3091	1609	1270	1559	265	474	462	288	809	643	696	702	727	416	828	409	473	164	521	549	281	23	23886
ENSG00000183826	BTBD9	4779	4580	2393	1502	1512	1295	711	651	579	426	675	464	429	474	373	443	580	320	334	299	406	416	179	48	23868
ENSG00000198765	SYCP1	4353	3887	3493	1185	1083	1179	305	511	488	233	739	684	549	658	637	471	907	379	491	199	540	659	190	23	23843
ENSG00000156234	CXCL13	4895	4310	3800	835	1069	984	267	643	362	201	713	572	397	663	479	449	1012	283	408	187	520	600	149	32	23830
ENSG00000165091	TMC1	4568	4109	2800	1412	1665	1192	490	584	443	399	680	522	460	555	459	435	777	352	436	301	475	506	157	35	23812
ENSG00000187258	NPSR1	4577	4312	2992	1354	1329	1208	401	563	485	338	732	514	481	568	532	414	731	345	384	249	485	562	222	20	23798
ENSG00000177675	CD163L1	4326	3898	3505	1030	1523	1149	300	457	450	268	700	601	551	641	605	413	1038	338	516	220	475	597	151	26	23778
ENSG00000205212	CCDC144NL	4576	3889	2643	1536	1834	1206	558	499	445	509	571	562	530	527	477	378	703	356	468	293	391	520	177	69	23717
ENSG00000179104	TMTC2	4412	4227	2369	1654	1658	1241	813	605	578	505	671	460	447	446	435	402	573	395	307	323	448	462	191	63	23685
ENSG00000150625	GPM6A	4597	4336	2698	1441	1546	1196	562	511	476	505	663	549	479	529	422	377	650	335	445	261	445	446	150	60	23679
ENSG00000147044	CASK	4778	4834	3021	1098	964	1166	411	571	482	303	686	478	436	581	456	449	797	288	343	191	531	603	153	28	23648
ENSG00000140262	TCF12	4680	4437	2642	1379	1401	1176	689	643	475	403	629	477	477	471	449	392	619	347	337	335	499	434	144	51	23586
ENSG00000071242	RPS6KA2	4496	4271	2270	1670	1554	1293	806	649	615	509	676	537	452	492	445	377	474	345	360	318	391	378	126	76	23580
ENSG00000123636	BAZ2B	4639	4195	3297	1079	1202	1089	473	647	425	307	629	529	451	628	387	444	825	315	411	252	523	532	158	36	23473
ENSG00000075391	RASAL2	4708	4227	2592	1390	1242	1155	549	646	501	498	653	508	472	527	526	446	658	300	337	273	513	483	192	57	23453
ENSG00000230124	ACBD6	4603	4596	3092	1064	1107	1100	349	538	480	267	648	565	463	591	486	434	807	321	355	212	542	575	189	31	23415
ENSG00000164830	OXR1	4413	4035	3029	1272	1473	1213	438	508	443	366	661	537	474	549	541	421	798	322	460	291	446	515	172	32	23409
ENSG00000050767	COL23A1	4406	4295	1978	1735	1677	1279	822	623	636	544	581	511	478	463	455	439	391	377	374	385	384	342	165	67	23407
ENSG00000144893	MED12L	4582	4263	2448	1527	1550	1162	597	538	543	445	645	519	455	482	481	383	542	335	381	271	526	468	183	49	23375
ENSG00000154928	EPHB1	4731	4364	2179	1565	1514	1261	759	615	534	592	601	468	449	486	391	391	413	352	307	326	432	379	187	77	23373
ENSG00000116147	TNR	4748	4414	2405	1422	1424	1143	640	600	523	477	624	500	469	469	435	391	659	327	339	234	430	444	187	54	23358
ENSG00000118473	SGIP1	4452	3962	2911	1335	1605	1122	427	472	473	320	611	594	452	502	568	432	763	338	493	242	511	528	183	22	23318
ENSG00000116641	DOCK7	4659	4360	3012	1135	1103	1081	385	562	494	312	646	558	463	579	482	448	830	279	423	208	490	573	189	14	23285
ENSG00000039139	DNAH5	4607	4201	2860	1241	1457	1098	397	512	448	402	618	516	444	576	594	441	743	345	315	214	490	505	197	32	23253
ENSG00000112425	EPM2A	4399	3866	3549	1083	1209	1250	262	479	381	229	658	559	481	589	647	392	1013	306	479	172	462	605	169	12	23251
ENSG00000124788	ATXN1	4778	4299	2285	1449	1459	1238	696	629	554	471	628	486	406	459	433	440	473	327	324	335	410	412	181	71	23243
ENSG00000169064	ZBBX	3958	3324	3317	1296	1559	1257	307	558	461	324	662	626	608	696	605	367	886	399	516	243	485	546	179	32	23211
ENSG00000146426	TIAM2	4496	4219	2051	1714	1574	1210	886	607	571	520	607	511	419	466	466	408	372	363	353	429	383	307	189	81	23202
ENSG00000125498	KIR2DL1	4385	4280	2095	1846	1506	1501	724	745	599	593	396	682	479	408	206	397	220	282	595	269	394	364	139	89	23194
ENSG00000221840	OR4A5	3652	3319	3455	1440	1592	1383	134	398	318	231	690	724	608	719	787	329	853	408	670	129	507	641	198	8	23193
ENSG00000168546	GFRA2	4748	4199	2128	1480	1500	1449	876	617	632	541	541	547	418	468	281	324	339	297	415	410	417	350	148	44	23169
ENSG00000145864	GABRB2	4284	3668	2934	1448	1744	1270	415	484	432	374	604	550	529	555	546	382	692	332	495	268	431	469	190	36	23132
ENSG00000048740	CELF2	4702	4317	2544	1383	1384	1207	614	567	408	425	602	483	428	505	445	400	686	308	342	300	421	409	178	62	23120
ENSG00000154229	PRKCA	4355	4067	2065	1791	1482	1295	924	633	568	518	610	499	479	537	390	418	355	392	356	365	379	358	201	75	23112
ENSG00000137478	FCHSD2	4652	4601	2942	1179	1048	957	402	590	419	303	721	591	380	571	433	410	756	297	329	196	518	591	162	35	23083
ENSG00000173406	DAB1	4734	4226	2166	1548	1571	1265	767	555	496	549	514	462	440	467	397	384	482	319	343	350	439	401	145	62	23082
ENSG00000133195	SLC39A11	4560	4356	2049	1631	1600	1253	757	614	566	523	641	506	439	379	364	445	402	391	342	326	390	289	159	69	23051
ENSG00000185052	SLC24A3	4608	4154	2219	1543	1522	1178	740	599	555	700	717	442	399	398	374	409	368	348	340	356	390	445	176	68	23048
ENSG00000071909	MYO3B	4570	4080	2269	1491	1500	1123	692	580	536	509	659	526	462	609	405	382	561	372	307	345	403	423	145	57	23006
ENSG00000166263	STXBP4	4253	3907	3232	1220	1433	1163	379	465	417	267	675	600	506	537	545	405	739	326	482	228	484	547	156	23	22989
ENSG00000189186	DCAF8L2	3985	3725	3077	1352	1280	1472	292	440	436	325	613	576	610	682	593	410	777	373	532	137	507	577	182	29	22982
ENSG00000078295	ADCY2	4681	4090	2215	1475	1632	1169	681	567	478	507	593	535	419	462	414	417	520	334	344	327	429	408	203	46	22946
ENSG00000140470	ADAMTS17	4601	4094	2194	1469	1573	1175	740	571	612	478	639	508	418	510	415	390	482	392	306	326	453	319	163	72	22900
ENSG00000081189	MEF2C	4007	3778	3200	1368	1506	1279	300	435	419	364	709	610	431	593	475	358	835	352	498	205	484	480	179	23	22888
ENSG00000143919	CAMKMT	4440	4356	2263	1383	1423	1253	654	549	561	397	612	465	483	439	476	468	537	293	395	336	414	413	198	69	22877
ENSG00000153820	SPHKAP	4677	4515	2883	1143	1073	1094	411	543	425	288	623	516	401	506	521	437	805	291	322	190	478	533	158	36	22869
ENSG00000248905	FMN1	4526	4239	2392	1488	1366	1222	650	582	500	457	649	468	427	388	481	427	546	311	363	294	459	404	183	46	22868
ENSG00000105784	RUNDC3B	4267	4051	2751	1316	1181	1195	431	536	507	310	668	567	482	552	574	424	709	335	405	261	479	587	187	43	22818
ENSG00000034152	MAP2K3	4557	4172	2027	1597	1554	1307	851	641	532	605	499	460	393	438	293	375	363	276	457	371	302	444	167	73	22754
ENSG00000151623	NR3C2	4539	4310	2616	1377	1354	1055	475	558	487	424	551	481	473	507	400	418	631	313	331	265	468	491	171	31	22726
ENSG00000004766	VPS50	3854	3144	2874	1492	1625	1326	329	459	442	346	663	646	595	710	700	341	728	421	545	211	449	541	215	22	22678
ENSG00000170396	ZNF804A	4017	3143	2627	1563	1762	1330	544	551	504	520	541	561	627	582	550	344	588	370	510	325	444	402	171	48	22624
ENSG00000165995	CACNB2	4426	4228	2039	1502	1564	1248	794	598	543	513	560	505	441	429	368	369	490	311	339	320	386	391	170	76	22610
ENSG00000144460	NYAP2	4369	4071	2599	1272	1347	1168	447	507	486	359	666	473	459	507	529	418	700	367	389	264	441	492	187	43	22560
ENSG00000132842	AP3B1	4374	4022	2915	1179	1115	1081	470	591	486	336	646	498	454	578	431	399	673	326	314	275	532	584	184	52	22515
ENSG00000144357	UBR3	4505	4483	2559	1228	1075	1167	488	534	514	382	575	516	436	447	467	430	598	306	359	247	465	497	180	39	22497
ENSG00000148082	SHC3	4085	3672	3020	1239	1607	1225	297	449	310	289	712	535	494	558	646	334	954	314	417	155	481	543	137	19	22492
ENSG00000075213	SEMA3A	3877	3676	2423	1625	1455	1245	491	524	547	425	623	501	551	632	645	342	663	394	353	214	502	462	238	45	22453
ENSG00000173068	BNC2	4303	3994	1925	1755	1743	1133	797	529	570	608	570	466	458	421	395	369	364	343	314	331	375	355	175	71	22364
ENSG00000106829	TLE4	4073	3535	2862	1304	2060	1314	371	427	298	405	566	532	466	476	527	328	754	316	473	234	383	514	130	15	22363
ENSG00000134146	DPH6	3902	3170	2917	1423	1306	1341	364	459	452	266	750	633	597	640	768	366	661	399	505	194	457	527	235	23	22355
ENSG00000132554	RGS22	4454	4213	3086	883	1081	1006	399	580	393	301	653	490	385	633	377	467	846	267	409	253	446	547	159	25	22353
ENSG00000103227	LMF1	4182	4505	2100	1620	1405	1136	799	484	664	387	624	502	389	462	423	339	355	411	285	342	317	354	194	67	22346
ENSG00000115221	ITGB6	4545	4280	3282	829	1003	890	230	517	375	191	659	516	406	573	520	424	975	267	353	193	518	625	155	8	22334
ENSG00000177103	DSCAML1	4233	3971	2138	1563	1636	1209	876	636	561	519	587	401	412	410	393	384	346	336	305	311	395	359	170	78	22229
ENSG00000169126	ARMC4	4692	4469	3055	972	985	890	300	526	375	227	601	465	352	558	403	474	796	239	316	213	513	524	151	23	22119
ENSG00000109205	ODAM	3535	2807	2813	1598	1756	1365	232	438	441	289	660	728	603	713	693	363	608	445	572	164	505	512	255	11	22106
ENSG00000144668	ITGA9	4446	4284	2426	1216	1275	1004	501	566	436	360	583	518	397	527	323	461	664	290	329	301	451	487	147	56	22048
ENSG00000172572	PDE3A	4003	3733	2333	1671	1464	1225	562	508	462	409	573	448	517	496	479	326	580	375	400	263	513	418	190	41	21989
ENSG00000040341	STAU2	4287	3748	2671	1249	1337	1162	579	517	510	371	601	492	419	508	482	354	646	283	354	296	450	447	161	57	21981
ENSG00000004948	CALCR	3566	2688	2921	1459	1725	1337	420	551	428	382	657	596	618	707	609	324	691	447	496	209	431	428	189	44	21923
ENSG00000163618	CADPS	4235	3895	2060	1492	1578	1137	794	556	523	584	603	449	412	459	381	381	422	339	337	318	332	341	224	68	21920
ENSG00000164659	KIAA1324L	3832	3391	3113	1216	1286	1188	323	532	405	293	687	568	506	582	646	359	869	312	411	188	455	516	198	24	21900
ENSG00000116678	LEPR	4266	3606	3244	1053	1092	982	346	570	434	270	609	556	423	600	502	441	803	303	391	190	478	550	161	22	21892
ENSG00000175198	PCCA	4383	4210	2051	1482	1220	1120	610	618	564	522	566	460	387	417	397	390	494	331	315	294	375	413	199	34	21852
ENSG00000171877	FRMD5	4387	4008	2476	1275	1184	972	520	543	477	365	654	514	406	555	334	456	593	364	351	270	458	458	157	47	21824
ENSG00000075151	EIF4G3	4446	4248	2414	1207	1183	1136	601	582	470	354	581	479	379	411	361	397	541	286	368	301	415	416	168	54	21798
ENSG00000167306	MYO5B	4550	4308	2099	1381	1335	1120	630	514	516	453	496	465	425	373	336	407	476	273	320	283	393	408	165	50	21776
ENSG00000153093	ACOXL	4550	3923	2594	1203	1200	1023	543	514	420	394	539	481	419	478	401	413	698	287	372	306	419	381	145	41	21744
ENSG00000169282	KCNAB1	4368	4008	2372	1234	1526	1028	567	543	465	438	541	417	403	500	389	402	618	275	349	309	386	374	166	58	21736
ENSG00000174501	ANKRD36C	3621	3047	2811	1456	1315	1400	350	451	484	272	687	570	566	680	638	353	776	368	474	218	432	503	188	34	21694
ENSG00000152601	MBNL1	4048	3408	3018	1224	1445	1134	382	475	416	287	570	611	460	571	487	368	741	319	445	219	410	484	152	15	21689
ENSG00000144681	STAC	4418	3370	3068	1029	1524	1002	371	503	277	259	564	463	440	563	484	327	962	274	437	221	412	493	154	44	21659
ENSG00000172340	SUCLG2	4518	3841	2769	954	1190	996	561	595	392	340	551	471	348	534	476	401	765	289	363	225	422	462	149	28	21640
ENSG00000171044	XKR6	4253	4107	2051	1520	1359	1049	655	542	479	482	562	485	434	425	400	354	505	310	316	368	382	380	146	50	21614
ENSG00000138640	FAM13A	4262	3888	2681	1157	1126	1060	415	549	454	357	592	474	449	551	432	410	733	306	340	226	441	513	149	45	21610
ENSG00000139865	TTC6	4196	3545	3092	1071	1289	927	337	518	436	298	602	480	438	599	442	381	832	293	436	253	452	528	123	28	21596
ENSG00000134709	HOOK1	3493	3236	2778	1383	1538	1302	279	388	417	293	653	643	569	596	633	347	684	373	522	174	457	522	203	15	21498
ENSG00000057019	DCBLD2	3951	3435	3085	1116	1268	1140	304	481	444	251	605	541	442	596	571	370	825	326	439	168	417	536	175	11	21497
ENSG00000187955	COL14A1	4447	3939	2738	1094	1071	1021	399	542	416	311	544	450	419	526	389	460	718	260	337	216	448	509	165	31	21450
ENSG00000053254	FOXN3	4127	3744	1973	1535	1419	1225	806	576	572	467	549	499	440	440	372	366	364	358	364	331	382	294	153	56	21412
ENSG00000143324	XPR1	4149	4138	2642	1140	935	1055	370	539	493	283	572	509	446	455	479	427	674	338	323	246	473	475	177	26	21364
ENSG00000170776	AKAP13	4129	3906	2051	1432	1452	1172	587	589	497	461	538	443	448	436	419	389	456	332	322	282	396	406	152	45	21340
ENSG00000257923	CUX1	3954	3888	1938	1608	1480	1192	783	587	498	515	515	449	394	408	445	398	356	318	380	301	354	338	169	71	21339
ENSG00000134516	DOCK2	4350	3957	2070	1240	1277	1110	618	568	519	429	610	491	402	454	392	369	517	295	302	316	401	365	160	58	21270
ENSG00000136250	AOAH	4064	3768	2786	1135	1319	1112	402	490	368	325	531	475	430	505	434	376	766	298	406	256	394	454	146	21	21261
ENSG00000187871	GFRAL	3476	3172	2893	1339	1495	1207	224	395	367	281	695	598	529	643	652	314	832	343	483	162	446	507	183	9	21245
ENSG00000175806	MSRA	4245	3930	1809	1587	1412	1115	834	540	506	464	520	411	471	389	418	344	379	301	346	325	339	330	145	76	21236
ENSG00000171004	HS6ST2	4440	3891	2618	1025	1192	1030	372	403	370	321	548	454	442	616	427	368	818	272	401	189	374	487	147	26	21231
ENSG00000221866	PLXNA4	4028	3799	1945	1606	1574	1124	744	584	490	517	541	404	436	381	400	363	404	342	319	335	358	303	151	78	21226
ENSG00000112319	EYA4	3827	3643	2472	1418	1357	1095	502	446	412	376	658	515	514	466	526	328	577	315	381	258	425	426	204	55	21196
ENSG00000084676	NCOA1	4305	3678	2758	1074	1166	1040	481	523	395	299	577	445	427	457	472	410	702	287	388	240	447	443	143	36	21193
ENSG00000183570	PCBP3	4101	3722	1889	1465	1473	1203	783	628	456	508	528	450	386	451	306	413	393	323	374	320	360	302	195	46	21075
ENSG00000136928	GABBR2	4145	3986	2035	1348	1370	1117	599	587	486	460	562	426	406	394	375	425	446	332	295	295	397	379	134	57	21056
ENSG00000075539	FRYL	4327	3989	2653	1077	1033	884	478	577	488	334	563	463	353	499	368	412	617	279	292	245	415	480	147	39	21012
ENSG00000156299	TIAM1	3985	3887	1855	1509	1437	1241	734	491	514	511	555	455	411	392	338	323	427	335	324	334	362	346	160	64	20990
ENSG00000187957	DNER	4372	3925	2342	1146	1271	1061	540	525	478	433	534	419	384	462	342	428	520	273	335	277	393	392	97	34	20983
ENSG00000135655	USP15	3820	3173	3063	1102	1123	1141	254	479	425	240	651	568	544	585	620	358	683	333	479	189	473	472	188	20	20983
ENSG00000142599	RERE	4066	3925	1796	1596	1402	1062	752	618	470	511	541	406	389	374	389	355	389	323	313	361	318	315	153	79	20903
ENSG00000065615	CYB5R4	4036	3289	3180	925	1108	1012	188	424	375	182	644	555	429	570	588	429	886	319	435	169	465	514	158	12	20892
ENSG00000166377	ATP9B	4114	3951	2227	1238	1182	1127	593	573	505	423	542	449	388	496	360	386	519	257	320	258	399	347	163	45	20862
ENSG00000149403	GRIK4	4147	3716	2075	1393	1360	1030	630	545	506	414	555	397	409	447	365	416	476	314	345	286	394	350	181	55	20806
ENSG00000197859	ADAMTSL2	3992	3835	2002	1525	1292	1082	728	541	504	514	473	520	360	405	355	369	357	272	424	314	392	326	155	50	20787
ENSG00000125851	PCSK2	4139	3969	2367	1183	1190	998	537	539	426	372	571	455	379	479	376	369	564	261	309	257	372	456	140	42	20750
ENSG00000115423	DNAH6	4288	3732	2688	1090	1045	1004	372	496	433	290	552	543	391	424	422	378	687	283	375	214	397	462	137	38	20741
ENSG00000092108	SCFD1	3884	3419	2976	1104	1009	1038	233	467	398	218	603	504	511	556	592	364	841	339	409	166	419	502	168	16	20736
ENSG00000198382	UVRAG	3964	3780	2658	1129	1092	1050	461	530	412	318	583	478	385	436	437	398	609	320	330	229	463	459	155	46	20722
ENSG00000054392	HHAT	4314	4044	2119	1115	1181	1029	546	559	441	394	589	457	399	407	357	399	580	280	299	247	388	383	153	40	20720
ENSG00000133103	COG6	3483	3180	3073	1128	1041	1123	247	426	394	263	666	574	590	579	574	319	848	354	458	132	458	587	198	11	20706
ENSG00000185989	RASA3	3939	3771	1870	1555	1284	1158	761	575	460	475	602	489	438	359	380	372	284	436	329	301	311	325	148	63	20685
ENSG00000002746	HECW1	4089	3909	2023	1355	1298	1092	632	516	522	453	518	472	401	393	351	353	426	336	289	294	345	345	169	61	20642
ENSG00000133107	TRPC4	3665	3237	2411	1421	1204	1235	446	487	482	366	579	533	582	557	498	293	618	367	414	235	389	378	202	40	20639
ENSG00000143344	RGL1	4261	3638	2681	1013	1121	937	441	523	396	299	503	454	385	519	403	372	728	251	365	281	435	440	129	47	20622
ENSG00000138814	PPP3CA	3829	3656	2566	1269	1200	1049	484	474	521	320	562	475	453	440	385	376	560	303	384	290	379	438	163	33	20609
ENSG00000198010	DLGAP2	4116	3835	1834	1496	1324	1097	732	492	502	492	513	439	338	473	399	317	373	311	296	317	367	340	112	75	20590
ENSG00000104093	DMXL2	4063	3541	2891	1065	949	958	288	456	368	226	619	472	442	539	513	379	800	278	387	149	445	534	166	17	20545
ENSG00000129116	PALLD	3899	3651	1917	1394	1483	1112	703	522	513	488	518	489	395	426	380	342	436	307	322	291	362	334	158	62	20504
ENSG00000047617	ANO2	4173	3722	2121	1366	1212	1058	545	525	473	418	523	424	366	469	333	347	537	305	342	282	368	374	154	55	20492
ENSG00000184220	CMSS1	4130	4031	2231	1223	1122	1160	474	430	442	339	542	431	391	415	421	362	538	280	298	260	371	414	149	35	20489
ENSG00000154822	PLCL2	3746	3428	2626	1202	1263	1133	368	439	373	313	597	454	489	444	588	310	759	309	362	193	436	464	151	24	20471
ENSG00000134115	CNTN6	3926	3401	1920	1509	1426	1177	631	537	464	566	576	451	392	407	416	314	415	267	376	259	382	390	134	63	20399
ENSG00000112309	B3GAT2	4219	3523	2900	836	1062	870	229	460	347	213	627	456	398	598	492	344	953	205	338	142	406	493	141	16	20268
ENSG00000166501	PRKCB	3984	3733	1782	1544	1377	1045	747	497	543	483	514	400	368	357	420	352	319	339	278	315	308	315	169	71	20260
ENSG00000174373	RALGAPA1	4101	3683	2701	1015	1050	991	391	493	381	264	512	475	415	442	390	385	656	263	328	198	394	516	158	25	20227
ENSG00000115970	THADA	3935	3780	1928	1346	1176	1105	617	539	530	403	574	402	439	424	395	373	399	296	291	264	375	370	188	62	20211
ENSG00000033170	FUT8	3977	3738	2267	1254	1111	1095	526	470	455	348	656	490	348	416	370	350	518	294	328	208	394	399	157	24	20193
ENSG00000182836	PLCXD3	3555	3098	2512	1246	1308	1145	356	458	399	299	645	556	490	529	594	299	669	362	363	186	417	471	162	31	20150
ENSG00000147257	GPC3	4052	3931	2439	1071	1203	987	418	465	402	331	532	399	359	433	393	383	590	256	297	200	379	410	140	31	20101
ENSG00000086200	IPO11	3762	3581	2667	1066	1082	969	366	507	440	324	568	444	399	480	438	389	641	264	358	263	479	434	138	29	20088
ENSG00000157680	DGKI	3775	3512	1876	1418	1356	1120	736	550	439	478	589	396	378	423	393	305	489	346	309	268	408	327	148	48	20087
ENSG00000157542	KCNJ6	4239	3863	2071	1147	1086	1000	508	561	442	372	462	421	343	425	357	414	540	283	278	220	369	413	164	53	20031
ENSG00000166326	TRIM44	3953	3927	2702	987	874	928	328	490	378	213	584	446	349	457	442	384	681	276	326	189	420	503	146	27	20010
ENSG00000166833	NAV2	3846	3824	1969	1240	1245	1041	601	550	516	406	527	427	364	428	333	358	450	324	285	280	335	409	170	74	20002
ENSG00000068383	INPP5A	3999	3923	1743	1370	1237	1008	677	478	586	518	471	429	439	364	331	361	307	362	317	286	287	270	152	65	19980
ENSG00000196074	SYCP2	3294	3052	2485	1326	1336	1175	298	420	416	300	577	559	509	611	522	362	562	386	465	177	441	414	224	15	19926
ENSG00000196335	STK31	3904	3397	2968	873	1047	813	251	478	361	196	602	452	369	568	449	395	867	245	341	172	410	547	146	12	19863
ENSG00000148935	GAS2	3747	3279	2497	1124	1030	1044	425	445	415	249	597	504	492	498	517	336	574	349	348	232	445	437	190	28	19802
ENSG00000128512	DOCK4	3827	3608	1870	1408	1345	1137	606	497	483	503	476	396	428	355	359	312	416	303	352	278	332	316	135	59	19801
ENSG00000005175	RPAP3	3662	3324	3119	823	1203	1000	142	400	253	165	566	483	418	513	471	303	929	268	430	129	455	564	130	13	19763
ENSG00000169084	DHRSX	3815	3657	1788	1361	1346	1109	711	511	476	476	517	421	390	397	339	358	338	300	283	278	325	340	159	66	19761
ENSG00000169398	PTK2	3994	3671	2197	1200	1132	948	551	576	415	375	536	474	329	442	318	330	488	276	285	292	361	381	124	46	19741
ENSG00000135999	EPC2	3986	3560	2908	783	914	878	238	507	338	156	544	468	394	509	374	437	843	248	374	185	424	533	113	11	19725
ENSG00000138411	HECW2	3921	3593	2077	1207	1164	1089	538	483	452	361	552	418	404	391	366	325	527	256	306	243	380	390	134	62	19639
ENSG00000162669	HFM1	3743	3440	2645	983	878	1050	236	436	400	215	623	470	430	470	579	355	743	285	336	140	454	555	157	11	19634
ENSG00000120251	GRIA2	3288	2860	2303	1481	1526	1144	325	402	375	312	560	517	554	584	518	281	558	368	367	200	423	383	180	34	19543
ENSG00000163492	CCDC141	3805	3341	2648	1009	942	1060	382	470	391	250	573	452	402	509	412	325	649	263	402	231	380	455	153	35	19539
ENSG00000185313	SCN10A	3677	3316	2717	996	1661	977	217	382	199	252	489	445	372	422	484	292	779	286	454	144	369	457	123	19	19529
ENSG00000010803	SCMH1	4014	3936	2659	827	803	921	203	418	334	193	547	445	351	478	415	369	740	227	312	159	444	553	130	12	19490
ENSG00000196782	MAML3	3623	3659	1810	1382	1212	1085	657	490	445	545	458	402	401	350	350	330	392	329	280	317	377	337	146	40	19417
ENSG00000185973	TMLHE	3712	3190	2842	961	983	1015	182	365	340	203	612	454	459	502	508	327	775	260	480	116	439	498	174	7	19404
ENSG00000188992	LIPI	3337	2945	2566	1187	1101	1197	282	423	447	191	614	513	470	540	632	343	638	307	386	170	430	454	190	30	19393
ENSG00000162989	KCNJ3	3628	3185	2741	1065	1105	972	321	405	365	248	545	479	419	514	481	328	619	310	375	181	443	513	125	21	19388
ENSG00000112562	SMOC2	3696	3636	1734	1454	1335	1066	711	444	457	449	478	425	398	384	399	310	329	337	281	251	254	318	137	62	19345
ENSG00000111404	RERGL	3028	2455	2797	1290	1316	1259	153	308	337	247	601	561	513	665	637	283	761	339	452	167	427	539	197	4	19336
ENSG00000167693	NXN	3714	3666	1765	1407	1183	1124	686	502	424	434	517	399	315	353	358	389	335	316	288	298	325	271	161	61	19291
ENSG00000042813	ZPBP	3570	3322	2599	1033	1267	991	231	348	393	232	558	494	396	474	417	336	740	269	414	171	409	467	139	19	19289
ENSG00000186073	C15orf41	3639	3454	2284	1084	1326	1014	382	456	380	273	550	463	420	442	399	321	591	272	331	201	360	440	159	31	19272
ENSG00000172348	RCAN2	4265	3764	2333	956	974	865	402	473	336	261	468	389	319	445	362	391	622	247	305	193	349	411	105	28	19263
ENSG00000114948	ADAM23	3639	3584	2231	1180	1077	1053	314	419	356	251	620	466	421	468	517	283	571	276	308	188	366	450	169	25	19232
ENSG00000138688	KIAA1109	3407	3233	2414	1190	1107	1084	411	500	426	264	553	510	442	534	499	340	521	282	355	177	377	416	148	39	19229
ENSG00000138468	SENP7	4024	3320	2735	863	882	898	280	550	410	223	455	486	355	498	376	372	735	203	310	180	410	460	158	24	19207
ENSG00000146147	MLIP	3480	2887	2338	1205	1369	1097	477	454	401	347	479	511	464	489	419	293	533	327	425	228	375	400	168	32	19198
ENSG00000121964	GTDC1	3645	3301	2326	1067	1162	1038	409	425	473	309	553	468	416	468	459	321	494	311	327	231	383	383	158	29	19156
ENSG00000162631	NTNG1	3595	3355	2107	1321	1063	1160	474	415	435	390	553	435	362	395	459	324	446	318	388	276	346	327	163	27	19134
ENSG00000134871	COL4A2	3565	3677	1729	1478	1209	973	715	437	442	461	460	438	341	360	391	320	337	300	275	320	337	297	184	55	19101
ENSG00000066248	NGEF	3777	3422	1724	1412	1303	982	817	493	462	469	430	480	348	348	316	332	323	292	287	351	249	280	121	76	19094
ENSG00000160145	KALRN	3933	3620	1798	1223	1287	910	564	503	411	427	473	388	334	382	330	358	389	278	268	273	372	344	135	62	19062
ENSG00000198722	UNC13B	3737	3553	2319	1020	1037	898	337	499	421	306	549	446	352	434	394	349	618	285	292	181	376	470	145	27	19045
ENSG00000215912	TTC34	3721	3425	1693	1406	1358	1077	726	516	396	431	447	400	379	362	302	321	366	303	340	235	330	280	117	112	19043
ENSG00000219481	NBPF1	3885	3642	1671	1339	1123	994	757	477	467	400	508	380	368	400	382	330	352	272	313	253	286	257	112	57	19025
ENSG00000126970	ZC4H2	3420	2814	2973	876	1121	990	182	409	250	162	537	493	499	634	546	298	896	325	423	134	359	531	123	6	19001
ENSG00000185483	ROR1	3955	3500	1897	1162	1156	980	570	444	440	426	466	385	346	407	324	359	466	291	305	297	332	320	118	53	18999
ENSG00000106617	PRKAG2	3662	3528	1754	1435	1245	1033	671	491	511	413	497	394	371	359	317	342	364	263	261	300	289	271	167	53	18991
ENSG00000166446	CDYL2	3763	3593	2188	988	1158	887	498	494	357	467	445	409	363	402	307	419	570	234	274	219	401	364	130	18	18948
ENSG00000085832	EPS15	3978	3576	2425	858	897	841	329	432	386	241	529	468	353	424	376	396	727	240	276	204	401	446	126	12	18941
ENSG00000064989	CALCRL	3034	2422	2360	1317	1613	1227	309	389	359	341	540	579	497	568	501	280	552	375	489	204	382	397	167	18	18920
ENSG00000163947	ARHGEF3	3843	3656	1835	1225	1088	945	559	523	434	405	499	398	367	369	313	402	417	225	261	275	334	321	159	42	18895
ENSG00000119509	INVS	3870	3586	2420	885	1021	822	382	518	347	258	465	458	348	493	308	369	665	214	275	185	368	439	127	35	18858
ENSG00000175711	B3GNTL1	3910	3475	1714	1376	1233	851	712	519	415	474	409	425	343	412	314	327	311	296	290	280	267	271	134	73	18831
ENSG00000109738	GLRB	3188	2770	2777	1129	1166	1007	218	417	348	247	510	558	508	556	511	292	638	325	432	161	424	449	138	32	18801
ENSG00000094975	SUCO	3106	2577	2848	1077	1097	1110	185	423	360	232	573	581	484	521	583	295	719	318	455	145	420	485	186	13	18793
ENSG00000104723	TUSC3	3529	3136	1877	1329	1295	1039	581	453	420	403	489	420	399	419	422	274	459	332	339	258	356	382	139	43	18793
ENSG00000164684	ZNF704	3859	3655	2502	880	981	749	335	481	389	237	523	431	315	441	304	395	641	222	269	196	375	461	114	33	18788
ENSG00000113318	MSH3	3768	3615	2071	1168	1014	907	510	491	379	299	475	450	323	390	301	383	456	275	253	233	377	394	132	41	18705
ENSG00000170310	STX8	3652	3462	1637	1398	1266	1011	700	506	439	426	447	377	311	317	345	315	318	304	317	310	348	292	150	46	18694
ENSG00000184185	KCNJ12	3794	3515	1684	1310	1200	981	702	441	491	471	448	406	370	369	284	296	311	266	308	279	267	298	141	51	18683
ENSG00000148948	LRRC4C	3333	3197	2028	1191	1570	1029	353	374	303	322	505	390	435	470	498	300	574	293	361	210	393	342	152	28	18651
ENSG00000173597	SULT1B1	2956	2671	2445	1374	1238	1165	156	344	354	253	584	478	510	583	655	301	639	345	428	122	382	445	195	13	18636
ENSG00000104432	IL7	3127	2426	2586	1195	1258	1152	238	357	327	212	578	520	523	605	579	282	724	328	457	164	353	447	179	11	18628
ENSG00000159842	ABR	3717	3399	1675	1360	1311	996	646	410	505	464	475	358	307	342	372	374	290	328	257	283	302	272	124	50	18617
ENSG00000049167	ERCC8	3049	2349	2850	1064	1340	1146	180	399	314	226	584	482	479	629	549	242	797	306	421	179	386	465	140	20	18596
ENSG00000120549	KIAA1217	3739	3615	1678	1323	1177	967	584	457	424	500	456	369	358	344	295	286	372	263	257	234	353	330	162	47	18590
ENSG00000163285	GABRG1	3022	2574	2296	1369	1099	1171	618	468	401	247	581	473	504	554	551	359	452	312	339	197	391	385	192	34	18589
ENSG00000141298	SSH2	3440	2991	2261	1185	1160	973	428	441	431	339	567	392	415	475	449	304	607	271	297	242	307	391	173	25	18564
ENSG00000122779	TRIM24	3853	3429	2667	778	917	809	277	459	329	190	459	406	309	502	315	328	798	219	329	184	366	495	107	21	18546
ENSG00000164037	SLC9B1	3794	3311	2922	650	943	769	181	454	318	162	534	434	321	509	340	341	832	198	330	194	401	481	103	9	18531
ENSG00000102531	FNDC3A	3568	3089	2595	999	949	851	352	516	353	219	523	464	383	501	448	323	668	253	330	206	380	411	135	14	18530
ENSG00000144535	DIS3L2	3642	3456	2004	1132	1201	975	489	487	382	314	492	393	379	398	336	305	478	232	297	280	296	357	128	47	18500
ENSG00000071205	ARHGAP10	3559	3455	1944	1184	1186	956	513	468	456	367	433	435	342	409	316	344	422	277	289	271	370	305	145	42	18488
ENSG00000153814	JAZF1	3764	3266	1817	1267	1167	952	562	542	442	378	449	412	328	374	326	374	371	227	284	290	325	332	156	65	18470
ENSG00000157869	RAB28	3365	2785	2998	813	970	942	193	450	368	189	525	529	390	575	427	350	755	267	375	141	428	503	123	8	18469
ENSG00000164270	HTR4	3553	3390	2311	987	1040	902	291	396	346	212	541	385	382	449	527	314	684	249	329	162	401	458	142	15	18466
ENSG00000049618	ARID1B	3631	3319	1665	1368	1176	1035	629	497	519	404	436	421	319	374	358	291	310	264	284	327	344	292	133	43	18439
ENSG00000197969	VPS13A	3671	3523	2263	968	876	907	358	441	429	265	494	426	344	454	354	314	596	241	339	193	378	428	137	27	18426
ENSG00000141252	VPS53	3722	3414	1758	1222	1162	960	578	492	420	387	495	416	325	396	319	338	447	235	230	250	321	285	155	38	18365
ENSG00000140538	NTRK3	3765	3356	1644	1211	1403	958	562	426	376	415	458	371	323	304	304	337	456	275	256	288	341	337	142	46	18354
ENSG00000187950	OVCH1	3289	2918	2552	1022	1476	1014	185	344	227	221	508	483	398	458	517	276	704	280	443	124	387	389	119	13	18347
ENSG00000153823	PID1	3574	3036	2071	1228	1171	937	405	404	375	344	491	439	364	450	392	321	547	282	328	295	344	363	146	39	18346
ENSG00000164142	FAM160A1	3703	3576	2223	930	934	884	335	467	386	245	515	412	365	382	353	352	590	231	310	205	371	376	151	49	18345
ENSG00000150636	CCDC102B	3566	3217	1971	1215	1118	965	450	408	332	364	592	358	384	423	383	285	525	302	336	210	367	373	154	38	18336
ENSG00000057468	MSH4	3691	3574	2786	617	828	704	243	491	299	153	544	401	298	640	267	397	758	189	269	186	397	486	94	20	18332
ENSG00000163697	APBB2	3523	3404	1822	1288	1215	945	584	497	432	449	413	337	325	362	311	315	384	279	295	271	365	291	151	54	18312
ENSG00000116711	PLA2G4A	3187	2834	2266	1305	1418	1025	308	350	332	282	519	441	407	478	448	267	537	272	467	188	408	382	152	36	18309
ENSG00000105738	SIPA1L3	3543	3346	1602	1312	1167	1000	710	463	445	384	513	410	362	369	336	368	321	290	252	349	290	274	113	79	18298
ENSG00000065534	MYLK	3688	3437	2154	1084	1086	880	368	393	372	316	521	422	372	362	434	281	498	262	295	196	323	364	137	26	18271
ENSG00000148848	ADAM12	3675	3136	1813	1114	1303	978	561	476	389	396	502	385	344	382	323	338	496	253	252	242	329	359	146	69	18261
ENSG00000138311	ZNF365	3571	3296	2093	1211	1020	976	527	471	410	370	472	358	338	329	383	316	493	277	272	223	314	342	133	58	18253
ENSG00000178105	DDX10	3598	3427	2000	1140	1150	938	372	389	421	288	456	422	359	355	414	341	421	265	344	189	375	401	140	40	18245
ENSG00000156831	NSMCE2	3566	3377	2341	1003	965	891	391	507	395	288	529	348	307	471	314	347	519	234	294	197	385	404	136	23	18232
ENSG00000105926	MPP6	3281	2992	2568	957	1065	1012	267	412	360	229	526	471	382	514	424	317	677	265	342	179	397	424	129	17	18207
ENSG00000154556	SORBS2	3637	3190	1696	1305	1262	984	690	438	421	477	461	370	358	357	306	287	317	291	249	292	326	290	120	50	18174
ENSG00000077498	TYR	3368	2878	2578	1014	1204	858	224	358	344	192	526	443	390	541	436	283	650	289	383	167	428	444	135	25	18158
ENSG00000165072	MAMDC2	3408	3021	2695	946	987	902	256	465	334	215	540	433	349	473	413	334	680	203	345	173	350	454	128	20	18124
ENSG00000198919	DZIP3	3080	2657	2431	1121	1270	1054	234	327	320	253	579	483	442	519	509	292	610	296	458	153	380	438	165	24	18095
ENSG00000068024	HDAC4	3526	3330	1555	1286	1251	928	604	444	484	447	466	362	353	339	381	317	313	269	321	284	406	258	111	52	18087
ENSG00000111799	COL12A1	3280	3057	2274	1007	1277	947	290	382	375	237	509	415	419	445	483	296	573	304	379	193	380	391	136	17	18066
ENSG00000162779	AXDND1	3742	3550	2348	799	829	790	355	461	335	248	480	391	322	489	279	372	721	213	241	208	348	391	123	19	18054
ENSG00000152779	SLC16A12	3770	3616	2564	710	761	745	282	440	257	172	511	421	320	458	305	391	730	200	264	153	406	449	108	16	18049
ENSG00000169436	COL22A1	3624	3205	1705	1148	1197	888	620	510	454	419	485	372	314	352	289	329	395	305	242	257	333	333	156	54	17986
ENSG00000147099	HDAC8	3551	3168	2517	904	870	923	226	366	316	200	515	399	401	474	373	308	730	195	376	151	388	475	132	16	17974
ENSG00000151532	VTI1A	3574	3328	1765	1206	1084	933	582	464	394	422	479	351	353	364	366	350	324	271	269	292	315	325	116	45	17972
ENSG00000137727	ARHGAP20	3115	2681	2333	1093	1156	1031	290	394	358	216	556	470	523	502	559	288	661	260	362	181	363	383	160	22	17957
ENSG00000135218	CD36	3270	3053	1834	1215	1540	854	422	414	366	372	422	413	375	396	364	275	525	318	304	273	399	365	135	39	17943
ENSG00000169621	APLF	3080	2997	2227	1195	1130	1073	276	335	398	247	527	511	388	482	527	272	561	286	347	147	315	396	193	15	17925
ENSG00000171195	MUC7	3610	3426	2627	617	920	715	134	409	262	137	490	457	319	496	389	319	840	212	354	119	371	554	110	4	17891
ENSG00000135951	TSGA10	3580	3073	2593	764	833	757	264	482	358	172	489	454	363	502	346	360	828	212	308	161	372	471	126	16	17884
ENSG00000178104	PDE4DIP	3580	3451	1618	1234	1036	904	641	482	436	375	451	411	296	363	376	326	350	322	220	218	258	301	151	67	17867
ENSG00000145147	SLIT2	3306	2959	1830	1209	1214	1245	530	436	395	467	462	373	422	368	339	303	389	293	266	255	315	331	108	50	17865
ENSG00000205678	TECRL	3043	2661	2336	1122	1129	1006	311	424	416	285	498	440	522	516	454	299	576	341	341	146	360	440	162	28	17856
ENSG00000136052	SLC41A2	3529	3487	2499	780	673	864	260	424	346	198	496	432	367	382	394	351	683	264	264	163	400	439	113	9	17817
ENSG00000115464	USP34	3612	3468	1636	1232	1123	861	577	484	462	356	415	385	328	340	304	312	343	286	243	282	333	273	120	37	17812
ENSG00000127720	METTL25	2986	2821	2283	1371	938	1079	238	389	360	229	519	467	452	504	545	269	508	351	352	132	391	398	206	22	17810
ENSG00000185010	F8	3613	3326	2541	809	702	876	259	440	313	172	470	378	355	523	422	347	674	189	267	116	371	483	141	16	17803
ENSG00000004864	SLC25A13	3797	3503	2228	768	865	747	312	413	344	216	485	374	330	427	382	374	662	202	253	157	362	445	121	30	17797
ENSG00000138780	GSTCD	3332	2745	2599	846	913	796	224	446	393	181	549	429	399	543	407	355	755	287	399	156	401	467	138	10	17770
ENSG00000104447	TRPS1	3210	2912	1993	1177	1333	990	451	369	347	324	453	474	410	438	372	303	491	309	344	193	388	311	134	43	17769
ENSG00000007174	DNAH9	3399	3252	1592	1171	1269	1014	656	423	443	409	426	371	350	344	326	341	371	253	260	271	332	299	122	48	17742
ENSG00000158560	DYNC1I1	3429	2964	1866	1119	1222	921	411	391	373	325	523	352	414	395	500	296	528	258	305	196	391	372	147	35	17733
ENSG00000087128	TMPRSS11E	2971	2199	2143	1247	1511	1057	304	345	362	313	545	491	463	486	578	302	489	354	393	216	376	366	155	10	17676
ENSG00000173626	TRAPPC3L	3274	3085	2661	815	1083	852	159	342	217	156	540	402	341	394	469	327	724	245	421	141	399	482	102	5	17636
ENSG00000146592	CREB5	3539	3250	1603	1239	1101	885	602	461	435	460	417	367	391	388	291	283	317	257	255	251	314	315	150	64	17635
ENSG00000176463	SLCO3A1	3383	3119	1698	1307	1297	889	582	483	408	402	474	366	319	380	306	298	309	276	266	283	296	281	132	75	17629
ENSG00000146540	C7orf50	3336	3259	1563	1289	1274	964	625	429	420	375	443	382	407	343	316	349	310	293	314	221	284	235	143	50	17624
ENSG00000001626	CFTR	3173	2748	2284	1035	1195	1021	364	423	366	322	466	409	371	467	413	273	600	273	339	193	336	397	125	23	17616
ENSG00000138193	PLCE1	3466	3472	1968	985	1014	795	434	444	382	301	494	372	277	394	314	335	516	256	253	197	375	405	123	32	17604
ENSG00000138378	STAT4	3347	2937	2613	839	966	912	167	386	303	160	493	392	381	472	454	302	716	236	364	122	381	471	150	26	17590
ENSG00000113319	RASGRF2	3556	3292	1835	1057	906	879	448	421	406	307	533	351	329	424	345	302	534	251	252	177	351	396	174	34	17560
ENSG00000129295	LRRC6	3549	3238	2502	767	927	797	187	443	248	163	528	395	324	444	383	283	772	212	299	143	366	466	114	9	17559
ENSG00000152767	FARP1	3366	3280	1601	1262	1150	918	574	474	464	440	446	413	321	319	388	297	310	293	231	243	278	288	149	51	17556
ENSG00000103489	XYLT1	3452	3188	1576	1250	1201	891	636	467	439	438	453	384	343	371	325	311	322	261	263	251	314	227	125	51	17539
ENSG00000115183	TANC1	3468	3357	1805	1126	1087	851	542	506	365	315	428	388	320	430	315	308	384	245	242	210	331	331	129	55	17538
ENSG00000078124	ACER3	3583	3785	2198	807	756	826	261	462	297	184	453	392	293	374	310	388	617	229	265	111	370	425	132	19	17537
ENSG00000128654	MTX2	3084	2890	2441	976	903	998	163	341	333	179	552	475	437	511	457	340	658	306	408	119	409	413	123	18	17534
ENSG00000113396	SLC27A6	3105	2266	2547	905	1383	942	156	345	307	183	515	512	415	595	508	294	751	261	429	162	394	406	129	13	17523
ENSG00000137941	TTLL7	3083	2934	2099	1196	916	1064	293	378	397	257	527	460	395	448	484	267	482	289	367	184	377	397	212	16	17522
ENSG00000187231	SESTD1	3410	3327	2356	869	757	844	300	441	349	204	561	375	380	387	413	342	574	230	282	175	368	394	134	34	17506
ENSG00000205592	MUC19	3232	3013	2112	1042	1320	895	341	330	339	309	470	387	328	434	419	288	548	270	344	173	340	352	157	20	17463
ENSG00000164330	EBF1	3426	3103	1772	1161	1207	970	529	462	362	399	424	368	382	325	296	310	424	264	262	237	332	260	132	49	17456
ENSG00000141837	CACNA1A	3427	3097	1626	1256	1211	961	571	478	441	383	459	355	371	300	309	305	315	301	273	259	314	245	119	54	17430
ENSG00000166351	POTED	3289	3195	1508	1244	1195	966	590	388	482	566	389	439	411	365	395	215	203	198	233	264	352	359	160	21	17427
ENSG00000083642	PDS5B	3208	2839	2383	918	962	880	346	458	402	240	507	427	359	508	377	342	603	279	304	179	361	378	131	23	17414
ENSG00000091157	WDR7	3502	3249	1650	1197	990	955	560	494	443	313	484	345	362	298	353	296	330	223	291	216	306	351	168	36	17412
ENSG00000074054	CLASP1	3408	3345	1842	1129	1100	915	455	435	381	319	458	373	325	348	357	286	428	279	271	182	281	335	132	25	17409
ENSG00000197658	SLC22A24	3417	3410	2600	647	695	735	188	435	290	149	530	467	322	440	385	299	763	204	290	167	391	475	94	4	17397
ENSG00000177200	CHD9	3345	3224	1918	1063	982	871	448	411	442	304	442	421	374	335	370	317	535	237	265	185	310	372	130	92	17393
ENSG00000143776	CDC42BPA	3364	3212	1742	1122	1140	872	552	507	376	328	453	346	343	368	323	313	357	250	261	238	355	348	133	36	17339
ENSG00000152127	MGAT5	3315	3105	1776	1184	1079	978	501	455	417	358	454	390	320	318	347	297	384	292	299	215	319	336	146	49	17334
ENSG00000144452	ABCA12	3362	3103	2151	1013	1052	868	353	388	321	278	463	377	346	359	328	323	586	241	315	210	314	416	112	28	17307
ENSG00000164483	SAMD3	3590	3173	2240	841	933	810	337	441	374	260	457	413	301	371	345	322	550	213	247	195	333	391	128	35	17300
ENSG00000145703	IQGAP2	3457	3384	1674	1107	1055	882	562	467	390	379	428	367	315	283	270	357	329	276	263	232	304	303	140	52	17276
ENSG00000185842	DNAH14	3239	2841	2599	841	910	841	192	401	303	184	486	451	379	487	470	307	670	228	344	150	393	445	93	11	17265
ENSG00000030304	MUSK	3169	2760	2146	1029	1255	966	316	334	304	280	521	401	362	409	436	284	583	286	359	181	342	393	123	21	17260
ENSG00000073614	KDM5A	3454	3486	2532	620	758	696	242	487	290	153	448	398	311	528	209	357	748	171	236	159	391	444	111	30	17259
ENSG00000075420	FNDC3B	3419	3116	1758	1157	1144	872	499	448	408	348	445	348	325	396	270	335	399	282	229	250	346	284	123	42	17243
ENSG00000116668	SWT1	3660	3558	2402	610	763	634	223	424	281	164	466	387	302	456	259	388	651	169	293	172	412	416	110	29	17229
ENSG00000132321	IQCA1	3548	3219	1800	1144	996	914	488	424	422	343	461	321	281	330	304	301	389	225	264	277	292	326	103	45	17217
ENSG00000151914	DST	3325	3007	2209	999	920	912	270	381	286	236	461	388	401	405	458	305	537	278	316	169	364	412	142	18	17199
ENSG00000153944	MSI2	3406	3090	1603	1234	1240	890	662	451	439	423	409	338	308	350	278	271	285	294	243	251	311	251	119	52	17198
ENSG00000139687	RB1	3422	3188	2440	703	761	843	238	438	312	201	510	398	376	432	364	302	660	244	273	181	365	398	120	18	17187
ENSG00000270106	TSNAX-DISC1	3564	2958	2109	919	979	778	444	517	337	284	429	410	284	415	282	333	602	238	276	182	319	354	132	41	17186
ENSG00000138185	ENTPD1	3504	2907	2508	702	844	749	212	397	248	154	549	421	373	500	427	316	808	206	310	124	334	459	113	8	17173
ENSG00000065243	PKN2	3287	2992	2366	804	936	866	248	405	354	199	483	440	355	406	327	319	689	256	321	177	344	432	112	23	17141
ENSG00000171495	MROH2B	3055	2948	2400	929	1023	899	164	336	322	203	517	466	415	422	567	262	624	246	316	124	339	397	138	11	17123
ENSG00000136643	RPS6KC1	3380	3171	2056	917	860	870	342	363	361	270	505	429	331	391	356	300	553	229	319	190	367	377	157	22	17116
ENSG00000170430	MGMT	3405	2999	1647	1178	1172	922	531	515	415	391	469	387	318	346	312	268	337	258	258	253	291	269	125	46	17112
ENSG00000171045	TSNARE1	3392	3115	1536	1253	1225	878	663	441	361	518	403	327	327	327	303	344	304	260	223	207	261	279	118	40	17105
ENSG00000148484	RSU1	3349	3243	1834	1036	997	884	546	411	356	325	414	351	317	375	326	335	496	215	215	252	306	349	108	38	17078
ENSG00000216937	CCDC7	3235	2618	2567	781	942	668	206	479	351	170	547	431	390	551	388	315	816	210	325	124	357	487	97	20	17075
ENSG00000148090	AUH	3358	3173	2189	910	998	842	252	404	313	241	457	357	378	319	442	305	599	212	311	184	332	350	121	23	17070
ENSG00000184156	KCNQ3	3451	3206	1614	1096	1098	893	489	405	391	364	457	373	325	293	291	309	384	267	277	258	327	304	129	42	17043
ENSG00000107282	APBA1	3620	3325	1892	914	986	808	357	393	315	250	457	366	303	339	293	290	523	218	252	177	353	386	150	41	17008
ENSG00000105852	PON3	3181	2459	2889	715	1187	745	105	360	238	184	480	425	331	503	451	275	856	222	401	111	309	466	97	7	16997
ENSG00000127603	MACF1	3221	3092	1496	1298	1139	920	650	438	425	444	391	326	317	348	336	344	296	268	238	246	316	272	123	39	16983
ENSG00000188312	CENPP	3334	3262	1629	1092	980	798	478	467	449	332	478	375	300	358	314	318	399	259	219	231	320	366	116	51	16925
ENSG00000107099	DOCK8	3347	3154	1725	1132	1059	820	540	473	363	397	477	360	310	348	320	313	349	243	267	215	268	298	127	19	16924
ENSG00000178662	CSRNP3	3160	2694	1940	1053	1069	970	415	367	403	302	450	409	442	465	358	286	448	271	330	242	316	333	143	34	16900
ENSG00000135205	CCDC146	3517	3235	2129	835	810	714	316	426	333	233	425	372	330	418	310	287	557	236	311	183	356	406	124	19	16882
ENSG00000127124	HIVEP3	3321	2996	1527	1136	1135	909	617	429	414	412	446	380	315	368	299	286	343	288	272	253	322	262	114	37	16881
ENSG00000168386	FILIP1L	3401	3280	1843	1014	946	942	369	342	373	256	443	362	325	336	364	300	472	233	253	202	302	352	132	31	16873
ENSG00000087116	ADAMTS2	3402	3066	1488	1244	1240	864	602	420	431	406	419	353	333	346	311	303	273	252	258	231	256	228	112	32	16870
ENSG00000157890	MEGF11	3211	3066	1473	1249	1180	918	612	475	445	400	413	317	326	363	324	269	271	248	262	290	279	230	140	69	16830
ENSG00000162437	RAVER2	3171	3039	2520	787	825	929	175	370	301	159	418	386	301	371	384	337	596	233	366	155	373	483	139	10	16828
ENSG00000107745	MICU1	3529	3600	1831	868	831	745	347	423	346	290	482	374	278	382	247	321	452	199	214	181	332	372	135	42	16821
ENSG00000160293	VAV2	3241	3039	1525	1253	1172	900	618	427	423	400	441	387	298	332	335	302	295	257	233	232	256	268	135	47	16816
ENSG00000165521	EML5	3604	3276	2175	759	794	701	261	406	272	204	492	360	307	409	291	295	672	204	277	169	365	392	112	13	16810
ENSG00000107771	CCSER2	3326	3289	2013	869	926	784	334	451	323	246	496	393	276	409	315	315	482	195	218	186	392	359	129	27	16753
ENSG00000127329	PTPRB	3259	2951	2239	931	1045	885	272	335	263	212	491	378	326	362	452	232	647	232	318	122	310	366	107	18	16753
ENSG00000064042	LIMCH1	3259	3116	1603	1127	1109	780	564	471	449	388	430	365	298	304	306	304	316	246	224	244	337	300	152	49	16741
ENSG00000158169	FANCC	3434	3410	2165	684	827	732	352	454	323	218	452	400	263	372	232	377	539	182	224	168	409	400	86	29	16732
ENSG00000197157	SND1	3292	3077	1568	1127	1113	969	596	439	467	350	411	336	324	252	274	304	336	218	295	233	283	279	136	45	16724
ENSG00000114541	FRMD4B	3304	3298	1666	1009	1019	775	468	418	412	313	463	408	298	356	267	319	387	259	213	233	340	320	142	33	16720
ENSG00000114757	PEX5L	3176	2904	1902	1004	1139	939	380	384	309	332	429	371	348	357	369	267	508	236	291	202	340	344	139	34	16704
ENSG00000183840	GPR39	3559	3095	1943	887	1012	705	356	443	331	273	430	332	288	401	257	339	618	205	276	185	311	338	94	23	16701
ENSG00000153815	CMIP	3272	2999	1541	1215	1066	901	612	499	463	448	399	349	295	308	275	308	271	295	241	261	279	238	115	48	16698
ENSG00000113273	ARSB	3340	3289	2030	848	857	746	321	417	342	222	474	371	324	412	345	290	611	190	229	161	369	384	99	25	16696
ENSG00000206530	CFAP44	3248	2798	2406	744	882	776	259	395	301	230	462	431	293	496	324	308	697	223	335	167	352	424	117	16	16684
ENSG00000138738	PRDM5	3188	2798	2162	1030	919	920	362	427	340	243	467	388	295	375	385	263	481	257	322	169	339	386	111	34	16661
ENSG00000120156	TEK	3415	3245	2314	658	943	676	240	409	292	211	422	362	275	386	275	318	645	204	279	185	335	456	99	17	16661
ENSG00000109670	FBXW7	3003	2651	1701	1213	1141	922	462	414	361	309	482	443	409	373	401	300	380	273	300	239	334	330	156	45	16642
ENSG00000111962	UST	3395	3178	1822	984	916	774	474	437	397	269	488	367	255	313	268	333	467	222	227	217	315	351	100	55	16624
ENSG00000089101	CFAP61	3316	3334	1498	1093	1035	872	570	463	384	365	488	386	274	258	246	256	299	250	195	238	327	290	140	43	16620
ENSG00000053108	FSTL4	3229	2937	1562	1153	1116	987	625	456	427	370	427	360	314	335	289	273	281	236	274	276	286	225	112	58	16608
ENSG00000198795	ZNF521	3229	2903	1864	978	1141	847	426	414	322	291	445	388	319	394	306	301	464	255	264	199	325	341	144	36	16596
ENSG00000078053	AMPH	3135	3173	1843	1047	1142	864	454	409	306	314	419	346	351	305	331	282	422	246	299	143	295	299	128	34	16587
ENSG00000119771	KLHL29	3312	2875	1568	1162	1119	876	567	446	408	401	493	359	295	299	286	285	322	263	230	248	311	302	126	32	16585
ENSG00000134030	CTIF	3125	3045	1483	1168	1053	960	565	456	517	387	430	357	304	340	309	301	322	257	203	237	290	281	110	72	16572
ENSG00000172159	FRMD3	3449	2840	1767	982	1129	803	457	409	348	325	408	398	281	394	269	349	490	206	261	251	290	305	107	38	16556
ENSG00000150722	PPP1R1C	3100	2674	2182	956	1106	929	235	329	299	199	461	393	397	412	415	255	572	256	361	158	335	369	133	26	16552
ENSG00000155511	GRIA1	3272	2856	1770	1052	1057	887	445	407	355	316	448	335	376	347	391	291	451	260	244	236	288	310	120	27	16541
ENSG00000176225	RTTN	3018	2715	2326	908	829	866	287	453	364	212	519	407	343	424	414	288	536	269	310	176	334	391	118	28	16535
ENSG00000172164	SNTB1	3490	2927	1858	1018	926	820	426	423	343	257	423	343	330	300	364	303	468	237	290	160	300	342	133	22	16503
ENSG00000111860	CEP85L	3071	2784	2084	957	1069	863	412	386	396	345	469	352	332	348	283	302	417	268	353	226	282	332	111	31	16473
ENSG00000111110	PPM1H	3372	3092	1803	920	941	769	425	424	363	328	412	344	315	359	295	320	531	210	273	205	311	326	99	25	16462
ENSG00000117528	ABCD3	3014	2931	2180	899	716	974	252	378	293	174	561	377	389	334	495	285	531	267	303	166	342	404	157	30	16452
ENSG00000133083	DCLK1	3321	2953	1574	1074	946	914	528	434	347	425	479	337	338	349	325	262	342	233	258	222	335	278	130	31	16435
ENSG00000149294	NCAM1	3253	3213	1566	988	1076	859	465	478	333	405	508	327	279	283	258	288	339	226	277	223	347	269	118	54	16432
ENSG00000147316	MCPH1	3322	2956	1529	1155	983	861	600	444	435	343	470	348	313	313	269	274	289	249	239	265	311	257	124	70	16419
ENSG00000106069	CHN2	3205	2955	1565	1154	1097	810	552	464	353	396	433	357	330	308	340	269	301	271	248	277	294	271	121	40	16411
ENSG00000054654	SYNE2	3189	3067	1508	1129	1045	1002	558	450	426	326	469	352	314	347	282	326	265	259	229	208	262	230	118	40	16401
ENSG00000007001	UPP2	3170	2901	1865	968	1124	853	420	377	303	276	473	366	296	375	371	287	452	230	302	191	333	335	104	25	16397
ENSG00000177570	SAMD12	2968	3015	2038	963	999	892	395	412	303	283	418	358	330	379	359	262	556	228	292	202	263	298	143	40	16396
ENSG00000069188	SDK2	3226	2935	1455	1206	1215	923	574	396	418	374	386	327	335	301	292	295	284	255	255	256	264	249	97	51	16369
ENSG00000229924	FAM90A26	3289	3438	1376	1205	985	957	492	317	414	357	366	355	263	320	224	315	344	170	270	243	300	243	74	34	16351
ENSG00000173157	ADAMTS20	3076	2850	1979	1004	942	890	356	412	324	270	441	371	404	399	405	216	423	233	341	192	341	314	131	28	16342
ENSG00000107036	RIC1	3155	2828	2215	758	788	790	288	448	346	238	489	405	341	455	391	298	572	240	277	158	336	377	120	26	16339
ENSG00000166415	WDR72	2997	2806	1675	1159	1058	918	383	421	352	321	461	365	365	396	409	271	396	263	289	179	315	311	159	45	16314
ENSG00000083535	PIBF1	3223	3094	2106	878	795	816	366	423	318	234	430	346	298	347	298	314	440	197	311	220	343	368	117	25	16307
ENSG00000144468	RHBDD1	3228	3125	2037	863	888	806	288	332	322	200	448	409	307	394	341	306	537	207	259	155	298	392	119	20	16281
ENSG00000198964	SGMS1	3248	2944	1975	938	914	797	362	457	391	284	417	389	305	362	299	290	405	189	285	199	275	374	135	35	16269
ENSG00000144366	GULP1	3122	2689	1732	1114	1114	868	449	374	339	368	390	348	383	327	323	252	373	241	322	238	338	362	133	43	16242
ENSG00000180998	GPR137C	3176	2946	2324	733	739	697	299	382	344	173	448	388	307	482	317	335	668	207	228	154	353	427	98	16	16241
ENSG00000196935	SRGAP1	3181	3038	1583	1092	1070	872	532	451	313	341	424	336	278	298	296	258	364	273	219	256	300	262	147	48	16232
ENSG00000164675	IQUB	2752	2177	2134	1030	1466	931	190	311	288	258	443	447	379	454	456	227	571	269	398	164	339	357	131	18	16190
ENSG00000177182	CLVS1	3382	3058	1869	816	866	770	314	383	281	275	454	355	299	446	366	298	504	198	249	170	340	351	110	22	16176
ENSG00000183091	NEB	3233	3103	1847	891	960	771	382	408	332	267	412	315	290	375	297	296	497	217	290	213	289	337	105	43	16170
ENSG00000107104	KANK1	3182	2971	1479	1122	1057	840	549	432	519	450	398	334	291	297	257	292	251	226	282	260	272	209	149	46	16165
ENSG00000135905	DOCK10	3153	3033	1606	1068	967	924	481	413	356	289	449	380	313	313	302	295	348	221	291	199	292	300	122	39	16154
ENSG00000146151	HMGCLL1	2837	2334	1985	1148	1023	1058	411	362	323	278	441	446	413	439	429	262	424	244	297	171	323	319	162	24	16153
ENSG00000138771	SHROOM3	3080	2991	1764	1054	985	781	465	435	367	317	423	377	293	375	255	244	382	227	251	256	326	348	128	20	16144
ENSG00000173273	TNKS	3001	2830	1734	1108	961	829	532	379	383	329	468	402	332	338	363	271	334	275	284	230	271	309	126	43	16132
ENSG00000188158	NHS	3573	3247	1824	748	822	696	281	377	299	285	440	312	275	361	298	312	542	190	273	159	327	356	105	14	16116
ENSG00000085382	HACE1	3259	2921	2171	718	768	662	309	486	312	182	455	439	278	439	268	348	567	210	258	169	370	375	129	13	16106
ENSG00000198929	NOS1AP	3243	3237	1710	936	890	791	427	445	355	309	423	359	312	287	306	300	389	214	212	180	315	306	120	35	16101
ENSG00000144645	OSBPL10	3002	3041	1444	1170	1129	875	559	464	345	362	417	331	261	326	272	282	325	267	191	278	321	236	141	53	16092
ENSG00000143278	F13B	2754	2260	2596	727	1096	824	122	324	241	173	499	437	414	447	483	311	694	263	376	141	325	447	127	3	16084
ENSG00000182985	CADM1	3094	2957	1565	1084	1068	907	501	412	378	369	382	322	341	310	278	299	331	264	252	218	311	274	116	30	16063
ENSG00000145113	MUC4	3026	3030	1320	1163	1102	844	678	434	384	373	397	309	333	318	285	312	262	305	279	249	243	194	134	68	16042
ENSG00000146856	AGBL3	3089	2755	2168	690	756	808	247	438	347	151	478	396	358	452	377	265	608	238	316	161	367	410	126	12	16013
ENSG00000114446	IFT57	2710	2159	2061	1053	1443	978	241	266	245	247	396	451	445	524	372	248	535	288	441	143	292	349	113	11	16011
ENSG00000197415	VEPH1	3220	2974	1899	880	962	779	404	441	313	294	450	323	279	356	267	284	445	190	273	189	320	297	130	34	16003
ENSG00000086015	MAST2	3428	3347	1771	793	727	723	358	396	317	213	428	342	273	375	266	326	495	195	215	150	345	354	118	21	15976
ENSG00000102189	EEA1	2930	2765	2160	880	847	886	228	349	366	182	470	404	356	404	372	296	481	242	281	148	335	405	140	29	15956
ENSG00000184384	MAML2	3249	2945	1538	1090	1066	870	467	435	314	351	378	324	300	299	297	270	313	247	240	187	284	311	131	50	15956
ENSG00000146938	NLGN4X	3184	2814	1598	1107	996	856	552	329	351	422	389	353	332	333	281	281	384	205	211	223	303	288	114	47	15953
ENSG00000049759	NEDD4L	3172	2819	1405	1160	1099	918	578	417	391	406	435	340	310	289	258	279	251	232	263	260	225	272	101	50	15930
ENSG00000196628	TCF4	3067	2895	1342	1185	1153	843	510	436	381	465	429	320	280	289	260	258	303	224	251	268	304	256	120	65	15904
ENSG00000165288	BRWD3	2991	2960	2262	769	659	866	177	343	368	172	488	366	357	415	358	284	607	186	257	102	363	411	133	9	15903
ENSG00000214216	IQCJ	3144	2768	1908	893	962	799	312	389	308	261	485	359	320	396	435	253	507	231	250	151	295	320	115	33	15894
ENSG00000047936	ROS1	2990	2647	2056	875	1033	842	193	319	270	202	482	390	361	412	414	253	570	242	339	127	332	389	126	17	15881
ENSG00000172985	SH3RF3	3037	2744	1428	1128	1099	890	593	461	453	357	402	387	290	298	304	281	298	266	237	277	243	224	132	37	15866
ENSG00000156052	GNAQ	3111	2752	1482	1095	1121	784	478	438	467	333	437	388	324	299	296	277	330	256	268	226	277	250	118	58	15865
ENSG00000053524	MCF2L2	3205	3053	1838	850	896	744	384	400	361	285	397	347	303	421	242	295	467	202	215	189	300	340	100	30	15864
ENSG00000197140	ADAM32	3277	2938	2237	691	690	655	258	456	286	162	426	364	320	371	299	340	675	166	249	159	296	420	106	21	15862
ENSG00000156639	ZFAND3	3082	2862	1396	1250	1057	867	549	431	398	380	402	346	296	310	267	262	277	255	259	201	286	237	138	44	15852
ENSG00000136770	DNAJC1	3115	2846	1748	978	905	801	418	440	384	300	457	397	313	381	289	259	363	228	211	264	289	294	128	26	15834
ENSG00000038382	TRIO	3060	2835	1374	1097	1095	901	579	384	558	403	379	312	306	305	281	288	248	234	231	266	249	244	111	74	15814
ENSG00000084453	SLCO1A2	2891	2766	2034	938	815	798	370	382	330	265	457	397	335	372	384	311	530	225	282	186	265	337	116	22	15808
ENSG00000065809	FAM107B	3158	3088	1601	1116	954	718	478	464	352	318	397	319	318	308	256	287	316	191	191	215	296	298	126	41	15806
ENSG00000171843	MLLT3	3108	2906	1582	1029	1047	772	507	405	397	312	385	309	294	301	313	321	325	246	276	233	268	285	129	32	15782
ENSG00000005810	MYCBP2	2927	2714	1893	977	820	840	380	445	390	276	448	400	348	337	370	285	399	261	262	219	317	316	124	32	15780
ENSG00000142892	PIGK	2714	2292	2241	925	781	869	226	343	340	185	549	423	395	437	539	242	605	305	286	141	359	386	173	19	15775
ENSG00000068650	ATP11A	2992	2775	1462	1183	1090	806	578	369	354	385	436	402	284	324	290	302	276	253	254	229	302	268	114	42	15770
ENSG00000108582	CPD	3190	2947	2297	659	718	724	186	369	262	142	420	355	270	368	355	330	703	197	258	143	316	423	104	10	15746
ENSG00000149084	HSD17B12	3260	3066	1926	803	732	755	313	416	327	210	425	353	284	351	323	291	467	200	265	153	313	364	124	22	15743
ENSG00000153317	ASAP1	3146	2789	1385	1188	1065	902	547	393	407	371	346	303	314	268	310	232	292	288	280	248	256	210	129	55	15724
ENSG00000129595	EPB41L4A	3076	3008	1830	872	809	794	442	385	319	287	432	399	298	333	314	258	466	189	260	210	285	310	99	30	15705
ENSG00000198874	TYW1	2953	3033	1487	1075	1108	854	537	367	369	339	412	317	286	272	260	300	272	194	265	246	272	271	140	53	15682
ENSG00000071189	SNX13	2474	2372	2189	971	993	887	283	384	339	227	470	464	395	474	396	229	519	296	344	218	302	327	95	24	15672
ENSG00000113494	PRLR	3422	3183	1928	644	718	665	279	362	270	188	420	354	240	375	268	306	601	170	247	147	338	379	101	21	15626
ENSG00000139737	SLAIN1	2909	2570	2310	930	760	861	228	277	279	181	446	367	341	366	425	265	557	199	430	112	295	338	139	12	15597
ENSG00000196912	ANKRD36B	2839	2768	1780	1026	768	938	300	345	331	256	414	382	418	393	417	268	433	287	291	128	306	334	154	12	15588
ENSG00000163625	WDFY3	3041	2783	1625	1009	1012	814	429	400	283	320	384	339	295	356	298	256	401	230	247	200	346	327	130	39	15564
ENSG00000146374	RSPO3	2671	2504	1801	1132	1056	959	241	262	326	257	466	426	376	396	433	274	399	265	308	135	318	346	151	13	15515
ENSG00000115947	ORC4	2975	2446	2169	785	845	817	199	365	302	159	505	355	341	438	450	269	561	214	344	137	312	382	127	13	15510
ENSG00000150995	ITPR1	2965	2855	1433	1119	1028	833	565	371	425	368	382	293	254	284	334	246	283	275	262	267	250	232	134	41	15499
ENSG00000133958	UNC79	3191	2799	1467	1108	916	843	455	361	363	338	434	355	281	301	298	264	357	203	219	206	276	283	106	39	15463
ENSG00000278540	ACACA	2973	2777	1402	1101	1068	860	501	439	405	351	353	360	324	288	290	270	255	272	237	258	220	241	159	49	15453
ENSG00000138109	CYP2C9	3050	2464	2262	635	882	762	171	343	203	136	503	366	330	392	393	240	756	230	346	125	313	403	115	17	15437
ENSG00000073711	PPP2R3A	3216	3077	2057	685	731	653	288	480	244	187	413	381	245	369	231	285	506	162	192	162	348	356	132	27	15427
ENSG00000129084	PSMA1	3127	2696	2189	676	839	685	277	405	327	202	370	364	265	420	289	305	675	179	208	103	302	375	96	30	15404
ENSG00000088179	PTPN4	3011	2552	1960	868	893	781	332	371	349	214	455	311	318	351	350	271	513	238	283	184	298	330	108	23	15364
ENSG00000154217	PITPNC1	3041	2700	1368	1124	1076	874	573	374	370	327	399	334	282	304	275	272	234	237	230	257	275	246	106	57	15335
ENSG00000154258	ABCA9	2963	2589	2293	746	796	731	180	306	288	145	459	386	329	385	384	254	625	214	290	136	327	384	113	6	15329
ENSG00000242019	KIR3DL3	3068	2739	1408	1101	966	927	484	381	370	331	428	381	318	366	303	288	231	217	277	234	171	197	89	50	15325
ENSG00000138101	DTNB	2938	2800	1413	1051	994	812	561	407	370	373	342	388	316	306	278	279	269	217	233	234	300	250	128	39	15298
ENSG00000133019	CHRM3	2857	2735	1382	1104	1071	779	428	371	406	349	385	312	330	381	292	281	411	253	221	175	329	277	114	45	15288
ENSG00000146038	DCDC2	3165	2756	1706	873	927	720	387	385	270	277	360	353	283	322	308	300	459	228	253	215	293	318	79	46	15283
ENSG00000140443	IGF1R	2751	2628	1403	1104	1114	830	596	390	418	370	406	331	411	293	269	274	295	269	236	194	265	261	119	53	15280
ENSG00000188803	SHISA6	3036	2727	1388	1120	1052	808	548	397	373	365	363	286	269	290	282	280	310	230	224	229	281	217	151	51	15277
ENSG00000151746	BICD1	3043	3048	1497	1030	841	766	503	367	391	311	399	309	249	268	266	289	272	198	222	187	290	324	120	40	15230
ENSG00000135272	MDFIC	2610	2376	2172	869	900	828	173	328	278	167	505	397	364	400	458	249	604	225	347	108	312	381	148	20	15219
ENSG00000148053	NTRK2	3042	2656	1394	1025	1079	826	500	335	336	358	401	304	311	281	310	250	333	236	232	290	279	271	107	33	15189
ENSG00000175893	ZDHHC21	2686	2095	2171	909	790	864	195	333	303	184	467	419	447	469	494	237	532	263	315	89	322	401	156	14	15155
ENSG00000243729	OR5V1	2831	2405	2254	697	921	718	156	330	199	143	478	404	357	391	416	284	660	193	337	112	346	381	121	9	15143
ENSG00000124333	VAMP7	2936	2370	2435	629	782	641	135	298	242	121	469	371	349	497	418	253	770	150	313	93	347	411	99	9	15138
ENSG00000151304	SRFBP1	2534	2130	2083	961	791	883	202	327	337	162	454	489	452	472	488	220	512	289	378	117	323	360	145	19	15128
ENSG00000111371	SLC38A1	3380	2985	2151	536	648	592	164	352	215	131	402	330	245	386	304	326	597	148	289	103	331	391	104	12	15122
ENSG00000249853	HS3ST5	2974	2804	1631	918	999	749	423	312	351	311	395	306	268	347	310	278	371	213	228	224	274	311	90	34	15121
ENSG00000151490	PTPRO	2954	2593	1696	967	902	824	382	376	342	275	393	382	309	324	317	237	381	236	240	208	297	310	123	36	15104
ENSG00000172292	CERS6	2989	2697	1625	1018	939	785	507	351	343	296	368	284	292	297	232	244	401	229	270	225	296	251	114	35	15088
ENSG00000164327	RICTOR	2881	2442	2013	744	827	777	268	380	308	209	405	368	353	422	369	293	567	223	275	149	321	352	111	23	15080
ENSG00000140718	FTO	3043	2773	1313	1179	1042	765	500	374	388	371	383	284	319	245	269	229	265	233	214	247	256	209	115	50	15066
ENSG00000171811	CFAP46	2752	2770	1473	1104	996	850	564	367	395	382	381	356	280	302	297	267	222	262	236	239	183	219	110	51	15058
ENSG00000000971	CFH	2399	2399	1893	1002	1165	874	193	262	244	173	454	371	343	468	451	242	561	203	366	116	346	345	137	14	15021
ENSG00000243156	MICAL3	2907	2676	1488	1021	951	791	525	436	354	284	427	367	283	332	242	270	328	213	235	201	256	238	148	38	15011
ENSG00000176769	TCERG1L	2888	2665	1339	1139	1061	782	554	355	351	378	355	312	289	308	325	257	275	269	169	251	264	245	122	45	14998
ENSG00000133475	GGT2	2943	2715	1241	1161	1064	834	511	378	293	450	299	330	367	277	292	238	220	273	229	238	237	243	114	49	14996
ENSG00000162599	NFIA	2976	2653	1312	1075	1070	782	583	364	330	388	406	322	335	252	271	244	275	246	206	208	250	252	130	59	14989
ENSG00000154027	AK5	3046	2745	1436	983	911	742	497	370	352	302	357	353	285	305	283	312	356	227	203	226	280	260	116	41	14988
ENSG00000106701	FSD1L	2794	2565	2154	746	788	737	186	342	319	132	394	341	360	422	379	267	599	230	306	119	313	367	110	16	14986
ENSG00000122012	SV2C	3146	2766	1764	774	894	682	321	367	316	219	384	325	294	350	296	282	490	195	236	167	237	327	107	33	14972
ENSG00000104044	OCA2	2979	2606	1341	1112	1066	780	476	370	351	376	389	306	286	353	239	259	367	220	211	212	276	233	114	48	14970
ENSG00000217128	FNIP1	3157	3007	2069	670	647	620	250	383	300	145	457	338	262	341	248	327	455	160	212	140	327	328	89	21	14953
ENSG00000140396	NCOA2	3060	2765	1467	948	905	768	471	404	367	332	347	333	240	296	292	301	304	228	232	207	262	254	113	30	14926
ENSG00000151136	BTBD11	2773	2770	1355	1028	1080	817	464	373	416	344	420	350	263	242	318	254	280	244	234	206	301	234	123	35	14924
ENSG00000184465	WDR27	2990	2680	1588	928	911	908	496	403	364	240	361	301	252	314	233	244	373	222	214	178	259	324	112	29	14924
ENSG00000153904	DDAH1	3065	2920	2013	650	771	690	205	370	275	146	378	333	274	350	306	276	570	146	268	120	275	378	110	15	14904
ENSG00000164506	STXBP5	2759	2571	1868	851	852	845	297	341	370	206	428	380	319	435	315	249	358	225	286	177	297	339	107	26	14901
ENSG00000169918	OTUD7A	2978	2605	1703	836	921	731	440	407	309	256	362	331	271	397	258	302	431	222	196	227	280	290	104	43	14900
ENSG00000058272	PPP1R12A	2870	2548	2119	690	876	640	244	380	290	183	427	337	259	354	321	298	535	254	308	166	298	367	107	20	14891
ENSG00000158352	SHROOM4	2880	2409	1876	794	824	788	290	336	273	249	420	349	325	402	343	226	592	199	354	162	306	352	131	11	14891
ENSG00000125257	ABCC4	2894	2791	1445	1130	907	733	538	365	360	350	359	296	294	298	274	275	250	211	215	233	224	227	120	61	14850
ENSG00000169181	GSG1L	2936	2598	1322	1068	982	827	544	427	384	346	389	303	292	278	249	248	257	212	236	217	312	265	105	38	14835
ENSG00000107611	CUBN	2952	2873	1528	889	886	753	483	417	352	313	347	291	268	293	233	299	339	222	217	222	252	274	98	33	14834
ENSG00000187527	ATP13A5	2798	2441	1947	783	1051	805	186	282	180	180	452	338	282	355	408	246	652	213	313	119	328	359	96	17	14831
ENSG00000130413	STK33	2886	2734	2005	645	751	666	218	292	335	160	464	313	317	416	367	288	528	213	252	109	348	378	122	23	14830
ENSG00000152910	CNTNAP4	2943	2614	1623	932	923	758	402	359	319	312	375	344	270	298	316	251	386	249	214	209	283	294	118	29	14821
ENSG00000107864	CPEB3	3053	2934	1590	771	768	692	374	387	376	226	401	327	276	312	252	291	420	194	210	176	278	371	107	30	14816
ENSG00000160746	ANO10	2982	2793	1773	840	740	661	330	403	348	246	396	349	260	314	240	282	429	192	201	211	344	309	132	36	14811
ENSG00000188191	PRKAR1B	2717	2834	1371	1030	1101	851	604	383	321	370	341	312	314	285	254	239	216	220	219	233	227	203	106	59	14810
ENSG00000109684	CLNK	3083	2852	1626	825	894	650	380	356	326	244	349	307	273	307	283	277	423	207	249	156	256	331	111	23	14788
ENSG00000112685	EXOC2	2858	2678	1419	1033	988	739	497	444	379	370	391	318	265	289	263	247	305	290	195	210	218	223	116	34	14769
ENSG00000198216	CACNA1E	2985	2617	1626	815	922	758	454	331	323	285	391	341	293	311	298	278	444	221	239	209	221	263	99	40	14764
ENSG00000149742	SLC22A9	2643	2153	2148	716	1078	745	130	298	196	169	431	371	343	420	440	220	725	227	374	112	282	425	98	9	14753
ENSG00000117477	CCDC181	2743	2332	2497	625	717	640	125	371	261	102	401	472	291	434	295	251	646	213	328	130	335	436	89	11	14745
ENSG00000123066	MED13L	2788	2692	1302	1115	994	788	561	413	424	324	359	328	259	265	271	252	250	237	224	250	266	226	100	52	14740
ENSG00000112787	FBRSL1	2874	2851	1322	1025	938	731	476	368	412	346	376	321	269	282	313	324	245	238	198	229	241	214	100	38	14731
ENSG00000114487	MORC1	2965	2588	1844	806	949	788	244	352	274	238	396	281	273	317	266	272	501	232	283	150	265	306	103	22	14715
ENSG00000274252	GGTLC3	2873	2756	1356	1100	841	815	602	351	285	351	281	277	317	336	313	290	237	265	228	235	214	230	106	45	14704
ENSG00000115919	KYNU	2816	2420	1675	818	1128	805	287	321	257	237	373	372	298	324	320	264	478	231	341	189	313	296	113	20	14696
ENSG00000137764	MAP2K5	2939	2674	1432	1001	928	799	390	356	339	284	399	341	297	263	313	249	318	228	207	186	256	294	137	46	14676
ENSG00000101935	AMMECR1	2640	2335	2270	789	610	902	139	337	258	119	436	321	367	428	402	268	499	206	288	94	370	416	163	10	14667
ENSG00000145362	ANK2	2936	2826	1546	916	964	778	376	377	358	300	345	277	264	279	203	269	289	210	203	198	325	245	137	34	14655
ENSG00000146416	AIG1	2905	2649	1583	891	867	764	423	361	319	277	418	342	260	320	321	248	347	235	200	199	268	277	118	31	14623
ENSG00000183878	UTY	2760	2683	1531	1042	718	668	435	399	389	289	561	379	290	163	429	237	282	301	151	143	286	284	145	49	14614
ENSG00000180777	ANKRD30B	2693	2571	1810	811	784	774	255	324	333	189	408	342	349	367	385	280	498	232	258	145	302	323	144	19	14596
ENSG00000088812	ATRN	2983	2898	1787	739	675	713	330	386	291	168	412	331	238	357	226	275	468	165	211	150	321	303	120	19	14566
ENSG00000136828	RALGPS1	2844	2897	1448	964	896	696	515	375	307	269	378	314	228	283	235	278	320	188	226	191	269	304	104	36	14565
ENSG00000145451	GLRA3	2602	2465	1639	1016	971	783	403	323	330	286	419	320	329	324	358	225	363	260	230	191	293	280	115	31	14556
ENSG00000197548	ATG7	2780	2677	1403	1058	1193	710	476	332	373	308	375	292	301	278	230	275	246	220	194	199	240	258	97	38	14553
ENSG00000147586	MRPS28	2974	2869	1864	634	516	721	204	330	287	141	461	337	297	355	325	296	533	165	232	125	326	427	119	11	14549
ENSG00000101333	PLCB4	3073	2747	1886	656	788	647	233	339	263	192	384	332	253	360	281	258	509	180	226	132	351	337	108	14	14549
ENSG00000183287	CCBE1	2982	2718	1456	1026	920	739	429	376	334	364	383	278	241	271	253	259	325	192	206	176	229	268	99	24	14548
ENSG00000152034	MCHR2	2640	2251	2031	757	921	773	172	280	248	156	441	390	322	370	508	194	590	227	346	93	312	387	124	13	14546
ENSG00000068784	SRBD1	2763	2597	1600	947	827	767	412	406	322	252	402	323	287	302	320	289	274	241	245	225	304	264	130	47	14546
ENSG00000177575	CD163	2840	2393	2289	486	868	659	117	274	243	97	435	329	277	451	333	248	723	170	329	131	330	407	98	7	14534
ENSG00000179241	LDLRAD3	2897	2715	1312	978	976	727	562	365	392	334	406	328	266	262	251	242	270	244	227	167	223	229	111	31	14515
ENSG00000215018	COL28A1	2941	2656	1777	800	864	658	326	352	276	222	388	302	273	337	294	244	416	204	256	190	283	308	105	32	14504
ENSG00000131196	NFATC1	2793	2720	1303	1050	948	880	483	352	393	346	333	301	304	303	235	283	254	239	224	212	201	205	95	42	14499
ENSG00000123892	RAB38	2580	2219	2103	805	1005	755	153	291	196	167	365	409	321	417	421	257	546	203	324	110	323	383	126	7	14486
ENSG00000102174	PHEX	2751	2681	1719	786	913	663	259	324	282	215	375	336	275	456	250	288	611	199	236	179	294	286	84	19	14481
ENSG00000108684	ASIC2	3100	2872	1436	749	825	732	390	357	289	202	360	293	272	304	245	329	400	200	207	176	289	323	82	34	14466
ENSG00000167522	ANKRD11	2739	2662	1355	1103	896	786	558	373	383	344	349	312	292	233	239	272	217	250	251	225	260	209	104	42	14454
ENSG00000176049	JAKMIP2	2831	2603	1857	721	811	669	306	383	267	201	362	302	277	342	308	295	499	193	238	205	301	357	103	22	14453
ENSG00000001629	ANKIB1	2973	2776	2005	582	682	633	254	372	256	143	387	297	244	368	245	315	558	192	224	141	330	356	91	23	14447
ENSG00000203780	FANK1	2859	2433	1247	1007	1029	836	635	401	359	359	283	283	306	318	234	269	229	259	224	213	233	239	127	62	14444
ENSG00000008083	JARID2	2780	2735	1356	1061	991	776	503	348	341	325	342	322	263	221	281	239	238	229	255	213	224	227	115	54	14439
ENSG00000205403	CFI	2565	2493	2020	756	998	791	177	273	219	142	431	332	300	356	377	227	569	208	319	108	285	374	102	6	14428
ENSG00000182150	ERCC6L2	2618	2830	1739	881	857	795	206	301	309	185	413	333	290	296	377	244	416	189	247	137	321	305	122	12	14423
ENSG00000101745	ANKRD12	2767	2463	1912	806	685	683	291	368	300	199	454	326	287	418	319	256	479	179	231	132	295	424	116	22	14412
ENSG00000141447	OSBPL1A	2881	2845	1356	973	864	753	443	430	351	280	369	334	248	242	214	262	270	203	195	217	302	212	123	35	14402
ENSG00000184349	EFNA5	2773	2518	1331	1055	1016	829	488	390	345	364	347	304	252	294	247	228	297	266	211	218	245	236	101	45	14400
ENSG00000133687	TMTC1	2902	2865	1396	958	927	767	379	362	299	309	370	295	240	277	254	255	341	179	176	174	268	256	116	35	14400
ENSG00000177990	DPY19L2	2777	2323	2041	722	716	678	258	393	320	161	433	332	320	425	331	250	500	214	256	158	312	350	100	20	14390
ENSG00000143952	VPS54	2802	2511	1853	703	889	686	237	318	317	187	393	346	312	364	341	264	462	192	283	149	339	309	95	22	14374
ENSG00000214944	ARHGEF28	2823	2489	1304	1088	967	761	470	345	374	329	382	290	289	286	329	245	302	190	211	240	270	233	113	35	14365
ENSG00000096968	JAK2	2730	2026	2202	664	801	693	277	350	335	196	460	425	306	399	309	229	624	194	298	132	268	342	93	11	14364
ENSG00000077264	PAK3	2595	2314	1923	866	915	852	142	228	219	196	432	370	349	431	350	217	555	175	410	93	275	310	130	4	14351
ENSG00000077943	ITGA8	2906	2718	1572	890	770	696	394	391	303	293	354	325	242	287	278	296	376	173	226	177	256	298	90	38	14349
ENSG00000164494	PDSS2	2859	2774	1407	920	887	754	469	392	338	300	389	321	246	256	239	238	283	166	229	219	276	236	124	25	14347
ENSG00000173612	GPRC6A	2472	2087	2016	915	1023	830	150	271	215	222	389	379	302	406	398	228	556	212	357	104	316	353	132	8	14341
ENSG00000082175	PGR	2932	2678	2093	602	749	576	177	320	267	148	385	319	248	321	262	317	577	180	276	152	316	353	81	12	14341
ENSG00000136839	OR13C9	2431	2146	1828	804	1388	839	121	247	248	197	342	385	396	417	418	238	462	268	314	101	285	343	107	11	14336
ENSG00000160963	COL26A1	2745	2672	1315	1033	954	740	544	367	318	339	385	272	253	275	321	287	245	220	236	217	222	210	88	55	14313
ENSG00000115841	RMDN2	2729	2274	2067	666	873	700	195	333	255	172	415	385	280	412	319	236	618	209	251	126	298	385	99	11	14308
ENSG00000102683	SGCG	2799	2243	2092	638	818	710	295	332	236	201	369	348	337	411	292	214	638	187	246	154	277	341	88	35	14301
ENSG00000102271	KLHL4	2630	2374	1611	929	983	862	236	270	268	247	418	324	384	363	353	192	489	190	287	177	278	314	108	13	14300
ENSG00000170571	EMB	2411	1913	1924	1004	1024	769	176	282	298	222	408	428	364	385	427	267	503	239	330	143	315	327	123	15	14297
ENSG00000085365	SCAMP1	2753	2463	2076	675	764	712	189	306	224	167	459	318	262	410	323	225	580	172	287	137	302	346	108	19	14277
ENSG00000176533	GNG7	2748	2544	1286	1072	1038	757	523	366	373	324	374	310	266	248	290	267	260	208	203	210	228	229	106	43	14273
ENSG00000110328	GALNT18	2716	2484	1310	1075	998	711	492	372	350	340	391	299	307	307	270	254	290	223	187	200	286	226	118	52	14258
ENSG00000171988	JMJD1C	2767	2647	1320	996	957	774	511	398	371	359	394	318	213	213	253	223	271	227	227	250	207	206	93	55	14250
ENSG00000160584	SIK3	2901	2687	1323	907	895	754	477	405	350	289	378	288	234	295	231	269	254	271	201	216	245	232	90	34	14226
ENSG00000148408	CACNA1B	2812	2538	1321	970	1043	703	509	354	355	334	405	326	285	272	262	260	233	215	206	220	221	212	126	42	14224
ENSG00000102935	ZNF423	2821	2455	1298	1054	924	782	494	377	371	367	360	258	307	287	254	234	267	220	220	223	242	217	145	43	14220
ENSG00000104755	ADAM2	2417	2230	2105	817	883	748	167	266	254	199	420	385	358	412	343	252	493	252	301	140	318	352	88	14	14214
ENSG00000165124	SVEP1	2819	2827	1595	810	722	665	361	341	311	268	462	330	249	298	258	252	351	211	175	160	288	280	107	30	14170
ENSG00000101542	CDH20	2890	2496	1670	711	880	705	332	342	311	261	383	316	230	371	256	268	465	171	207	171	297	281	119	30	14163
ENSG00000138587	MNS1	2183	1993	2047	786	977	908	183	296	274	193	438	406	366	409	439	241	504	274	304	126	308	378	102	10	14145
ENSG00000163106	HPGDS	2633	2246	2069	690	690	692	134	314	277	129	468	363	302	418	388	229	596	206	293	107	347	403	123	4	14121
ENSG00000074706	IPCEF1	2872	2640	1782	726	758	611	259	347	338	193	388	296	260	370	268	266	466	149	201	177	279	288	110	18	14062
ENSG00000186275	NBPF12	2884	2723	1241	961	849	780	534	406	285	331	325	295	213	289	207	281	215	224	230	184	200	237	109	46	14049
ENSG00000135250	SRPK2	2690	2641	1529	900	850	728	490	410	347	291	351	267	268	286	235	283	254	209	199	198	268	217	97	40	14048
ENSG00000159216	RUNX1	2965	2806	1303	884	865	697	475	303	311	250	375	286	254	272	226	286	312	190	192	147	246	253	103	37	14038
ENSG00000130449	ZSWIM6	2711	2573	1650	817	751	708	342	337	298	286	345	309	275	259	429	250	423	211	198	177	289	280	91	22	14031
ENSG00000106554	CHCHD3	2903	2552	1534	911	839	708	430	356	327	255	354	298	267	269	274	267	317	174	200	234	219	212	96	27	14023
ENSG00000164123	C4orf45	2909	2658	1967	554	757	550	205	372	212	147	357	305	266	422	277	251	609	158	212	113	271	350	82	17	14021
ENSG00000013503	POLR3B	3019	2752	1773	574	544	610	200	355	247	169	408	332	240	363	280	297	547	172	212	121	301	348	125	20	14009
ENSG00000142192	APP	2706	2483	1233	1057	1028	807	500	361	332	353	372	267	266	271	231	246	255	220	207	220	220	220	104	47	14006
ENSG00000198648	STK39	2713	2687	1437	858	808	691	399	376	339	300	393	300	256	284	286	254	308	220	204	237	257	268	85	40	14000
ENSG00000119397	CNTRL	2772	2457	2023	633	630	661	284	364	275	177	414	333	243	374	299	267	496	183	201	131	312	346	98	25	13998
ENSG00000106392	C1GALT1	2505	1998	2113	758	943	719	138	326	221	186	387	430	261	397	388	236	549	226	353	135	268	351	94	14	13996
ENSG00000138115	CYP2C8	2491	2213	2148	597	797	764	126	244	171	128	490	368	287	429	407	253	657	190	335	101	314	393	75	6	13984
ENSG00000177706	FAM20C	2636	2632	1258	1000	979	774	526	308	294	301	340	301	304	277	243	217	271	207	213	265	263	225	104	40	13978
ENSG00000181072	CHRM2	2490	2250	1925	780	963	737	257	293	259	248	371	339	290	378	296	225	477	250	313	125	273	305	113	15	13972
ENSG00000185619	PCGF3	2724	2644	1247	998	876	764	547	350	332	256	360	329	265	270	305	281	260	208	258	184	203	167	96	44	13968
ENSG00000134318	ROCK2	2793	2676	1596	780	733	632	346	334	279	237	403	289	280	313	305	296	409	209	252	167	241	273	112	11	13966
ENSG00000164190	NIPBL	2698	2507	1646	771	805	757	327	331	322	218	414	325	309	307	304	238	380	218	247	172	259	268	111	29	13963
ENSG00000049130	KITLG	2473	2190	1760	856	1101	802	194	286	226	202	386	363	327	366	374	207	464	228	293	122	308	300	116	14	13958
ENSG00000248405	PRR5-ARHGAP8	2822	2515	1236	1041	904	790	518	370	337	341	331	259	263	255	211	270	264	246	218	204	215	208	87	41	13946
ENSG00000091428	RAPGEF4	2970	2558	1338	851	864	701	382	326	290	269	391	322	301	274	261	231	381	204	218	193	257	236	91	33	13942
ENSG00000196712	NF1	2776	2417	1644	806	808	683	418	393	331	273	363	277	307	268	228	275	330	227	212	213	302	259	102	27	13939
ENSG00000167323	STIM1	2758	2641	1469	862	766	723	392	407	382	249	403	289	252	308	254	254	285	210	187	186	284	264	80	34	13939
ENSG00000182197	EXT1	2767	2581	1249	1027	930	799	478	361	330	334	359	296	270	247	223	198	226	234	199	224	214	227	121	35	13929
ENSG00000138162	TACC2	2877	2427	1189	987	951	787	521	285	340	373	357	311	272	274	225	287	248	199	187	196	233	215	125	57	13923
ENSG00000101489	CELF4	2740	2415	1228	996	977	750	490	379	321	353	347	259	262	285	310	240	258	239	197	218	289	220	107	31	13911
ENSG00000106078	COBL	2691	2467	1193	1023	1063	677	457	342	353	401	318	280	282	303	248	265	274	209	206	238	238	216	102	61	13907
ENSG00000079156	OSBPL6	2736	2592	1765	743	759	688	300	383	265	250	340	303	304	317	249	278	421	169	217	171	245	278	83	31	13887
ENSG00000125246	CLYBL	2764	2677	1304	975	775	687	445	402	377	296	390	348	257	260	205	243	350	189	191	166	245	215	93	31	13885
ENSG00000147606	SLC26A7	2571	2373	1571	895	923	798	207	301	294	211	357	327	330	330	365	235	360	211	304	140	281	321	143	17	13865
ENSG00000241484	ARHGAP8	2786	2486	1225	1030	898	774	511	366	336	338	329	258	260	250	208	268	260	243	217	205	215	207	87	41	13798
ENSG00000162946	DISC1	2861	2400	1720	678	784	613	314	431	270	218	344	332	229	331	238	265	535	176	211	138	265	309	96	30	13788
ENSG00000138821	SLC39A8	2485	1879	2304	582	926	688	129	309	197	128	388	360	277	407	357	203	660	218	346	141	307	408	76	8	13783
ENSG00000162415	ZSWIM5	2902	2644	1652	664	656	644	303	393	229	193	409	346	236	353	193	302	468	144	163	131	302	325	104	26	13782
ENSG00000198670	LPA	2862	2599	1454	805	868	615	425	342	257	228	402	319	235	383	193	230	439	162	217	160	218	257	81	30	13781
ENSG00000188419	CHM	2737	2483	1963	686	648	614	209	318	211	168	407	316	244	368	307	233	483	198	256	123	315	365	83	20	13755
ENSG00000159685	CHCHD6	2829	2565	1336	842	871	672	397	367	355	254	373	298	258	311	215	236	350	172	176	210	277	245	109	30	13748
ENSG00000164253	WDR41	2539	2208	2077	675	625	667	159	324	266	128	416	344	333	427	358	245	600	186	245	109	308	355	117	4	13715
ENSG00000141556	TBCD	2754	2592	1247	990	887	654	538	360	347	292	344	300	255	233	273	205	211	227	234	206	215	202	96	46	13708
ENSG00000170634	ACYP2	2725	2715	1438	817	772	673	358	360	283	254	365	314	215	292	227	252	343	198	250	213	255	243	96	46	13704
ENSG00000144820	ADGRG7	2820	2428	1960	531	694	594	158	350	274	146	402	295	249	351	304	248	600	172	224	112	331	358	89	11	13701
ENSG00000184863	RBM33	2654	2759	1585	777	675	640	281	375	276	184	398	310	251	325	268	268	413	182	186	128	280	311	91	37	13654
ENSG00000166157	TPTE	2776	2479	1302	880	924	647	457	382	330	348	340	286	244	278	201	263	243	209	194	187	270	260	113	32	13645
ENSG00000147408	CSGALNACT1	2616	2719	1178	882	887	717	424	343	340	292	423	285	250	238	236	227	353	202	226	173	268	218	92	52	13641
ENSG00000206560	ANKRD28	2732	2627	1621	684	754	678	343	342	269	242	365	312	261	275	278	264	359	195	227	134	272	278	106	18	13636
ENSG00000169857	AVEN	2803	2688	1582	722	738	668	290	357	305	212	379	306	221	283	256	257	344	178	188	157	297	289	90	26	13636
ENSG00000104728	ARHGEF10	2677	2502	1277	933	999	696	455	342	388	305	360	289	248	271	253	274	223	216	208	175	194	205	93	48	13631
ENSG00000188001	TPRG1	2816	2501	1636	683	780	637	287	312	243	199	396	283	251	322	321	235	444	207	239	145	272	252	111	20	13592
ENSG00000117501	MROH9	2670	2285	1622	789	871	664	250	330	290	202	359	278	277	365	327	231	467	173	269	172	286	291	81	23	13572
ENSG00000003436	TFPI	2357	1896	2084	656	940	698	156	291	227	183	372	361	340	448	340	215	604	245	322	118	270	351	82	12	13568
ENSG00000150893	FREM2	2729	2335	1573	721	813	694	347	337	248	281	356	321	282	312	247	211	435	201	257	186	262	303	92	22	13565
ENSG00000124177	CHD6	2746	2809	1429	779	718	694	348	336	293	247	320	273	210	275	239	283	311	198	205	160	269	289	99	29	13559
ENSG00000214595	EML6	2649	2367	1190	941	917	754	550	325	319	362	324	265	268	252	300	254	233	250	173	231	209	270	111	45	13559
ENSG00000029534	ANK1	2581	2468	1248	990	930	716	480	382	346	303	346	329	253	292	246	225	229	223	204	235	233	181	89	29	13558
ENSG00000091039	OSBPL8	2665	2436	1806	701	794	667	270	319	270	206	351	278	274	295	268	271	370	183	268	187	267	283	92	24	13545
ENSG00000133135	RNF128	2460	2133	2102	555	626	776	130	283	240	108	419	316	365	443	350	263	585	183	296	93	315	386	109	8	13544
ENSG00000259040	BLOC1S5-TXNDC5	2834	2468	1636	651	794	584	275	397	244	231	365	298	257	346	194	310	470	164	173	121	291	325	97	17	13542
ENSG00000035499	DEPDC1B	2546	2283	1908	735	714	664	243	312	220	195	392	348	279	336	396	227	509	180	246	137	263	309	84	10	13536
ENSG00000133835	HSD17B4	2458	2010	1917	771	863	720	223	284	298	170	363	377	301	360	350	221	465	239	284	129	269	327	114	18	13531
ENSG00000073282	TP63	2683	2471	1398	894	850	666	352	338	338	261	338	304	291	259	269	226	291	196	245	222	253	240	109	34	13528
ENSG00000124496	TRERF1	2746	2438	1223	887	887	672	519	373	338	346	329	302	254	274	273	232	222	218	207	198	213	195	107	40	13493
ENSG00000188559	RALGAPA2	2750	2605	1260	902	836	725	438	364	314	278	370	250	240	216	261	286	247	205	187	189	217	221	94	35	13490
ENSG00000101977	MCF2	2429	2317	1801	762	723	788	156	257	240	160	413	341	326	375	301	234	551	163	336	94	266	324	111	6	13474
ENSG00000124721	DNAH8	2694	2601	1328	837	793	687	383	327	304	296	381	275	242	294	221	258	322	184	188	199	232	271	118	38	13473
ENSG00000112893	MAN2A1	2564	2337	1594	744	763	746	351	306	265	192	364	312	310	310	357	231	368	186	276	152	266	310	93	27	13424
ENSG00000117114	ADGRL2	2402	2155	1479	968	981	741	295	282	265	280	364	282	311	303	346	234	400	252	258	125	277	277	97	34	13408
ENSG00000175048	ZDHHC14	2798	2426	1206	987	861	724	493	331	356	279	331	287	256	255	229	246	209	190	243	189	191	193	87	35	13402
ENSG00000131503	ANKHD1	2695	2718	1518	689	629	731	254	322	300	178	426	290	229	274	258	279	376	181	183	133	284	297	103	25	13372
ENSG00000198121	LPAR1	2577	2388	1617	730	860	599	300	353	294	226	352	293	254	311	252	259	403	195	270	164	287	263	91	32	13370
ENSG00000064651	SLC12A2	2465	2273	1714	773	848	780	192	268	282	138	372	349	296	333	298	208	428	230	298	136	270	292	109	17	13369
ENSG00000205038	PKHD1L1	2614	2286	1589	773	691	750	271	329	279	222	377	345	265	313	326	233	401	217	220	138	290	303	118	18	13368
ENSG00000168952	STXBP6	2732	2337	1381	847	780	727	320	305	279	321	377	285	256	292	279	194	344	221	209	176	263	277	115	36	13353
ENSG00000254996	ANKHD1-EIF4EBP3	2692	2707	1513	689	629	726	254	320	300	178	424	286	229	273	258	279	376	181	183	133	284	297	103	25	13339
ENSG00000172954	LCLAT1	2695	2554	1474	821	717	697	330	283	245	241	363	247	263	315	280	274	361	182	203	158	241	254	103	35	13336
ENSG00000145555	MYO10	2596	2315	1104	1010	1036	715	479	359	308	322	325	291	290	285	261	204	233	224	210	209	227	179	110	34	13326
ENSG00000106772	PRUNE2	2549	2458	1270	909	904	725	452	364	336	273	359	244	251	263	244	263	248	213	230	200	217	216	92	45	13325
ENSG00000116191	RALGPS2	2534	2389	1551	817	776	702	330	382	264	269	361	278	286	300	312	208	339	221	202	130	268	251	108	27	13305
ENSG00000171914	TLN2	2579	2345	1131	1027	865	774	499	355	333	292	394	282	264	295	252	236	214	204	188	206	218	199	95	55	13302
ENSG00000153936	HS2ST1	2640	2430	1662	687	700	671	306	325	267	192	393	291	284	284	301	247	345	190	245	157	266	297	101	20	13301
ENSG00000138778	CENPE	2453	2262	1889	707	625	731	152	300	268	139	396	336	315	346	365	229	483	216	242	140	264	316	108	10	13292
ENSG00000105983	LMBR1	2636	2724	1399	848	735	662	372	333	326	221	356	258	218	254	236	222	300	162	179	177	234	260	121	34	13267
ENSG00000172167	MTBP	2320	2204	1780	672	911	710	185	234	277	171	334	346	346	342	324	229	531	209	291	151	285	317	85	12	13266
ENSG00000143797	MBOAT2	2655	2491	1633	677	717	608	229	300	235	185	434	291	269	271	341	258	482	171	206	126	258	296	99	21	13253
ENSG00000156049	GNA14	2639	2218	1524	818	821	630	353	400	285	220	379	279	287	355	224	215	429	175	208	159	286	228	78	37	13247
ENSG00000133454	MYO18B	2730	2381	1207	903	838	688	439	326	323	344	397	306	242	261	186	245	234	223	205	194	209	203	102	48	13234
ENSG00000171365	CLCN5	2539	2463	1675	725	644	767	180	250	245	166	385	283	296	372	257	181	512	139	282	133	264	310	92	10	13170
ENSG00000182389	CACNB4	2672	2366	1223	908	865	660	476	343	338	290	310	282	262	302	265	263	223	184	207	172	230	201	80	31	13153
ENSG00000188906	LRRK2	2392	2030	1709	861	755	747	289	314	285	195	352	340	325	347	306	227	359	233	266	153	257	281	105	18	13146
ENSG00000286169	AHRR	2398	2605	1183	918	903	681	467	387	364	332	282	266	253	208	253	220	233	237	186	201	239	181	101	45	13143
ENSG00000128739	SNRPN	2596	2383	1190	995	896	706	470	308	291	318	359	263	245	257	258	182	213	223	180	208	226	220	113	37	13137
ENSG00000145284	SCD5	2637	2349	1578	781	689	631	352	321	269	214	313	292	276	307	195	246	420	183	213	165	274	279	105	44	13133
ENSG00000081052	COL4A4	2596	2335	1609	717	736	664	317	339	295	209	343	302	248	307	262	286	410	173	215	157	233	245	98	32	13128
ENSG00000162594	IL23R	2747	2495	1901	512	602	488	184	321	200	123	369	289	246	366	229	260	577	147	205	135	298	322	91	14	13121
ENSG00000087495	PHACTR3	2593	2345	1148	962	911	733	496	341	317	277	295	263	274	230	247	241	240	229	194	215	216	188	107	56	13118
ENSG00000173208	ABCD2	2490	2091	1948	602	680	633	143	282	261	165	413	342	291	354	345	225	547	182	215	128	317	347	101	13	13115
ENSG00000087053	MTMR2	2378	2247	1723	738	615	747	188	299	260	159	414	347	306	329	427	224	400	220	245	108	256	344	125	14	13113
ENSG00000166049	PASD1	2596	2437	1808	679	565	670	153	258	194	132	358	252	292	381	288	216	535	175	218	88	304	371	131	11	13112
ENSG00000164946	FREM1	2623	2350	1345	843	822	662	393	353	294	267	298	293	259	288	261	244	315	175	212	194	251	247	80	41	13110
ENSG00000197442	MAP3K5	2790	2630	1392	747	699	666	343	278	287	236	329	267	220	263	254	263	309	173	166	168	248	242	118	22	13110
ENSG00000198846	TOX	2482	2377	1115	985	868	711	474	359	316	315	348	306	258	274	290	235	241	214	205	192	221	197	83	42	13108
ENSG00000182957	SPATA13	2479	2498	1248	896	780	674	469	391	368	309	372	301	237	224	218	190	204	213	207	219	228	197	123	32	13077
ENSG00000111249	CUX2	2513	2465	1102	921	969	704	481	333	336	311	327	299	249	255	245	192	218	210	196	193	190	214	101	35	13059
ENSG00000090863	GLG1	2489	2367	1555	789	662	632	363	386	297	224	348	308	244	342	210	271	413	183	201	150	264	233	106	17	13054
ENSG00000197980	LEKR1	2359	2090	1714	788	754	783	250	305	256	173	368	311	321	354	368	199	387	227	219	147	252	279	125	18	13047
ENSG00000197943	PLCG2	2514	2396	1251	882	793	659	450	365	339	327	374	272	208	217	221	320	240	256	188	193	209	206	120	38	13038
ENSG00000171310	CHST11	2649	2463	1223	899	810	686	412	344	338	249	332	301	240	232	215	240	228	194	181	195	221	206	93	23	12974
ENSG00000153250	RBMS1	2691	2283	1519	798	703	636	325	324	272	207	331	273	245	258	279	229	377	178	243	152	252	254	122	23	12974
ENSG00000173198	CYSLTR1	2542	2227	1944	544	622	686	79	260	212	92	379	277	287	395	342	231	581	151	254	73	296	404	88	2	12968
ENSG00000118217	ATF6	2565	2441	1529	762	625	695	282	364	276	190	349	275	232	258	286	219	338	165	206	161	293	257	139	25	12932
ENSG00000115760	BIRC6	2453	2426	1244	900	808	662	468	339	322	283	375	286	245	243	227	216	232	224	175	196	266	223	92	27	12932
ENSG00000147050	KDM6A	2522	2458	1481	744	707	682	292	335	328	212	366	260	260	310	221	199	344	149	214	153	237	297	126	26	12923
ENSG00000183273	CCDC60	2637	2347	1430	737	769	630	314	339	275	265	331	315	234	314	218	223	423	152	205	140	229	250	121	20	12918
ENSG00000168014	C2CD3	2647	2764	1686	619	519	568	271	314	259	162	328	236	195	263	201	273	398	172	184	128	299	326	79	23	12914
ENSG00000157764	BRAF	2504	2383	1273	976	733	648	333	406	289	250	330	296	232	248	292	216	269	188	202	197	276	236	95	22	12894
ENSG00000111912	NCOA7	2598	2468	1351	789	776	718	351	313	290	278	313	323	210	255	198	232	285	154	190	152	256	274	84	32	12890
ENSG00000075651	PLD1	2506	2176	1362	823	798	713	320	327	259	238	415	271	258	338	265	208	360	199	214	137	283	295	88	32	12885
ENSG00000066827	ZFAT	2648	2236	1371	817	810	626	442	355	261	275	311	287	213	345	190	240	344	203	168	168	207	216	106	43	12882
ENSG00000198879	SFMBT2	2514	2336	1173	942	842	731	459	335	335	280	360	266	243	233	237	211	235	214	194	209	207	186	98	41	12881
ENSG00000162959	MEMO1	2482	2282	1609	742	744	650	302	288	285	223	330	307	259	327	251	216	347	182	205	156	299	271	76	36	12869
ENSG00000082269	FAM135A	2399	2367	1681	620	731	619	236	297	289	172	391	307	268	330	210	225	457	210	207	153	306	285	74	19	12853
ENSG00000128815	WDFY4	2438	2370	1169	918	861	736	388	331	336	304	348	262	263	253	199	228	250	179	179	262	224	202	102	36	12838
ENSG00000066933	MYO9A	2540	2326	1213	879	818	630	426	345	305	317	321	275	234	254	223	204	245	208	190	203	261	245	124	44	12830
ENSG00000130635	COL5A1	2477	2276	1188	929	940	681	474	337	302	321	329	279	232	253	285	226	200	218	211	162	185	191	94	36	12826
ENSG00000175894	TSPEAR	2586	2342	1153	845	891	658	438	335	318	321	333	248	247	247	240	229	245	202	194	212	240	176	87	36	12823
ENSG00000140836	ZFHX3	2410	2403	1165	952	905	667	431	347	286	309	326	254	272	214	236	232	213	262	191	189	232	199	94	34	12823
ENSG00000127249	ATP13A4	2417	1963	1614	780	935	707	283	302	274	232	343	323	284	285	295	204	391	216	222	135	250	237	104	14	12810
ENSG00000157388	CACNA1D	2462	2259	1150	951	897	764	470	310	325	336	327	253	239	234	202	240	220	212	188	226	205	211	96	32	12809
ENSG00000064655	EYA2	2490	2293	1123	910	860	718	483	337	310	349	325	257	255	241	184	189	250	225	193	245	230	200	83	44	12794
ENSG00000169031	COL4A3	2533	2333	1237	882	747	677	475	348	297	262	303	309	216	269	241	284	203	225	191	213	196	220	91	32	12784
ENSG00000095637	SORBS1	2485	2356	1145	981	795	682	472	337	349	273	382	270	267	209	251	214	205	163	178	201	241	192	88	42	12778
ENSG00000185630	PBX1	2422	2293	1090	913	942	639	469	335	308	364	304	268	270	269	242	215	234	229	194	193	240	209	96	39	12777
ENSG00000065882	TBC1D1	2588	2559	1367	798	666	606	338	334	302	248	344	294	172	286	239	249	246	190	162	157	250	257	95	20	12767
ENSG00000183090	FREM3	2538	2288	1647	644	599	617	229	297	232	148	396	292	268	365	310	239	510	165	184	123	243	334	76	17	12761
ENSG00000117154	IGSF21	2516	2325	1142	908	862	651	439	328	305	313	346	271	271	272	207	222	229	224	202	187	211	214	84	29	12758
ENSG00000107242	PIP5K1B	2628	2184	1279	787	922	619	367	349	313	278	347	271	217	245	196	233	346	172	200	228	196	244	90	35	12746
ENSG00000114805	PLCH1	2477	2285	1467	690	806	566	313	364	276	231	340	274	266	296	242	240	369	191	199	171	249	300	92	29	12733
ENSG00000150961	SEC24D	2412	2046	1807	603	803	624	225	298	231	166	345	290	240	373	261	212	564	194	247	126	234	326	82	10	12719
ENSG00000155307	SAMSN1	2405	2220	1561	732	736	712	203	288	245	207	350	295	263	297	338	232	380	179	249	134	277	296	104	13	12716
ENSG00000107957	SH3PXD2A	2475	2370	1206	949	818	673	435	306	297	307	341	251	222	245	209	248	234	183	196	187	193	208	100	63	12716
ENSG00000122008	POLK	2639	2637	1755	522	585	574	137	275	231	111	302	262	255	287	220	260	461	157	220	133	266	301	91	14	12695
ENSG00000169896	ITGAM	2675	2634	1368	626	530	581	319	341	240	185	339	294	203	309	244	257	429	159	160	145	280	242	112	21	12693
ENSG00000164035	EMCN	2190	2240	1519	894	819	697	232	250	242	177	354	320	270	345	343	209	371	206	246	129	230	258	131	13	12685
ENSG00000155897	ADCY8	2447	2163	1186	891	860	702	451	327	331	321	291	233	264	274	231	216	309	204	216	192	222	207	111	30	12679
ENSG00000147459	DOCK5	2456	2385	1201	947	800	654	457	341	284	296	315	315	206	254	229	223	231	184	158	222	212	180	98	28	12676
ENSG00000126217	MCF2L	2553	2390	1098	939	937	660	464	330	248	299	306	279	224	203	200	175	210	205	210	211	197	204	92	29	12663
ENSG00000067177	PHKA1	2304	2053	1919	629	647	635	158	289	230	128	382	319	294	369	316	206	499	171	252	85	281	377	103	9	12655
ENSG00000181090	EHMT1	2504	2304	1140	834	988	698	425	332	316	297	344	266	229	230	227	222	222	214	168	183	197	190	83	37	12650
ENSG00000103222	ABCC1	2578	2330	1187	923	778	631	508	316	301	304	307	257	247	216	266	221	216	208	159	199	202	163	92	39	12648
ENSG00000138696	BMPR1B	2430	2091	1749	693	713	612	246	352	222	185	294	306	271	267	297	222	441	225	230	156	256	292	72	25	12647
ENSG00000269891	ARHGAP19-SLIT1	2587	2464	1188	902	828	680	421	280	334	297	288	259	228	234	179	221	215	185	179	176	178	152	120	47	12642
ENSG00000197953	AADACL2	2146	1853	1914	669	879	717	101	243	219	132	388	351	311	378	356	180	529	240	265	78	283	317	88	4	12641
ENSG00000180801	ARSJ	2194	2029	1668	803	891	726	128	243	217	158	353	347	294	359	381	155	425	180	254	95	286	331	113	10	12640
ENSG00000163110	PDLIM5	2351	2360	1425	870	691	675	316	331	262	242	338	311	240	269	234	214	296	224	215	166	242	243	96	25	12636
ENSG00000205133	TRIQK	2076	1660	1604	794	913	781	248	282	313	191	375	356	327	388	379	214	349	242	305	163	259	271	125	20	12635
ENSG00000047365	ARAP2	2344	2210	1429	868	736	739	292	281	272	231	360	292	275	317	245	210	302	209	237	152	247	277	75	33	12633
ENSG00000127914	AKAP9	2743	2593	1573	611	533	537	236	348	262	137	336	273	216	222	190	300	367	126	180	138	278	325	88	13	12625
ENSG00000136010	ALDH1L2	2451	2279	1215	879	828	623	535	207	352	329	375	217	254	239	241	295	204	252	179	205	171	160	100	29	12619
ENSG00000166147	FBN1	2476	2192	1222	888	816	684	474	315	287	317	335	249	245	226	255	229	266	217	202	196	220	203	85	19	12618
ENSG00000033327	GAB2	2593	2442	1265	722	667	690	322	334	288	222	341	285	222	233	209	289	296	208	177	174	245	252	78	38	12592
ENSG00000004846	ABCB5	2425	2315	1414	785	787	664	297	279	278	221	334	280	277	286	265	208	311	185	209	129	255	247	93	30	12574
ENSG00000147488	ST18	2467	2245	1144	863	903	689	418	323	272	346	352	275	236	230	235	224	229	184	227	206	213	169	89	28	12567
ENSG00000153246	PLA2R1	2513	2312	1594	632	822	597	209	238	203	195	326	294	246	275	296	208	435	169	219	123	245	286	107	14	12558
ENSG00000171862	PTEN	2487	2299	1779	571	559	555	210	321	273	135	429	324	244	317	257	258	383	173	171	122	290	293	92	16	12558
ENSG00000146776	ATXN7L1	2311	2303	1163	966	888	687	454	309	308	302	288	263	248	238	246	226	212	199	196	233	197	182	96	37	12552
ENSG00000144228	SPOPL	2328	2171	1697	614	580	640	147	289	234	105	429	335	278	332	377	250	485	174	206	84	279	395	85	17	12531
ENSG00000069206	ADAM7	2286	2108	1670	732	742	733	146	238	226	166	339	334	241	318	368	205	431	190	269	86	254	328	93	11	12514
ENSG00000148468	FAM171A1	2530	2323	1237	911	793	591	373	392	231	262	298	234	218	300	225	223	249	180	176	213	218	195	92	48	12512
ENSG00000203710	CR1	2482	2078	1732	543	781	618	227	322	225	183	342	260	240	362	218	202	494	177	258	149	222	297	72	25	12509
ENSG00000176697	BDNF	2323	1790	2074	450	803	519	118	256	221	104	399	286	251	448	337	226	702	178	275	72	227	359	79	7	12504
ENSG00000183324	REC114	2593	2445	1684	526	561	511	182	305	256	147	359	277	259	296	222	262	462	122	162	100	312	349	85	16	12493
ENSG00000112175	BMP5	2134	1879	1572	801	697	700	223	317	280	196	366	333	329	390	322	207	354	208	288	153	294	306	112	24	12485
ENSG00000112357	PEX7	2408	2350	1870	442	631	543	162	334	261	118	353	294	230	338	257	217	536	122	214	121	257	324	87	9	12478
ENSG00000079819	EPB41L2	2472	2357	1449	777	777	581	323	281	277	234	326	229	212	219	207	262	332	171	224	173	215	237	101	27	12463
ENSG00000070366	SMG6	2413	2305	1193	887	827	663	478	370	305	280	311	237	211	230	221	244	192	189	185	177	230	172	101	36	12457
ENSG00000115232	ITGA4	2173	1847	1726	790	699	702	177	256	233	168	379	340	299	355	379	195	432	214	276	118	251	298	123	18	12448
ENSG00000162843	WDR64	2485	2335	1380	743	735	666	374	348	248	230	287	278	233	262	184	221	288	194	201	191	215	230	85	25	12438
ENSG00000135541	AHI1	2344	2267	1352	831	763	662	314	325	296	202	356	280	247	250	259	225	306	180	211	167	231	236	102	30	12436
ENSG00000114279	FGF12	2354	2182	1195	893	864	700	368	286	272	297	351	274	264	278	263	201	318	167	186	185	208	200	95	30	12431
ENSG00000187609	EXD3	2511	2264	1163	904	870	627	397	332	337	275	318	258	228	231	198	246	220	223	163	174	197	162	91	32	12421
ENSG00000175764	TTLL11	2529	2245	1078	891	843	672	403	332	315	317	336	254	212	211	221	209	233	205	183	166	229	197	90	36	12407
ENSG00000118492	ADGB	2343	2054	1293	833	878	694	356	284	285	261	332	307	289	261	277	206	292	214	221	140	205	221	117	18	12381
ENSG00000114423	CBLB	2308	2122	1390	723	781	597	383	282	274	221	421	274	281	259	247	221	323	307	252	160	225	210	88	26	12375
ENSG00000164574	GALNT10	2511	2373	1281	769	721	556	330	346	276	233	331	272	226	213	286	208	334	200	196	147	204	236	101	25	12375
ENSG00000186976	EFCAB6	2420	2337	1067	954	848	715	452	295	320	304	261	249	212	247	183	217	201	225	166	194	183	185	90	44	12369
ENSG00000067141	NEO1	2598	2342	1299	752	704	584	328	304	285	240	338	296	238	243	229	222	291	165	162	148	244	245	87	25	12369
ENSG00000197321	SVIL	2408	2228	1101	882	877	629	461	338	284	279	319	272	231	245	218	223	239	169	200	174	251	206	90	45	12369
ENSG00000176927	EFCAB5	2449	2594	1500	648	615	515	250	337	289	180	318	261	201	274	222	255	356	164	146	122	254	282	116	20	12368
ENSG00000213949	ITGA1	2432	2302	1396	750	763	618	271	293	263	183	333	266	269	236	260	222	357	214	196	112	286	232	92	21	12367
ENSG00000149179	C11orf49	2431	2270	1378	740	699	632	333	425	275	223	313	259	189	283	212	235	297	194	176	143	269	261	95	33	12365
ENSG00000138182	KIF20B	2194	2161	1534	770	630	726	175	268	241	130	414	324	288	296	396	201	399	198	220	91	285	291	112	15	12359
ENSG00000127946	HIP1	2449	2222	1136	887	895	630	450	299	271	298	319	279	236	236	166	214	209	172	203	216	232	209	80	39	12347
ENSG00000172817	CYP7B1	2465	2219	1236	851	805	626	311	234	262	255	324	261	250	270	300	205	278	180	202	160	244	257	124	23	12342
ENSG00000145431	PDGFC	2158	2138	1182	989	930	608	314	299	281	298	309	239	306	248	261	214	338	249	191	147	256	245	104	37	12341
ENSG00000119685	TTLL5	2441	2193	1272	847	737	665	385	352	263	283	316	245	217	245	225	228	269	188	205	195	241	210	73	31	12326
ENSG00000145349	CAMK2D	2328	2236	1236	853	795	674	352	342	308	267	306	232	246	225	262	225	282	199	158	197	202	241	116	33	12315
ENSG00000157827	FMNL2	2382	2192	1185	944	849	676	422	297	301	256	296	237	242	221	285	225	223	170	191	182	220	175	105	35	12311
ENSG00000127663	KDM4B	2382	2173	1160	848	831	699	412	328	311	316	305	277	238	264	259	241	183	208	184	188	187	174	98	36	12302
ENSG00000112706	IMPG1	2677	2279	1562	558	650	550	240	338	205	177	292	255	218	271	249	217	436	141	199	115	234	306	89	22	12280
ENSG00000196911	KPNA5	2114	2235	1620	715	567	726	193	239	272	125	390	272	285	348	349	206	405	182	221	93	264	317	128	7	12273
ENSG00000162753	SLC9C2	2598	2418	1654	475	545	511	177	324	192	104	337	269	216	355	233	254	542	121	212	91	229	304	73	12	12246
ENSG00000081913	PHLPP1	2340	2273	1061	864	872	599	408	272	292	323	289	278	256	281	214	208	246	189	279	190	210	167	101	24	12236
ENSG00000184500	PROS1	2486	2265	1783	513	633	534	197	347	204	157	337	304	222	324	200	215	457	157	163	88	257	290	74	14	12221
ENSG00000136861	CDK5RAP2	2606	2487	1304	654	550	576	291	332	236	170	333	261	217	236	240	232	351	178	167	161	248	266	94	16	12206
ENSG00000163536	SERPINI1	2389	2077	1572	647	773	596	246	290	259	174	326	283	247	277	309	202	374	172	253	149	237	252	80	19	12203
ENSG00000196387	ZNF140	2369	2330	1091	853	755	675	460	263	320	323	301	261	271	212	212	217	192	184	189	195	193	220	87	26	12199
ENSG00000188822	CNR2	2396	2223	1116	906	774	648	401	358	270	289	289	263	214	250	211	207	208	208	197	180	229	211	98	51	12197
ENSG00000114126	TFDP2	2383	2216	1387	720	724	611	330	366	293	211	313	261	187	321	181	234	353	187	161	168	254	242	70	13	12186
ENSG00000163995	ABLIM2	2416	2203	1091	881	916	602	426	334	323	295	282	262	236	214	211	211	207	217	177	180	199	167	93	31	12174
ENSG00000174948	GPR149	2277	2013	1492	703	635	688	197	222	274	133	343	308	303	353	341	191	448	193	203	91	281	318	147	16	12170
ENSG00000158077	NLRP14	2053	1707	1690	765	958	729	167	236	193	156	314	322	275	369	341	195	442	187	315	120	220	299	110	7	12170
ENSG00000023318	ERP44	2299	2011	1657	653	719	620	219	256	232	182	340	311	261	282	277	233	433	186	239	139	234	295	60	25	12163
ENSG00000203963	C1orf141	2430	2369	1550	619	578	516	245	329	228	162	345	268	232	288	220	249	426	146	168	153	278	255	83	21	12158
ENSG00000186231	KLHL32	2405	2137	1341	735	725	633	340	330	241	244	299	260	239	272	217	250	342	187	187	160	264	232	86	18	12144
ENSG00000166167	BTRC	2421	2361	1237	715	683	651	378	314	283	257	345	279	213	224	210	224	249	187	158	161	224	225	114	28	12141
ENSG00000152092	ASTN1	2398	2132	1034	930	872	672	449	308	294	338	309	264	245	236	185	176	241	201	148	169	211	169	121	29	12131
ENSG00000165409	TSHR	2499	2210	1403	731	599	586	296	293	246	180	376	243	241	259	259	201	351	171	191	147	244	275	95	23	12119
ENSG00000146373	RNF217	2116	1863	1727	659	745	742	173	230	178	144	353	329	293	324	356	200	481	182	275	90	255	274	102	22	12113
ENSG00000115239	ASB3	2409	2273	1314	695	686	584	317	319	273	236	332	274	239	249	227	229	286	182	193	152	240	223	97	57	12086
ENSG00000196526	AFAP1	2322	2210	1152	846	884	609	433	313	316	275	317	259	250	233	191	202	184	205	152	203	202	173	118	36	12085
ENSG00000116141	MARK1	2444	2127	1679	514	663	605	177	307	223	163	350	264	215	340	208	190	475	170	227	130	232	285	62	17	12067
ENSG00000100320	RBFOX2	2417	2360	1117	760	741	605	363	309	289	283	315	248	239	266	163	213	294	184	211	159	216	192	86	34	12064
ENSG00000144339	TMEFF2	2230	1946	1214	849	827	698	396	308	295	279	289	259	257	259	275	194	255	228	239	176	210	204	127	42	12056
ENSG00000075711	DLG1	2351	2133	1049	917	787	684	404	326	322	332	317	267	226	236	224	244	191	198	181	176	213	159	79	39	12055
ENSG00000180233	ZNRF2	2225	1952	1677	647	754	628	178	302	232	130	331	323	291	350	294	188	398	171	241	105	219	298	96	17	12047
ENSG00000179387	ELMOD2	2098	1823	1607	692	732	729	172	234	223	174	344	328	284	344	355	225	433	217	237	124	238	298	120	11	12042
ENSG00000165025	SYK	2306	2200	1119	921	845	609	439	281	280	291	284	249	244	228	260	202	198	187	205	184	153	185	95	50	12015
ENSG00000150347	ARID5B	2415	2463	1214	749	677	616	306	257	266	207	276	217	220	239	235	246	299	160	187	151	254	255	80	19	12008
ENSG00000137251	TINAG	2223	1786	1611	710	796	618	185	231	228	150	360	327	301	363	265	204	399	216	285	106	237	301	87	11	12000
ENSG00000157064	NMNAT2	2498	2323	1372	602	610	530	272	319	279	193	345	275	214	256	226	237	406	142	152	133	213	254	101	30	11982
ENSG00000114861	FOXP1	2211	2165	1358	813	874	611	277	242	218	190	337	267	224	226	278	196	342	190	215	160	257	215	92	23	11981
ENSG00000136205	TNS3	2208	2212	1074	851	810	598	424	346	347	348	305	280	227	260	199	202	193	183	232	192	202	174	77	35	11979
ENSG00000271271	UGT2A2	2100	1835	1594	803	559	753	130	275	165	103	425	317	304	326	372	197	394	233	231	112	304	311	119	16	11978
ENSG00000185518	SV2B	2470	2296	1160	764	715	578	337	323	311	234	314	276	248	218	232	222	262	158	149	154	206	225	94	22	11968
ENSG00000085563	ABCB1	2261	2151	1095	840	823	713	405	304	316	295	284	275	222	220	201	191	238	192	182	206	202	214	89	41	11960
ENSG00000165495	PKNOX2	2241	2132	1060	794	846	623	433	335	320	308	330	253	254	234	215	248	223	181	199	190	219	182	88	38	11946
ENSG00000147010	SH3KBP1	2423	2241	1031	836	793	703	352	324	292	305	247	226	213	250	200	226	251	156	199	154	229	159	75	56	11941
ENSG00000203772	SPRN	2346	2318	1100	836	691	641	430	305	267	268	318	280	227	218	205	226	211	194	183	158	188	203	95	27	11935
ENSG00000095951	HIVEP1	2465	2332	1368	615	635	532	284	319	262	189	303	263	195	300	178	248	342	175	172	163	223	237	86	36	11922
ENSG00000004866	ST7	2331	2213	1111	913	809	632	421	287	301	283	298	223	227	207	188	166	256	181	203	143	209	190	93	36	11921
ENSG00000175175	PPM1E	2376	2335	1320	700	694	545	298	338	288	228	324	257	183	276	187	201	327	143	125	179	247	215	84	33	11903
ENSG00000198785	GRIN3A	2213	1992	1445	694	789	653	244	303	248	216	338	297	238	248	280	240	352	170	199	130	223	264	99	22	11897
ENSG00000130224	LRCH2	2220	1960	1495	702	709	673	188	252	231	168	305	272	313	336	245	191	414	185	264	96	287	269	100	19	11894
ENSG00000116667	C1orf21	2310	2205	1218	793	769	563	347	314	308	232	276	250	211	231	217	240	284	171	182	152	227	248	105	31	11884
ENSG00000165487	MICU2	2441	2288	1600	608	426	588	197	300	215	133	342	270	215	272	271	228	404	150	174	85	280	307	79	8	11881
ENSG00000166206	GABRB3	2263	2094	1107	790	972	612	393	273	303	324	311	255	248	230	196	172	253	166	181	165	214	187	100	51	11860
ENSG00000151718	WWC2	2276	2325	1209	766	694	593	316	355	262	217	333	229	241	241	204	207	263	197	171	152	230	223	102	44	11850
ENSG00000165914	TTC7B	2230	2157	1088	815	821	675	391	347	301	292	306	231	223	220	183	229	201	172	205	201	227	193	101	35	11844
ENSG00000213512	GBP7	2116	1906	1834	537	667	512	112	274	196	133	363	309	253	305	313	221	566	167	247	103	265	347	85	5	11836
ENSG00000107902	LHPP	2309	2149	1110	835	760	631	457	308	277	325	279	228	244	180	231	202	211	186	203	201	215	175	74	33	11823
ENSG00000264006	AKR1C8P	2153	1955	1611	721	812	663	102	180	181	107	384	288	261	279	370	212	421	167	203	70	259	296	119	6	11820
ENSG00000102780	DGKH	2434	2431	1420	657	473	595	276	295	272	161	376	253	201	201	222	217	269	188	171	113	233	226	91	28	11803
ENSG00000106571	GLI3	2201	2221	1081	847	815	584	433	299	303	320	322	204	238	223	196	195	249	184	178	169	204	184	105	46	11801
ENSG00000128487	SPECC1	2381	2182	1175	745	683	622	415	323	246	277	301	210	221	279	176	222	228	210	162	177	198	206	120	32	11791
ENSG00000139946	PELI2	2450	2280	1500	655	610	624	255	277	251	163	261	243	188	233	196	245	399	125	161	134	212	254	62	12	11790
ENSG00000198586	TLK1	2179	2195	1140	937	766	595	396	314	280	300	324	260	205	234	235	195	189	202	150	205	194	181	78	33	11787
ENSG00000198873	GRK5	2307	2099	1096	832	796	665	511	314	301	238	296	249	232	215	210	217	194	176	222	189	173	148	67	27	11774
ENSG00000133138	TBC1D8B	2152	2002	1580	683	547	760	100	213	192	104	350	307	315	350	294	155	441	150	292	96	251	315	113	9	11771
ENSG00000121440	PDZRN3	2299	2068	1073	881	845	590	429	310	282	316	303	259	235	214	219	188	206	190	167	173	214	203	74	30	11768
ENSG00000110435	PDHX	2212	2054	1580	615	558	652	163	256	207	128	403	289	257	267	317	232	441	157	188	111	259	308	101	8	11763
ENSG00000189013	KIR2DL4	2413	1980	1109	855	793	694	425	312	338	296	258	298	215	218	146	213	155	175	222	137	197	189	79	36	11753
ENSG00000120254	MTHFD1L	2317	2154	1042	869	751	647	425	303	285	253	313	247	216	225	210	172	201	165	192	199	225	190	112	32	11745
ENSG00000128731	HERC2	2392	2179	1140	751	738	595	359	341	302	240	290	272	197	258	202	200	257	155	152	155	206	239	73	40	11733
ENSG00000163297	ANTXR2	2018	1953	1373	831	625	748	201	263	266	171	379	299	260	330	373	181	332	174	223	79	257	249	126	9	11720
ENSG00000269113	TRABD2B	2408	2063	1140	760	800	589	372	323	270	292	276	224	188	276	217	213	267	196	163	160	180	221	87	35	11720
ENSG00000118922	KLF12	2345	2219	1108	830	712	589	359	303	315	274	291	243	246	191	197	202	228	174	212	167	173	204	95	38	11715
ENSG00000073910	FRY	2292	2045	1304	735	662	635	354	284	300	265	302	225	235	262	220	182	319	195	190	173	215	218	81	21	11714
ENSG00000196498	NCOR2	2241	1999	1126	902	799	651	411	325	330	283	290	278	211	219	249	215	196	196	191	175	122	164	109	30	11712
ENSG00000157554	ERG	2212	2010	1057	888	860	638	426	296	288	325	306	235	233	236	195	202	220	183	180	185	207	191	96	40	11709
ENSG00000279761	OR5D13	1918	1306	1557	842	1109	738	135	202	189	158	334	364	333	367	378	152	419	201	288	109	221	273	111	5	11709
ENSG00000174842	GLMN	2333	2206	1808	368	527	425	111	295	201	114	342	286	196	376	207	247	542	115	197	76	335	303	80	8	11698
ENSG00000068366	ACSL4	2210	2092	1630	624	602	746	122	210	201	124	294	235	251	321	296	167	457	125	292	75	234	286	93	9	11696
ENSG00000155530	LRGUK	2378	2113	1502	597	737	517	200	245	229	178	324	278	208	268	261	206	402	145	193	130	233	260	65	26	11695
ENSG00000064763	FAR2	2170	2052	1377	752	636	640	254	302	276	190	352	241	261	276	236	198	351	174	205	123	251	241	86	23	11667
ENSG00000171105	INSR	2215	2237	1025	820	827	606	410	315	299	278	325	212	238	202	203	208	193	178	192	156	203	192	91	42	11667
ENSG00000157483	MYO1E	2154	2090	1043	844	911	637	377	299	302	307	308	245	218	211	215	205	213	200	199	189	175	199	93	30	11664
ENSG00000168658	VWA3B	2349	2007	1181	777	727	639	335	317	256	263	312	254	238	254	215	213	279	199	158	174	197	198	84	34	11660
ENSG00000181827	RFX7	2301	2006	1573	613	658	510	260	299	220	175	321	263	270	314	246	187	364	157	189	130	249	244	75	24	11648
ENSG00000110799	VWF	2180	2159	1120	857	716	619	436	306	262	253	302	253	233	235	210	184	246	192	182	191	197	192	96	27	11648
ENSG00000107779	BMPR1A	2308	2125	1063	861	748	602	391	286	254	282	307	266	206	211	221	231	185	203	168	231	181	177	104	26	11637
ENSG00000141338	ABCA8	2276	2041	1564	590	583	584	180	250	217	158	303	286	270	259	292	196	395	188	210	137	262	297	81	15	11634
ENSG00000145604	SKP2	1827	1463	1779	713	664	743	94	210	233	121	367	384	296	425	371	186	435	213	313	86	261	317	123	2	11626
ENSG00000144962	SPATA16	2226	1893	1185	873	839	631	358	284	280	236	343	245	235	242	230	164	302	152	209	153	222	210	81	33	11626
ENSG00000136848	DAB2IP	2330	1966	1085	867	814	550	404	297	328	291	256	250	252	237	213	216	204	193	205	163	204	183	80	28	11616
ENSG00000134389	CFHR5	2048	1757	1930	522	750	558	93	233	182	116	331	299	245	359	269	204	516	178	255	116	238	334	63	7	11603
ENSG00000187775	DNAH17	2317	2011	1078	870	786	634	466	298	260	317	294	247	194	191	234	245	177	183	171	197	173	152	76	27	11598
ENSG00000135222	CSN2	1862	1564	1654	790	733	705	106	205	193	125	378	345	324	333	370	210	435	207	272	80	263	289	118	8	11569
ENSG00000152128	TMEM163	2373	2079	1079	789	691	591	337	321	311	259	304	284	217	193	183	223	260	149	174	142	262	216	99	30	11566
ENSG00000147862	NFIB	2333	2068	983	888	859	566	417	278	306	287	250	210	218	211	219	245	171	192	171	199	222	143	83	43	11562
ENSG00000138376	BARD1	2109	1853	1508	714	846	586	171	235	167	156	342	289	262	260	347	194	349	194	235	112	247	243	106	12	11537
ENSG00000004534	RBM6	2272	2183	1098	765	726	628	376	293	313	271	268	256	211	253	181	201	207	139	207	187	206	176	79	41	11537
ENSG00000083168	KAT6A	2342	2320	1358	655	535	542	240	267	259	164	325	259	211	215	281	213	296	145	183	126	236	247	94	19	11532
ENSG00000140479	PCSK6	2214	2107	1040	797	812	606	425	317	317	290	300	218	201	211	226	200	234	179	172	168	205	175	65	34	11513
ENSG00000090402	SI	1892	1620	1351	874	905	704	280	256	259	205	292	311	293	310	264	170	314	229	224	147	237	227	111	37	11512
ENSG00000158089	GALNT14	2349	2047	1114	756	721	580	442	331	261	256	331	239	209	245	180	214	229	175	197	162	174	188	75	28	11503
ENSG00000151838	CCDC175	2271	2057	1596	519	467	543	138	296	216	104	401	300	263	280	319	239	475	148	152	67	257	296	86	11	11501
ENSG00000092377	TBL1Y	2219	2232	1269	760	573	502	287	315	248	218	467	271	217	122	282	188	245	224	119	112	233	238	122	32	11495
ENSG00000089177	KIF16B	2247	2051	1263	692	738	598	347	322	277	232	281	253	200	254	196	200	296	164	188	152	204	216	87	36	11494
ENSG00000144406	UNC80	2244	1949	1148	703	777	585	295	272	280	240	302	263	241	276	243	220	320	170	228	158	217	244	89	26	11490
ENSG00000170456	DENND5B	2225	2227	1175	709	712	596	351	302	269	250	311	240	223	257	168	209	284	141	166	150	203	202	76	28	11474
ENSG00000172493	AFF1	2169	2053	1164	822	749	620	360	303	297	276	298	232	211	254	168	206	187	221	162	200	211	184	89	31	11467
ENSG00000108175	ZMIZ1	2248	2006	1033	791	827	615	421	326	312	270	320	268	198	194	210	201	212	189	180	183	186	147	97	30	11464
ENSG00000118507	AKAP7	2299	2154	1373	601	498	540	221	310	253	142	381	269	222	271	283	190	388	148	157	91	238	291	116	16	11452
ENSG00000112769	LAMA4	2405	2350	1271	631	626	572	202	245	231	132	291	219	214	203	231	201	400	150	185	93	217	285	76	12	11442
ENSG00000154001	PPP2R5E	2177	1990	1033	868	760	611	400	331	297	273	305	258	223	209	263	206	190	175	159	204	211	184	86	24	11437
ENSG00000158985	CDC42SE2	2331	2016	1415	553	645	446	228	305	255	170	379	242	197	342	193	236	434	159	168	123	248	246	72	29	11432
ENSG00000122557	HERPUD2	2121	1896	1748	568	627	535	214	324	188	150	280	254	194	323	213	220	442	143	201	136	252	297	76	22	11424
ENSG00000030419	IKZF2	2182	2151	1286	706	744	639	223	233	227	186	286	254	219	259	251	160	308	182	211	96	224	271	105	21	11424
ENSG00000100523	DDHD1	2141	1890	1647	491	589	537	181	297	191	176	352	282	241	345	242	200	453	148	242	121	276	291	71	5	11409
ENSG00000146352	CLVS2	2043	1746	1379	816	793	694	201	243	224	172	303	320	256	290	285	167	326	184	224	105	246	257	119	15	11408
ENSG00000112186	CAP2	2309	2312	1045	775	675	617	338	260	250	292	300	239	193	223	166	194	244	153	182	163	186	182	72	30	11400
ENSG00000115306	SPTBN1	2227	2064	991	832	815	583	394	255	343	260	306	233	216	240	251	214	171	180	147	169	167	211	69	47	11385
ENSG00000147036	LANCL3	2183	1925	1796	523	493	628	127	261	139	118	317	226	246	395	284	172	485	134	275	74	234	264	64	1	11364
ENSG00000139083	ETV6	2155	2141	1154	784	723	558	374	309	297	242	302	238	193	212	164	220	254	167	181	183	193	198	85	33	11360
ENSG00000105976	MET	2248	2154	1452	584	537	555	219	318	216	162	271	242	179	303	233	250	318	144	183	119	270	278	95	22	11352
ENSG00000103047	TANGO6	2104	2014	993	863	705	591	419	299	271	290	320	393	198	211	215	200	185	154	303	165	191	147	79	33	11343
ENSG00000072201	LNX1	2139	2018	1526	604	482	573	244	306	248	141	359	270	269	269	278	204	348	160	183	119	231	272	73	21	11337
ENSG00000135341	MAP3K7	1976	1731	1603	629	589	685	115	250	235	114	371	298	285	331	336	190	422	165	259	105	251	278	111	8	11337
ENSG00000036448	MYOM2	2185	2110	962	857	768	670	404	309	287	238	296	257	192	242	207	226	140	140	195	184	193	172	65	38	11337
ENSG00000010810	FYN	2307	2311	1117	691	621	538	343	293	257	211	306	225	201	208	211	209	246	171	172	145	219	210	83	36	11331
ENSG00000115561	CHMP3	2249	2044	1233	691	707	518	377	315	223	230	266	232	231	299	177	216	326	173	198	157	185	186	76	21	11330
ENSG00000139668	WDFY2	2382	2126	1405	627	468	507	233	318	218	148	316	234	225	273	196	235	393	156	146	109	241	258	91	19	11324
ENSG00000137936	BCAR3	2247	2100	1021	824	670	604	457	292	281	262	252	252	232	235	205	182	174	175	176	172	199	182	92	33	11319
ENSG00000187098	MITF	2183	1916	1241	737	796	568	347	267	256	271	266	262	230	260	219	168	308	161	150	154	227	226	76	28	11317
ENSG00000283706	PRSS50	2119	2143	1244	672	742	553	282	252	254	191	345	226	224	285	223	199	354	142	179	115	214	251	77	23	11309
ENSG00000169118	CSNK1G1	2160	2025	1160	743	680	616	402	282	265	280	359	240	215	208	200	198	204	151	182	196	220	201	91	24	11302
ENSG00000011105	TSPAN9	2244	1966	1093	829	761	655	381	257	267	268	297	226	208	215	173	181	203	196	170	201	199	176	108	27	11301
ENSG00000249884	RNF103-CHMP3	2244	2043	1229	690	704	516	373	315	221	230	266	231	228	299	175	216	325	173	198	157	185	185	76	21	11300
ENSG00000134250	NOTCH2	2290	2112	1060	836	733	603	410	279	249	252	262	244	232	205	213	175	189	166	163	135	177	201	75	38	11299
ENSG00000187498	COL4A1	2163	2079	1017	809	695	627	448	321	297	257	261	211	236	221	197	206	206	175	166	177	195	198	95	38	11295
ENSG00000089472	HEPH	2345	1825	1591	567	499	622	152	249	192	133	316	230	282	314	285	208	443	150	240	90	203	270	78	9	11293
ENSG00000158486	DNAH3	2231	2171	1064	704	725	535	419	275	304	281	325	228	236	204	175	181	232	145	155	169	210	194	94	33	11290
ENSG00000048707	VPS13D	2244	2060	961	834	751	601	422	318	266	282	282	234	176	205	219	176	183	183	177	184	204	166	118	30	11276
ENSG00000135049	AGTPBP1	2285	2091	1360	681	549	506	271	320	237	185	326	245	196	281	170	210	322	140	185	122	231	232	83	11	11239
ENSG00000075275	CELSR1	2157	2137	1105	803	694	578	382	304	240	284	305	247	207	202	180	195	187	153	209	161	219	167	95	27	11238
ENSG00000046889	PREX2	2038	1982	1000	849	853	593	421	267	258	319	321	197	188	208	209	219	239	220	166	179	216	181	87	24	11234
ENSG00000119487	MAPKAP1	2186	2055	1005	798	796	574	343	283	276	248	348	216	198	228	244	213	202	143	203	144	181	201	112	36	11233
ENSG00000166086	JAM3	2230	2288	1417	544	506	456	197	307	195	134	357	261	184	263	221	225	413	121	143	107	260	294	92	14	11229
ENSG00000120278	PLEKHG1	2137	1906	1029	825	789	629	402	306	316	276	308	230	229	188	183	230	199	183	188	186	203	161	81	44	11228
ENSG00000140937	CDH11	2303	1881	1115	786	734	549	355	301	287	263	271	251	212	249	167	214	228	146	205	182	203	197	98	28	11225
ENSG00000185261	KIAA0825	2241	2098	1511	483	622	481	227	331	202	190	262	254	226	290	169	208	396	152	177	152	217	242	57	13	11201
ENSG00000101463	SYNDIG1	2248	1992	1139	743	756	508	344	326	251	215	317	236	229	237	187	207	282	196	132	121	232	184	73	43	11198
ENSG00000079112	CDH17	2366	2064	1631	403	557	410	138	276	162	112	283	265	256	280	270	217	492	122	193	92	217	308	61	13	11188
ENSG00000038532	CLEC16A	2287	2055	953	731	800	589	370	301	268	277	314	260	172	213	250	183	162	204	182	178	146	144	89	30	11158
ENSG00000171798	KNDC1	2194	1993	1066	793	808	566	450	304	267	296	264	236	193	195	178	205	200	188	160	176	155	157	76	33	11153
ENSG00000169570	DTWD2	2198	2134	1297	654	628	550	293	294	237	183	278	222	181	255	189	195	297	165	189	154	201	228	68	40	11130
ENSG00000204970	PCDHA1	2282	2006	1120	688	751	542	341	275	257	224	280	211	215	264	170	184	273	157	156	162	216	223	85	33	11115
ENSG00000188677	PARVB	2276	1963	950	839	708	620	400	262	267	262	272	262	235	222	210	181	177	217	175	169	154	176	87	29	11113
ENSG00000146376	ARHGAP18	2298	1988	1375	596	692	535	270	236	221	154	301	251	219	264	181	224	326	139	199	139	198	196	88	22	11112
ENSG00000105963	ADAP1	2114	1993	992	850	813	592	469	253	244	243	288	245	211	214	239	180	181	209	145	200	167	150	74	39	11105
ENSG00000163746	PLSCR2	2036	1748	1739	532	657	592	62	247	151	112	326	294	222	295	333	177	507	156	254	84	227	270	66	3	11090
ENSG00000017260	ATP2C1	2161	1909	1354	666	619	654	221	267	195	146	308	253	244	279	272	169	309	161	229	92	222	240	87	24	11081
ENSG00000168944	CEP120	1851	1669	1405	801	729	675	197	231	245	141	345	278	278	341	340	167	287	203	235	87	221	227	114	12	11079
ENSG00000258555	SPECC1L-ADORA2A	2203	2082	1173	681	676	533	340	326	249	201	289	248	174	220	183	334	215	158	145	125	214	209	79	22	11079
ENSG00000139974	SLC38A6	1952	1840	1454	608	571	555	155	271	290	133	367	250	256	383	308	181	441	171	205	82	233	259	95	9	11069
ENSG00000119950	MXI1	2026	1875	1308	652	692	622	206	245	238	184	294	291	221	280	296	188	332	185	217	122	225	260	85	15	11059
ENSG00000078018	MAP2	2165	2046	1274	693	583	555	215	224	237	181	316	246	214	257	277	214	291	204	175	126	202	262	80	21	11058
ENSG00000188452	CERKL	2216	2008	1287	694	641	622	233	233	189	176	268	239	251	218	222	187	300	174	206	135	230	214	87	16	11046
ENSG00000138039	LHCGR	2221	2007	1707	452	470	538	134	253	176	116	275	221	205	268	227	230	437	114	206	86	237	327	111	20	11038
ENSG00000188404	SELL	1973	1726	1603	566	1022	524	58	157	107	107	335	268	252	259	337	160	495	136	265	84	246	279	66	7	11032
ENSG00000131269	ABCB7	2046	1846	1634	581	592	551	106	193	217	106	275	243	278	320	252	205	408	174	257	81	258	302	98	7	11030
ENSG00000065320	NTN1	2165	1936	984	739	775	599	400	313	258	259	294	262	191	213	233	203	202	182	171	171	195	166	73	39	11023
ENSG00000165632	TAF3	2214	2128	939	824	695	609	391	261	259	224	260	202	212	183	223	187	200	171	182	162	167	189	100	36	11018
ENSG00000103599	IQCH	2149	2189	1185	680	599	567	264	292	268	215	308	226	189	220	212	216	276	139	163	121	190	244	77	27	11016
ENSG00000122483	CCDC18	2327	2119	1357	592	504	496	231	272	224	170	299	253	171	227	177	243	384	149	155	132	191	239	90	13	11015
ENSG00000116120	FARSB	2211	2080	1414	487	527	459	142	252	238	123	345	240	191	306	286	240	466	117	173	97	241	272	94	5	11006
ENSG00000053328	METTL24	2265	2248	1400	511	458	491	176	265	208	120	363	244	214	225	208	206	445	121	146	104	207	276	88	14	11003
ENSG00000011201	ANOS1	2198	2311	1190	615	565	555	276	235	213	201	267	253	174	236	193	230	266	168	140	125	220	260	82	21	10994
ENSG00000131089	ARHGEF9	2149	1857	1562	550	471	622	137	199	189	118	379	231	277	312	284	178	445	144	246	76	190	271	86	9	10982
ENSG00000123243	ITIH5	2159	2031	995	823	742	589	440	261	263	287	280	228	226	189	188	192	169	151	159	176	179	134	85	28	10974
ENSG00000142856	ITGB3BP	2072	1958	1427	562	429	597	148	214	257	147	369	256	283	283	307	187	378	189	191	104	247	259	100	9	10973
ENSG00000136011	STAB2	2289	2241	1207	597	553	513	267	302	246	182	277	207	192	198	200	237	266	167	176	109	211	210	93	25	10965
ENSG00000072133	RPS6KA6	2199	1792	1326	649	655	617	256	230	221	188	264	235	234	286	222	163	380	162	174	121	236	253	79	20	10962
ENSG00000164619	BMPER	2112	1890	1057	806	729	587	374	251	320	260	287	193	224	221	207	178	227	166	149	171	237	202	81	31	10960
ENSG00000115705	TPO	2119	1995	990	819	732	565	364	288	262	310	290	190	209	220	194	195	214	167	161	184	191	157	87	48	10951
ENSG00000248672	LY75-CD302	2307	1872	1424	523	658	473	233	260	207	147	271	249	225	321	192	174	428	132	185	121	210	222	75	16	10925
ENSG00000054219	LY75	2307	1871	1424	523	658	473	233	260	207	147	271	249	225	321	192	174	428	132	185	121	210	222	75	16	10924
ENSG00000134588	USP26	2104	1799	1800	411	565	472	106	236	157	89	293	206	259	341	239	225	531	131	201	88	248	330	69	4	10904
ENSG00000198597	ZNF536	2072	1883	950	737	849	587	414	287	248	275	256	223	221	202	224	189	189	193	232	168	189	188	85	43	10904
ENSG00000141027	NCOR1	2226	2033	1027	692	688	666	334	260	258	232	274	195	217	205	191	203	240	165	181	140	188	171	82	27	10895
ENSG00000171724	VAT1L	2134	1998	939	772	699	580	400	299	286	310	278	210	210	268	199	188	175	166	155	141	162	191	91	32	10883
ENSG00000135636	DYSF	2195	1953	961	753	716	580	386	278	265	301	265	232	208	193	203	200	212	164	153	154	197	206	66	25	10866
ENSG00000145244	CORIN	2174	2009	1097	713	683	527	306	320	249	224	280	230	169	208	191	201	241	168	182	166	217	202	83	25	10865
ENSG00000105810	CDK6	2152	2006	1147	696	683	623	289	290	256	193	320	232	210	206	173	191	192	173	169	160	182	207	72	35	10857
ENSG00000132970	WASF3	2396	2528	1203	514	423	441	231	280	213	140	278	245	150	154	188	289	243	126	120	106	252	254	68	12	10854
ENSG00000102781	KATNAL1	2094	1771	1472	623	520	534	273	300	234	168	331	282	201	262	201	207	365	142	170	146	201	246	83	16	10842
ENSG00000171791	BCL2	1553	1417	737	802	550	548	280	181	229	238	227	154	152	148	165	154	829	120	141	133	1735	251	75	21	10840
ENSG00000186047	DLEU7	2183	1683	1470	578	598	508	223	337	190	143	282	257	215	266	223	229	433	131	206	98	203	248	112	23	10839
ENSG00000148488	ST8SIA6	2147	2097	1081	666	611	536	325	289	223	194	312	282	184	242	209	222	229	187	130	137	204	210	79	42	10838
ENSG00000139767	SRRM4	2306	2078	1084	599	596	557	288	307	246	194	270	250	171	242	191	217	303	136	127	156	195	224	74	23	10834
ENSG00000042832	TG	2231	1983	903	751	716	627	378	293	267	260	260	231	196	220	160	177	170	195	171	159	190	170	88	31	10827
ENSG00000204969	PCDHA2	2205	1956	1105	666	732	528	330	270	253	213	278	203	210	259	168	176	269	152	149	155	213	217	83	32	10822
ENSG00000052126	PLEKHA5	1973	1906	988	813	762	657	322	316	280	260	245	201	203	270	197	203	208	197	179	157	196	159	98	24	10814
ENSG00000159023	EPB41	2124	1974	918	790	698	567	399	296	284	230	260	245	182	216	191	189	185	165	167	155	170	249	111	39	10804
ENSG00000121989	ACVR2A	1893	1645	1299	716	685	648	200	253	237	152	380	265	281	285	328	168	286	170	245	97	210	224	116	20	10803
ENSG00000155962	CLIC2	1844	1622	1711	513	581	555	94	181	148	132	369	277	280	333	319	196	472	149	282	65	249	298	102	11	10783
ENSG00000174417	TRHR	1716	1511	1440	757	612	709	112	217	202	128	380	296	322	325	351	178	357	211	248	81	222	270	126	9	10780
ENSG00000101868	POLA1	2224	2070	1121	623	580	582	289	272	246	223	251	225	204	227	152	189	281	149	182	132	222	209	101	24	10778
ENSG00000118200	CAMSAP2	2155	2019	1154	662	620	568	374	226	253	182	267	284	187	191	205	199	232	193	121	166	188	198	100	31	10775
ENSG00000170289	CNGB3	2096	1803	1232	706	640	525	227	255	251	217	304	246	233	258	271	177	348	158	186	118	187	237	66	23	10764
ENSG00000197555	SIPA1L1	2151	1983	1232	665	585	495	305	293	218	219	263	223	194	234	176	207	275	167	190	175	192	227	74	14	10757
ENSG00000006740	ARHGAP44	2204	1974	973	727	681	584	355	272	245	251	315	227	211	206	207	181	165	169	138	165	206	153	86	49	10744
ENSG00000135090	TAOK3	2066	1958	974	762	690	598	394	283	278	243	294	224	187	199	222	190	219	183	143	138	183	183	91	36	10738
ENSG00000149548	CCDC15	2105	1907	1396	546	507	486	136	255	270	121	333	276	198	262	255	202	424	142	173	125	249	270	86	8	10732
ENSG00000183137	CEP57L1	2076	1941	1626	454	511	518	138	230	189	108	300	279	198	297	198	229	481	108	186	83	239	256	71	10	10726
ENSG00000104369	JPH1	2348	2088	1262	515	487	428	172	255	205	155	302	241	215	238	274	221	374	104	203	67	194	265	102	10	10725
ENSG00000126545	CSN1S1	1701	1386	1529	638	747	648	90	181	232	118	341	324	304	386	332	200	425	178	286	93	214	258	105	6	10722
ENSG00000136492	BRIP1	2145	2023	1316	602	548	521	263	276	202	180	291	239	215	232	190	216	282	156	179	126	211	218	69	14	10714
ENSG00000136542	GALNT5	2066	2108	1604	444	435	444	109	245	191	93	303	246	218	266	212	234	458	148	192	93	216	318	62	8	10713
ENSG00000067066	SP100	2348	2311	1377	492	440	417	197	308	175	122	303	252	158	232	159	207	286	117	150	129	256	202	65	9	10712
ENSG00000188991	SLC15A5	1896	1725	1371	686	567	596	201	242	221	175	318	262	274	295	318	193	359	170	188	105	230	206	90	16	10704
ENSG00000149262	INTS4	2355	2274	1231	509	428	459	197	320	226	117	280	255	179	229	144	262	305	105	152	101	258	234	65	17	10702
ENSG00000205209	SCGB2B2	2372	1928	1299	506	515	451	194	264	209	131	295	241	198	306	196	207	450	114	163	109	210	264	62	13	10697
ENSG00000241119	UGT1A9	2310	2042	1466	474	537	468	157	300	195	120	278	227	173	287	165	209	377	106	145	99	231	241	74	12	10693
ENSG00000151892	GFRA1	2042	1885	892	768	897	600	382	265	279	262	254	211	227	215	160	164	233	177	166	135	206	168	82	21	10691
ENSG00000173744	AGFG1	2134	2127	1457	476	448	474	155	263	238	110	327	237	196	229	223	244	352	134	178	96	246	261	76	8	10689
ENSG00000137831	UACA	2103	2064	1315	558	531	611	214	247	227	134	301	254	224	258	221	204	262	135	152	109	206	242	89	16	10677
ENSG00000182670	TTC3	2233	2143	1306	503	473	484	162	254	182	140	326	256	173	229	224	195	379	115	173	73	256	287	87	12	10665
ENSG00000163539	CLASP2	2150	1944	1107	657	626	537	301	250	250	197	306	228	246	218	238	181	289	148	148	135	196	192	73	28	10645
ENSG00000179715	PCED1B	2162	2125	1256	612	603	511	253	255	238	160	249	232	168	227	197	200	293	141	170	101	182	217	66	22	10640
ENSG00000162814	SPATA17	2119	1853	909	806	742	598	381	264	338	252	245	196	206	180	199	159	240	179	142	169	172	166	89	36	10640
ENSG00000115353	TACR1	2049	2145	1328	590	590	514	220	290	186	163	281	227	173	239	186	204	335	154	151	82	179	252	71	25	10634
ENSG00000255408	PCDHA3	2171	1917	1089	654	716	519	324	265	253	211	277	199	203	257	163	172	267	144	144	149	207	216	82	30	10629
ENSG00000152284	TCF7L1	2073	1927	990	713	673	616	361	295	265	229	296	205	207	216	158	203	215	181	173	149	202	159	91	30	10627
ENSG00000106302	HYAL4	2145	1915	1731	393	514	422	89	220	159	71	303	259	173	314	226	183	472	140	207	99	219	323	40	4	10621
ENSG00000129993	CBFA2T3	2056	1970	958	712	656	561	428	287	248	311	301	223	199	203	167	204	150	219	182	129	164	180	84	26	10618
ENSG00000112137	PHACTR1	2246	1851	1061	670	688	510	295	290	186	199	270	210	214	243	199	202	286	172	183	165	185	197	64	22	10608
ENSG00000173163	COMMD1	2040	2091	1008	745	665	531	347	260	270	207	272	259	213	209	155	184	220	163	134	143	195	166	82	42	10601
ENSG00000197563	PIGN	2060	2106	1135	669	470	597	233	253	251	175	294	208	209	229	220	194	294	160	150	142	212	210	115	13	10599
ENSG00000108100	CCNY	2090	1941	988	722	684	561	382	320	276	259	279	229	190	217	184	182	190	164	148	122	174	172	88	33	10595
ENSG00000118961	LDAH	2046	1891	1475	539	548	609	186	240	223	123	288	249	171	294	180	186	383	115	183	100	240	242	63	14	10588
ENSG00000143669	LYST	1974	2043	1145	707	640	522	303	268	260	250	267	216	196	199	177	206	230	157	158	141	207	206	73	34	10579
ENSG00000162618	ADGRL4	1880	1518	1404	646	635	610	203	239	193	149	307	254	281	293	262	191	331	202	272	97	231	262	102	13	10575
ENSG00000113231	PDE8B	2072	1916	1218	685	680	471	262	269	243	189	261	229	202	268	156	211	292	142	138	120	214	222	82	20	10562
ENSG00000144824	PHLDB2	2266	2077	1219	505	519	450	235	258	205	166	273	211	181	239	210	246	345	118	184	125	185	231	88	13	10549
ENSG00000078725	BRINP1	2123	1775	955	786	790	497	333	256	220	234	284	239	212	200	223	198	265	148	158	153	193	186	92	28	10548
ENSG00000018699	TTC27	2062	2030	1075	678	602	555	328	283	231	229	256	225	179	227	171	195	246	174	159	154	201	174	86	23	10543
ENSG00000187772	LIN28B	2124	1929	1101	592	610	518	234	272	233	210	272	233	223	230	207	202	319	143	180	137	222	234	88	24	10537
ENSG00000182132	KCNIP1	2031	1869	912	743	786	573	403	237	277	288	240	218	191	203	175	193	191	186	170	172	157	179	95	37	10526
ENSG00000022355	GABRA1	1821	1489	1554	595	714	568	137	210	210	143	301	265	286	296	274	182	363	185	242	103	215	273	82	11	10519
ENSG00000157077	ZFYVE9	2106	1948	1010	740	591	496	330	293	259	231	294	243	189	197	194	171	225	156	168	171	194	200	82	28	10516
ENSG00000114455	HHLA2	2245	1900	1518	382	516	487	153	234	130	85	317	236	203	276	233	193	440	135	233	85	183	255	62	8	10509
ENSG00000078403	MLLT10	2176	1883	917	685	747	525	374	304	277	261	248	226	202	198	220	177	197	146	156	165	156	136	102	30	10508
ENSG00000152582	SPEF2	2069	1839	1027	693	648	533	310	291	246	200	305	239	190	251	240	193	239	196	155	133	206	187	91	24	10505
ENSG00000150093	ITGB1	2075	1903	1551	411	475	455	105	247	187	98	317	232	233	305	266	186	472	135	191	72	241	280	60	5	10502
ENSG00000162402	USP24	2037	1910	1395	574	484	528	218	251	202	180	314	226	184	241	245	191	294	155	180	133	212	246	74	19	10493
ENSG00000017427	IGF1	2095	1555	1472	563	533	525	172	228	174	128	317	228	212	293	296	187	468	134	205	98	220	275	90	13	10481
ENSG00000183621	ZNF438	2178	1984	1122	596	605	499	256	320	229	186	261	260	199	210	203	194	287	102	179	131	179	209	61	31	10481
ENSG00000150054	MPP7	2143	1993	995	671	707	538	368	259	226	209	266	203	197	203	178	169	231	151	155	140	194	167	74	38	10475
ENSG00000178445	GLDC	1998	2003	910	740	696	530	373	285	280	231	251	219	205	190	193	173	168	175	169	179	209	186	77	32	10472
ENSG00000166689	PLEKHA7	1989	1882	936	747	828	578	320	272	259	205	271	221	221	194	217	191	199	154	163	159	171	171	90	28	10466
ENSG00000151491	EPS8	2130	2077	1121	552	483	565	220	247	265	154	293	249	189	224	209	215	272	158	181	121	205	231	72	26	10459
ENSG00000228049	POLR2J2	1856	1987	929	836	712	558	377	269	221	328	234	227	205	207	211	177	172	168	165	146	150	188	80	50	10453
ENSG00000187147	RNF220	2132	1900	934	737	684	571	346	266	262	248	249	215	189	217	209	197	174	168	162	160	179	161	72	21	10453
ENSG00000109320	NFKB1	2025	2070	1357	595	572	466	162	254	201	139	273	233	190	217	241	196	275	164	165	125	200	241	75	15	10451
ENSG00000111452	ADGRD1	2081	1878	903	730	713	556	433	269	244	298	247	210	220	185	206	192	168	222	139	153	140	145	74	38	10444
ENSG00000047849	MAP4	2024	1900	976	751	711	553	394	279	234	243	265	225	209	179	171	194	188	158	156	176	194	150	82	29	10441
ENSG00000162944	RFTN2	2127	1863	1464	481	509	497	201	300	193	142	271	217	164	327	162	210	409	126	154	92	215	241	65	11	10441
ENSG00000003147	ICA1	2099	1946	1313	567	573	452	224	286	225	159	275	284	164	234	165	208	365	131	155	116	177	222	79	14	10433
ENSG00000118420	UBE3D	2083	2031	1235	596	640	533	233	258	216	149	265	228	151	190	198	201	263	168	171	123	209	195	77	11	10424
ENSG00000182752	PAPPA	2039	1807	966	802	760	623	345	252	229	271	245	237	200	206	152	171	168	170	131	158	177	189	84	37	10419
ENSG00000214814	FER1L6	2025	1898	950	782	667	526	354	256	262	224	305	203	195	214	189	183	205	200	173	142	169	183	80	32	10417
ENSG00000162591	MEGF6	2057	1840	955	752	775	519	392	231	289	235	246	224	200	237	186	200	168	177	166	151	168	131	74	30	10403
ENSG00000196220	SRGAP3	2110	1813	939	726	689	586	349	294	282	258	278	206	195	215	176	171	197	164	177	160	158	150	74	35	10402
ENSG00000204967	PCDHA4	2130	1879	1067	634	696	503	315	260	246	200	274	191	202	253	159	167	266	141	144	148	202	210	78	29	10394
ENSG00000152104	PTPN14	1973	1818	886	774	743	536	371	291	264	242	228	250	194	215	181	163	212	167	165	185	222	185	100	26	10391
ENSG00000092978	GPATCH2	2104	1827	1175	592	690	485	277	267	243	167	284	236	214	237	196	161	304	166	157	129	206	192	66	13	10388
ENSG00000166323	C11orf65	2159	2163	1412	442	499	415	161	280	198	118	259	238	176	263	160	195	424	94	142	79	204	235	61	7	10384
ENSG00000112782	CLIC5	2142	1915	1132	655	582	486	287	300	199	151	275	208	209	219	205	159	295	159	159	136	178	218	80	32	10381
ENSG00000165322	ARHGAP12	2124	2017	1348	491	504	410	201	283	194	145	271	227	174	274	196	210	390	126	124	109	233	247	67	14	10379
ENSG00000131848	ZSCAN5A	1847	1815	957	754	752	588	359	278	239	271	314	234	215	195	181	176	193	218	174	168	176	180	69	23	10376
ENSG00000196092	PAX5	1951	1833	925	708	791	553	335	286	258	220	260	225	211	201	171	163	275	164	178	128	224	202	74	36	10372
ENSG00000134020	PEBP4	1973	1909	960	770	647	576	365	265	282	254	272	234	197	161	196	182	193	161	166	140	184	170	81	26	10364
ENSG00000073417	PDE8A	2239	2075	1078	610	544	482	250	279	227	169	304	226	171	220	175	183	277	130	129	100	188	205	72	23	10356
ENSG00000120725	SIL1	2014	1875	951	695	670	549	380	282	249	239	273	221	174	225	195	190	200	139	226	152	154	150	115	23	10341
ENSG00000174332	GLIS1	1924	1800	978	807	660	534	373	266	275	244	296	240	210	197	201	201	199	219	159	143	168	143	71	27	10335
ENSG00000061676	NCKAP1	1950	1926	1293	589	529	468	203	222	256	136	302	240	202	239	215	202	350	140	175	122	226	242	79	15	10321
ENSG00000101134	DOK5	2094	1846	1005	739	633	484	300	247	233	235	272	204	193	220	180	205	245	170	170	173	181	174	85	26	10314
ENSG00000111961	SASH1	2093	1845	947	672	683	510	354	299	286	286	257	232	208	170	172	185	204	189	134	124	191	176	69	28	10314
ENSG00000144644	GADL1	1872	1782	1098	684	738	528	281	257	270	172	317	262	226	209	194	158	235	152	206	142	211	202	82	24	10302
ENSG00000173950	XXYLT1	2108	1846	851	750	698	543	342	304	277	229	263	212	200	190	177	205	201	156	171	146	171	157	74	25	10296
ENSG00000169071	ROR2	2046	1762	930	760	712	558	367	265	274	299	252	218	185	213	203	218	164	172	146	138	157	157	62	28	10286
ENSG00000148200	NR6A1	2038	1863	956	682	719	590	347	254	238	234	282	204	186	191	197	175	215	142	161	129	188	178	74	35	10278
ENSG00000180957	PITPNB	1875	2115	1048	772	552	568	339	197	209	206	266	227	178	220	230	219	159	141	197	180	148	129	74	28	10277
ENSG00000164066	INTU	1978	1779	1285	592	537	502	135	233	195	122	324	207	228	297	310	194	401	142	174	82	199	259	84	16	10275
ENSG00000047578	KIAA0556	1942	1947	945	740	656	531	366	229	277	226	274	227	193	235	167	183	179	159	174	132	179	197	82	34	10274
ENSG00000112234	FBXL4	1981	1734	1449	516	517	502	141	229	194	132	299	227	274	277	271	181	392	138	179	80	213	263	77	6	10272
ENSG00000087301	TXNDC16	1857	1876	1265	607	516	543	294	315	252	202	273	208	187	253	204	209	275	148	162	122	209	204	62	15	10258
ENSG00000143190	POU2F1	1906	1993	891	731	716	520	423	260	257	226	238	202	199	179	181	167	186	184	176	183	184	161	64	24	10251
ENSG00000160299	PCNT	2024	1922	842	767	706	522	405	238	262	220	240	240	189	171	187	195	195	178	161	195	151	132	74	31	10247
ENSG00000172403	SYNPO2	2048	1904	1119	622	526	499	262	273	216	165	317	200	215	240	207	199	290	142	164	101	200	210	94	25	10238
ENSG00000101493	ZNF516	1878	1867	978	801	742	549	359	290	266	225	272	223	194	214	174	165	174	157	146	140	173	132	85	22	10226
ENSG00000111877	MCM9	2093	2025	1326	414	512	449	165	273	179	134	266	210	187	283	132	196	431	83	147	135	242	258	61	5	10206
ENSG00000257335	MGAM	1959	1890	908	742	645	536	343	241	293	202	251	240	201	221	168	182	199	161	147	191	179	188	87	29	10203
ENSG00000196862	RGPD4	1895	1767	943	775	650	590	453	254	239	218	264	297	199	197	182	196	182	190	143	157	146	159	69	36	10201
ENSG00000205683	DPF3	1985	1960	961	699	606	546	362	267	239	249	291	224	173	170	178	171	191	165	143	139	213	149	95	21	10197
ENSG00000156958	GALK2	1935	1794	1203	591	612	527	235	257	269	147	292	209	220	244	251	179	303	155	136	126	181	213	90	25	10194
ENSG00000115966	ATF2	2060	1988	1206	591	524	527	207	241	214	152	260	193	174	206	228	179	262	153	172	121	193	225	91	20	10187
ENSG00000080845	DLGAP4	2007	1858	1021	743	641	453	364	244	255	264	241	220	192	178	190	183	178	201	136	160	155	176	87	34	10181
ENSG00000168904	LRRC28	2052	1982	1198	535	571	443	218	239	232	160	282	204	204	230	198	201	277	141	153	81	219	268	74	19	10181
ENSG00000100991	TRPC4AP	2029	1885	1202	565	523	547	305	337	187	173	270	238	164	242	161	194	280	131	116	102	216	232	61	20	10180
ENSG00000196482	ESRRG	1925	1781	970	672	788	549	296	226	227	253	279	208	200	218	200	196	239	146	156	142	207	190	93	17	10178
ENSG00000072786	STK10	1961	1936	884	713	654	605	370	269	282	240	216	245	200	195	193	159	158	177	184	141	174	133	68	18	10175
ENSG00000111596	CNOT2	1851	1687	1241	656	492	592	190	238	229	140	322	263	226	283	303	183	281	162	178	84	225	251	81	16	10174
ENSG00000240891	PLCXD2	1947	1846	1139	641	589	482	275	264	176	183	319	189	215	248	235	215	276	157	177	147	150	189	84	27	10170
ENSG00000125821	DTD1	2021	1917	1079	601	600	477	307	296	214	205	255	251	171	308	156	184	278	138	149	141	157	171	65	20	10161
ENSG00000148737	TCF7L2	1987	1826	889	760	753	510	349	238	265	260	227	177	232	226	182	167	194	170	164	162	175	148	73	23	10157
ENSG00000141404	GNAL	2049	1774	847	748	695	559	381	251	234	287	232	243	196	182	205	167	171	144	165	149	195	163	91	28	10156
ENSG00000163873	GRIK3	1920	1876	824	735	658	593	353	288	275	269	236	222	223	165	174	198	184	145	182	163	197	163	75	30	10148
ENSG00000114790	ARHGEF26	2015	1839	1179	545	618	480	241	207	209	180	266	220	205	216	236	171	345	143	155	112	202	246	92	22	10144
ENSG00000147570	DNAJC5B	2113	1614	1377	468	785	474	153	209	134	129	256	228	199	228	231	152	442	136	184	129	196	210	87	10	10144
ENSG00000100266	PACSIN2	1988	1791	927	749	651	541	393	278	262	241	298	229	186	180	197	153	165	183	140	160	162	148	77	27	10126
ENSG00000103657	HERC1	2012	1880	1028	613	588	537	342	264	258	229	295	192	213	213	205	170	217	150	139	130	172	171	78	26	10122
ENSG00000175054	ATR	1987	2064	1250	559	468	487	208	248	209	176	290	201	157	225	188	195	273	150	153	125	215	216	69	8	10121
ENSG00000132394	EEFSEC	1919	1801	950	751	750	559	341	270	287	214	270	191	165	182	181	178	183	189	147	162	160	168	69	30	10117
ENSG00000109458	GAB1	2071	1824	1227	559	516	526	217	242	207	170	275	206	203	204	250	178	300	142	143	107	219	223	91	15	10115
ENSG00000076555	ACACB	2039	1791	928	694	681	512	425	243	259	206	270	260	204	206	185	173	169	156	144	150	150	162	75	23	10105
ENSG00000163145	C1QTNF7	2066	1672	1273	508	732	521	185	182	132	153	251	218	189	226	244	165	457	134	225	88	194	203	64	15	10097
ENSG00000109182	CWH43	2337	2046	1306	364	434	447	144	257	143	99	262	216	152	214	140	222	366	108	158	75	232	268	73	14	10077
ENSG00000120162	MOB3B	2033	1818	966	608	620	523	324	287	290	202	260	200	163	209	174	218	260	130	157	135	223	197	62	17	10076
ENSG00000042980	ADAM28	1669	1506	1350	651	646	622	138	208	179	143	303	277	230	288	287	161	363	141	309	92	185	221	90	4	10063
ENSG00000157168	NRG1	1986	1758	1023	697	697	532	317	210	198	221	254	222	199	219	145	213	258	151	147	128	202	174	69	39	10059
ENSG00000198363	ASPH	2049	1803	1142	585	637	480	288	263	210	209	255	197	175	267	211	175	260	143	150	143	153	161	73	29	10058
ENSG00000034053	APBA2	1943	1718	891	659	833	529	340	241	268	223	253	208	211	175	221	184	199	167	163	177	154	180	88	29	10054
ENSG00000067057	PFKP	1947	1860	880	720	664	531	415	304	261	255	251	202	187	225	173	171	146	152	151	140	144	148	100	22	10049
ENSG00000170522	ELOVL6	1961	1859	1066	638	581	510	292	316	219	177	262	234	177	205	175	182	233	165	150	160	183	193	62	45	10045
ENSG00000143552	NUP210L	1984	2105	965	615	572	486	307	256	239	249	277	190	170	204	137	196	196	143	129	132	232	164	68	24	10040
ENSG00000157152	SYN2	1872	1749	1167	632	736	549	251	224	215	210	236	214	219	212	206	159	270	156	153	125	183	194	82	25	10039
ENSG00000137573	SULF1	2009	1810	912	724	643	545	307	252	242	282	226	234	177	203	210	175	188	182	130	145	166	178	53	41	10034
ENSG00000141293	SKAP1	1850	1889	805	733	695	527	335	334	283	263	256	217	200	191	170	155	186	149	173	176	193	138	76	32	10026
ENSG00000198945	L3MBTL3	2101	2117	1223	489	450	528	159	239	214	109	242	216	181	173	187	174	269	147	164	96	218	233	84	10	10023
ENSG00000060709	RIMBP2	1890	1829	880	784	697	545	371	242	226	285	266	191	200	201	176	162	163	154	146	139	190	159	74	40	10010
ENSG00000142166	IFNAR1	1811	1887	938	723	668	628	382	226	235	212	225	272	194	166	196	176	145	176	166	150	140	161	112	17	10006
ENSG00000073849	ST6GAL1	1863	1744	1030	622	807	419	223	236	182	138	279	209	186	293	172	197	402	159	130	126	260	214	85	27	10003
ENSG00000145730	PAM	1865	1644	1093	697	666	558	222	223	221	162	270	228	245	265	260	149	269	149	155	126	174	226	94	16	9977
ENSG00000102606	ARHGEF7	1938	1761	991	725	569	513	333	294	279	235	273	236	185	204	156	199	202	144	119	146	190	171	80	29	9972
ENSG00000145725	PPIP5K2	1736	1663	1278	638	565	523	191	227	222	128	280	280	217	252	268	188	288	200	208	100	193	232	76	19	9972
ENSG00000138190	EXOC6	1996	1851	914	762	577	535	349	275	271	195	248	188	184	192	193	168	208	146	141	136	148	200	45	36	9958
ENSG00000154646	TMPRSS15	1793	1505	1152	667	801	539	232	249	244	214	273	212	242	238	225	173	284	167	169	109	177	193	78	22	9958
ENSG00000152404	CWF19L2	1967	1794	1252	488	558	488	198	243	213	142	284	248	173	257	180	185	345	139	162	139	187	217	73	23	9955
ENSG00000188342	GTF2F2	2093	2075	1049	582	570	430	308	283	190	176	226	188	169	194	171	166	181	118	138	135	213	194	84	21	9954
ENSG00000197302	ZNF720	2129	1924	1313	431	498	449	107	169	137	90	275	217	197	239	254	186	393	125	193	68	212	257	74	10	9947
ENSG00000165671	NSD1	1888	1842	883	740	697	521	320	247	330	234	241	180	189	168	184	177	178	184	158	155	176	168	59	22	9941
ENSG00000113645	WWC1	1965	1807	833	730	760	504	338	279	234	256	222	220	172	181	191	191	187	139	172	158	159	137	74	30	9939
ENSG00000107105	ELAVL2	1824	1658	976	746	778	523	311	230	246	219	237	199	210	187	200	162	250	196	159	148	184	174	93	27	9937
ENSG00000065413	ANKRD44	2010	1951	1062	613	529	527	287	257	216	199	270	209	195	157	151	184	212	142	150	124	192	177	79	34	9927
ENSG00000204790	CBWD6	1853	2008	873	720	640	536	318	239	221	221	283	195	186	185	211	170	197	146	124	141	173	163	81	26	9910
ENSG00000109667	SLC2A9	1874	1744	951	684	718	551	353	257	238	250	232	213	165	217	188	189	161	178	135	144	167	183	87	29	9908
ENSG00000053747	LAMA3	1814	1848	875	735	693	498	380	278	236	227	266	211	184	193	202	177	203	141	159	182	157	144	84	20	9907
ENSG00000130338	TULP4	1960	1883	859	705	552	558	358	268	240	222	281	210	186	196	168	177	167	172	156	139	156	161	79	44	9897
ENSG00000154330	PGM5	2031	1881	903	677	607	527	289	219	234	220	291	192	205	180	169	147	204	139	161	142	167	189	80	37	9891
ENSG00000198130	HIBCH	2081	1982	1255	460	422	414	182	277	184	123	288	240	147	223	172	205	299	112	151	120	247	217	67	13	9881
ENSG00000196730	DAPK1	1751	1710	863	787	757	510	381	268	227	253	248	189	222	218	203	171	176	168	136	171	168	170	97	28	9872
ENSG00000186160	CYP4Z1	2057	2007	1189	494	394	470	108	228	161	107	361	227	183	228	256	176	329	150	146	65	197	251	67	5	9856
ENSG00000005249	PRKAR2B	1960	1820	1234	465	527	446	193	280	216	122	297	202	172	275	161	206	377	137	139	108	203	243	53	19	9855
ENSG00000066084	DIP2B	1934	1864	890	663	666	583	345	243	231	250	234	201	183	182	153	148	162	149	130	155	183	181	94	22	9846
ENSG00000141384	TAF4B	2039	1827	1067	555	528	462	300	258	227	132	273	263	154	214	159	189	250	166	161	129	174	193	84	22	9826
ENSG00000100095	SEZ6L	1972	1839	928	705	659	482	312	237	235	244	256	197	184	180	185	155	176	162	131	137	184	161	63	34	9818
ENSG00000162733	DDR2	2021	1886	1100	549	528	451	248	286	204	164	243	206	182	205	193	184	314	134	117	108	200	215	56	18	9812
ENSG00000159459	UBR1	2039	1990	1152	488	485	433	187	271	214	139	253	227	164	216	133	220	302	138	121	137	206	198	83	14	9810
ENSG00000100014	SPECC1L	1966	1874	1016	596	578	471	291	292	217	181	267	221	146	196	165	283	202	140	122	111	185	187	71	19	9797
ENSG00000123600	METTL8	1975	1787	1396	406	455	406	153	279	217	122	247	214	166	268	173	195	413	92	149	115	252	247	63	4	9794
ENSG00000163681	SLMAP	1904	1865	992	638	609	505	307	252	250	217	248	212	193	206	179	178	177	158	173	137	169	146	57	22	9794
ENSG00000187079	TEAD1	1840	1816	910	660	700	525	331	295	223	234	216	214	196	210	172	157	195	186	122	136	185	155	62	34	9774
ENSG00000138801	PAPSS1	2043	1779	1271	454	447	450	170	247	174	117	300	227	169	220	255	151	364	136	182	100	185	249	71	10	9771
ENSG00000116171	SCP2	1919	1966	1047	551	473	459	208	249	240	170	272	261	162	213	202	175	330	116	119	129	209	201	80	17	9768
ENSG00000204217	BMPR2	1902	1859	854	761	618	529	340	254	265	256	276	202	163	156	155	145	168	165	150	146	157	143	66	37	9767
ENSG00000173226	IQCB1	1799	1534	1456	472	581	478	147	208	195	100	290	246	206	288	252	190	396	126	190	92	211	243	52	9	9761
ENSG00000106278	PTPRZ1	1906	1813	998	647	597	534	269	234	223	228	254	189	182	173	181	158	226	149	127	122	213	214	75	22	9734
ENSG00000153253	SCN3A	1825	1576	1176	609	493	517	188	230	214	158	304	268	235	210	269	174	297	171	185	119	210	199	92	12	9731
ENSG00000142185	TRPM2	1893	1751	864	700	707	520	385	246	208	224	244	227	195	167	180	189	165	138	159	163	157	141	72	27	9722
ENSG00000023697	DERA	1961	1715	1266	496	530	451	205	253	205	136	294	231	187	234	189	184	321	124	153	109	200	197	63	16	9720
ENSG00000180815	MAP3K15	1945	1850	992	640	533	495	262	249	206	192	284	172	189	229	162	152	238	117	126	105	215	232	89	35	9709
ENSG00000156535	CD109	2093	1832	1137	548	488	460	209	253	190	142	245	224	191	188	194	200	264	130	156	94	194	192	59	21	9704
ENSG00000174306	ZHX3	2039	1970	1125	492	434	415	182	239	213	132	291	244	160	206	177	199	324	124	112	99	209	221	77	15	9699
ENSG00000122390	NAA60	1770	1878	808	715	595	524	398	228	300	216	237	171	177	226	195	242	177	194	132	146	146	106	80	24	9685
ENSG00000198092	TMPRSS11F	1957	1732	1231	513	438	513	174	254	170	110	278	209	210	245	260	180	331	133	166	69	186	229	85	10	9683
ENSG00000117533	VAMP4	1888	1907	1305	440	465	499	138	204	195	93	247	216	202	199	227	179	366	139	174	72	214	242	59	8	9678
ENSG00000124491	F13A1	1906	1911	979	588	504	491	279	256	228	207	263	220	199	167	191	206	211	111	144	147	177	199	61	24	9669
ENSG00000170558	CDH2	1851	1460	841	752	749	532	359	219	213	298	236	191	198	213	196	163	236	161	131	161	210	160	104	32	9666
ENSG00000170959	DCDC1	1928	1567	1386	455	504	440	149	252	186	107	256	243	202	288	211	156	373	122	187	86	228	261	56	14	9657
ENSG00000120071	KANSL1	1892	1742	895	689	728	492	340	280	262	247	250	218	168	188	146	142	142	139	156	145	166	134	66	29	9656
ENSG00000124406	ATP8A1	1876	1756	948	716	643	499	328	274	220	226	192	196	163	176	188	164	180	155	173	165	161	144	74	33	9650
ENSG00000153767	GTF2E1	1815	1675	1523	389	380	547	77	243	162	84	304	271	183	246	292	173	354	129	204	50	231	225	87	6	9650
ENSG00000145536	ADAMTS16	1861	1749	896	680	699	519	278	242	241	263	241	198	201	189	158	170	179	152	134	146	187	152	88	22	9645
ENSG00000154227	CERS3	2008	1761	961	631	671	451	352	238	204	238	215	219	161	171	168	163	153	160	173	141	172	141	70	22	9644
ENSG00000166743	ACSM1	2047	2101	1084	443	424	387	199	231	194	128	237	203	159	229	173	179	329	139	140	117	199	222	66	13	9643
ENSG00000099204	ABLIM1	1884	1776	860	672	673	502	314	259	249	242	289	207	192	166	192	144	164	160	134	149	159	151	71	30	9639
ENSG00000100239	PPP6R2	1846	1801	855	705	679	568	339	243	222	243	254	190	189	181	177	129	163	158	188	128	164	130	58	29	9639
ENSG00000077157	PPP1R12B	1899	1808	931	633	608	530	273	248	222	222	241	217	201	175	181	186	216	129	154	138	194	155	55	22	9638
ENSG00000185306	C12orf56	1921	1942	1124	505	516	427	231	256	193	150	252	201	166	204	179	181	287	130	152	130	176	208	81	14	9626
ENSG00000168615	ADAM9	1931	1899	1156	557	435	520	264	211	185	186	236	178	186	197	176	200	226	122	138	149	195	191	65	22	9625
ENSG00000064692	SNCAIP	1836	1693	1074	674	656	488	288	197	194	209	280	196	196	202	191	142	272	146	162	110	177	134	86	21	9624
ENSG00000112701	SENP6	1896	1860	1159	497	522	430	192	256	190	128	244	214	152	254	184	189	327	137	163	101	224	226	55	20	9620
ENSG00000173611	SCAI	1930	1861	976	622	578	470	269	234	201	196	266	188	155	163	202	203	201	146	156	119	193	177	93	19	9618
ENSG00000134278	SPIRE1	1894	1737	951	596	611	526	329	266	214	225	281	186	175	244	168	180	215	137	146	114	188	143	64	24	9614
ENSG00000166073	GPR176	1980	1718	1147	533	585	463	187	242	179	148	239	210	158	205	209	183	373	126	178	116	150	187	77	12	9605
ENSG00000171509	RXFP1	1888	1780	1026	575	568	448	226	257	237	193	282	219	190	196	199	151	266	164	154	113	162	208	79	21	9602
ENSG00000205726	ITSN1	1924	1742	795	684	676	563	300	227	239	216	288	219	171	183	169	145	160	120	145	160	184	143	110	29	9592
ENSG00000177453	NIM1K	1959	1937	1177	483	479	456	203	249	199	111	259	210	151	211	168	184	297	137	134	79	208	213	70	11	9585
ENSG00000184792	OSBP2	1814	1693	900	710	658	538	351	238	233	251	235	200	180	200	169	181	166	178	137	130	160	162	64	30	9578
ENSG00000173588	CEP83	1848	1730	1258	504	497	459	221	282	189	135	259	246	157	255	165	183	300	143	159	110	227	182	54	13	9576
ENSG00000172969	FRG2C	1964	1781	824	642	575	576	375	218	226	266	229	226	177	164	157	165	144	150	184	154	130	139	81	28	9575
ENSG00000123352	SPATS2	1966	1845	839	693	694	498	351	226	224	212	231	165	193	161	149	173	135	155	109	163	140	158	54	34	9568
ENSG00000113600	C9	1705	1601	1341	514	448	508	148	276	196	103	289	232	221	257	253	165	345	159	166	63	235	245	72	13	9555
ENSG00000167393	PPP2R3B	1764	1765	878	750	642	495	319	260	237	186	260	231	162	196	174	233	141	186	141	138	141	159	67	25	9550
ENSG00000169122	FAM110B	1970	1778	1189	501	512	370	207	263	184	155	292	210	159	257	174	193	291	130	113	125	192	207	60	10	9542
ENSG00000145088	EAF2	1936	1633	1344	399	496	453	160	255	194	93	282	255	172	270	202	174	348	125	142	99	213	220	64	10	9539
ENSG00000204965	PCDHA5	1940	1748	955	585	640	473	291	232	231	182	257	179	190	219	152	158	229	137	128	132	181	199	76	24	9538
ENSG00000018510	AGPS	1868	1573	1319	481	530	423	190	255	262	120	239	191	196	260	183	156	349	156	174	130	199	185	63	14	9516
ENSG00000187533	PRR27	1571	1389	1165	657	743	586	152	185	167	159	243	261	255	301	254	154	284	184	203	105	198	208	82	7	9513
ENSG00000138119	MYOF	1922	1767	895	711	607	471	340	232	223	218	249	204	162	173	154	163	184	144	156	138	156	148	63	29	9509
ENSG00000198087	CD2AP	1861	1770	1039	624	559	502	265	242	211	149	253	235	181	208	176	174	190	167	149	130	163	166	70	22	9506
ENSG00000136237	RAPGEF5	1763	1732	831	644	650	532	410	281	219	222	241	179	272	167	167	171	159	142	180	138	181	124	66	29	9500
ENSG00000124126	PREX1	1844	1681	834	690	658	536	308	277	275	237	246	219	168	176	198	150	156	164	154	136	150	148	68	26	9499
ENSG00000157216	SSBP3	1895	1733	870	665	621	488	367	252	238	234	222	177	190	168	159	166	163	193	138	153	161	138	76	23	9490
ENSG00000158966	CACHD1	1910	1672	842	691	653	514	337	257	225	212	253	180	208	181	168	164	165	151	152	151	168	127	77	28	9486
ENSG00000198478	SH3BGRL2	1972	1708	1489	335	422	425	107	232	151	81	230	191	176	276	169	200	373	103	203	83	245	247	49	13	9480
ENSG00000137177	KIF13A	1823	1746	795	676	663	550	336	264	241	272	222	186	170	186	174	168	176	149	142	127	165	151	70	23	9475
ENSG00000131773	KHDRBS3	1869	1813	954	610	697	474	261	219	223	220	197	204	199	178	150	168	220	123	157	119	185	148	65	17	9470
ENSG00000174672	BRSK2	1861	1735	871	649	695	453	324	215	222	246	260	200	184	197	192	191	165	171	135	154	129	127	56	21	9453
ENSG00000162104	ADCY9	1934	1687	896	656	599	522	343	245	242	227	256	193	181	167	175	179	149	164	143	130	157	130	52	24	9451
ENSG00000170832	USP32	1788	1584	931	689	711	490	318	265	236	252	263	206	191	202	153	196	148	142	93	169	159	157	61	35	9439
ENSG00000187535	IFT140	1861	1726	881	668	599	489	374	262	257	221	204	181	201	177	146	198	178	135	164	137	175	97	81	26	9438
ENSG00000177879	AP3S1	1778	1732	1399	417	471	447	118	231	194	105	259	209	194	245	184	154	394	112	221	79	183	242	58	8	9434
ENSG00000110031	LPXN	1819	1507	1460	414	494	446	95	214	155	95	252	233	199	289	252	160	451	118	233	81	172	221	65	4	9429
ENSG00000079335	CDC14A	1874	1851	959	601	534	450	274	219	206	194	233	234	172	186	179	151	224	101	155	125	182	212	88	17	9421
ENSG00000015171	ZMYND11	1882	1713	1164	548	501	475	208	286	194	144	257	196	157	205	202	150	264	132	139	113	219	189	64	19	9421
ENSG00000097007	ABL1	1936	1679	879	673	624	546	340	245	242	192	243	197	171	163	138	188	154	127	157	157	136	134	71	23	9415
ENSG00000140022	STON2	1918	1762	953	628	527	485	296	234	223	201	277	166	168	184	165	161	215	145	141	117	166	188	78	17	9415
ENSG00000112419	PHACTR2	1931	1735	1076	521	540	432	263	274	214	151	252	198	176	232	162	191	240	143	125	116	170	172	71	27	9412
ENSG00000154262	ABCA6	1663	1626	1233	586	530	516	155	210	161	127	297	219	249	223	253	157	315	120	192	73	212	201	87	5	9410
ENSG00000104714	ERICH1	1833	1855	848	692	561	526	313	235	224	199	213	237	139	162	214	195	162	154	136	139	153	121	56	19	9386
ENSG00000156931	VPS8	1898	1779	849	580	605	508	292	274	211	206	217	219	178	177	181	165	209	133	147	167	155	143	65	28	9386
ENSG00000159267	HLCS	1788	1755	889	694	581	592	316	236	230	202	243	203	185	160	148	164	161	139	151	130	154	131	83	43	9378
ENSG00000147905	ZCCHC7	1867	1584	812	568	758	477	295	271	270	208	265	191	179	182	186	155	200	149	139	111	240	171	79	17	9374
ENSG00000121749	TBC1D15	1614	1660	1127	596	516	566	168	218	223	120	260	229	203	226	245	155	293	143	184	104	188	225	102	8	9373
ENSG00000109471	IL2	1588	1529	1230	608	571	503	71	144	199	97	330	246	260	262	319	167	311	168	167	61	210	247	82	1	9371
ENSG00000138081	FBXO11	1816	1794	844	666	601	475	341	216	209	228	241	197	174	191	200	158	161	166	139	128	160	160	73	25	9363
ENSG00000085491	SLC25A24	1961	1546	1316	457	466	437	158	246	159	108	214	199	183	238	208	192	418	107	163	83	168	254	70	12	9363
ENSG00000148584	A1CF	1706	1392	1453	508	549	517	115	209	158	128	280	235	221	244	271	122	391	140	156	84	195	194	78	10	9356
ENSG00000136531	SCN2A	1704	1438	1127	554	593	521	213	211	235	172	273	231	211	246	250	152	298	146	182	150	160	194	79	16	9356
ENSG00000166016	ABTB2	1834	1637	844	693	675	482	325	245	247	245	230	181	171	173	174	149	181	145	155	146	154	153	80	35	9354
ENSG00000119778	ATAD2B	1822	1794	861	605	615	516	304	201	232	212	236	236	158	169	191	173	163	122	162	138	164	186	69	25	9354
ENSG00000143641	GALNT2	1891	1688	851	725	655	452	359	210	260	216	238	196	169	157	159	160	145	145	157	137	152	146	67	19	9354
ENSG00000129422	MTUS1	1766	1777	803	699	617	485	339	248	269	227	210	188	200	155	185	179	194	128	118	151	186	148	57	22	9351
ENSG00000123572	NRK	1614	1454	1152	580	592	529	155	196	191	149	301	220	245	280	250	119	353	146	209	68	203	236	97	10	9349
ENSG00000170035	UBE2E3	1675	1606	1070	566	503	592	184	201	233	121	296	226	235	226	239	144	280	148	205	81	188	216	101	12	9348
ENSG00000136546	SCN7A	1834	1574	978	572	578	496	240	237	213	217	239	229	201	190	207	167	206	162	198	115	193	202	75	21	9344
ENSG00000116539	ASH1L	1818	1718	853	634	628	534	348	225	230	247	220	199	172	204	165	183	170	130	131	148	144	130	84	28	9343
ENSG00000047662	FAM184B	1901	1716	963	536	547	479	253	276	220	192	260	199	163	184	180	166	240	139	127	142	204	156	63	28	9334
ENSG00000081842	PCDHA6	1893	1705	949	575	620	463	285	226	228	180	252	173	181	211	149	156	227	134	127	129	178	194	75	22	9332
ENSG00000152969	JAKMIP1	1787	1650	800	651	666	543	348	208	245	214	245	209	205	183	172	163	171	157	145	161	166	143	65	34	9331
ENSG00000143502	SUSD4	1925	1985	1000	515	464	415	203	233	162	127	248	203	139	218	146	191	317	128	116	109	200	200	67	15	9326
ENSG00000163138	PACRGL	1722	1594	1525	392	411	444	95	208	116	95	273	254	182	267	252	158	436	141	187	55	198	257	59	3	9324
ENSG00000204700	OR2J2	1570	1458	1354	548	660	501	49	160	138	83	283	256	217	270	288	162	409	162	182	61	197	246	67	0	9321
ENSG00000148143	ZNF462	1794	1637	1010	535	714	474	226	204	182	223	265	188	182	191	187	158	276	137	190	116	167	168	73	24	9321
ENSG00000171759	PAH	1938	1667	1223	459	491	412	177	200	161	110	292	196	175	264	236	167	379	112	151	81	166	195	61	7	9320
ENSG00000083307	GRHL2	1868	1629	894	651	610	438	281	287	230	241	227	213	181	189	164	179	217	124	169	162	135	135	58	35	9317
ENSG00000096093	EFHC1	1787	1710	1287	418	405	453	125	216	176	88	259	246	163	256	228	160	377	145	154	103	195	265	84	11	9311
ENSG00000168769	TET2	1858	1934	959	509	491	453	363	252	184	124	232	237	157	176	196	175	205	139	145	117	163	138	75	20	9302
ENSG00000149346	SLX4IP	1837	1645	858	670	665	467	322	241	229	240	231	191	142	195	168	194	176	166	142	137	128	153	77	24	9298
ENSG00000005339	CREBBP	1850	1713	807	654	589	503	373	259	243	236	232	163	175	163	181	152	154	171	123	128	195	134	68	30	9296
ENSG00000065675	PRKCQ	1937	1773	922	608	555	478	262	272	206	176	220	184	163	194	154	156	215	129	133	112	191	155	78	18	9291
ENSG00000115616	SLC9A2	1917	1592	1165	454	533	397	182	204	161	122	243	205	172	267	188	197	398	98	184	108	197	234	50	16	9284
ENSG00000094841	UPRT	1756	1384	1443	497	580	432	78	145	119	80	288	279	211	291	257	145	420	101	228	75	171	240	62	2	9284
ENSG00000027075	PRKCH	1834	1710	850	623	593	517	319	269	239	209	257	193	161	187	146	132	147	143	155	139	192	178	67	23	9283
ENSG00000128656	CHN1	1922	1728	862	593	494	448	273	254	229	169	241	232	193	172	214	156	193	140	135	125	177	215	81	36	9282
ENSG00000054965	FAM168A	1797	1706	917	652	651	470	342	258	201	204	229	196	163	173	168	181	159	156	148	123	157	129	73	18	9271
ENSG00000137145	DENND4C	1881	1766	867	654	552	440	290	236	234	191	283	184	138	204	203	180	156	170	113	135	159	131	68	35	9270
ENSG00000154122	ANKH	1854	1806	893	592	574	507	293	255	202	206	219	193	168	219	149	144	200	126	144	100	177	158	69	21	9269
ENSG00000178852	EFCAB13	1820	1733	1267	449	476	438	186	242	185	102	202	197	200	219	168	156	349	115	138	87	205	252	62	18	9266
ENSG00000153046	CDYL	1765	1698	974	639	589	439	252	248	186	182	255	201	172	170	204	192	220	130	146	130	187	176	75	25	9255
ENSG00000163491	NEK10	1766	1555	1097	553	578	465	232	244	187	170	296	198	182	209	198	163	246	113	147	123	172	200	135	23	9252
ENSG00000198373	WWP2	1769	1723	874	697	594	485	356	258	206	242	238	195	170	186	158	138	147	147	127	127	187	150	59	19	9252
ENSG00000221947	XKR9	1871	1730	1276	413	400	366	139	250	177	93	275	228	194	230	184	184	372	133	145	64	201	254	66	4	9249
ENSG00000064999	ANKS1A	1758	1658	843	651	582	475	368	228	243	203	297	214	202	143	199	185	195	160	137	156	163	101	56	28	9245
ENSG00000137500	CCDC90B	1846	1543	1621	336	490	352	63	231	114	68	255	186	188	270	208	183	451	114	163	67	183	267	43	3	9245
ENSG00000179588	ZFPM1	1918	1722	849	589	527	475	349	264	256	228	251	221	167	168	147	167	165	160	178	107	138	123	58	16	9243
ENSG00000073792	IGF2BP2	1753	1758	820	641	651	465	307	220	273	234	219	193	192	161	174	155	164	175	166	123	168	134	60	23	9229
ENSG00000140873	ADAMTS18	1858	1855	851	620	519	485	307	233	233	218	210	198	154	203	150	153	175	120	153	117	160	169	70	17	9228
ENSG00000221818	EBF2	1657	1696	854	677	661	516	347	220	242	208	230	216	183	182	155	167	191	150	117	152	155	140	88	24	9228
ENSG00000177565	TBL1XR1	1816	1632	795	688	644	486	326	250	239	227	248	196	188	161	166	155	193	123	141	142	159	141	78	33	9227
ENSG00000071054	MAP4K4	1737	1675	809	716	664	509	295	229	205	234	249	233	199	145	159	177	157	160	139	145	160	130	63	28	9217
ENSG00000175344	CHRNA7	1757	1531	1122	523	556	446	220	267	197	167	297	211	182	268	155	174	326	126	133	101	209	163	71	10	9212
ENSG00000131781	FMO5	1847	1683	1335	436	430	410	97	209	156	83	273	228	190	222	205	190	393	126	128	78	200	218	67	5	9209
ENSG00000106692	FKTN	1824	1661	1270	455	414	480	134	210	183	104	266	213	179	248	271	144	380	111	143	76	170	193	70	8	9207
ENSG00000136231	IGF2BP3	1808	1743	877	638	558	482	313	238	215	185	266	212	174	186	154	170	200	124	132	136	165	142	66	19	9203
ENSG00000254709	IGLL5	244	200	103	1774	1887	87	39	28	27	77	38	31	711	268	483	19	1004	760	19	16	783	427	157	19	9201
ENSG00000139323	POC1B	1848	1642	1137	450	527	435	164	256	164	107	229	206	157	250	198	193	345	143	154	92	179	223	70	21	9190
ENSG00000172765	TMCC1	1821	1655	812	673	659	516	304	217	251	213	250	223	173	163	165	144	150	148	123	122	147	144	71	31	9175
ENSG00000261609	GAN	1924	1895	1266	379	349	433	176	246	185	131	199	215	157	234	112	218	308	83	103	87	207	186	60	16	9169
ENSG00000137571	SLCO5A1	1869	1696	963	605	442	493	232	254	235	215	235	202	151	186	184	174	236	125	123	106	187	189	46	19	9167
ENSG00000148634	HERC4	1929	1638	777	634	578	542	306	216	210	187	216	216	176	166	147	174	180	180	145	168	144	133	78	20	9160
ENSG00000058866	DGKG	1698	1725	826	650	620	472	309	264	246	245	269	187	171	170	148	162	183	133	145	166	152	137	56	23	9157
ENSG00000197467	COL13A1	1896	1593	828	621	612	498	337	208	229	216	229	212	188	131	187	164	149	174	151	171	137	125	67	31	9154
ENSG00000131378	RFTN1	1760	1534	828	662	766	482	331	260	208	228	210	188	157	166	167	171	163	164	134	132	183	146	78	33	9151
ENSG00000137513	NARS2	1901	1812	1042	430	495	458	196	264	165	165	215	200	142	212	166	168	246	141	166	114	172	207	57	16	9150
ENSG00000163611	SPICE1	1750	1635	1296	452	416	431	174	275	178	108	255	199	177	235	190	199	307	96	167	105	182	239	66	18	9150
ENSG00000137073	UBAP2	1790	1691	801	700	648	479	332	213	226	243	225	175	169	155	171	168	166	145	114	138	136	163	73	29	9150
ENSG00000182095	TNRC18	1779	1690	815	671	623	435	357	266	239	216	249	163	187	188	147	157	149	158	123	154	140	134	74	35	9149
ENSG00000149177	PTPRJ	1754	1801	806	625	604	502	296	213	234	204	259	178	183	161	166	166	157	172	130	117	173	142	74	27	9144
ENSG00000197535	MYO5A	1832	1710	871	622	506	457	251	242	371	191	270	175	171	191	154	167	201	113	127	118	181	156	49	17	9143
ENSG00000067606	PRKCZ	1762	1632	851	642	629	509	354	240	231	221	207	216	193	168	169	173	139	153	122	157	152	137	67	18	9142
ENSG00000159733	ZFYVE28	1876	1606	780	660	612	509	286	231	274	209	209	186	230	177	156	179	184	133	130	132	131	149	76	27	9142
ENSG00000006459	KDM7A	1844	1679	1074	536	468	417	197	239	182	167	239	201	178	251	168	175	273	113	142	125	199	193	57	16	9133
ENSG00000065883	CDK13	1779	1760	978	559	540	417	256	287	215	170	241	192	153	210	163	192	229	127	114	109	201	155	64	20	9131
ENSG00000031691	CENPQ	1658	1297	1494	399	465	421	96	209	184	94	253	225	231	272	258	175	450	139	173	64	211	280	60	10	9118
ENSG00000275395	FCGBP	1656	1718	844	678	610	535	380	201	196	169	212	245	181	224	178	154	133	133	128	142	147	155	65	30	9114
ENSG00000139116	KIF21A	1771	1665	847	657	533	538	264	223	218	174	268	182	208	188	179	142	193	149	139	123	177	168	84	24	9114
ENSG00000203867	RBM20	1813	1601	872	650	602	477	336	243	235	242	249	181	177	173	173	151	140	141	140	157	138	127	64	21	9103
ENSG00000127074	RGS13	1742	1451	1367	449	519	494	103	158	135	93	233	239	209	266	253	161	307	142	221	86	193	209	66	7	9103
ENSG00000081923	ATP8B1	1684	1689	796	670	641	477	342	192	238	207	247	190	182	192	190	167	185	138	131	165	154	119	74	28	9098
ENSG00000083544	TDRD3	1805	1797	948	521	484	437	253	254	216	143	290	220	170	180	155	126	234	139	149	102	178	193	74	27	9095
ENSG00000134490	TMEM241	1824	1915	948	516	469	412	219	271	189	144	287	207	143	202	133	173	257	96	94	115	205	178	81	17	9095
ENSG00000101251	SEL1L2	1774	1585	869	644	658	468	351	215	211	226	206	193	170	164	184	158	166	156	129	148	165	149	76	23	9088
ENSG00000146477	SLC22A3	1934	1887	1114	449	428	416	164	219	152	123	238	187	170	185	151	193	250	104	122	111	173	230	68	17	9085
ENSG00000076356	PLXNA2	1742	1618	770	703	627	478	293	247	240	258	225	182	173	169	165	151	183	142	153	167	156	137	76	23	9078
ENSG00000020577	SAMD4A	1726	1756	813	660	568	475	315	220	211	260	230	188	168	218	154	145	159	138	157	134	157	142	60	22	9076
ENSG00000101680	LAMA1	1754	1528	777	678	671	495	311	214	231	238	239	199	186	188	130	186	187	135	146	144	177	146	77	24	9061
ENSG00000198963	RORB	1688	1513	964	618	613	501	248	258	196	174	244	192	203	189	210	161	220	147	146	105	172	194	71	31	9058
ENSG00000197887	OR1S2	2081	1417	865	541	930	523	161	142	155	179	182	191	190	155	213	112	206	114	189	99	168	188	49	6	9056
ENSG00000126870	WDR60	1738	1627	836	718	666	446	335	243	220	226	252	232	170	149	183	153	141	141	123	112	117	120	78	30	9056
ENSG00000054282	SDCCAG8	1695	1556	813	658	689	499	327	242	239	246	269	224	156	162	160	166	170	129	134	120	155	140	84	22	9055
ENSG00000130997	POLN	1892	1671	831	596	550	431	296	232	228	182	244	153	170	179	168	173	190	131	139	129	175	191	73	21	9045
ENSG00000198815	FOXJ3	1769	1615	939	633	500	481	308	252	206	215	228	192	165	188	210	166	158	153	118	146	167	139	78	18	9044
ENSG00000197386	HTT	1854	1607	982	579	567	394	245	298	225	180	231	194	127	235	138	169	204	105	142	139	192	155	55	24	9041
ENSG00000170873	MTSS1	1716	1612	821	696	644	481	328	232	225	256	233	161	189	152	221	141	160	135	154	146	120	144	54	16	9037
ENSG00000064393	HIPK2	1738	1664	870	614	609	447	291	254	228	216	217	202	156	201	175	179	172	131	150	140	155	139	65	23	9036
ENSG00000009413	REV3L	1749	1636	791	617	649	489	322	233	244	219	218	200	156	177	164	172	156	134	183	146	121	145	82	30	9033
ENSG00000163864	NMNAT3	1951	1859	1064	444	419	368	150	279	170	140	259	198	149	179	161	152	318	96	97	101	201	197	60	15	9027
ENSG00000151693	ASAP2	1790	1629	893	663	576	498	279	227	246	216	218	164	189	191	149	162	144	149	104	156	148	143	58	34	9026
ENSG00000240403	KIR3DL2	1710	1679	822	598	668	456	303	247	307	208	193	224	201	165	103	161	124	132	200	111	184	143	62	24	9025
ENSG00000115365	LANCL1	1687	1436	1432	421	570	437	104	192	110	91	257	191	188	253	228	140	430	115	237	69	171	220	37	4	9020
ENSG00000133961	NUMB	1788	1695	959	603	565	437	341	226	221	186	268	174	153	193	133	145	139	133	124	158	163	137	54	16	9011
ENSG00000109906	ZBTB16	1717	1624	777	644	658	481	346	270	213	202	217	208	173	149	157	136	173	131	157	150	172	156	67	30	9008
ENSG00000198286	CARD11	1708	1753	776	628	696	484	305	207	213	234	199	174	175	162	178	169	183	127	118	132	137	151	69	28	9006
ENSG00000099331	MYO9B	1800	1661	814	620	597	490	292	258	231	222	212	171	171	170	174	194	158	143	151	126	130	126	64	30	9005
ENSG00000196344	ADH7	1422	1312	1351	512	500	539	88	170	161	92	330	267	241	301	323	119	346	174	197	75	172	228	81	3	9004
ENSG00000144395	CCDC150	1749	1490	1308	389	424	425	140	227	174	99	240	223	187	263	205	184	365	134	139	98	213	255	60	9	9000
ENSG00000128849	CGNL1	1704	1675	781	674	631	477	314	237	190	224	239	171	202	178	160	156	158	140	143	157	160	139	70	19	8999
ENSG00000101464	PIGU	1879	1755	826	567	563	460	308	210	199	257	219	188	156	179	144	185	144	124	120	117	139	160	60	39	8998
ENSG00000147676	MAL2	1781	1510	1223	479	434	514	113	203	131	85	280	205	188	209	262	157	348	135	169	61	187	242	73	6	8995
ENSG00000027001	MIPEP	1788	1806	1019	537	412	406	217	240	195	192	271	175	168	188	149	166	253	105	145	117	172	165	77	12	8975
ENSG00000197888	UGT2B17	1657	1306	1293	504	412	453	86	200	154	81	274	254	222	272	381	169	389	146	168	46	200	219	83	3	8972
ENSG00000038945	MSR1	1867	1563	986	564	539	502	233	222	166	172	243	197	177	148	204	169	219	111	149	101	170	178	66	21	8967
ENSG00000134138	MEIS2	1770	1549	797	639	625	488	315	234	215	237	218	196	172	183	157	156	154	141	136	152	158	132	92	30	8946
ENSG00000169752	NRG4	1763	1658	1436	300	453	298	121	257	117	62	224	257	163	301	121	199	390	99	108	85	216	255	47	13	8943
ENSG00000105426	PTPRS	1705	1662	782	657	615	475	329	231	239	228	232	181	175	145	153	179	134	153	141	136	150	149	66	25	8942
ENSG00000187676	B3GLCT	1779	1530	1231	443	416	401	186	293	141	145	246	177	164	285	158	156	323	110	137	125	213	213	53	15	8940
ENSG00000164080	RAD54L2	1879	1678	1117	427	470	383	215	279	178	130	238	205	134	266	123	181	299	90	96	82	217	181	61	9	8938
ENSG00000241058	NSUN6	1778	1787	916	523	505	435	239	236	196	164	223	213	152	227	158	169	251	107	125	110	166	161	74	20	8935
ENSG00000137871	ZNF280D	1703	1465	1149	525	530	450	168	199	201	125	272	201	203	201	212	127	262	150	159	93	258	174	90	16	8933
ENSG00000271425	NBPF10	1667	1759	892	617	525	483	340	232	226	221	261	180	170	187	171	160	137	142	120	116	120	116	63	27	8932
ENSG00000160868	CYP3A4	1925	1622	1404	242	538	309	62	188	89	59	224	205	157	220	189	174	545	88	178	65	168	240	32	5	8928
ENSG00000069702	TGFBR3	1709	1618	772	585	712	458	341	231	191	242	261	194	149	167	151	178	163	145	135	153	139	119	74	26	8913
ENSG00000130508	PXDN	1732	1672	752	605	692	486	312	231	217	214	250	175	198	182	155	153	146	129	138	111	152	107	70	27	8906
ENSG00000173064	HECTD4	1747	1582	792	662	654	462	305	218	237	221	200	177	153	220	167	170	181	120	103	152	154	133	68	24	8902
ENSG00000156463	SH3RF2	1768	1704	957	496	566	428	224	234	154	168	256	201	175	179	199	158	258	137	125	102	154	178	65	15	8901
ENSG00000011275	RNF216	1694	1600	769	635	626	537	330	288	232	225	211	188	177	160	143	143	135	132	134	144	166	139	63	28	8899
ENSG00000117859	OSBPL9	1869	1617	892	572	462	436	269	197	221	192	242	187	175	177	161	176	227	134	142	117	195	150	66	22	8898
ENSG00000090530	P3H2	1667	1786	835	582	548	441	283	208	207	172	234	211	169	185	177	159	200	120	145	135	177	173	64	20	8898
ENSG00000180628	PCGF5	1643	1598	1078	485	502	519	108	157	206	93	276	233	196	232	267	145	253	131	191	55	201	230	91	7	8897
ENSG00000145888	GLRA1	1915	1710	1070	462	458	431	199	259	173	129	218	195	145	176	153	203	238	97	107	111	188	177	62	16	8892
ENSG00000105894	PTN	1678	1603	1017	566	552	472	178	181	156	166	257	208	193	215	210	111	295	147	130	87	184	185	79	10	8880
ENSG00000081014	AP4E1	1900	1961	1024	416	339	407	143	194	190	116	274	193	165	161	166	173	266	86	128	95	160	232	62	14	8865
ENSG00000146247	PHIP	1588	1360	1050	540	443	471	203	214	201	133	239	197	233	217	237	141	246	163	161	97	188	430	92	18	8862
ENSG00000106018	VIPR2	1649	1611	900	650	636	442	289	228	237	188	222	175	164	194	184	155	156	160	127	138	129	138	69	21	8862
ENSG00000284862	CCDC39	1637	1528	1086	442	507	483	133	183	189	101	288	198	223	236	257	150	333	133	155	77	195	240	71	16	8861
ENSG00000171056	SOX7	1732	1677	828	654	595	485	293	188	196	177	181	197	168	138	174	168	180	122	140	145	182	140	75	26	8861
ENSG00000124813	RUNX2	1664	1640	777	636	659	491	331	216	213	217	204	186	195	185	157	142	144	137	128	144	148	137	59	38	8848
ENSG00000189079	ARID2	1809	1706	740	729	520	453	302	216	217	187	232	170	183	150	162	175	147	166	99	141	118	139	60	25	8846
ENSG00000138798	EGF	1843	1731	1196	415	430	378	153	251	165	108	245	176	148	208	138	163	271	117	127	111	186	223	52	5	8840
ENSG00000186409	CCDC30	1847	1738	1001	479	439	420	215	240	198	159	226	170	135	234	128	200	245	96	138	100	184	160	69	14	8835
ENSG00000103404	USP31	1769	1727	1139	380	437	356	203	280	188	115	260	194	133	219	130	202	289	104	126	105	176	215	65	23	8835
ENSG00000156564	LRFN2	1794	1566	753	640	570	460	312	215	214	236	238	194	165	149	159	150	188	131	157	150	156	140	59	32	8828
ENSG00000160563	MED27	1761	1777	875	529	483	526	256	236	204	135	241	189	132	151	147	195	179	124	135	117	190	165	55	24	8826
ENSG00000138777	PPA2	1695	1616	1219	470	464	439	202	262	171	136	202	211	151	207	132	176	244	123	131	112	195	192	59	15	8824
ENSG00000189221	MAOA	1927	1736	1180	362	375	358	101	214	131	73	252	195	172	246	190	160	365	87	165	52	190	215	55	12	8813
ENSG00000185480	PARPBP	1698	1581	1208	427	436	348	132	218	196	101	270	228	160	263	196	179	339	101	137	98	201	228	57	10	8812
ENSG00000155875	SAXO1	1867	1672	990	476	493	424	228	267	163	162	224	188	128	185	144	184	224	102	112	109	189	201	67	8	8807
ENSG00000140694	PARN	1737	1600	812	544	531	450	325	264	263	221	259	198	172	171	165	160	145	104	149	136	147	158	72	23	8806
ENSG00000125703	ATG4C	1697	1605	1154	424	498	456	153	202	167	94	230	202	167	200	210	176	304	105	182	93	190	224	64	7	8804
ENSG00000113657	DPYSL3	1874	1694	1003	447	457	395	208	194	179	148	234	178	191	182	182	159	277	123	137	97	175	195	63	10	8802
ENSG00000164815	ORC5	1703	1396	1161	478	477	459	165	227	196	115	273	226	214	214	234	163	299	140	122	96	165	191	71	17	8802
ENSG00000196586	MYO6	1754	1627	875	573	522	449	261	211	175	169	245	169	156	213	193	164	218	144	122	105	181	168	80	23	8797
ENSG00000080561	MID2	1678	1539	1221	456	399	478	129	182	135	90	267	190	156	277	208	161	431	102	158	77	181	233	42	6	8796
[truncated: 16,450 more rows]
