# Supplementary material for: Analysis of 3760 hematologic malignancies reveals rare transcriptomic aberrations of driver genes
Source: Genome Med. 2024 May 20;16:70. doi: 10.1186/s13073-024-01331-6 (PMC11103968; doi:10.1186/s13073-024-01331-6)
Supplement: Supplementary file 5 — Additional file 5: Table S4. Number of filtered variants aggregated by disease entities, genes and VEP consequences. [file 13073_2024_1331_MOESM5_ESM.csv]

GeneID	GeneSymbol	Consequence	IMPACT	AML	MDS	MPN	CLL	MM	BCP-ALL	CMML	Mastocytosis	CML	T-NHL	T-ALL	MDS/MPN-U	MZL	MCL	HCL	aCML	HGBL	LPL	MDS/MPN-RS-T	CLPD-NK	FL	B-NHL	HCL-V	MGUS	Total
ENSG00000138722	MMRN1	splice_acceptor_variant	HIGH	25	21	5	6	5	5	6	6	1	5	2	4	3	4	0	1	4	3	0	1	1	2	0	0	110
ENSG00000174194	AGAP8	splice_acceptor_variant	HIGH	6	6	3	2	3	4	3	0	1	1	1	1	0	3	2	2	1	0	0	0	0	1	0	0	40
ENSG00000127616	SMARCA4	splice_acceptor_variant	HIGH	3	6	9	1	0	2	2	1	0	1	0	0	2	0	0	0	0	1	1	0	0	2	0	0	31
ENSG00000172046	USP19	splice_acceptor_variant	HIGH	3	6	3	2	0	3	2	2	2	0	1	0	0	0	0	1	0	0	2	1	2	1	0	0	31
ENSG00000184185	KCNJ12	splice_acceptor_variant	HIGH	1	3	3	5	4	1	2	0	2	1	0	0	1	2	1	1	0	1	0	0	2	0	0	0	30
ENSG00000196361	ELAVL3	splice_acceptor_variant	HIGH	8	2	2	3	1	0	1	1	0	1	1	0	0	0	0	1	0	2	1	0	0	0	0	0	24
ENSG00000136274	NACAD	splice_acceptor_variant	HIGH	11	2	2	1	5	0	0	0	0	1	0	1	1	0	0	0	0	0	0	0	0	0	0	0	24
ENSG00000204790	CBWD6	splice_acceptor_variant	HIGH	4	3	1	0	3	3	0	0	1	1	0	0	1	0	1	0	0	1	1	1	1	0	0	0	22
ENSG00000136856	SLC2A8	splice_acceptor_variant	HIGH	3	3	2	3	0	1	0	0	1	1	0	1	1	0	0	3	2	0	1	0	0	0	0	0	22
ENSG00000204632	HLA-G	splice_acceptor_variant	HIGH	4	5	0	2	1	0	1	1	0	0	0	0	0	0	0	0	0	0	0	0	1	0	0	0	15
ENSG00000173801	JUP	splice_acceptor_variant	HIGH	1	7	0	0	1	0	0	0	0	1	0	0	0	1	0	0	0	0	1	0	2	0	1	0	15
ENSG00000197616	MYH6	splice_acceptor_variant	HIGH	1	9	0	2	0	0	0	0	0	0	0	1	0	0	1	0	1	0	0	0	0	0	0	0	15
ENSG00000141510	TP53	splice_acceptor_variant	HIGH	6	4	1	1	0	0	0	0	0	0	0	1	0	0	0	0	1	0	0	0	0	1	0	0	15
ENSG00000168056	LTBP3	splice_acceptor_variant	HIGH	2	1	3	0	0	0	0	1	0	1	0	2	0	1	0	1	0	0	1	0	0	1	0	0	14
ENSG00000277481	PKD1L3	splice_acceptor_variant	HIGH	2	4	2	1	0	2	0	0	0	0	0	0	0	0	1	0	1	0	0	0	1	0	0	0	14
ENSG00000166157	TPTE	splice_acceptor_variant	HIGH	4	2	2	1	3	2	0	0	0	0	0	0	0	0	0	0	0	0	0	0	0	0	0	0	14
ENSG00000142173	COL6A2	splice_acceptor_variant	HIGH	4	1	1	1	3	0	0	0	1	0	0	0	1	0	0	0	1	0	0	0	0	0	0	0	13
ENSG00000119772	DNMT3A	splice_acceptor_variant	HIGH	5	3	0	0	0	0	0	1	0	1	0	2	0	0	0	0	0	0	1	0	0	0	0	0	13
ENSG00000157423	HYDIN	splice_acceptor_variant	HIGH	2	4	1	1	0	1	0	0	0	1	0	0	1	0	0	1	1	0	0	0	0	0	0	0	13
ENSG00000145555	MYO10	splice_acceptor_variant	HIGH	4	3	1	0	0	0	0	1	0	0	0	0	2	0	1	0	0	0	0	1	0	0	0	0	13
ENSG00000135976	ANKRD36	splice_acceptor_variant	HIGH	2	1	3	2	0	0	0	0	0	0	0	0	0	0	1	2	1	0	0	0	0	0	0	0	12
ENSG00000078114	NEBL	splice_acceptor_variant	HIGH	5	2	0	0	0	1	0	0	0	0	0	0	0	0	0	0	1	2	1	0	0	0	0	0	12
ENSG00000164520	RAET1E	splice_acceptor_variant	HIGH	4	1	1	0	1	1	1	1	0	0	1	0	0	0	0	0	0	0	0	0	0	0	1	0	12
ENSG00000159496	RGL4	splice_acceptor_variant	HIGH	4	1	1	1	0	0	1	0	1	0	0	0	0	0	0	1	1	0	0	1	0	0	0	0	12
ENSG00000100156	SLC16A8	splice_acceptor_variant	HIGH	1	2	1	1	0	0	0	1	2	1	1	0	0	1	0	0	0	0	0	1	0	0	0	0	12
ENSG00000135773	CAPN9	splice_acceptor_variant	HIGH	2	3	0	0	1	1	0	0	0	0	2	0	1	1	0	0	0	0	0	0	0	0	0	0	11
ENSG00000006016	CRLF1	splice_acceptor_variant	HIGH	2	0	3	1	0	0	0	1	1	0	1	0	0	1	0	0	0	1	0	0	0	0	0	0	11
ENSG00000261739	GOLGA8S	splice_acceptor_variant	HIGH	2	2	1	1	2	1	1	0	0	0	0	0	0	0	0	0	1	0	0	0	0	0	0	0	11
ENSG00000219481	NBPF1	splice_acceptor_variant	HIGH	3	3	2	0	0	0	0	0	0	1	2	0	0	0	0	0	0	0	0	0	0	0	0	0	11
ENSG00000145198	VWA5B2	splice_acceptor_variant	HIGH	2	1	2	2	0	0	0	1	0	1	0	0	0	1	0	1	0	0	0	0	0	0	0	0	11
ENSG00000129467	ADCY4	splice_acceptor_variant	HIGH	6	1	0	0	0	1	1	0	0	0	0	0	0	0	0	1	0	0	0	0	0	0	0	0	10
ENSG00000092847	AGO1	splice_acceptor_variant	HIGH	2	1	1	3	0	0	1	0	0	0	0	0	0	0	0	0	0	1	0	0	1	0	0	0	10
ENSG00000196954	CASP4	splice_acceptor_variant	HIGH	0	0	3	0	2	0	0	2	0	0	0	0	0	0	0	0	0	1	0	1	1	0	0	0	10
ENSG00000124749	COL21A1	splice_acceptor_variant	HIGH	1	1	1	0	1	1	1	0	0	0	2	0	0	1	0	0	0	0	1	0	0	0	0	0	10
ENSG00000174485	DENND4A	splice_acceptor_variant	HIGH	6	1	0	2	0	0	0	0	0	0	0	1	0	0	0	0	0	0	0	0	0	0	0	0	10
ENSG00000185522	LMNTD2	splice_acceptor_variant	HIGH	2	2	2	0	0	0	1	0	0	0	1	0	0	1	0	0	0	1	0	0	0	0	0	0	10
ENSG00000164073	MFSD8	splice_acceptor_variant	HIGH	2	4	0	2	0	0	0	0	0	0	0	0	2	0	0	0	0	0	0	0	0	0	0	0	10
ENSG00000101972	STAG2	splice_acceptor_variant	HIGH	7	1	0	0	0	0	1	1	0	0	0	0	0	0	0	0	0	0	0	0	0	0	0	0	10
ENSG00000168769	TET2	splice_acceptor_variant	HIGH	1	3	1	0	0	0	3	2	0	0	0	0	0	0	0	0	0	0	0	0	0	0	0	0	10
ENSG00000167548	KMT2D	splice_acceptor_variant	HIGH	0	0	0	0	0	0	0	0	0	0	0	0	2	0	0	0	1	0	0	0	6	0	0	0	9
ENSG00000131951	LRRC9	splice_acceptor_variant	HIGH	1	2	1	1	1	1	1	1	0	0	0	0	0	0	0	0	0	0	0	0	0	0	0	0	9
ENSG00000163564	PYHIN1	splice_acceptor_variant	HIGH	1	4	1	0	0	1	0	0	0	0	0	0	0	0	0	0	0	0	1	0	1	0	0	0	9
ENSG00000135622	SEMA4F	splice_acceptor_variant	HIGH	4	1	1	0	0	0	0	0	1	0	0	0	0	1	0	0	0	0	0	1	0	0	0	0	9
ENSG00000150244	TRIM48	splice_acceptor_variant	HIGH	1	0	0	2	0	0	1	1	0	0	0	0	0	0	2	1	0	1	0	0	0	0	0	0	9
ENSG00000196387	ZNF140	splice_acceptor_variant	HIGH	2	2	0	0	0	1	0	0	0	0	0	1	0	0	0	0	0	1	0	0	1	1	0	0	9
ENSG00000243480	AMY2A	splice_acceptor_variant	HIGH	2	1	0	0	1	1	0	0	0	0	0	0	1	0	0	1	0	0	0	0	0	1	0	0	8
ENSG00000074410	CA12	splice_acceptor_variant	HIGH	1	4	0	0	2	0	0	0	0	0	0	0	0	0	0	0	0	1	0	0	0	0	0	0	8
ENSG00000106328	FSCN3	splice_acceptor_variant	HIGH	2	1	1	2	0	1	0	0	0	0	0	0	0	1	0	0	0	0	0	0	0	0	0	0	8
ENSG00000159289	GOLGA6A	splice_acceptor_variant	HIGH	0	2	1	0	0	0	1	0	0	0	1	0	0	2	0	0	0	0	0	0	0	1	0	0	8
ENSG00000180815	MAP3K15	splice_acceptor_variant	HIGH	1	1	0	1	2	0	0	0	1	0	0	1	0	0	1	0	0	0	0	0	0	0	0	0	8
ENSG00000175221	MED16	splice_acceptor_variant	HIGH	1	1	0	0	0	1	0	2	0	0	0	1	0	1	0	0	1	0	0	0	0	0	0	0	8
ENSG00000135540	NHSL1	splice_acceptor_variant	HIGH	1	1	2	1	0	0	0	1	0	1	0	0	0	0	0	1	0	0	0	0	0	0	0	0	8
ENSG00000135336	ORC3	splice_acceptor_variant	HIGH	2	3	0	1	1	0	0	0	0	0	0	0	0	0	0	0	0	0	0	0	1	0	0	0	8
ENSG00000187950	OVCH1	splice_acceptor_variant	HIGH	1	1	0	1	0	1	0	0	1	0	0	0	0	2	0	0	0	0	0	0	0	1	0	0	8
ENSG00000040275	SPDL1	splice_acceptor_variant	HIGH	3	2	2	0	0	0	0	0	0	0	0	0	0	0	0	0	0	0	0	1	0	0	0	0	8
ENSG00000155657	TTN	splice_acceptor_variant	HIGH	1	1	1	0	0	1	1	0	0	0	0	0	0	1	0	0	1	0	0	1	0	0	0	0	8
ENSG00000181315	ZNF322	splice_acceptor_variant	HIGH	3	1	1	0	0	0	1	0	0	0	0	0	0	0	1	0	1	0	0	0	0	0	0	0	8
ENSG00000163697	APBB2	splice_acceptor_variant	HIGH	2	1	1	0	0	1	0	0	0	0	0	0	1	0	0	0	1	0	0	0	0	0	0	0	7
ENSG00000142330	CAPN10	splice_acceptor_variant	HIGH	0	2	0	0	0	0	0	0	0	0	1	0	0	0	1	0	1	1	0	0	0	1	0	0	7
ENSG00000110395	CBL	splice_acceptor_variant	HIGH	4	0	0	0	0	0	1	0	0	0	0	0	0	0	0	2	0	0	0	0	0	0	0	0	7
ENSG00000103021	CCDC113	splice_acceptor_variant	HIGH	1	0	2	0	0	1	0	1	0	0	1	0	0	1	0	0	0	0	0	0	0	0	0	0	7
ENSG00000126001	CEP250	splice_acceptor_variant	HIGH	1	2	1	0	0	0	0	0	1	1	0	0	0	0	1	0	0	0	0	0	0	0	0	0	7
ENSG00000082293	COL19A1	splice_acceptor_variant	HIGH	1	2	0	1	0	0	1	0	0	0	1	0	0	0	0	0	0	0	1	0	0	0	0	0	7
ENSG00000187609	EXD3	splice_acceptor_variant	HIGH	1	2	2	0	0	0	0	0	0	0	0	0	0	1	1	0	0	0	0	0	0	0	0	0	7
ENSG00000106462	EZH2	splice_acceptor_variant	HIGH	3	1	1	0	0	0	0	0	0	0	0	2	0	0	0	0	0	0	0	0	0	0	0	0	7
ENSG00000005436	GCFC2	splice_acceptor_variant	HIGH	0	2	2	0	0	1	1	0	0	0	0	1	0	0	0	0	0	0	0	0	0	0	0	0	7
ENSG00000167702	KIFC2	splice_acceptor_variant	HIGH	0	0	3	1	0	0	0	0	0	0	0	0	0	0	0	2	0	1	0	0	0	0	0	0	7
ENSG00000196712	NF1	splice_acceptor_variant	HIGH	2	0	1	0	0	1	2	0	0	0	0	0	0	0	0	0	0	0	0	0	1	0	0	0	7
ENSG00000087303	NID2	splice_acceptor_variant	HIGH	3	2	0	0	0	0	0	0	0	0	0	1	0	0	0	0	1	0	0	0	0	0	0	0	7
ENSG00000100033	PRODH	splice_acceptor_variant	HIGH	2	2	0	1	0	0	0	0	0	1	1	0	0	0	0	0	0	0	0	0	0	0	0	0	7
ENSG00000042445	RETSAT	splice_acceptor_variant	HIGH	3	0	1	1	0	1	0	0	0	1	0	0	0	0	0	0	0	0	0	0	0	0	0	0	7
ENSG00000154134	ROBO3	splice_acceptor_variant	HIGH	1	2	2	0	0	0	0	1	0	0	0	0	0	0	0	1	0	0	0	0	0	0	0	0	7
ENSG00000008988	RPS20	splice_acceptor_variant	HIGH	2	1	0	0	1	2	0	0	0	0	0	0	1	0	0	0	0	0	0	0	0	0	0	0	7
ENSG00000206072	SERPINB11	splice_acceptor_variant	HIGH	2	0	1	1	0	1	0	0	0	0	0	0	0	1	0	1	0	0	0	0	0	0	0	0	7
ENSG00000136059	VILL	splice_acceptor_variant	HIGH	4	0	0	0	0	2	0	0	0	0	0	1	0	0	0	0	0	0	0	0	0	0	0	0	7
ENSG00000108602	ALDH3A1	splice_acceptor_variant	HIGH	1	1	0	0	1	1	0	0	0	2	0	0	0	0	0	0	0	0	0	0	0	0	0	0	6
ENSG00000215915	ATAD3C	splice_acceptor_variant	HIGH	1	1	1	1	0	0	0	0	0	0	0	0	0	0	0	1	0	0	0	0	1	0	0	0	6
ENSG00000149311	ATM	splice_acceptor_variant	HIGH	1	0	0	1	0	1	0	0	0	1	0	1	0	1	0	0	0	0	0	0	0	0	0	0	6
ENSG00000172508	CARNS1	splice_acceptor_variant	HIGH	0	1	0	0	0	0	0	0	0	0	0	0	0	2	1	0	0	0	0	1	1	0	0	0	6
ENSG00000100422	CERK	splice_acceptor_variant	HIGH	1	2	1	1	0	0	1	0	0	0	0	0	0	0	0	0	0	0	0	0	0	0	0	0	6
ENSG00000119397	CNTRL	splice_acceptor_variant	HIGH	0	0	0	1	0	1	0	1	1	0	0	1	0	0	0	1	0	0	0	0	0	0	0	0	6
ENSG00000186204	CYP4F12	splice_acceptor_variant	HIGH	1	0	0	0	0	1	0	0	1	0	1	0	0	0	0	0	0	0	0	1	0	1	0	0	6
ENSG00000203734	ECT2L	splice_acceptor_variant	HIGH	2	2	1	0	0	0	0	0	0	0	0	0	0	0	0	0	0	0	0	1	0	0	0	0	6
ENSG00000131187	F12	splice_acceptor_variant	HIGH	1	0	1	2	0	0	1	0	0	0	0	1	0	0	0	0	0	0	0	0	0	0	0	0	6
ENSG00000111341	MGP	splice_acceptor_variant	HIGH	1	4	0	1	0	0	0	0	0	0	0	0	0	0	0	0	0	0	0	0	0	0	0	0	6
ENSG00000173531	MST1	splice_acceptor_variant	HIGH	1	1	0	0	0	1	1	0	0	1	0	0	0	1	0	0	0	0	0	0	0	0	0	0	6
ENSG00000122497	NBPF14	splice_acceptor_variant	HIGH	1	0	1	0	1	0	0	1	1	1	0	0	0	0	0	0	0	0	0	0	0	0	0	0	6
ENSG00000278570	NR2E3	splice_acceptor_variant	HIGH	4	0	1	0	1	0	0	0	0	0	0	0	0	0	0	0	0	0	0	0	0	0	0	0	6
ENSG00000185480	PARPBP	splice_acceptor_variant	HIGH	1	2	0	1	1	0	1	0	0	0	0	0	0	0	0	0	0	0	0	0	0	0	0	0	6
ENSG00000008710	PKD1	splice_acceptor_variant	HIGH	1	2	2	0	0	0	0	0	0	1	0	0	0	0	0	0	0	0	0	0	0	0	0	0	6
ENSG00000118557	PMFBP1	splice_acceptor_variant	HIGH	1	2	0	1	0	1	0	0	0	0	0	0	0	0	0	0	0	0	0	0	0	1	0	0	6
ENSG00000196415	PRTN3	splice_acceptor_variant	HIGH	0	1	1	0	1	0	0	1	0	0	1	0	0	0	0	0	0	1	0	0	0	0	0	0	6
ENSG00000120899	PTK2B	splice_acceptor_variant	HIGH	2	1	2	0	0	0	0	1	0	0	0	0	0	0	0	0	0	0	0	0	0	0	0	0	6
ENSG00000176894	PXMP2	splice_acceptor_variant	HIGH	1	1	0	2	0	0	0	0	0	0	1	0	0	0	0	0	0	0	0	1	0	0	0	0	6
ENSG00000108469	RECQL5	splice_acceptor_variant	HIGH	1	2	1	1	0	0	0	0	0	0	0	1	0	0	0	0	0	0	0	0	0	0	0	0	6
ENSG00000204385	SLC44A4	splice_acceptor_variant	HIGH	2	1	1	1	0	0	0	1	0	0	0	0	0	0	0	0	0	0	0	0	0	0	0	0	6
ENSG00000197912	SPG7	splice_acceptor_variant	HIGH	2	1	1	0	0	0	1	0	0	0	0	0	0	0	0	0	0	1	0	0	0	0	0	0	6
ENSG00000154646	TMPRSS15	splice_acceptor_variant	HIGH	2	1	0	0	0	1	0	0	0	0	0	0	0	0	0	1	0	0	1	0	0	0	0	0	6
ENSG00000135912	TTLL4	splice_acceptor_variant	HIGH	0	3	1	1	0	1	0	0	0	0	0	0	0	0	0	0	0	0	0	0	0	0	0	0	6
ENSG00000152818	UTRN	splice_acceptor_variant	HIGH	0	2	1	0	0	0	1	0	0	0	0	0	0	0	0	1	0	0	0	1	0	0	0	0	6
ENSG00000091262	ABCC6	splice_acceptor_variant	HIGH	2	0	0	0	1	0	0	0	0	0	0	0	1	0	0	1	0	0	0	0	0	0	0	0	5
ENSG00000168619	ADAM18	splice_acceptor_variant	HIGH	0	0	1	0	1	0	0	0	1	0	0	0	0	0	0	0	1	1	0	0	0	0	0	0	5
ENSG00000064270	ATP2C2	splice_acceptor_variant	HIGH	0	0	2	1	0	0	0	0	0	0	0	0	0	0	0	0	0	0	0	0	1	0	1	0	5
ENSG00000116922	C1orf109	splice_acceptor_variant	HIGH	2	2	0	1	0	0	0	0	0	0	0	0	0	0	0	0	0	0	0	0	0	0	0	0	5
ENSG00000168014	C2CD3	splice_acceptor_variant	HIGH	0	2	0	1	0	0	0	0	0	0	0	0	0	0	0	2	0	0	0	0	0	0	0	0	5
ENSG00000135218	CD36	splice_acceptor_variant	HIGH	2	0	1	0	0	0	1	0	0	0	0	0	0	0	0	0	0	0	0	1	0	0	0	0	5
ENSG00000124215	CDH26	splice_acceptor_variant	HIGH	2	2	0	0	0	0	0	0	0	0	0	1	0	0	0	0	0	0	0	0	0	0	0	0	5
ENSG00000128536	CDHR3	splice_acceptor_variant	HIGH	0	2	0	0	0	1	1	0	0	0	0	0	0	0	0	0	0	0	0	0	0	1	0	0	5
ENSG00000103995	CEP152	splice_acceptor_variant	HIGH	0	1	0	0	1	1	1	0	0	0	1	0	0	0	0	0	0	0	0	0	0	0	0	0	5
ENSG00000165682	CLEC1B	splice_acceptor_variant	HIGH	0	1	1	0	0	0	0	0	2	0	0	0	0	0	0	0	0	0	0	0	1	0	0	0	5
ENSG00000163359	COL6A3	splice_acceptor_variant	HIGH	2	0	0	0	0	0	0	0	1	0	0	0	0	0	0	0	0	0	2	0	0	0	0	0	5
ENSG00000139631	CSAD	splice_acceptor_variant	HIGH	0	1	1	1	1	0	0	0	0	0	0	0	0	0	0	0	1	0	0	0	0	0	0	0	5
ENSG00000130165	ELOF1	splice_acceptor_variant	HIGH	1	1	0	0	1	0	0	0	0	0	0	0	0	0	0	1	0	0	1	0	0	0	0	0	5
ENSG00000121053	EPX	splice_acceptor_variant	HIGH	1	2	0	0	1	0	1	0	0	0	0	0	0	0	0	0	0	0	0	0	0	0	0	0	5
ENSG00000169710	FASN	splice_acceptor_variant	HIGH	0	1	1	2	0	0	0	0	0	0	0	0	0	0	1	0	0	0	0	0	0	0	0	0	5
ENSG00000125734	GPR108	splice_acceptor_variant	HIGH	1	1	1	0	0	0	1	1	0	0	0	0	0	0	0	0	0	0	0	0	0	0	0	0	5
ENSG00000173826	KCNH6	splice_acceptor_variant	HIGH	0	1	1	0	0	0	0	0	0	0	0	2	0	0	0	1	0	0	0	0	0	0	0	0	5
ENSG00000167633	KIR3DL1	splice_acceptor_variant	HIGH	1	0	1	0	0	0	0	0	1	0	0	1	0	0	0	0	0	0	0	0	0	1	0	0	5
ENSG00000196569	LAMA2	splice_acceptor_variant	HIGH	0	0	0	0	2	0	1	0	0	0	0	0	0	0	1	0	0	0	0	0	1	0	0	0	5
ENSG00000124003	MOGAT1	splice_acceptor_variant	HIGH	2	0	1	0	1	0	0	0	0	0	0	0	0	0	0	0	0	0	0	0	0	1	0	0	5
ENSG00000005381	MPO	splice_acceptor_variant	HIGH	3	0	0	0	1	0	0	0	0	0	0	0	0	0	0	0	0	0	1	0	0	0	0	0	5
ENSG00000162006	MSLNL	splice_acceptor_variant	HIGH	2	0	0	0	0	0	0	0	0	0	3	0	0	0	0	0	0	0	0	0	0	0	0	0	5
ENSG00000078814	MYH7B	splice_acceptor_variant	HIGH	1	1	2	0	0	0	0	0	0	0	0	0	0	0	1	0	0	0	0	0	0	0	0	0	5
ENSG00000165899	OTOGL	splice_acceptor_variant	HIGH	1	0	0	2	0	0	0	0	1	0	0	0	0	0	0	0	0	0	0	0	1	0	0	0	5
ENSG00000205038	PKHD1L1	splice_acceptor_variant	HIGH	3	0	0	0	2	0	0	0	0	0	0	0	0	0	0	0	0	0	0	0	0	0	0	0	5
ENSG00000153707	PTPRD	splice_acceptor_variant	HIGH	2	2	0	0	0	0	0	0	1	0	0	0	0	0	0	0	0	0	0	0	0	0	0	0	5
ENSG00000125844	RRBP1	splice_acceptor_variant	HIGH	0	2	0	0	1	1	0	0	0	0	1	0	0	0	0	0	0	0	0	0	0	0	0	0	5
ENSG00000103037	SETD6	splice_acceptor_variant	HIGH	0	0	1	1	0	0	0	0	0	0	0	0	1	1	0	0	0	1	0	0	0	0	0	0	5
ENSG00000179213	SIGLECL1	splice_acceptor_variant	HIGH	0	2	0	0	0	0	0	0	0	1	1	0	0	0	0	0	0	0	0	0	1	0	0	0	5
ENSG00000181045	SLC26A11	splice_acceptor_variant	HIGH	3	0	0	0	0	0	0	0	0	1	0	0	0	1	0	0	0	0	0	0	0	0	0	0	5
ENSG00000197241	SLC2A7	splice_acceptor_variant	HIGH	0	1	1	0	0	0	0	0	0	0	0	1	1	0	0	0	0	0	0	0	1	0	0	0	5
ENSG00000166263	STXBP4	splice_acceptor_variant	HIGH	0	2	0	0	0	1	0	0	0	0	0	0	0	0	0	1	0	0	0	1	0	0	0	0	5
ENSG00000131018	SYNE1	splice_acceptor_variant	HIGH	0	1	1	0	0	0	1	0	0	1	0	0	0	0	0	1	0	0	0	0	0	0	0	0	5
ENSG00000132406	TMEM128	splice_acceptor_variant	HIGH	0	2	0	0	0	1	0	0	1	0	0	0	0	0	0	1	0	0	0	0	0	0	0	0	5
ENSG00000173511	VEGFB	splice_acceptor_variant	HIGH	2	1	0	1	1	0	0	0	0	0	0	0	0	0	0	0	0	0	0	0	0	0	0	0	5
ENSG00000167785	ZNF558	splice_acceptor_variant	HIGH	2	1	0	0	0	0	0	0	0	1	0	0	0	0	0	0	0	0	1	0	0	0	0	0	5
ENSG00000121270	ABCC11	splice_acceptor_variant	HIGH	1	1	2	0	0	0	0	0	0	0	0	0	0	0	0	0	0	0	0	0	0	0	0	0	4
ENSG00000215009	ACSM4	splice_acceptor_variant	HIGH	2	1	0	0	0	0	0	0	0	0	0	0	0	0	0	0	0	0	1	0	0	0	0	0	4
ENSG00000104755	ADAM2	splice_acceptor_variant	HIGH	0	1	0	1	1	0	0	0	0	0	0	1	0	0	0	0	0	0	0	0	0	0	0	0	4
ENSG00000149451	ADAM33	splice_acceptor_variant	HIGH	0	0	2	0	0	0	0	1	0	0	0	0	0	0	0	1	0	0	0	0	0	0	0	0	4
ENSG00000106624	AEBP1	splice_acceptor_variant	HIGH	0	3	0	0	0	0	0	0	0	0	0	1	0	0	0	0	0	0	0	0	0	0	0	0	4
ENSG00000116771	AGMAT	splice_acceptor_variant	HIGH	0	1	1	0	0	0	0	0	0	0	0	1	0	0	0	1	0	0	0	0	0	0	0	0	4
ENSG00000075673	ATP12A	splice_acceptor_variant	HIGH	0	1	2	1	0	0	0	0	0	0	0	0	0	0	0	0	0	0	0	0	0	0	0	0	4
ENSG00000151062	CACNA2D4	splice_acceptor_variant	HIGH	0	1	0	1	1	0	0	0	0	0	0	0	0	0	0	0	0	0	0	0	1	0	0	0	4
ENSG00000203697	CAPN8	splice_acceptor_variant	HIGH	1	1	0	0	0	0	1	0	0	1	0	0	0	0	0	0	0	0	0	0	0	0	0	0	4
ENSG00000167258	CDK12	splice_acceptor_variant	HIGH	1	0	0	0	0	0	1	1	0	0	0	0	0	0	0	0	0	0	1	0	0	0	0	0	4
ENSG00000273777	CEACAM20	splice_acceptor_variant	HIGH	0	3	0	0	0	1	0	0	0	0	0	0	0	0	0	0	0	0	0	0	0	0	0	0	4
ENSG00000183765	CHEK2	splice_acceptor_variant	HIGH	0	3	0	0	0	0	0	0	0	0	0	1	0	0	0	0	0	0	0	0	0	0	0	0	4
ENSG00000134216	CHIA	splice_acceptor_variant	HIGH	1	0	1	0	0	0	0	0	0	0	0	0	0	0	0	0	0	1	0	0	1	0	0	0	4
ENSG00000122966	CIT	splice_acceptor_variant	HIGH	1	1	0	1	0	0	0	0	1	0	0	0	0	0	0	0	0	0	0	0	0	0	0	0	4
ENSG00000142675	CNKSR1	splice_acceptor_variant	HIGH	0	1	0	0	1	0	0	0	1	0	1	0	0	0	0	0	0	0	0	0	0	0	0	0	4
ENSG00000172752	COL6A5	splice_acceptor_variant	HIGH	2	1	0	0	0	0	0	0	1	0	0	0	0	0	0	0	0	0	0	0	0	0	0	0	4
ENSG00000103653	CSK	splice_acceptor_variant	HIGH	1	1	0	0	0	0	0	1	0	0	0	0	1	0	0	0	0	0	0	0	0	0	0	0	4
ENSG00000197408	CYP2B6	splice_acceptor_variant	HIGH	1	1	0	1	0	0	0	1	0	0	0	0	0	0	0	0	0	0	0	0	0	0	0	0	4
ENSG00000187908	DMBT1	splice_acceptor_variant	HIGH	2	1	0	0	1	0	0	0	0	0	0	0	0	0	0	0	0	0	0	0	0	0	0	0	4
ENSG00000122735	DNAI1	splice_acceptor_variant	HIGH	0	1	0	0	2	0	0	0	0	0	0	0	0	0	0	0	0	0	1	0	0	0	0	0	4
ENSG00000135924	DNAJB2	splice_acceptor_variant	HIGH	0	2	1	0	0	0	0	0	0	0	0	1	0	0	0	0	0	0	0	0	0	0	0	0	4
ENSG00000132199	ENOSF1	splice_acceptor_variant	HIGH	0	1	1	0	1	0	0	0	0	0	0	0	1	0	0	0	0	0	0	0	0	0	0	0	4
ENSG00000160767	FAM189B	splice_acceptor_variant	HIGH	0	2	1	0	0	1	0	0	0	0	0	0	0	0	0	0	0	0	0	0	0	0	0	0	4
ENSG00000106648	GALNTL5	splice_acceptor_variant	HIGH	1	0	0	0	0	0	1	2	0	0	0	0	0	0	0	0	0	0	0	0	0	0	0	0	4
ENSG00000189280	GJB5	splice_acceptor_variant	HIGH	1	1	0	1	0	1	0	0	0	0	0	0	0	0	0	0	0	0	0	0	0	0	0	0	4
ENSG00000164411	GJB7	splice_acceptor_variant	HIGH	2	0	1	0	0	0	0	0	0	0	0	0	0	0	0	0	1	0	0	0	0	0	0	0	4
ENSG00000173064	HECTD4	splice_acceptor_variant	HIGH	2	0	0	0	2	0	0	0	0	0	0	0	0	0	0	0	0	0	0	0	0	0	0	0	4
ENSG00000172987	HPSE2	splice_acceptor_variant	HIGH	0	1	0	1	1	0	0	0	0	0	0	0	0	0	0	0	1	0	0	0	0	0	0	0	4
ENSG00000134070	IRAK2	splice_acceptor_variant	HIGH	0	0	1	0	0	0	0	1	0	0	0	1	0	0	0	0	0	0	0	0	1	0	0	0	4
ENSG00000123104	ITPR2	splice_acceptor_variant	HIGH	3	0	0	0	1	0	0	0	0	0	0	0	0	0	0	0	0	0	0	0	0	0	0	0	4
ENSG00000147050	KDM6A	splice_acceptor_variant	HIGH	1	0	0	0	0	1	1	0	0	0	1	0	0	0	0	0	0	0	0	0	0	0	0	0	4
ENSG00000129988	LBP	splice_acceptor_variant	HIGH	2	1	0	0	1	0	0	0	0	0	0	0	0	0	0	0	0	0	0	0	0	0	0	0	4
ENSG00000162591	MEGF6	splice_acceptor_variant	HIGH	0	2	0	0	0	0	0	0	0	0	0	0	0	0	1	0	0	0	0	0	1	0	0	0	4
ENSG00000170262	MRAP	splice_acceptor_variant	HIGH	0	1	1	0	0	0	0	0	1	0	0	0	0	0	0	0	0	0	1	0	0	0	0	0	4
ENSG00000181143	MUC16	splice_acceptor_variant	HIGH	0	2	0	0	1	0	0	0	0	0	0	0	0	0	0	0	0	0	1	0	0	0	0	0	4
ENSG00000205592	MUC19	splice_acceptor_variant	HIGH	1	0	0	1	0	0	0	0	0	0	0	0	0	0	1	0	0	0	0	0	1	0	0	0	4
ENSG00000095777	MYO3A	splice_acceptor_variant	HIGH	1	2	0	0	0	0	0	0	0	0	0	0	0	1	0	0	0	0	0	0	0	0	0	0	4
ENSG00000171428	NAT1	splice_acceptor_variant	HIGH	0	1	1	0	0	0	0	0	0	0	0	0	0	1	0	0	0	0	0	0	0	1	0	0	4
ENSG00000141027	NCOR1	splice_acceptor_variant	HIGH	0	0	0	0	1	0	0	0	0	1	1	0	1	0	0	0	0	0	0	0	0	0	0	0	4
ENSG00000056291	NPFFR2	splice_acceptor_variant	HIGH	1	1	0	0	0	0	0	0	0	0	0	0	0	0	0	0	0	0	0	0	1	1	0	0	4
ENSG00000276747	PADI6	splice_acceptor_variant	HIGH	1	0	0	0	1	0	0	0	0	0	0	0	0	0	1	0	0	0	0	0	0	0	1	0	4
ENSG00000068985	PAGE1	splice_acceptor_variant	HIGH	1	0	0	0	1	0	0	0	0	0	0	0	0	0	1	0	0	0	0	1	0	0	0	0	4
ENSG00000073417	PDE8A	splice_acceptor_variant	HIGH	0	0	1	0	0	0	0	0	0	1	0	1	0	0	0	0	0	1	0	0	0	0	0	0	4
ENSG00000185615	PDIA2	splice_acceptor_variant	HIGH	1	0	1	0	0	0	0	0	0	0	0	0	0	0	1	1	0	0	0	0	0	0	0	0	4
ENSG00000155066	PROM2	splice_acceptor_variant	HIGH	0	1	1	0	0	0	0	0	0	0	0	1	0	0	0	0	0	0	0	1	0	0	0	0	4
ENSG00000186143	PRR30	splice_acceptor_variant	HIGH	1	0	1	1	0	0	0	1	0	0	0	0	0	0	0	0	0	0	0	0	0	0	0	0	4
ENSG00000122484	RPAP2	splice_acceptor_variant	HIGH	1	2	0	0	0	0	0	0	1	0	0	0	0	0	0	0	0	0	0	0	0	0	0	0	4
ENSG00000159216	RUNX1	splice_acceptor_variant	HIGH	1	1	0	0	0	0	1	1	0	0	0	0	0	0	0	0	0	0	0	0	0	0	0	0	4
ENSG00000143653	SCCPDH	splice_acceptor_variant	HIGH	0	1	1	0	0	0	0	1	0	0	0	0	0	0	0	0	0	0	0	0	1	0	0	0	4
ENSG00000161956	SENP3	splice_acceptor_variant	HIGH	0	0	1	0	2	0	0	0	0	0	0	0	0	0	0	0	0	0	0	0	1	0	0	0	4
ENSG00000107290	SETX	splice_acceptor_variant	HIGH	0	1	0	0	1	0	0	0	1	0	0	0	0	0	0	1	0	0	0	0	0	0	0	0	4
ENSG00000035115	SH3YL1	splice_acceptor_variant	HIGH	0	0	1	1	0	0	0	1	0	0	1	0	0	0	0	0	0	0	0	0	0	0	0	0	4
ENSG00000221955	SLC12A8	splice_acceptor_variant	HIGH	1	0	1	0	1	0	0	0	0	0	0	0	0	0	0	1	0	0	0	0	0	0	0	0	4
ENSG00000136011	STAB2	splice_acceptor_variant	HIGH	2	0	0	0	0	0	0	0	0	0	0	1	0	0	1	0	0	0	0	0	0	0	0	0	4
ENSG00000076944	STXBP2	splice_acceptor_variant	HIGH	1	0	0	1	0	0	0	0	1	0	0	0	0	0	0	1	0	0	0	0	0	0	0	0	4
ENSG00000204176	SYT15	splice_acceptor_variant	HIGH	0	2	0	0	0	0	0	0	0	0	0	0	1	0	0	0	0	1	0	0	0	0	0	0	4
ENSG00000110719	TCIRG1	splice_acceptor_variant	HIGH	0	0	1	1	0	0	0	0	0	0	0	1	0	0	0	0	0	0	0	1	0	0	0	0	4
ENSG00000042832	TG	splice_acceptor_variant	HIGH	0	1	0	1	0	0	1	0	0	0	0	0	0	0	0	0	0	0	0	0	0	0	1	0	4
ENSG00000127419	TMEM175	splice_acceptor_variant	HIGH	3	0	0	0	0	0	0	0	1	0	0	0	0	0	0	0	0	0	0	0	0	0	0	0	4
ENSG00000175567	UCP2	splice_acceptor_variant	HIGH	0	1	1	0	0	0	0	1	0	0	0	0	1	0	0	0	0	0	0	0	0	0	0	0	4
ENSG00000143951	WDPCP	splice_acceptor_variant	HIGH	2	0	0	0	0	0	0	0	0	0	0	0	0	0	0	2	0	0	0	0	0	0	0	0	4
ENSG00000162843	WDR64	splice_acceptor_variant	HIGH	1	0	0	1	0	0	0	0	1	0	0	0	1	0	0	0	0	0	0	0	0	0	0	0	4
ENSG00000064687	ABCA7	splice_acceptor_variant	HIGH	1	1	0	0	0	0	0	0	1	0	0	0	0	0	0	0	0	0	0	0	0	0	0	0	3
ENSG00000004846	ABCB5	splice_acceptor_variant	HIGH	0	0	0	0	1	0	1	0	0	0	0	0	0	0	1	0	0	0	0	0	0	0	0	0	3
ENSG00000159640	ACE	splice_acceptor_variant	HIGH	0	1	0	1	0	0	0	1	0	0	0	0	0	0	0	0	0	0	0	0	0	0	0	0	3
ENSG00000153093	ACOXL	splice_acceptor_variant	HIGH	0	0	1	0	0	0	0	0	0	1	0	0	0	0	0	1	0	0	0	0	0	0	0	0	3
ENSG00000127507	ADGRE2	splice_acceptor_variant	HIGH	1	1	1	0	0	0	0	0	0	0	0	0	0	0	0	0	0	0	0	0	0	0	0	0	3
ENSG00000131355	ADGRE3	splice_acceptor_variant	HIGH	0	1	1	0	0	0	0	0	0	0	0	0	0	0	1	0	0	0	0	0	0	0	0	0	3
ENSG00000204472	AIF1	splice_acceptor_variant	HIGH	1	2	0	0	0	0	0	0	0	0	0	0	0	0	0	0	0	0	0	0	0	0	0	0	3
ENSG00000178522	AMBN	splice_acceptor_variant	HIGH	1	1	0	0	0	0	0	0	0	1	0	0	0	0	0	0	0	0	0	0	0	0	0	0	3
ENSG00000148513	ANKRD30A	splice_acceptor_variant	HIGH	1	0	1	0	0	0	0	0	1	0	0	0	0	0	0	0	0	0	0	0	0	0	0	0	3
ENSG00000180777	ANKRD30B	splice_acceptor_variant	HIGH	0	1	0	0	0	0	0	0	0	0	0	0	0	0	0	0	0	0	0	1	0	1	0	0	3
ENSG00000197043	ANXA6	splice_acceptor_variant	HIGH	0	1	0	0	0	0	0	0	0	0	0	0	1	0	0	0	0	0	0	1	0	0	0	0	3
ENSG00000138279	ANXA7	splice_acceptor_variant	HIGH	1	0	0	0	1	0	0	0	0	0	0	0	0	0	0	0	0	0	0	1	0	0	0	0	3
ENSG00000169621	APLF	splice_acceptor_variant	HIGH	2	0	0	0	0	0	0	0	0	0	1	0	0	0	0	0	0	0	0	0	0	0	0	0	3
ENSG00000047365	ARAP2	splice_acceptor_variant	HIGH	0	1	0	0	0	1	0	0	1	0	0	0	0	0	0	0	0	0	0	0	0	0	0	0	3
ENSG00000050327	ARHGEF5	splice_acceptor_variant	HIGH	1	2	0	0	0	0	0	0	0	0	0	0	0	0	0	0	0	0	0	0	0	0	0	0	3
ENSG00000104763	ASAH1	splice_acceptor_variant	HIGH	0	1	0	0	0	0	0	0	0	0	0	0	0	0	1	0	1	0	0	0	0	0	0	0	3
ENSG00000141505	ASGR1	splice_acceptor_variant	HIGH	3	0	0	0	0	0	0	0	0	0	0	0	0	0	0	0	0	0	0	0	0	0	0	0	3
ENSG00000171456	ASXL1	splice_acceptor_variant	HIGH	0	2	0	0	0	0	1	0	0	0	0	0	0	0	0	0	0	0	0	0	0	0	0	0	3
ENSG00000135407	AVIL	splice_acceptor_variant	HIGH	0	1	1	0	0	0	0	0	1	0	0	0	0	0	0	0	0	0	0	0	0	0	0	0	3
ENSG00000132840	BHMT2	splice_acceptor_variant	HIGH	1	1	1	0	0	0	0	0	0	0	0	0	0	0	0	0	0	0	0	0	0	0	0	0	3
ENSG00000131059	BPIFA3	splice_acceptor_variant	HIGH	0	2	0	1	0	0	0	0	0	0	0	0	0	0	0	0	0	0	0	0	0	0	0	0	3
ENSG00000106009	BRAT1	splice_acceptor_variant	HIGH	0	2	1	0	0	0	0	0	0	0	0	0	0	0	0	0	0	0	0	0	0	0	0	0	3
ENSG00000028310	BRD9	splice_acceptor_variant	HIGH	1	0	0	0	1	0	0	0	0	0	0	0	0	1	0	0	0	0	0	0	0	0	0	0	3
ENSG00000150750	C11orf53	splice_acceptor_variant	HIGH	1	1	0	0	0	0	0	1	0	0	0	0	0	0	0	0	0	0	0	0	0	0	0	0	3
ENSG00000186073	C15orf41	splice_acceptor_variant	HIGH	1	0	0	0	0	1	0	0	0	0	0	0	0	0	1	0	0	0	0	0	0	0	0	0	3
ENSG00000131943	C19orf12	splice_acceptor_variant	HIGH	1	0	1	0	0	0	0	0	1	0	0	0	0	0	0	0	0	0	0	0	0	0	0	0	3
ENSG00000004948	CALCR	splice_acceptor_variant	HIGH	2	0	1	0	0	0	0	0	0	0	0	0	0	0	0	0	0	0	0	0	0	0	0	0	3
ENSG00000048342	CC2D2A	splice_acceptor_variant	HIGH	1	0	0	0	1	0	0	0	0	0	0	0	0	0	1	0	0	0	0	0	0	0	0	0	3
ENSG00000105479	CCDC114	splice_acceptor_variant	HIGH	1	0	0	0	0	0	0	0	1	0	0	1	0	0	0	0	0	0	0	0	0	0	0	0	3
ENSG00000197816	CCDC180	splice_acceptor_variant	HIGH	1	0	0	1	0	0	0	0	0	0	0	0	0	0	0	0	0	0	1	0	0	0	0	0	3
ENSG00000141519	CCDC40	splice_acceptor_variant	HIGH	0	0	0	1	1	1	0	0	0	0	0	0	0	0	0	0	0	0	0	0	0	0	0	0	3
ENSG00000112576	CCND3	splice_acceptor_variant	HIGH	1	1	0	1	0	0	0	0	0	0	0	0	0	0	0	0	0	0	0	0	0	0	0	0	3
ENSG00000177675	CD163L1	splice_acceptor_variant	HIGH	0	0	0	0	0	0	0	0	0	1	0	0	0	0	2	0	0	0	0	0	0	0	0	0	3
ENSG00000198707	CEP290	splice_acceptor_variant	HIGH	0	0	1	0	1	0	0	0	0	0	0	0	0	0	0	0	0	0	0	0	1	0	0	0	3
ENSG00000171811	CFAP46	splice_acceptor_variant	HIGH	0	1	0	1	0	0	0	0	0	0	0	0	0	1	0	0	0	0	0	0	0	0	0	0	3
ENSG00000124177	CHD6	splice_acceptor_variant	HIGH	1	1	0	0	0	0	0	0	0	0	0	0	0	0	0	1	0	0	0	0	0	0	0	0	3
ENSG00000127586	CHTF18	splice_acceptor_variant	HIGH	1	0	1	0	0	0	1	0	0	0	0	0	0	0	0	0	0	0	0	0	0	0	0	0	3
ENSG00000109625	CPZ	splice_acceptor_variant	HIGH	1	1	0	0	0	0	0	0	0	0	0	0	0	0	0	0	0	1	0	0	0	0	0	0	3
ENSG00000143578	CREB3L4	splice_acceptor_variant	HIGH	1	0	1	0	0	0	1	0	0	0	0	0	0	0	0	0	0	0	0	0	0	0	0	0	3
ENSG00000184164	CRELD2	splice_acceptor_variant	HIGH	0	0	0	0	0	1	0	0	1	0	0	0	0	0	0	0	0	0	0	0	0	0	1	0	3
ENSG00000096006	CRISP3	splice_acceptor_variant	HIGH	1	0	2	0	0	0	0	0	0	0	0	0	0	0	0	0	0	0	0	0	0	0	0	0	3
ENSG00000121005	CRISPLD1	splice_acceptor_variant	HIGH	0	0	0	0	0	0	0	0	0	1	0	0	0	1	0	1	0	0	0	0	0	0	0	0	3
ENSG00000256043	CTSO	splice_acceptor_variant	HIGH	1	0	0	0	0	0	1	0	0	0	0	0	1	0	0	0	0	0	0	0	0	0	0	0	3
ENSG00000021461	CYP3A43	splice_acceptor_variant	HIGH	0	1	0	0	0	0	0	0	0	1	0	0	0	0	0	0	0	0	0	0	0	1	0	0	3
ENSG00000146966	DENND2A	splice_acceptor_variant	HIGH	1	0	0	0	1	0	0	0	0	1	0	0	0	0	0	0	0	0	0	0	0	0	0	0	3
ENSG00000023697	DERA	splice_acceptor_variant	HIGH	0	0	1	0	1	0	0	0	0	0	0	0	0	0	0	1	0	0	0	0	0	0	0	0	3
ENSG00000184544	DHRS7C	splice_acceptor_variant	HIGH	2	0	0	0	0	1	0	0	0	0	0	0	0	0	0	0	0	0	0	0	0	0	0	0	3
ENSG00000134815	DHX34	splice_acceptor_variant	HIGH	0	0	2	0	1	0	0	0	0	0	0	0	0	0	0	0	0	0	0	0	0	0	0	0	3
ENSG00000105877	DNAH11	splice_acceptor_variant	HIGH	1	1	0	1	0	0	0	0	0	0	0	0	0	0	0	0	0	0	0	0	0	0	0	0	3
ENSG00000187775	DNAH17	splice_acceptor_variant	HIGH	1	0	1	0	0	0	0	0	0	0	0	0	0	0	1	0	0	0	0	0	0	0	0	0	3
ENSG00000039139	DNAH5	splice_acceptor_variant	HIGH	0	0	0	3	0	0	0	0	0	0	0	0	0	0	0	0	0	0	0	0	0	0	0	0	3
ENSG00000124721	DNAH8	splice_acceptor_variant	HIGH	1	0	1	0	0	1	0	0	0	0	0	0	0	0	0	0	0	0	0	0	0	0	0	0	3
ENSG00000179532	DNHD1	splice_acceptor_variant	HIGH	0	1	0	1	1	0	0	0	0	0	0	0	0	0	0	0	0	0	0	0	0	0	0	0	3
ENSG00000079805	DNM2	splice_acceptor_variant	HIGH	0	0	0	0	0	0	0	0	0	0	3	0	0	0	0	0	0	0	0	0	0	0	0	0	3
ENSG00000149927	DOC2A	splice_acceptor_variant	HIGH	0	0	0	0	1	0	1	0	0	0	0	0	0	0	0	0	0	0	0	0	0	0	1	0	3
ENSG00000107099	DOCK8	splice_acceptor_variant	HIGH	0	0	0	0	0	1	0	0	0	0	1	0	0	0	0	0	0	0	0	0	1	0	0	0	3
ENSG00000138101	DTNB	splice_acceptor_variant	HIGH	2	0	0	0	0	0	0	0	0	0	0	0	0	0	1	0	0	0	0	0	0	0	0	0	3
ENSG00000106123	EPHB6	splice_acceptor_variant	HIGH	0	1	0	1	0	0	0	0	0	0	0	1	0	0	0	0	0	0	0	0	0	0	0	0	3
ENSG00000222011	FAM185A	splice_acceptor_variant	HIGH	0	1	1	1	0	0	0	0	0	0	0	0	0	0	0	0	0	0	0	0	0	0	0	0	3
ENSG00000006607	FARP2	splice_acceptor_variant	HIGH	0	0	1	1	1	0	0	0	0	0	0	0	0	0	0	0	0	0	0	0	0	0	0	0	3
ENSG00000259030	FPGT-TNNI3K	splice_acceptor_variant	HIGH	0	0	0	2	0	0	0	0	0	0	0	0	0	1	0	0	0	0	0	0	0	0	0	0	3
ENSG00000138759	FRAS1	splice_acceptor_variant	HIGH	0	0	1	0	0	0	0	0	0	0	1	0	0	1	0	0	0	0	0	0	0	0	0	0	3
ENSG00000145863	GABRA6	splice_acceptor_variant	HIGH	0	0	0	0	0	0	1	0	0	1	0	0	0	0	0	0	0	0	0	0	1	0	0	0	3
ENSG00000090615	GOLGA3	splice_acceptor_variant	HIGH	0	0	1	0	1	0	0	1	0	0	0	0	0	0	0	0	0	0	0	0	0	0	0	0	3
ENSG00000131373	HACL1	splice_acceptor_variant	HIGH	1	1	0	0	1	0	0	0	0	0	0	0	0	0	0	0	0	0	0	0	0	0	0	0	3
ENSG00000120694	HSPH1	splice_acceptor_variant	HIGH	2	0	0	0	0	0	0	0	1	0	0	0	0	0	0	0	0	0	0	0	0	0	0	0	3
ENSG00000172349	IL16	splice_acceptor_variant	HIGH	0	0	0	0	0	0	0	0	0	0	1	0	0	0	1	0	0	0	1	0	0	0	0	0	3
ENSG00000205339	IPO7	splice_acceptor_variant	HIGH	2	0	0	0	1	0	0	0	0	0	0	0	0	0	0	0	0	0	0	0	0	0	0	0	3
ENSG00000131398	KCNC3	splice_acceptor_variant	HIGH	1	0	0	0	1	0	0	0	0	1	0	0	0	0	0	0	0	0	0	0	0	0	0	0	3
ENSG00000215262	KCNU1	splice_acceptor_variant	HIGH	0	1	0	0	0	0	0	0	0	0	1	0	0	0	0	0	0	0	0	0	1	0	0	0	3
ENSG00000135253	KCP	splice_acceptor_variant	HIGH	1	1	1	0	0	0	0	0	0	0	0	0	0	0	0	0	0	0	0	0	0	0	0	0	3
ENSG00000047578	KIAA0556	splice_acceptor_variant	HIGH	2	0	0	0	0	1	0	0	0	0	0	0	0	0	0	0	0	0	0	0	0	0	0	0	3
ENSG00000163808	KIF15	splice_acceptor_variant	HIGH	0	0	1	0	0	0	0	0	0	0	0	1	0	1	0	0	0	0	0	0	0	0	0	0	3
ENSG00000126259	KIRREL2	splice_acceptor_variant	HIGH	0	0	0	0	0	1	0	0	0	0	0	1	0	1	0	0	0	0	0	0	0	0	0	0	3
ENSG00000055609	KMT2C	splice_acceptor_variant	HIGH	1	1	0	0	0	0	0	0	0	1	0	0	0	0	0	0	0	0	0	0	0	0	0	0	3
ENSG00000129347	KRI1	splice_acceptor_variant	HIGH	0	0	0	1	0	0	0	1	0	0	0	0	0	0	0	0	0	0	0	0	0	0	1	0	3
ENSG00000198670	LPA	splice_acceptor_variant	HIGH	0	0	1	0	1	0	0	0	0	0	0	0	0	0	0	0	0	0	0	0	0	1	0	0	3
ENSG00000168702	LRP1B	splice_acceptor_variant	HIGH	0	1	0	0	1	0	0	0	0	0	0	0	0	0	0	0	0	0	0	1	0	0	0	0	3
ENSG00000124466	LYPD3	splice_acceptor_variant	HIGH	1	1	0	1	0	0	0	0	0	0	0	0	0	0	0	0	0	0	0	0	0	0	0	0	3
ENSG00000099949	LZTR1	splice_acceptor_variant	HIGH	0	1	0	0	1	0	1	0	0	0	0	0	0	0	0	0	0	0	0	0	0	0	0	0	3
ENSG00000120539	MASTL	splice_acceptor_variant	HIGH	1	1	1	0	0	0	0	0	0	0	0	0	0	0	0	0	0	0	0	0	0	0	0	0	3
ENSG00000184634	MED12	splice_acceptor_variant	HIGH	1	0	0	0	0	0	0	0	0	0	1	0	0	0	0	0	0	0	0	0	0	1	0	0	3
ENSG00000161091	MFSD12	splice_acceptor_variant	HIGH	0	2	0	0	0	0	0	0	0	0	1	0	0	0	0	0	0	0	0	0	0	0	0	0	3
ENSG00000141503	MINK1	splice_acceptor_variant	HIGH	0	0	0	1	1	0	0	0	0	0	0	1	0	0	0	0	0	0	0	0	0	0	0	0	3
ENSG00000184313	MROH7	splice_acceptor_variant	HIGH	1	0	0	0	0	0	0	0	0	0	0	0	1	0	0	1	0	0	0	0	0	0	0	0	3
ENSG00000271723	MROH7-TTC4	splice_acceptor_variant	HIGH	1	0	0	0	0	0	0	0	0	0	0	0	1	0	0	1	0	0	0	0	0	0	0	0	3
ENSG00000038945	MSR1	splice_acceptor_variant	HIGH	0	1	1	0	0	0	0	1	0	0	0	0	0	0	0	0	0	0	0	0	0	0	0	0	3
ENSG00000196535	MYO18A	splice_acceptor_variant	HIGH	0	3	0	0	0	0	0	0	0	0	0	0	0	0	0	0	0	0	0	0	0	0	0	0	3
ENSG00000137474	MYO7A	splice_acceptor_variant	HIGH	0	2	1	0	0	0	0	0	0	0	0	0	0	0	0	0	0	0	0	0	0	0	0	0	3
ENSG00000169994	MYO7B	splice_acceptor_variant	HIGH	0	2	0	0	0	0	0	0	0	0	0	0	0	0	0	0	0	0	0	0	0	1	0	0	3
ENSG00000162601	MYSM1	splice_acceptor_variant	HIGH	1	0	0	1	0	0	0	0	0	0	0	0	0	0	0	0	0	0	1	0	0	0	0	0	3
ENSG00000168060	NAALADL1	splice_acceptor_variant	HIGH	1	1	0	0	0	0	0	0	0	1	0	0	0	0	0	0	0	0	0	0	0	0	0	0	3
ENSG00000185633	NDUFA4L2	splice_acceptor_variant	HIGH	2	0	0	0	0	0	0	0	0	1	0	0	0	0	0	0	0	0	0	0	0	0	0	0	3
ENSG00000119013	NDUFB3	splice_acceptor_variant	HIGH	0	0	0	1	0	0	0	0	1	1	0	0	0	0	0	0	0	0	0	0	0	0	0	0	3
ENSG00000103154	NECAB2	splice_acceptor_variant	HIGH	1	0	0	0	0	0	0	0	0	0	0	1	0	1	0	0	0	0	0	0	0	0	0	0	3
ENSG00000125820	NKX2-2	splice_acceptor_variant	HIGH	0	1	0	1	0	0	0	0	0	0	0	0	0	0	0	1	0	0	0	0	0	0	0	0	3
ENSG00000142233	NTN5	splice_acceptor_variant	HIGH	0	0	0	0	2	0	0	0	0	0	0	0	0	0	0	0	0	1	0	0	0	0	0	0	3
ENSG00000133636	NTS	splice_acceptor_variant	HIGH	0	2	0	0	0	0	0	0	0	0	0	1	0	0	0	0	0	0	0	0	0	0	0	0	3
ENSG00000166321	NUDT13	splice_acceptor_variant	HIGH	0	1	0	0	1	0	0	1	0	0	0	0	0	0	0	0	0	0	0	0	0	0	0	0	3
ENSG00000154358	OBSCN	splice_acceptor_variant	HIGH	2	0	0	0	0	0	0	1	0	0	0	0	0	0	0	0	0	0	0	0	0	0	0	0	3
ENSG00000137819	PAQR5	splice_acceptor_variant	HIGH	0	2	1	0	0	0	0	0	0	0	0	0	0	0	0	0	0	0	0	0	0	0	0	0	3
ENSG00000102699	PARP4	splice_acceptor_variant	HIGH	0	1	0	0	0	1	0	0	0	0	0	0	0	0	0	0	0	1	0	0	0	0	0	0	3
ENSG00000188677	PARVB	splice_acceptor_variant	HIGH	0	0	0	2	0	0	0	0	0	0	0	0	1	0	0	0	0	0	0	0	0	0	0	0	3
ENSG00000185813	PCYT2	splice_acceptor_variant	HIGH	1	0	0	1	0	0	1	0	0	0	0	0	0	0	0	0	0	0	0	0	0	0	0	0	3
ENSG00000159527	PGLYRP3	splice_acceptor_variant	HIGH	0	1	0	0	2	0	0	0	0	0	0	0	0	0	0	0	0	0	0	0	0	0	0	0	3
ENSG00000013375	PGM3	splice_acceptor_variant	HIGH	0	0	1	0	0	0	0	1	0	0	0	0	0	0	0	0	0	0	0	1	0	0	0	0	3
ENSG00000146247	PHIP	splice_acceptor_variant	HIGH	2	1	0	0	0	0	0	0	0	0	0	0	0	0	0	0	0	0	0	0	0	0	0	0	3
ENSG00000276231	PIK3R6	splice_acceptor_variant	HIGH	0	1	0	0	0	0	0	0	1	0	0	0	0	0	0	0	0	0	0	1	0	0	0	0	3
ENSG00000160447	PKN3	splice_acceptor_variant	HIGH	2	0	0	0	0	0	0	0	0	0	1	0	0	0	0	0	0	0	0	0	0	0	0	0	3
ENSG00000083444	PLOD1	splice_acceptor_variant	HIGH	0	1	2	0	0	0	0	0	0	0	0	0	0	0	0	0	0	0	0	0	0	0	0	0	3
ENSG00000222036	POTEM	splice_acceptor_variant	HIGH	1	1	0	0	0	1	0	0	0	0	0	0	0	0	0	0	0	0	0	0	0	0	0	0	3
ENSG00000180817	PPA1	splice_acceptor_variant	HIGH	1	0	0	0	0	0	0	0	0	0	0	0	1	0	0	0	0	0	0	0	0	1	0	0	3
ENSG00000099725	PRKY	splice_acceptor_variant	HIGH	0	0	1	0	0	2	0	0	0	0	0	0	0	0	0	0	0	0	0	0	0	0	0	0	3
ENSG00000132600	PRMT7	splice_acceptor_variant	HIGH	1	1	1	0	0	0	0	0	0	0	0	0	0	0	0	0	0	0	0	0	0	0	0	0	3
ENSG00000139304	PTPRQ	splice_acceptor_variant	HIGH	0	0	1	0	1	1	0	0	0	0	0	0	0	0	0	0	0	0	0	0	0	0	0	0	3
ENSG00000080839	RBL1	splice_acceptor_variant	HIGH	1	1	0	1	0	0	0	0	0	0	0	0	0	0	0	0	0	0	0	0	0	0	0	0	3
ENSG00000091009	RBM27	splice_acceptor_variant	HIGH	0	1	1	0	0	0	1	0	0	0	0	0	0	0	0	0	0	0	0	0	0	0	0	0	3
ENSG00000139890	REM2	splice_acceptor_variant	HIGH	1	0	0	0	0	0	0	0	0	0	1	0	0	0	0	0	0	0	0	1	0	0	0	0	3
ENSG00000111404	RERGL	splice_acceptor_variant	HIGH	0	1	0	0	0	0	1	0	0	0	0	0	0	0	0	1	0	0	0	0	0	0	0	0	3
ENSG00000103932	RPAP1	splice_acceptor_variant	HIGH	0	0	0	0	2	0	0	0	0	0	0	0	0	0	0	0	1	0	0	0	0	0	0	0	3
ENSG00000189306	RRP7A	splice_acceptor_variant	HIGH	1	0	0	0	1	0	0	0	1	0	0	0	0	0	0	0	0	0	0	0	0	0	0	0	3
ENSG00000166788	SAAL1	splice_acceptor_variant	HIGH	0	1	0	0	0	0	0	0	0	0	0	0	0	1	0	0	0	0	0	1	0	0	0	0	3
ENSG00000004139	SARM1	splice_acceptor_variant	HIGH	1	0	0	1	0	0	0	0	0	0	0	0	0	0	0	0	0	0	0	0	1	0	0	0	3
ENSG00000156876	SASS6	splice_acceptor_variant	HIGH	0	0	1	0	1	1	0	0	0	0	0	0	0	0	0	0	0	0	0	0	0	0	0	0	3
ENSG00000205754	SLCO1B7	splice_acceptor_variant	HIGH	2	0	0	0	0	0	0	0	0	0	0	0	0	0	0	0	0	1	0	0	0	0	0	0	3
ENSG00000079263	SP140	splice_acceptor_variant	HIGH	0	0	0	0	1	0	0	0	0	0	1	0	0	1	0	0	0	0	0	0	0	0	0	0	3
ENSG00000170092	SPDYE5	splice_acceptor_variant	HIGH	0	2	0	1	0	0	0	0	0	0	0	0	0	0	0	0	0	0	0	0	0	0	0	0	3
ENSG00000134668	SPOCD1	splice_acceptor_variant	HIGH	1	1	0	0	0	0	0	0	0	0	1	0	0	0	0	0	0	0	0	0	0	0	0	0	3
ENSG00000184148	SPRR4	splice_acceptor_variant	HIGH	0	1	0	0	0	1	0	0	0	0	0	0	1	0	0	0	0	0	0	0	0	0	0	0	3
ENSG00000137877	SPTBN5	splice_acceptor_variant	HIGH	2	0	0	0	0	0	0	0	0	0	0	0	0	0	0	0	0	0	0	0	0	0	1	0	3
ENSG00000159433	STARD9	splice_acceptor_variant	HIGH	0	1	0	1	1	0	0	0	0	0	0	0	0	0	0	0	0	0	0	0	0	0	0	0	3
ENSG00000184900	SUMO3	splice_acceptor_variant	HIGH	1	0	0	1	0	1	0	0	0	0	0	0	0	0	0	0	0	0	0	0	0	0	0	0	3
ENSG00000102710	SUPT20H	splice_acceptor_variant	HIGH	0	1	0	1	0	0	0	0	0	0	0	1	0	0	0	0	0	0	0	0	0	0	0	0	3
ENSG00000178691	SUZ12	splice_acceptor_variant	HIGH	0	0	1	0	0	0	0	0	0	0	0	1	0	0	0	0	1	0	0	0	0	0	0	0	3
ENSG00000204267	TAP2	splice_acceptor_variant	HIGH	2	0	1	0	0	0	0	0	0	0	0	0	0	0	0	0	0	0	0	0	0	0	0	0	3
ENSG00000145979	TBC1D7	splice_acceptor_variant	HIGH	0	0	0	0	2	0	0	0	0	0	0	0	0	0	0	0	0	0	0	1	0	0	0	0	3
ENSG00000176896	TCEANC	splice_acceptor_variant	HIGH	1	2	0	0	0	0	0	0	0	0	0	0	0	0	0	0	0	0	0	0	0	0	0	0	3
ENSG00000129566	TEP1	splice_acceptor_variant	HIGH	1	0	0	0	0	0	0	0	0	0	0	1	1	0	0	0	0	0	0	0	0	0	0	0	3
ENSG00000092295	TGM1	splice_acceptor_variant	HIGH	2	0	1	0	0	0	0	0	0	0	0	0	0	0	0	0	0	0	0	0	0	0	0	0	3
ENSG00000125780	TGM3	splice_acceptor_variant	HIGH	0	1	0	0	0	1	0	0	0	0	0	0	0	0	0	0	0	0	1	0	0	0	0	0	3
ENSG00000054118	THRAP3	splice_acceptor_variant	HIGH	0	0	2	0	0	0	1	0	0	0	0	0	0	0	0	0	0	0	0	0	0	0	0	0	3
ENSG00000142484	TM4SF5	splice_acceptor_variant	HIGH	1	1	0	0	0	0	0	0	0	0	0	1	0	0	0	0	0	0	0	0	0	0	0	0	3
ENSG00000167619	TMEM145	splice_acceptor_variant	HIGH	0	0	1	0	1	0	1	0	0	0	0	0	0	0	0	0	0	0	0	0	0	0	0	0	3
ENSG00000139291	TMEM19	splice_acceptor_variant	HIGH	1	0	0	0	0	1	1	0	0	0	0	0	0	0	0	0	0	0	0	0	0	0	0	0	3
ENSG00000151715	TMEM45B	splice_acceptor_variant	HIGH	1	0	0	1	0	0	0	0	0	1	0	0	0	0	0	0	0	0	0	0	0	0	0	0	3
ENSG00000116783	TNNI3K	splice_acceptor_variant	HIGH	0	0	0	2	0	0	0	0	0	0	0	0	0	1	0	0	0	0	0	0	0	0	0	0	3
ENSG00000160949	TONSL	splice_acceptor_variant	HIGH	0	0	1	0	0	1	0	0	0	1	0	0	0	0	0	0	0	0	0	0	0	0	0	0	3
ENSG00000124251	TP53TG5	splice_acceptor_variant	HIGH	0	1	0	0	0	0	0	0	0	0	0	0	1	0	0	0	1	0	0	0	0	0	0	0	3
ENSG00000189253	TRIM64B	splice_acceptor_variant	HIGH	0	1	1	0	1	0	0	0	0	0	0	0	0	0	0	0	0	0	0	0	0	0	0	0	3
ENSG00000102904	TSNAXIP1	splice_acceptor_variant	HIGH	1	0	0	0	0	0	0	0	0	0	0	0	0	0	0	1	0	0	0	0	0	0	0	1	3
ENSG00000103852	TTC23	splice_acceptor_variant	HIGH	1	0	0	0	0	0	0	0	0	0	1	0	1	0	0	0	0	0	0	0	0	0	0	0	3
ENSG00000112742	TTK	splice_acceptor_variant	HIGH	0	1	0	0	0	2	0	0	0	0	0	0	0	0	0	0	0	0	0	0	0	0	0	0	3
ENSG00000138892	TTLL8	splice_acceptor_variant	HIGH	1	1	0	0	0	0	0	0	0	0	0	0	0	1	0	0	0	0	0	0	0	0	0	0	3
ENSG00000042781	USH2A	splice_acceptor_variant	HIGH	0	0	0	0	1	1	0	0	1	0	0	0	0	0	0	0	0	0	0	0	0	0	0	0	3
ENSG00000158816	VWA5B1	splice_acceptor_variant	HIGH	0	1	1	0	0	0	0	0	0	0	0	0	0	0	0	0	0	0	0	0	1	0	0	0	3
ENSG00000126562	WNK4	splice_acceptor_variant	HIGH	0	0	1	2	0	0	0	0	0	0	0	0	0	0	0	0	0	0	0	0	0	0	0	0	3
ENSG00000132530	XAF1	splice_acceptor_variant	HIGH	1	1	0	1	0	0	0	0	0	0	0	0	0	0	0	0	0	0	0	0	0	0	0	0	3
ENSG00000088876	ZNF343	splice_acceptor_variant	HIGH	0	0	0	0	0	0	0	1	0	0	1	0	0	0	0	0	0	0	0	0	0	1	0	0	3
ENSG00000272602	ZNF595	splice_acceptor_variant	HIGH	3	0	0	0	0	0	0	0	0	0	0	0	0	0	0	0	0	0	0	0	0	0	0	0	3
ENSG00000197608	ZNF841	splice_acceptor_variant	HIGH	0	3	0	0	0	0	0	0	0	0	0	0	0	0	0	0	0	0	0	0	0	0	0	0	3
ENSG00000175899	A2M	splice_acceptor_variant	HIGH	1	0	1	0	0	0	0	0	0	0	0	0	0	0	0	0	0	0	0	0	0	0	0	0	2
ENSG00000154263	ABCA10	splice_acceptor_variant	HIGH	0	0	1	0	0	0	0	0	1	0	0	0	0	0	0	0	0	0	0	0	0	0	0	0	2
ENSG00000198691	ABCA4	splice_acceptor_variant	HIGH	0	1	0	0	0	0	0	1	0	0	0	0	0	0	0	0	0	0	0	0	0	0	0	0	2
ENSG00000141338	ABCA8	splice_acceptor_variant	HIGH	1	1	0	0	0	0	0	0	0	0	0	0	0	0	0	0	0	0	0	0	0	0	0	0	2
ENSG00000154258	ABCA9	splice_acceptor_variant	HIGH	0	0	1	0	0	0	0	0	1	0	0	0	0	0	0	0	0	0	0	0	0	0	0	0	2
ENSG00000150967	ABCB9	splice_acceptor_variant	HIGH	0	0	0	0	1	0	0	0	0	0	1	0	0	0	0	0	0	0	0	0	0	0	0	0	2
ENSG00000124574	ABCC10	splice_acceptor_variant	HIGH	1	1	0	0	0	0	0	0	0	0	0	0	0	0	0	0	0	0	0	0	0	0	0	0	2
ENSG00000140798	ABCC12	splice_acceptor_variant	HIGH	2	0	0	0	0	0	0	0	0	0	0	0	0	0	0	0	0	0	0	0	0	0	0	0	2
ENSG00000108846	ABCC3	splice_acceptor_variant	HIGH	1	1	0	0	0	0	0	0	0	0	0	0	0	0	0	0	0	0	0	0	0	0	0	0	2
ENSG00000162390	ACOT11	splice_acceptor_variant	HIGH	0	0	1	0	0	0	0	0	0	0	1	0	0	0	0	0	0	0	0	0	0	0	0	0	2
ENSG00000172497	ACOT12	splice_acceptor_variant	HIGH	0	0	1	0	0	0	1	0	0	0	0	0	0	0	0	0	0	0	0	0	0	0	0	0	2
ENSG00000163638	ADAMTS9	splice_acceptor_variant	HIGH	0	0	0	0	0	0	0	0	0	0	0	0	0	0	0	0	1	0	0	0	0	1	0	0	2
ENSG00000143382	ADAMTSL4	splice_acceptor_variant	HIGH	1	0	0	0	0	0	0	0	0	0	0	0	0	0	0	1	0	0	0	0	0	0	0	0	2
ENSG00000105963	ADAP1	splice_acceptor_variant	HIGH	1	0	0	0	0	0	0	0	0	0	0	0	0	0	0	0	0	0	0	0	1	0	0	0	2
ENSG00000065457	ADAT1	splice_acceptor_variant	HIGH	1	0	1	0	0	0	0	0	0	0	0	0	0	0	0	0	0	0	0	0	0	0	0	0	2
ENSG00000118492	ADGB	splice_acceptor_variant	HIGH	0	1	0	0	0	0	0	0	0	0	0	0	0	0	0	0	0	0	0	1	0	0	0	0	2
ENSG00000006831	ADIPOR2	splice_acceptor_variant	HIGH	0	0	0	0	0	0	1	0	0	0	0	0	0	0	0	1	0	0	0	0	0	0	0	0	2
ENSG00000196526	AFAP1	splice_acceptor_variant	HIGH	0	0	0	0	0	0	0	0	1	0	0	0	0	0	0	0	0	1	0	0	0	0	0	0	2
ENSG00000204149	AGAP6	splice_acceptor_variant	HIGH	0	0	0	2	0	0	0	0	0	0	0	0	0	0	0	0	0	0	0	0	0	0	0	0	2
ENSG00000187546	AGMO	splice_acceptor_variant	HIGH	0	0	1	0	0	1	0	0	0	0	0	0	0	0	0	0	0	0	0	0	0	0	0	0	2
ENSG00000135541	AHI1	splice_acceptor_variant	HIGH	0	1	1	0	0	0	0	0	0	0	0	0	0	0	0	0	0	0	0	0	0	0	0	0	2
ENSG00000155085	AK9	splice_acceptor_variant	HIGH	0	0	0	0	0	0	1	1	0	0	0	0	0	0	0	0	0	0	0	0	0	0	0	0	2
ENSG00000127914	AKAP9	splice_acceptor_variant	HIGH	1	1	0	0	0	0	0	0	0	0	0	0	0	0	0	0	0	0	0	0	0	0	0	0	2
ENSG00000122787	AKR1D1	splice_acceptor_variant	HIGH	0	1	0	1	0	0	0	0	0	0	0	0	0	0	0	0	0	0	0	0	0	0	0	0	2
ENSG00000116127	ALMS1	splice_acceptor_variant	HIGH	1	0	1	0	0	0	0	0	0	0	0	0	0	0	0	0	0	0	0	0	0	0	0	0	2
ENSG00000151572	ANO4	splice_acceptor_variant	HIGH	0	0	0	0	0	1	0	0	0	0	1	0	0	0	0	0	0	0	0	0	0	0	0	0	2
ENSG00000171714	ANO5	splice_acceptor_variant	HIGH	1	0	1	0	0	0	0	0	0	0	0	0	0	0	0	0	0	0	0	0	0	0	0	0	2
ENSG00000177119	ANO6	splice_acceptor_variant	HIGH	0	0	0	0	0	0	0	0	0	0	0	0	0	0	0	1	0	1	0	0	0	0	0	0	2
ENSG00000146205	ANO7	splice_acceptor_variant	HIGH	0	1	0	0	1	0	0	0	0	0	0	0	0	0	0	0	0	0	0	0	0	0	0	0	2
ENSG00000274209	ANTXRL	splice_acceptor_variant	HIGH	1	0	1	0	0	0	0	0	0	0	0	0	0	0	0	0	0	0	0	0	0	0	0	0	2
ENSG00000109511	ANXA10	splice_acceptor_variant	HIGH	0	1	0	0	0	0	0	0	0	0	0	0	0	0	0	0	0	0	0	0	0	1	0	0	2
ENSG00000242802	AP5Z1	splice_acceptor_variant	HIGH	0	0	0	0	0	0	0	1	0	0	0	0	0	0	0	0	0	0	0	0	1	0	0	0	2
ENSG00000113108	APBB3	splice_acceptor_variant	HIGH	0	1	0	0	0	0	0	0	0	1	0	0	0	0	0	0	0	0	0	0	0	0	0	0	2
ENSG00000159314	ARHGAP27	splice_acceptor_variant	HIGH	1	0	0	0	0	0	0	0	0	0	0	0	0	0	0	0	1	0	0	0	0	0	0	0	2
ENSG00000089820	ARHGAP4	splice_acceptor_variant	HIGH	1	0	0	0	0	0	0	0	0	0	0	0	1	0	0	0	0	0	0	0	0	0	0	0	2
ENSG00000142632	ARHGEF19	splice_acceptor_variant	HIGH	0	0	0	0	0	1	0	1	0	0	0	0	0	0	0	0	0	0	0	0	0	0	0	0	2
ENSG00000214944	ARHGEF28	splice_acceptor_variant	HIGH	0	0	0	0	2	0	0	0	0	0	0	0	0	0	0	0	0	0	0	0	0	0	0	0	2
ENSG00000117713	ARID1A	splice_acceptor_variant	HIGH	0	0	0	0	0	0	0	0	0	0	0	0	0	0	0	0	0	2	0	0	0	0	0	0	2
ENSG00000172995	ARPP21	splice_acceptor_variant	HIGH	0	0	0	0	1	0	0	0	0	1	0	0	0	0	0	0	0	0	0	0	0	0	0	0	2
ENSG00000239388	ASB14	splice_acceptor_variant	HIGH	0	1	1	0	0	0	0	0	0	0	0	0	0	0	0	0	0	0	0	0	0	0	0	0	2
ENSG00000160072	ATAD3B	splice_acceptor_variant	HIGH	0	0	1	1	0	0	0	0	0	0	0	0	0	0	0	0	0	0	0	0	0	0	0	0	2
ENSG00000132681	ATP1A4	splice_acceptor_variant	HIGH	1	0	0	0	0	0	1	0	0	0	0	0	0	0	0	0	0	0	0	0	0	0	0	0	2
ENSG00000205464	ATP6AP1L	splice_acceptor_variant	HIGH	0	0	1	0	0	0	0	0	1	0	0	0	0	0	0	0	0	0	0	0	0	0	0	0	2
ENSG00000104043	ATP8B4	splice_acceptor_variant	HIGH	0	2	0	0	0	0	0	0	0	0	0	0	0	0	0	0	0	0	0	0	0	0	0	0	2
ENSG00000085224	ATRX	splice_acceptor_variant	HIGH	0	0	0	0	2	0	0	0	0	0	0	0	0	0	0	0	0	0	0	0	0	0	0	0	2
ENSG00000130638	ATXN10	splice_acceptor_variant	HIGH	0	0	0	0	2	0	0	0	0	0	0	0	0	0	0	0	0	0	0	0	0	0	0	0	2
ENSG00000167601	AXL	splice_acceptor_variant	HIGH	1	0	1	0	0	0	0	0	0	0	0	0	0	0	0	0	0	0	0	0	0	0	0	0	2
ENSG00000175711	B3GNTL1	splice_acceptor_variant	HIGH	1	0	0	1	0	0	0	0	0	0	0	0	0	0	0	0	0	0	0	0	0	0	0	0	2
ENSG00000105393	BABAM1	splice_acceptor_variant	HIGH	0	0	0	0	1	0	0	0	0	0	0	0	0	0	0	0	0	0	0	0	0	1	0	0	2
ENSG00000266074	BAHCC1	splice_acceptor_variant	HIGH	0	0	0	0	0	0	1	0	0	0	0	0	0	0	0	0	0	0	0	0	0	1	0	0	2
ENSG00000175866	BAIAP2	splice_acceptor_variant	HIGH	1	1	0	0	0	0	0	0	0	0	0	0	0	0	0	0	0	0	0	0	0	0	0	0	2
ENSG00000163093	BBS5	splice_acceptor_variant	HIGH	0	0	1	0	0	1	0	0	0	0	0	0	0	0	0	0	0	0	0	0	0	0	0	0	2
ENSG00000124243	BCAS4	splice_acceptor_variant	HIGH	0	0	1	0	0	0	0	0	0	1	0	0	0	0	0	0	0	0	0	0	0	0	0	0	2
ENSG00000165288	BRWD3	splice_acceptor_variant	HIGH	0	0	0	0	1	0	0	0	0	0	0	1	0	0	0	0	0	0	0	0	0	0	0	0	2
ENSG00000125730	C3	splice_acceptor_variant	HIGH	0	1	0	0	0	0	1	0	0	0	0	0	0	0	0	0	0	0	0	0	0	0	0	0	2
ENSG00000165084	C8orf34	splice_acceptor_variant	HIGH	0	1	1	0	0	0	0	0	0	0	0	0	0	0	0	0	0	0	0	0	0	0	0	0	2
ENSG00000131686	CA6	splice_acceptor_variant	HIGH	0	1	0	1	0	0	0	0	0	0	0	0	0	0	0	0	0	0	0	0	0	0	0	0	2
ENSG00000141837	CACNA1A	splice_acceptor_variant	HIGH	0	0	1	0	1	0	0	0	0	0	0	0	0	0	0	0	0	0	0	0	0	0	0	0	2
ENSG00000148408	CACNA1B	splice_acceptor_variant	HIGH	1	0	0	0	0	1	0	0	0	0	0	0	0	0	0	0	0	0	0	0	0	0	0	0	2
ENSG00000064989	CALCRL	splice_acceptor_variant	HIGH	1	0	0	0	0	0	0	0	0	1	0	0	0	0	0	0	0	0	0	0	0	0	0	0	2
ENSG00000076826	CAMSAP3	splice_acceptor_variant	HIGH	1	1	0	0	0	0	0	0	0	0	0	0	0	0	0	0	0	0	0	0	0	0	0	0	2
ENSG00000131236	CAP1	splice_acceptor_variant	HIGH	1	0	0	0	0	0	0	0	0	0	0	0	0	1	0	0	0	0	0	0	0	0	0	0	2
ENSG00000137757	CASP5	splice_acceptor_variant	HIGH	2	0	0	0	0	0	0	0	0	0	0	0	0	0	0	0	0	0	0	0	0	0	0	0	2
ENSG00000133962	CATSPERB	splice_acceptor_variant	HIGH	0	1	0	0	1	0	0	0	0	0	0	0	0	0	0	0	0	0	0	0	0	0	0	0	2
ENSG00000160200	CBS	splice_acceptor_variant	HIGH	0	1	1	0	0	0	0	0	0	0	0	0	0	0	0	0	0	0	0	0	0	0	0	0	2
ENSG00000203952	CCDC160	splice_acceptor_variant	HIGH	1	0	0	0	0	0	0	0	0	0	0	0	0	0	0	1	0	0	0	0	0	0	0	0	2
ENSG00000162592	CCDC27	splice_acceptor_variant	HIGH	0	1	1	0	0	0	0	0	0	0	0	0	0	0	0	0	0	0	0	0	0	0	0	0	2
ENSG00000024862	CCDC28A	splice_acceptor_variant	HIGH	0	1	0	0	0	1	0	0	0	0	0	0	0	0	0	0	0	0	0	0	0	0	0	0	2
ENSG00000104983	CCDC61	splice_acceptor_variant	HIGH	0	1	0	0	0	0	0	0	0	0	0	0	1	0	0	0	0	0	0	0	0	0	0	0	2
ENSG00000163660	CCNL1	splice_acceptor_variant	HIGH	0	0	0	0	0	0	0	0	0	1	1	0	0	0	0	0	0	0	0	0	0	0	0	0	2
ENSG00000013725	CD6	splice_acceptor_variant	HIGH	0	0	0	1	0	0	0	0	1	0	0	0	0	0	0	0	0	0	0	0	0	0	0	0	2
ENSG00000105369	CD79A	splice_acceptor_variant	HIGH	0	0	0	0	0	0	0	0	0	0	0	0	1	0	0	0	0	1	0	0	0	0	0	0	2
ENSG00000094804	CDC6	splice_acceptor_variant	HIGH	0	0	0	0	0	0	0	0	0	0	0	0	0	1	0	0	0	0	1	0	0	0	0	0	2
ENSG00000147889	CDKN2A	splice_acceptor_variant	HIGH	0	0	0	0	0	0	0	0	0	0	0	0	0	0	0	0	2	0	0	0	0	0	0	0	2
ENSG00000140488	CELF6	splice_acceptor_variant	HIGH	0	0	0	0	0	0	0	0	0	2	0	0	0	0	0	0	0	0	0	0	0	0	0	0	2
ENSG00000154240	CEP112	splice_acceptor_variant	HIGH	0	0	0	0	0	0	0	1	0	0	0	1	0	0	0	0	0	0	0	0	0	0	0	0	2
ENSG00000198848	CES1	splice_acceptor_variant	HIGH	0	0	0	0	0	0	0	0	0	0	2	0	0	0	0	0	0	0	0	0	0	0	0	0	2
ENSG00000188596	CFAP54	splice_acceptor_variant	HIGH	0	1	0	0	0	1	0	0	0	0	0	0	0	0	0	0	0	0	0	0	0	0	0	0	2
ENSG00000000971	CFH	splice_acceptor_variant	HIGH	0	0	0	1	0	0	0	0	0	0	0	0	0	0	0	0	1	0	0	0	0	0	0	0	2
ENSG00000143375	CGN	splice_acceptor_variant	HIGH	0	0	1	0	0	0	0	0	0	0	0	0	0	0	0	0	0	0	0	0	0	1	0	0	2
ENSG00000173575	CHD2	splice_acceptor_variant	HIGH	0	0	0	1	0	0	0	0	0	0	0	0	0	1	0	0	0	0	0	0	0	0	0	0	2
ENSG00000072609	CHFR	splice_acceptor_variant	HIGH	1	0	0	0	0	1	0	0	0	0	0	0	0	0	0	0	0	0	0	0	0	0	0	0	2
ENSG00000254413	CHKB-CPT1B	splice_acceptor_variant	HIGH	1	0	0	0	0	0	0	0	0	0	0	0	0	0	1	0	0	0	0	0	0	0	0	0	2
ENSG00000138615	CILP	splice_acceptor_variant	HIGH	0	1	0	0	1	0	0	0	0	0	0	0	0	0	0	0	0	0	0	0	0	0	0	0	2
ENSG00000140839	CLEC18B	splice_acceptor_variant	HIGH	0	1	0	1	0	0	0	0	0	0	0	0	0	0	0	0	0	0	0	0	0	0	0	0	2
ENSG00000104938	CLEC4M	splice_acceptor_variant	HIGH	0	0	0	1	0	0	0	0	0	0	0	0	0	0	0	0	0	0	0	0	0	0	1	0	2
ENSG00000144191	CNGA3	splice_acceptor_variant	HIGH	1	0	1	0	0	0	0	0	0	0	0	0	0	0	0	0	0	0	0	0	0	0	0	0	2
ENSG00000134115	CNTN6	splice_acceptor_variant	HIGH	1	0	0	0	0	0	0	0	0	0	0	0	0	0	0	0	0	0	1	0	0	0	0	0	2
ENSG00000174469	CNTNAP2	splice_acceptor_variant	HIGH	1	0	1	0	0	0	0	0	0	0	0	0	0	0	0	0	0	0	0	0	0	0	0	0	2
ENSG00000154529	CNTNAP3B	splice_acceptor_variant	HIGH	1	0	0	1	0	0	0	0	0	0	0	0	0	0	0	0	0	0	0	0	0	0	0	0	2
ENSG00000111799	COL12A1	splice_acceptor_variant	HIGH	0	0	0	0	2	0	0	0	0	0	0	0	0	0	0	0	0	0	0	0	0	0	0	0	2
ENSG00000084636	COL16A1	splice_acceptor_variant	HIGH	0	0	0	0	1	0	0	1	0	0	0	0	0	0	0	0	0	0	0	0	0	0	0	0	2
ENSG00000182871	COL18A1	splice_acceptor_variant	HIGH	0	1	0	0	0	0	0	0	0	0	0	1	0	0	0	0	0	0	0	0	0	0	0	0	2
ENSG00000101203	COL20A1	splice_acceptor_variant	HIGH	0	0	0	0	1	0	0	0	0	1	0	0	0	0	0	0	0	0	0	0	0	0	0	0	2
ENSG00000080573	COL5A3	splice_acceptor_variant	HIGH	0	0	0	0	0	0	1	0	0	0	0	0	0	0	0	0	0	0	0	0	1	0	0	0	2
ENSG00000206561	COLQ	splice_acceptor_variant	HIGH	0	0	1	0	0	0	0	0	0	0	0	0	0	0	0	0	0	0	0	0	1	0	0	0	2
ENSG00000129083	COPB1	splice_acceptor_variant	HIGH	0	0	0	0	0	1	0	1	0	0	0	0	0	0	0	0	0	0	0	0	0	0	0	0	2
ENSG00000167549	CORO6	splice_acceptor_variant	HIGH	0	1	0	0	0	0	0	0	0	0	0	0	0	1	0	0	0	0	0	0	0	0	0	0	2
ENSG00000121898	CPXM2	splice_acceptor_variant	HIGH	0	1	1	0	0	0	0	0	0	0	0	0	0	0	0	0	0	0	0	0	0	0	0	0	2
ENSG00000005339	CREBBP	splice_acceptor_variant	HIGH	0	0	0	2	0	0	0	0	0	0	0	0	0	0	0	0	0	0	0	0	0	0	0	0	2
ENSG00000124490	CRISP2	splice_acceptor_variant	HIGH	0	0	0	0	0	1	1	0	0	0	0	0	0	0	0	0	0	0	0	0	0	0	0	0	2
ENSG00000116791	CRYZ	splice_acceptor_variant	HIGH	0	1	0	0	0	0	0	0	0	0	0	0	0	0	0	0	0	1	0	0	0	0	0	0	2
ENSG00000232478	CT45A1	splice_acceptor_variant	HIGH	0	0	0	0	0	2	0	0	0	0	0	0	0	0	0	0	0	0	0	0	0	0	0	0	2
ENSG00000178971	CTC1	splice_acceptor_variant	HIGH	2	0	0	0	0	0	0	0	0	0	0	0	0	0	0	0	0	0	0	0	0	0	0	0	2
ENSG00000102974	CTCF	splice_acceptor_variant	HIGH	1	0	0	0	0	0	0	0	0	0	1	0	0	0	0	0	0	0	0	0	0	0	0	0	2
ENSG00000107611	CUBN	splice_acceptor_variant	HIGH	0	1	1	0	0	0	0	0	0	0	0	0	0	0	0	0	0	0	0	0	0	0	0	0	2
ENSG00000044090	CUL7	splice_acceptor_variant	HIGH	0	0	0	0	0	0	1	0	0	0	0	0	0	0	0	0	0	0	0	0	1	0	0	0	2
ENSG00000138161	CUZD1	splice_acceptor_variant	HIGH	0	0	0	1	0	0	0	0	0	0	0	0	1	0	0	0	0	0	0	0	0	0	0	0	2
ENSG00000180871	CXCR2	splice_acceptor_variant	HIGH	1	0	0	0	0	0	0	0	0	0	0	0	0	0	1	0	0	0	0	0	0	0	0	0	2
ENSG00000138061	CYP1B1	splice_acceptor_variant	HIGH	0	1	0	0	0	0	0	0	0	0	0	0	0	0	0	1	0	0	0	0	0	0	0	0	2
ENSG00000198077	CYP2A7	splice_acceptor_variant	HIGH	1	0	0	1	0	0	0	0	0	0	0	0	0	0	0	0	0	0	0	0	0	0	0	0	2
ENSG00000145476	CYP4V2	splice_acceptor_variant	HIGH	0	0	0	0	0	0	0	0	0	0	0	0	0	1	0	0	0	1	0	0	0	0	0	0	2
ENSG00000112977	DAP	splice_acceptor_variant	HIGH	1	1	0	0	0	0	0	0	0	0	0	0	0	0	0	0	0	0	0	0	0	0	0	0	2
ENSG00000109851	DBX1	splice_acceptor_variant	HIGH	0	1	0	0	1	0	0	0	0	0	0	0	0	0	0	0	0	0	0	0	0	0	0	0	2
ENSG00000187323	DCC	splice_acceptor_variant	HIGH	1	0	0	1	0	0	0	0	0	0	0	0	0	0	0	0	0	0	0	0	0	0	0	0	2
ENSG00000213782	DDX47	splice_acceptor_variant	HIGH	1	0	1	0	0	0	0	0	0	0	0	0	0	0	0	0	0	0	0	0	0	0	0	0	2
ENSG00000123064	DDX54	splice_acceptor_variant	HIGH	0	0	0	0	0	1	0	0	0	0	0	0	0	0	0	0	1	0	0	0	0	0	0	0	2
ENSG00000137628	DDX60	splice_acceptor_variant	HIGH	1	0	1	0	0	0	0	0	0	0	0	0	0	0	0	0	0	0	0	0	0	0	0	0	2
ENSG00000181381	DDX60L	splice_acceptor_variant	HIGH	1	1	0	0	0	0	0	0	0	0	0	0	0	0	0	0	0	0	0	0	0	0	0	0	2
ENSG00000175984	DENND2C	splice_acceptor_variant	HIGH	0	0	0	0	0	0	0	0	0	0	0	0	0	0	0	0	0	2	0	0	0	0	0	0	2
ENSG00000172893	DHCR7	splice_acceptor_variant	HIGH	0	0	1	0	0	0	0	0	0	1	0	0	0	0	0	0	0	0	0	0	0	0	0	0	2
ENSG00000181192	DHTKD1	splice_acceptor_variant	HIGH	0	1	0	1	0	0	0	0	0	0	0	0	0	0	0	0	0	0	0	0	0	0	0	0	2
ENSG00000126787	DLGAP5	splice_acceptor_variant	HIGH	0	0	0	0	0	0	0	0	0	0	0	0	0	0	0	0	0	0	2	0	0	0	0	0	2
ENSG00000198947	DMD	splice_acceptor_variant	HIGH	0	0	0	0	1	0	0	1	0	0	0	0	0	0	0	0	0	0	0	0	0	0	0	0	2
ENSG00000138346	DNA2	splice_acceptor_variant	HIGH	0	0	0	0	0	0	0	1	0	0	0	0	0	0	0	0	0	0	1	0	0	0	0	0	2
ENSG00000185842	DNAH14	splice_acceptor_variant	HIGH	0	0	1	0	1	0	0	0	0	0	0	0	0	0	0	0	0	0	0	0	0	0	0	0	2
ENSG00000158486	DNAH3	splice_acceptor_variant	HIGH	1	0	0	0	0	0	1	0	0	0	0	0	0	0	0	0	0	0	0	0	0	0	0	0	2
ENSG00000163687	DNASE1L3	splice_acceptor_variant	HIGH	0	1	0	0	0	1	0	0	0	0	0	0	0	0	0	0	0	0	0	0	0	0	0	0	2
ENSG00000150760	DOCK1	splice_acceptor_variant	HIGH	0	1	0	0	1	0	0	0	0	0	0	0	0	0	0	0	0	0	0	0	0	0	0	0	2
ENSG00000197635	DPP4	splice_acceptor_variant	HIGH	0	0	0	0	1	0	0	0	0	0	0	0	0	0	0	0	1	0	0	0	0	0	0	0	2
ENSG00000175550	DRAP1	splice_acceptor_variant	HIGH	1	0	0	0	0	0	0	0	0	0	0	0	1	0	0	0	0	0	0	0	0	0	0	0	2
ENSG00000108591	DRG2	splice_acceptor_variant	HIGH	1	0	0	0	0	0	1	0	0	0	0	0	0	0	0	0	0	0	0	0	0	0	0	0	2
ENSG00000140279	DUOX2	splice_acceptor_variant	HIGH	0	0	0	0	2	0	0	0	0	0	0	0	0	0	0	0	0	0	0	0	0	0	0	0	2
ENSG00000010219	DYRK4	splice_acceptor_variant	HIGH	0	0	1	0	0	0	0	0	0	0	0	0	0	0	0	0	0	0	1	0	0	0	0	0	2
ENSG00000089091	DZANK1	splice_acceptor_variant	HIGH	1	1	0	0	0	0	0	0	0	0	0	0	0	0	0	0	0	0	0	0	0	0	0	0	2
ENSG00000167969	ECI1	splice_acceptor_variant	HIGH	0	0	0	0	0	0	1	0	0	1	0	0	0	0	0	0	0	0	0	0	0	0	0	0	2
ENSG00000203666	EFCAB2	splice_acceptor_variant	HIGH	0	0	0	0	1	0	0	0	0	0	0	0	0	0	0	0	0	0	1	0	0	0	0	0	2
ENSG00000186976	EFCAB6	splice_acceptor_variant	HIGH	0	0	0	0	1	1	0	0	0	0	0	0	0	0	0	0	0	0	0	0	0	0	0	0	2
ENSG00000143590	EFNA3	splice_acceptor_variant	HIGH	0	0	2	0	0	0	0	0	0	0	0	0	0	0	0	0	0	0	0	0	0	0	0	0	2
ENSG00000164318	EGFLAM	splice_acceptor_variant	HIGH	0	0	0	1	0	0	0	0	1	0	0	0	0	0	0	0	0	0	0	0	0	0	0	0	2
ENSG00000197774	EME2	splice_acceptor_variant	HIGH	0	1	0	1	0	0	0	0	0	0	0	0	0	0	0	0	0	0	0	0	0	0	0	0	2
ENSG00000214595	EML6	splice_acceptor_variant	HIGH	1	0	0	0	0	0	0	0	1	0	0	0	0	0	0	0	0	0	0	0	0	0	0	0	2
ENSG00000120658	ENOX1	splice_acceptor_variant	HIGH	0	0	0	0	0	0	0	0	0	0	0	0	1	0	0	0	0	0	1	0	0	0	0	0	2
ENSG00000182580	EPHB3	splice_acceptor_variant	HIGH	0	0	1	1	0	0	0	0	0	0	0	0	0	0	0	0	0	0	0	0	0	0	0	0	2
ENSG00000133106	EPSTI1	splice_acceptor_variant	HIGH	0	0	1	0	0	0	0	0	0	0	0	0	0	0	0	0	0	1	0	0	0	0	0	0	2
ENSG00000049167	ERCC8	splice_acceptor_variant	HIGH	0	0	0	1	0	0	1	0	0	0	0	0	0	0	0	0	0	0	0	0	0	0	0	0	2
ENSG00000104626	ERI1	splice_acceptor_variant	HIGH	0	2	0	0	0	0	0	0	0	0	0	0	0	0	0	0	0	0	0	0	0	0	0	0	2
ENSG00000171503	ETFDH	splice_acceptor_variant	HIGH	1	0	0	0	0	0	0	0	0	0	0	0	0	0	0	0	0	1	0	0	0	0	0	0	2
ENSG00000139083	ETV6	splice_acceptor_variant	HIGH	0	0	0	0	0	1	0	0	0	0	0	0	0	0	0	1	0	0	0	0	0	0	0	0	2
ENSG00000178997	EXD1	splice_acceptor_variant	HIGH	0	1	0	0	0	0	0	0	0	0	0	0	1	0	0	0	0	0	0	0	0	0	0	0	2
ENSG00000090989	EXOC1	splice_acceptor_variant	HIGH	0	0	0	0	1	0	0	0	0	0	0	0	0	0	0	0	0	0	0	0	1	0	0	0	2
ENSG00000124491	F13A1	splice_acceptor_variant	HIGH	1	0	0	0	0	0	0	0	0	0	0	0	0	0	0	0	0	0	1	0	0	0	0	0	2
ENSG00000185010	F8	splice_acceptor_variant	HIGH	0	0	0	0	0	0	0	0	0	0	0	0	1	0	1	0	0	0	0	0	0	0	0	0	2
ENSG00000170074	FAM153A	splice_acceptor_variant	HIGH	0	1	0	0	0	1	0	0	0	0	0	0	0	0	0	0	0	0	0	0	0	0	0	0	2
ENSG00000166262	FAM227B	splice_acceptor_variant	HIGH	0	0	0	1	0	0	0	0	0	0	0	0	1	0	0	0	0	0	0	0	0	0	0	0	2
ENSG00000197872	FAM49A	splice_acceptor_variant	HIGH	0	0	0	0	0	0	0	0	0	0	1	0	0	0	1	0	0	0	0	0	0	0	0	0	2
ENSG00000180043	FAM71E2	splice_acceptor_variant	HIGH	1	0	0	0	1	0	0	0	0	0	0	0	0	0	0	0	0	0	0	0	0	0	0	0	2
ENSG00000186523	FAM86B1	splice_acceptor_variant	HIGH	0	0	1	0	0	0	1	0	0	0	0	0	0	0	0	0	0	0	0	0	0	0	0	0	2
ENSG00000140525	FANCI	splice_acceptor_variant	HIGH	2	0	0	0	0	0	0	0	0	0	0	0	0	0	0	0	0	0	0	0	0	0	0	0	2
ENSG00000166147	FBN1	splice_acceptor_variant	HIGH	0	0	0	0	0	1	0	0	0	0	0	0	0	0	0	0	1	0	0	0	0	0	0	0	2
ENSG00000142449	FBN3	splice_acceptor_variant	HIGH	0	1	0	0	0	0	1	0	0	0	0	0	0	0	0	0	0	0	0	0	0	0	0	0	2
ENSG00000138081	FBXO11	splice_acceptor_variant	HIGH	0	0	0	0	0	0	0	0	0	0	0	0	0	0	0	0	2	0	0	0	0	0	0	0	2
ENSG00000132879	FBXO44	splice_acceptor_variant	HIGH	0	0	1	0	0	0	1	0	0	0	0	0	0	0	0	0	0	0	0	0	0	0	0	0	2
ENSG00000162897	FCAMR	splice_acceptor_variant	HIGH	1	0	0	1	0	0	0	0	0	0	0	0	0	0	0	0	0	0	0	0	0	0	0	0	2
ENSG00000104921	FCER2	splice_acceptor_variant	HIGH	1	0	1	0	0	0	0	0	0	0	0	0	0	0	0	0	0	0	0	0	0	0	0	0	2
ENSG00000197948	FCHSD1	splice_acceptor_variant	HIGH	0	1	0	0	0	1	0	0	0	0	0	0	0	0	0	0	0	0	0	0	0	0	0	0	2
ENSG00000105550	FGF21	splice_acceptor_variant	HIGH	0	1	0	0	0	0	0	0	0	0	0	1	0	0	0	0	0	0	0	0	0	0	0	0	2
ENSG00000160867	FGFR4	splice_acceptor_variant	HIGH	0	0	0	1	1	0	0	0	0	0	0	0	0	0	0	0	0	0	0	0	0	0	0	0	2
ENSG00000104760	FGL1	splice_acceptor_variant	HIGH	0	1	0	0	0	0	0	0	0	0	0	0	0	0	0	0	0	0	0	0	1	0	0	0	2
ENSG00000037280	FLT4	splice_acceptor_variant	HIGH	1	0	0	0	0	0	0	0	0	0	0	0	0	1	0	0	0	0	0	0	0	0	0	0	2
ENSG00000188352	FOCAD	splice_acceptor_variant	HIGH	1	0	0	0	0	0	0	0	0	1	0	0	0	0	0	0	0	0	0	0	0	0	0	0	2
ENSG00000128573	FOXP2	splice_acceptor_variant	HIGH	2	0	0	0	0	0	0	0	0	0	0	0	0	0	0	0	0	0	0	0	0	0	0	0	2
ENSG00000170324	FRMPD2	splice_acceptor_variant	HIGH	1	0	0	1	0	0	0	0	0	0	0	0	0	0	0	0	0	0	0	0	0	0	0	0	2
ENSG00000160282	FTCD	splice_acceptor_variant	HIGH	0	1	0	0	0	0	0	0	0	0	0	0	0	0	0	0	0	0	1	0	0	0	0	0	2
ENSG00000150201	FXYD4	splice_acceptor_variant	HIGH	0	0	0	0	0	0	0	0	0	0	0	0	0	1	0	0	1	0	0	0	0	0	0	0	2
ENSG00000144644	GADL1	splice_acceptor_variant	HIGH	0	0	0	0	1	0	0	0	0	0	0	1	0	0	0	0	0	0	0	0	0	0	0	0	2
ENSG00000119514	GALNT12	splice_acceptor_variant	HIGH	0	0	0	1	0	0	0	0	0	0	0	0	0	0	0	0	0	0	1	0	0	0	0	0	2
ENSG00000136542	GALNT5	splice_acceptor_variant	HIGH	0	1	0	0	0	0	0	0	0	0	0	0	0	0	0	0	0	0	0	1	0	0	0	0	2
ENSG00000182870	GALNT9	splice_acceptor_variant	HIGH	0	1	0	0	0	0	0	0	0	0	0	0	0	0	0	0	0	0	1	0	0	0	0	0	2
ENSG00000164347	GFM2	splice_acceptor_variant	HIGH	0	1	0	0	0	0	0	0	1	0	0	0	0	0	0	0	0	0	0	0	0	0	0	0	2
ENSG00000131459	GFPT2	splice_acceptor_variant	HIGH	0	0	0	0	0	0	0	0	0	1	0	0	0	0	0	0	0	0	0	0	1	0	0	0	2
ENSG00000198835	GJC2	splice_acceptor_variant	HIGH	1	1	0	0	0	0	0	0	0	0	0	0	0	0	0	0	0	0	0	0	0	0	0	0	2
ENSG00000170266	GLB1	splice_acceptor_variant	HIGH	0	0	0	1	1	0	0	0	0	0	0	0	0	0	0	0	0	0	0	0	0	0	0	0	2
ENSG00000130755	GMFG	splice_acceptor_variant	HIGH	0	0	1	0	0	0	0	0	0	0	0	0	0	0	0	0	0	0	0	1	0	0	0	0	2
ENSG00000100938	GMPR2	splice_acceptor_variant	HIGH	0	0	1	0	1	0	0	0	0	0	0	0	0	0	0	0	0	0	0	0	0	0	0	0	2
ENSG00000159921	GNE	splice_acceptor_variant	HIGH	0	0	0	0	0	0	1	0	0	0	0	0	0	0	0	1	0	0	0	0	0	0	0	0	2
ENSG00000136935	GOLGA1	splice_acceptor_variant	HIGH	1	1	0	0	0	0	0	0	0	0	0	0	0	0	0	0	0	0	0	0	0	0	0	0	2
ENSG00000215252	GOLGA8B	splice_acceptor_variant	HIGH	0	0	1	0	0	0	0	0	0	0	0	0	1	0	0	0	0	0	0	0	0	0	0	0	2
ENSG00000153684	GOLGA8F	splice_acceptor_variant	HIGH	0	1	0	1	0	0	0	0	0	0	0	0	0	0	0	0	0	0	0	0	0	0	0	0	2
ENSG00000169347	GP2	splice_acceptor_variant	HIGH	1	1	0	0	0	0	0	0	0	0	0	0	0	0	0	0	0	0	0	0	0	0	0	0	2
ENSG00000197858	GPAA1	splice_acceptor_variant	HIGH	0	0	0	0	0	1	0	0	0	0	0	0	0	0	0	0	0	0	1	0	0	0	0	0	2
ENSG00000138678	GPAT3	splice_acceptor_variant	HIGH	0	0	1	0	0	0	0	0	0	0	0	0	1	0	0	0	0	0	0	0	0	0	0	0	2
ENSG00000144596	GRIP2	splice_acceptor_variant	HIGH	0	0	1	0	0	0	0	0	0	0	0	0	0	0	0	1	0	0	0	0	0	0	0	0	2
ENSG00000147697	GSDMC	splice_acceptor_variant	HIGH	0	0	0	0	0	2	0	0	0	0	0	0	0	0	0	0	0	0	0	0	0	0	0	0	2
ENSG00000263001	GTF2I	splice_acceptor_variant	HIGH	0	0	1	0	0	0	0	0	0	0	0	0	0	0	0	0	0	0	0	0	1	0	0	0	2
ENSG00000148702	HABP2	splice_acceptor_variant	HIGH	0	1	0	0	0	1	0	0	0	0	0	0	0	0	0	0	0	0	0	0	0	0	0	0	2
ENSG00000084110	HAL	splice_acceptor_variant	HIGH	0	0	0	0	0	0	0	1	0	0	1	0	0	0	0	0	0	0	0	0	0	0	0	0	2
ENSG00000008869	HEATR5B	splice_acceptor_variant	HIGH	1	0	0	1	0	0	0	0	0	0	0	0	0	0	0	0	0	0	0	0	0	0	0	0	2
ENSG00000181333	HEPHL1	splice_acceptor_variant	HIGH	0	0	0	1	0	0	0	0	0	0	0	0	0	0	0	0	0	1	0	0	0	0	0	0	2
ENSG00000138642	HERC6	splice_acceptor_variant	HIGH	1	0	0	0	1	0	0	0	0	0	0	0	0	0	0	0	0	0	0	0	0	0	0	0	2
ENSG00000165102	HGSNAT	splice_acceptor_variant	HIGH	1	1	0	0	0	0	0	0	0	0	0	0	0	0	0	0	0	0	0	0	0	0	0	0	2
ENSG00000148357	HMCN2	splice_acceptor_variant	HIGH	0	0	0	0	0	0	1	0	0	0	0	0	1	0	0	0	0	0	0	0	0	0	0	0	2
ENSG00000142798	HSPG2	splice_acceptor_variant	HIGH	1	0	0	0	1	0	0	0	0	0	0	0	0	0	0	0	0	0	0	0	0	0	0	0	2
ENSG00000149305	HTR3B	splice_acceptor_variant	HIGH	1	0	1	0	0	0	0	0	0	0	0	0	0	0	0	0	0	0	0	0	0	0	0	0	2
ENSG00000170801	HTRA3	splice_acceptor_variant	HIGH	1	0	0	0	0	0	0	0	0	1	0	0	0	0	0	0	0	0	0	0	0	0	0	0	2
ENSG00000197386	HTT	splice_acceptor_variant	HIGH	0	1	0	0	1	0	0	0	0	0	0	0	0	0	0	0	0	0	0	0	0	0	0	0	2
ENSG00000125968	ID1	splice_acceptor_variant	HIGH	1	1	0	0	0	0	0	0	0	0	0	0	0	0	0	0	0	0	0	0	0	0	0	0	2
ENSG00000196083	IL1RAP	splice_acceptor_variant	HIGH	0	0	0	0	0	0	0	1	0	1	0	0	0	0	0	0	0	0	0	0	0	0	0	0	2
ENSG00000162594	IL23R	splice_acceptor_variant	HIGH	0	0	0	0	0	2	0	0	0	0	0	0	0	0	0	0	0	0	0	0	0	0	0	0	2
ENSG00000100385	IL2RB	splice_acceptor_variant	HIGH	1	0	0	0	0	0	0	0	0	0	0	0	0	0	0	0	0	1	0	0	0	0	0	0	2
ENSG00000204084	INPP5B	splice_acceptor_variant	HIGH	0	0	0	0	0	0	1	0	0	1	0	0	0	0	0	0	0	0	0	0	0	0	0	0	2
ENSG00000229972	IQCF3	splice_acceptor_variant	HIGH	0	0	1	0	0	0	0	0	0	0	0	0	0	0	0	1	0	0	0	0	0	0	0	0	2
ENSG00000103599	IQCH	splice_acceptor_variant	HIGH	0	1	1	0	0	0	0	0	0	0	0	0	0	0	0	0	0	0	0	0	0	0	0	0	2
ENSG00000164675	IQUB	splice_acceptor_variant	HIGH	1	0	0	1	0	0	0	0	0	0	0	0	0	0	0	0	0	0	0	0	0	0	0	0	2
ENSG00000140678	ITGAX	splice_acceptor_variant	HIGH	1	0	0	1	0	0	0	0	0	0	0	0	0	0	0	0	0	0	0	0	0	0	0	0	2
ENSG00000115221	ITGB6	splice_acceptor_variant	HIGH	1	0	0	0	0	0	0	1	0	0	0	0	0	0	0	0	0	0	0	0	0	0	0	0	2
ENSG00000099840	IZUMO4	splice_acceptor_variant	HIGH	0	1	0	0	0	0	0	0	0	0	0	0	0	0	0	0	0	0	0	1	0	0	0	0	2
ENSG00000168970	JMJD7-PLA2G4B	splice_acceptor_variant	HIGH	0	0	0	1	0	0	0	0	0	0	0	1	0	0	0	0	0	0	0	0	0	0	0	0	2
ENSG00000107104	KANK1	splice_acceptor_variant	HIGH	0	0	0	0	1	1	0	0	0	0	0	0	0	0	0	0	0	0	0	0	0	0	0	0	2
ENSG00000162687	KCNT2	splice_acceptor_variant	HIGH	0	0	0	0	0	0	1	0	0	0	0	0	0	0	0	0	0	0	0	0	0	1	0	0	2
ENSG00000180901	KCTD2	splice_acceptor_variant	HIGH	1	1	0	0	0	0	0	0	0	0	0	0	0	0	0	0	0	0	0	0	0	0	0	0	2
ENSG00000088247	KHSRP	splice_acceptor_variant	HIGH	1	0	0	0	0	0	0	0	0	1	0	0	0	0	0	0	0	0	0	0	0	0	0	0	2
ENSG00000134313	KIDINS220	splice_acceptor_variant	HIGH	1	0	0	1	0	0	0	0	0	0	0	0	0	0	0	0	0	0	0	0	0	0	0	0	2
ENSG00000066735	KIF26A	splice_acceptor_variant	HIGH	0	0	1	0	0	0	0	0	0	0	0	1	0	0	0	0	0	0	0	0	0	0	0	0	2
ENSG00000116014	KISS1R	splice_acceptor_variant	HIGH	0	0	0	0	0	0	1	0	0	0	0	0	0	0	0	0	0	0	0	0	0	1	0	0	2
ENSG00000104892	KLC3	splice_acceptor_variant	HIGH	1	0	0	0	0	0	0	0	1	0	0	0	0	0	0	0	0	0	0	0	0	0	0	0	2
ENSG00000150361	KLHL1	splice_acceptor_variant	HIGH	1	0	0	0	0	0	0	0	0	0	0	0	0	0	0	0	0	0	0	0	0	0	0	1	2
ENSG00000168427	KLHL30	splice_acceptor_variant	HIGH	0	0	0	1	0	0	0	1	0	0	0	0	0	0	0	0	0	0	0	0	0	0	0	0	2
ENSG00000167748	KLK1	splice_acceptor_variant	HIGH	0	0	1	0	0	0	0	1	0	0	0	0	0	0	0	0	0	0	0	0	0	0	0	0	2
ENSG00000184445	KNTC1	splice_acceptor_variant	HIGH	0	0	0	0	2	0	0	0	0	0	0	0	0	0	0	0	0	0	0	0	0	0	0	0	2
ENSG00000198945	L3MBTL3	splice_acceptor_variant	HIGH	0	0	0	0	2	0	0	0	0	0	0	0	0	0	0	0	0	0	0	0	0	0	0	0	2
ENSG00000101680	LAMA1	splice_acceptor_variant	HIGH	0	1	0	1	0	0	0	0	0	0	0	0	0	0	0	0	0	0	0	0	0	0	0	0	2
ENSG00000130702	LAMA5	splice_acceptor_variant	HIGH	1	0	0	0	1	0	0	0	0	0	0	0	0	0	0	0	0	0	0	0	0	0	0	0	2
ENSG00000091136	LAMB1	splice_acceptor_variant	HIGH	0	0	0	0	2	0	0	0	0	0	0	0	0	0	0	0	0	0	0	0	0	0	0	0	2
ENSG00000168961	LGALS9	splice_acceptor_variant	HIGH	1	0	0	0	1	0	0	0	0	0	0	0	0	0	0	0	0	0	0	0	0	0	0	0	2
ENSG00000107187	LHX3	splice_acceptor_variant	HIGH	1	0	0	1	0	0	0	0	0	0	0	0	0	0	0	0	0	0	0	0	0	0	0	0	2
ENSG00000113594	LIFR	splice_acceptor_variant	HIGH	0	0	0	0	0	0	1	0	0	0	0	0	0	0	0	0	0	0	1	0	0	0	0	0	2
ENSG00000105486	LIG1	splice_acceptor_variant	HIGH	0	1	0	0	0	1	0	0	0	0	0	0	0	0	0	0	0	0	0	0	0	0	0	0	2
ENSG00000136490	LIMD2	splice_acceptor_variant	HIGH	1	0	1	0	0	0	0	0	0	0	0	0	0	0	0	0	0	0	0	0	0	0	0	0	2
ENSG00000185158	LRRC37B	splice_acceptor_variant	HIGH	0	1	0	0	0	0	1	0	0	0	0	0	0	0	0	0	0	0	0	0	0	0	0	0	2
ENSG00000188906	LRRK2	splice_acceptor_variant	HIGH	1	0	0	0	0	1	0	0	0	0	0	0	0	0	0	0	0	0	0	0	0	0	0	0	2
ENSG00000148356	LRSAM1	splice_acceptor_variant	HIGH	0	1	0	1	0	0	0	0	0	0	0	0	0	0	0	0	0	0	0	0	0	0	0	0	2
ENSG00000170860	LSM3	splice_acceptor_variant	HIGH	0	0	2	0	0	0	0	0	0	0	0	0	0	0	0	0	0	0	0	0	0	0	0	0	2
ENSG00000090006	LTBP4	splice_acceptor_variant	HIGH	0	0	0	0	0	0	0	0	2	0	0	0	0	0	0	0	0	0	0	0	0	0	0	0	2
ENSG00000198862	LTN1	splice_acceptor_variant	HIGH	0	0	0	0	0	0	1	0	0	0	0	0	0	0	1	0	0	0	0	0	0	0	0	0	2
ENSG00000167656	LY6D	splice_acceptor_variant	HIGH	1	0	0	0	0	0	0	0	0	0	0	0	0	0	0	0	1	0	0	0	0	0	0	0	2
ENSG00000127603	MACF1	splice_acceptor_variant	HIGH	0	1	0	0	1	0	0	0	0	0	0	0	0	0	0	0	0	0	0	0	0	0	0	0	2
ENSG00000176909	MAMSTR	splice_acceptor_variant	HIGH	0	0	0	0	0	0	0	0	0	0	0	0	0	0	0	0	1	0	0	0	0	0	1	0	2
ENSG00000140400	MAN2C1	splice_acceptor_variant	HIGH	1	1	0	0	0	0	0	0	0	0	0	0	0	0	0	0	0	0	0	0	0	0	0	0	2
ENSG00000034152	MAP2K3	splice_acceptor_variant	HIGH	0	0	1	0	0	0	0	0	0	0	0	0	0	1	0	0	0	0	0	0	0	0	0	0	2
ENSG00000188130	MAPK12	splice_acceptor_variant	HIGH	0	0	0	0	0	0	0	0	0	1	0	0	0	0	1	0	0	0	0	0	0	0	0	0	2
ENSG00000125505	MBOAT7	splice_acceptor_variant	HIGH	1	0	0	0	0	0	0	0	1	0	0	0	0	0	0	0	0	0	0	0	0	0	0	0	2
ENSG00000137337	MDC1	splice_acceptor_variant	HIGH	0	0	1	0	0	1	0	0	0	0	0	0	0	0	0	0	0	0	0	0	0	0	0	0	2
ENSG00000112159	MDN1	splice_acceptor_variant	HIGH	0	1	0	0	0	0	0	0	0	0	0	0	0	0	0	0	0	1	0	0	0	0	0	0	2
ENSG00000160563	MED27	splice_acceptor_variant	HIGH	0	0	0	0	1	0	0	0	0	1	0	0	0	0	0	0	0	0	0	0	0	0	0	0	2
ENSG00000167077	MEI1	splice_acceptor_variant	HIGH	0	0	0	0	0	1	1	0	0	0	0	0	0	0	0	0	0	0	0	0	0	0	0	0	2
ENSG00000153208	MERTK	splice_acceptor_variant	HIGH	1	0	0	0	0	0	0	0	0	0	1	0	0	0	0	0	0	0	0	0	0	0	0	0	2
ENSG00000174197	MGA	splice_acceptor_variant	HIGH	0	0	1	0	1	0	0	0	0	0	0	0	0	0	0	0	0	0	0	0	0	0	0	0	2
ENSG00000257335	MGAM	splice_acceptor_variant	HIGH	0	1	0	0	0	0	0	1	0	0	0	0	0	0	0	0	0	0	0	0	0	0	0	0	2
ENSG00000085871	MGST2	splice_acceptor_variant	HIGH	1	0	0	0	0	0	0	1	0	0	0	0	0	0	0	0	0	0	0	0	0	0	0	0	2
ENSG00000198160	MIER1	splice_acceptor_variant	HIGH	1	0	0	1	0	0	0	0	0	0	0	0	0	0	0	0	0	0	0	0	0	0	0	0	2
ENSG00000150051	MKX	splice_acceptor_variant	HIGH	0	0	0	0	0	0	0	0	0	0	0	0	0	0	0	0	0	0	0	0	0	1	0	1	2
ENSG00000196549	MME	splice_acceptor_variant	HIGH	0	1	0	1	0	0	0	0	0	0	0	0	0	0	0	0	0	0	0	0	0	0	0	0	2
ENSG00000137675	MMP27	splice_acceptor_variant	HIGH	0	1	0	0	0	0	0	0	0	0	0	0	0	0	0	0	0	1	0	0	0	0	0	0	2
ENSG00000100985	MMP9	splice_acceptor_variant	HIGH	0	0	1	0	0	0	0	0	0	0	0	0	0	0	0	0	0	0	1	0	0	0	0	0	2
ENSG00000073146	MOV10L1	splice_acceptor_variant	HIGH	1	1	0	0	0	0	0	0	0	0	0	0	0	0	0	0	0	0	0	0	0	0	0	0	2
ENSG00000108852	MPP2	splice_acceptor_variant	HIGH	0	0	0	0	0	1	0	0	0	0	0	0	0	0	0	1	0	0	0	0	0	0	0	0	2
ENSG00000101353	MROH8	splice_acceptor_variant	HIGH	0	0	1	0	0	0	0	0	0	0	0	0	0	0	0	0	0	0	0	0	1	0	0	0	2
ENSG00000197345	MRPL21	splice_acceptor_variant	HIGH	0	0	0	1	0	0	0	0	0	1	0	0	0	0	0	0	0	0	0	0	0	0	0	0	2
ENSG00000116898	MRPS15	splice_acceptor_variant	HIGH	0	1	0	0	0	0	0	0	0	0	0	0	0	0	0	1	0	0	0	0	0	0	0	0	2
ENSG00000113318	MSH3	splice_acceptor_variant	HIGH	1	0	1	0	0	0	0	0	0	0	0	0	0	0	0	0	0	0	0	0	0	0	0	0	2
ENSG00000085760	MTIF2	splice_acceptor_variant	HIGH	0	1	0	0	0	1	0	0	0	0	0	0	0	0	0	0	0	0	0	0	0	0	0	0	2
ENSG00000169876	MUC17	splice_acceptor_variant	HIGH	1	0	1	0	0	0	0	0	0	0	0	0	0	0	0	0	0	0	0	0	0	0	0	0	2
ENSG00000134571	MYBPC3	splice_acceptor_variant	HIGH	0	1	0	0	0	0	1	0	0	0	0	0	0	0	0	0	0	0	0	0	0	0	0	0	2
ENSG00000133020	MYH8	splice_acceptor_variant	HIGH	0	0	1	0	0	0	1	0	0	0	0	0	0	0	0	0	0	0	0	0	0	0	0	0	2
ENSG00000106631	MYL7	splice_acceptor_variant	HIGH	0	1	0	0	1	0	0	0	0	0	0	0	0	0	0	0	0	0	0	0	0	0	0	0	2
ENSG00000278259	MYO19	splice_acceptor_variant	HIGH	0	1	0	0	0	1	0	0	0	0	0	0	0	0	0	0	0	0	0	0	0	0	0	0	2
ENSG00000176658	MYO1D	splice_acceptor_variant	HIGH	0	0	0	0	1	0	0	0	0	0	0	0	0	0	0	0	0	0	0	0	1	0	0	0	2
ENSG00000036448	MYOM2	splice_acceptor_variant	HIGH	1	0	0	0	0	0	0	0	0	0	1	0	0	0	0	0	0	0	0	0	0	0	0	0	2
ENSG00000198951	NAGA	splice_acceptor_variant	HIGH	1	0	1	0	0	0	0	0	0	0	0	0	0	0	0	0	0	0	0	0	0	0	0	0	2
ENSG00000124357	NAGK	splice_acceptor_variant	HIGH	2	0	0	0	0	0	0	0	0	0	0	0	0	0	0	0	0	0	0	0	0	0	0	0	2
ENSG00000103174	NAGPA	splice_acceptor_variant	HIGH	0	1	0	0	0	1	0	0	0	0	0	0	0	0	0	0	0	0	0	0	0	0	0	0	2
ENSG00000135372	NAT10	splice_acceptor_variant	HIGH	0	1	0	1	0	0	0	0	0	0	0	0	0	0	0	0	0	0	0	0	0	0	0	0	2
ENSG00000124151	NCOA3	splice_acceptor_variant	HIGH	1	0	0	1	0	0	0	0	0	0	0	0	0	0	0	0	0	0	0	0	0	0	0	0	2
ENSG00000101079	NDRG3	splice_acceptor_variant	HIGH	1	0	1	0	0	0	0	0	0	0	0	0	0	0	0	0	0	0	0	0	0	0	0	0	2
ENSG00000158864	NDUFS2	splice_acceptor_variant	HIGH	0	0	1	1	0	0	0	0	0	0	0	0	0	0	0	0	0	0	0	0	0	0	0	0	2
ENSG00000140398	NEIL1	splice_acceptor_variant	HIGH	0	0	1	0	0	0	1	0	0	0	0	0	0	0	0	0	0	0	0	0	0	0	0	0	2
ENSG00000114904	NEK4	splice_acceptor_variant	HIGH	1	0	0	0	0	1	0	0	0	0	0	0	0	0	0	0	0	0	0	0	0	0	0	0	2
ENSG00000101004	NINL	splice_acceptor_variant	HIGH	0	1	0	1	0	0	0	0	0	0	0	0	0	0	0	0	0	0	0	0	0	0	0	0	2
ENSG00000185942	NKAIN3	splice_acceptor_variant	HIGH	0	0	0	0	1	0	0	0	0	0	0	0	0	0	0	0	0	0	1	0	0	0	0	0	2
ENSG00000181322	NME9	splice_acceptor_variant	HIGH	1	0	0	1	0	0	0	0	0	0	0	0	0	0	0	0	0	0	0	0	0	0	0	0	2
ENSG00000166197	NOLC1	splice_acceptor_variant	HIGH	0	0	0	0	0	0	0	0	0	0	0	0	1	0	1	0	0	0	0	0	0	0	0	0	2
ENSG00000146909	NOM1	splice_acceptor_variant	HIGH	0	0	0	0	0	0	0	0	0	0	0	0	0	0	0	0	0	1	0	0	0	0	1	0	2
ENSG00000074771	NOX3	splice_acceptor_variant	HIGH	0	2	0	0	0	0	0	0	0	0	0	0	0	0	0	0	0	0	0	0	0	0	0	0	2
ENSG00000124588	NQO2	splice_acceptor_variant	HIGH	1	0	0	0	0	0	0	0	0	0	0	0	0	0	0	0	0	0	0	0	1	0	0	0	2
ENSG00000185189	NRBP2	splice_acceptor_variant	HIGH	1	1	0	0	0	0	0	0	0	0	0	0	0	0	0	0	0	0	0	0	0	0	0	0	2
ENSG00000070081	NUCB2	splice_acceptor_variant	HIGH	0	1	0	1	0	0	0	0	0	0	0	0	0	0	0	0	0	0	0	0	0	0	0	0	2
ENSG00000124006	OBSL1	splice_acceptor_variant	HIGH	0	1	0	0	1	0	0	0	0	0	0	0	0	0	0	0	0	0	0	0	0	0	0	0	2
ENSG00000177989	ODF3B	splice_acceptor_variant	HIGH	2	0	0	0	0	0	0	0	0	0	0	0	0	0	0	0	0	0	0	0	0	0	0	0	2
ENSG00000173391	OLR1	splice_acceptor_variant	HIGH	0	0	1	0	0	0	0	0	0	0	0	0	0	0	0	0	0	0	0	0	0	0	1	0	2
ENSG00000188770	OPTC	splice_acceptor_variant	HIGH	0	1	0	0	1	0	0	0	0	0	0	0	0	0	0	0	0	0	0	0	0	0	0	0	2
ENSG00000188162	OTOG	splice_acceptor_variant	HIGH	0	0	0	0	0	0	0	0	0	0	0	0	0	0	0	0	2	0	0	0	0	0	0	0	2
ENSG00000149380	P4HA3	splice_acceptor_variant	HIGH	0	0	1	0	1	0	0	0	0	0	0	0	0	0	0	0	0	0	0	0	0	0	0	0	2
ENSG00000159339	PADI4	splice_acceptor_variant	HIGH	0	0	1	0	0	0	0	1	0	0	0	0	0	0	0	0	0	0	0	0	0	0	0	0	2
ENSG00000229474	PATL2	splice_acceptor_variant	HIGH	0	0	0	1	0	0	0	0	0	1	0	0	0	0	0	0	0	0	0	0	0	0	0	0	2
ENSG00000277258	PCGF2	splice_acceptor_variant	HIGH	0	0	0	1	0	0	1	0	0	0	0	0	0	0	0	0	0	0	0	0	0	0	0	0	2
ENSG00000078674	PCM1	splice_acceptor_variant	HIGH	0	0	0	0	1	1	0	0	0	0	0	0	0	0	0	0	0	0	0	0	0	0	0	0	2
ENSG00000174788	PCP2	splice_acceptor_variant	HIGH	1	0	0	0	0	0	0	1	0	0	0	0	0	0	0	0	0	0	0	0	0	0	0	0	2
ENSG00000133256	PDE6B	splice_acceptor_variant	HIGH	0	0	0	1	0	0	0	0	1	0	0	0	0	0	0	0	0	0	0	0	0	0	0	0	2
ENSG00000104213	PDGFRL	splice_acceptor_variant	HIGH	1	1	0	0	0	0	0	0	0	0	0	0	0	0	0	0	0	0	0	0	0	0	0	0	2
ENSG00000004799	PDK4	splice_acceptor_variant	HIGH	0	0	0	0	2	0	0	0	0	0	0	0	0	0	0	0	0	0	0	0	0	0	0	0	2
ENSG00000177614	PGBD5	splice_acceptor_variant	HIGH	0	0	0	0	0	0	0	1	0	0	0	0	0	1	0	0	0	0	0	0	0	0	0	0	2
ENSG00000106443	PHF14	splice_acceptor_variant	HIGH	1	0	0	0	0	0	0	0	0	0	0	0	0	0	0	0	0	0	0	0	0	1	0	0	2
ENSG00000175287	PHYHD1	splice_acceptor_variant	HIGH	1	0	1	0	0	0	0	0	0	0	0	0	0	0	0	0	0	0	0	0	0	0	0	0	2
ENSG00000162896	PIGR	splice_acceptor_variant	HIGH	0	0	0	0	2	0	0	0	0	0	0	0	0	0	0	0	0	0	0	0	0	0	0	0	2
ENSG00000124155	PIGT	splice_acceptor_variant	HIGH	0	1	1	0	0	0	0	0	0	0	0	0	0	0	0	0	0	0	0	0	0	0	0	0	2
ENSG00000121716	PILRB	splice_acceptor_variant	HIGH	0	1	0	0	1	0	0	0	0	0	0	0	0	0	0	0	0	0	0	0	0	0	0	0	2
ENSG00000135549	PKIB	splice_acceptor_variant	HIGH	0	0	1	0	1	0	0	0	0	0	0	0	0	0	0	0	0	0	0	0	0	0	0	0	2
ENSG00000188784	PLA2G2E	splice_acceptor_variant	HIGH	0	2	0	0	0	0	0	0	0	0	0	0	0	0	0	0	0	0	0	0	0	0	0	0	2
ENSG00000158786	PLA2G2F	splice_acceptor_variant	HIGH	0	0	1	1	0	0	0	0	0	0	0	0	0	0	0	0	0	0	0	0	0	0	0	0	2
ENSG00000243708	PLA2G4B	splice_acceptor_variant	HIGH	0	0	0	1	0	0	0	0	0	0	0	1	0	0	0	0	0	0	0	0	0	0	0	0	2
ENSG00000153246	PLA2R1	splice_acceptor_variant	HIGH	0	0	0	0	1	0	1	0	0	0	0	0	0	0	0	0	0	0	0	0	0	0	0	0	2
ENSG00000163803	PLB1	splice_acceptor_variant	HIGH	0	0	0	1	0	0	0	1	0	0	0	0	0	0	0	0	0	0	0	0	0	0	0	0	2
ENSG00000171680	PLEKHG5	splice_acceptor_variant	HIGH	0	0	0	0	0	1	1	0	0	0	0	0	0	0	0	0	0	0	0	0	0	0	0	0	2
ENSG00000166819	PLIN1	splice_acceptor_variant	HIGH	1	0	0	1	0	0	0	0	0	0	0	0	0	0	0	0	0	0	0	0	0	0	0	0	2
ENSG00000173846	PLK3	splice_acceptor_variant	HIGH	0	0	0	0	1	0	0	0	0	0	1	0	0	0	0	0	0	0	0	0	0	0	0	0	2
ENSG00000198753	PLXNB3	splice_acceptor_variant	HIGH	1	0	0	0	0	0	0	0	0	0	0	0	1	0	0	0	0	0	0	0	0	0	0	0	2
ENSG00000032444	PNPLA6	splice_acceptor_variant	HIGH	1	0	0	0	1	0	0	0	0	0	0	0	0	0	0	0	0	0	0	0	0	0	0	0	2
ENSG00000077514	POLD3	splice_acceptor_variant	HIGH	1	0	1	0	0	0	0	0	0	0	0	0	0	0	0	0	0	0	0	0	0	0	0	0	2
ENSG00000228049	POLR2J2	splice_acceptor_variant	HIGH	0	0	0	2	0	0	0	0	0	0	0	0	0	0	0	0	0	0	0	0	0	0	0	0	2
ENSG00000148606	POLR3A	splice_acceptor_variant	HIGH	0	0	0	1	0	1	0	0	0	0	0	0	0	0	0	0	0	0	0	0	0	0	0	0	2
ENSG00000127948	POR	splice_acceptor_variant	HIGH	1	0	0	0	0	0	0	0	0	0	0	1	0	0	0	0	0	0	0	0	0	0	0	0	2
ENSG00000128513	POT1	splice_acceptor_variant	HIGH	0	0	0	1	0	0	0	0	0	0	0	0	0	0	0	0	0	0	0	1	0	0	0	0	2
ENSG00000188219	POTEE	splice_acceptor_variant	HIGH	0	0	1	0	0	0	0	0	0	0	0	0	0	1	0	0	0	0	0	0	0	0	0	0	2
ENSG00000187537	POTEG	splice_acceptor_variant	HIGH	0	0	0	0	0	0	1	0	0	0	0	0	0	0	0	0	0	0	0	1	0	0	0	0	2
ENSG00000134283	PPHLN1	splice_acceptor_variant	HIGH	0	1	0	0	0	0	0	1	0	0	0	0	0	0	0	0	0	0	0	0	0	0	0	0	2
ENSG00000168781	PPIP5K1	splice_acceptor_variant	HIGH	1	1	0	0	0	0	0	0	0	0	0	0	0	0	0	0	0	0	0	0	0	0	0	0	2
ENSG00000118898	PPL	splice_acceptor_variant	HIGH	0	0	1	0	0	0	1	0	0	0	0	0	0	0	0	0	0	0	0	0	0	0	0	0	2
ENSG00000165807	PPP1R36	splice_acceptor_variant	HIGH	1	1	0	0	0	0	0	0	0	0	0	0	0	0	0	0	0	0	0	0	0	0	0	0	2
ENSG00000092020	PPP2R3C	splice_acceptor_variant	HIGH	0	1	0	1	0	0	0	0	0	0	0	0	0	0	0	0	0	0	0	0	0	0	0	0	2
ENSG00000275052	PPP4R3B	splice_acceptor_variant	HIGH	0	0	0	1	0	1	0	0	0	0	0	0	0	0	0	0	0	0	0	0	0	0	0	0	2
ENSG00000135362	PRR5L	splice_acceptor_variant	HIGH	0	0	1	0	0	0	0	0	0	0	0	0	0	0	0	0	0	0	0	0	0	1	0	0	2
ENSG00000131188	PRR7	splice_acceptor_variant	HIGH	0	0	0	1	0	1	0	0	0	0	0	0	0	0	0	0	0	0	0	0	0	0	0	0	2
ENSG00000135378	PRRG4	splice_acceptor_variant	HIGH	0	0	0	0	1	0	1	0	0	0	0	0	0	0	0	0	0	0	0	0	0	0	0	0	2
ENSG00000204941	PSG5	splice_acceptor_variant	HIGH	0	0	0	0	0	0	0	0	0	1	0	0	1	0	0	0	0	0	0	0	0	0	0	0	2
ENSG00000221878	PSG7	splice_acceptor_variant	HIGH	1	0	0	0	0	1	0	0	0	0	0	0	0	0	0	0	0	0	0	0	0	0	0	0	2
ENSG00000129084	PSMA1	splice_acceptor_variant	HIGH	0	0	0	0	0	1	0	1	0	0	0	0	0	0	0	0	0	0	0	0	0	0	0	0	2
ENSG00000152104	PTPN14	splice_acceptor_variant	HIGH	1	0	0	0	1	0	0	0	0	0	0	0	0	0	0	0	0	0	0	0	0	0	0	0	2
ENSG00000080031	PTPRH	splice_acceptor_variant	HIGH	2	0	0	0	0	0	0	0	0	0	0	0	0	0	0	0	0	0	0	0	0	0	0	0	2
ENSG00000100994	PYGB	splice_acceptor_variant	HIGH	0	0	0	0	0	0	0	0	0	0	0	0	0	0	0	0	0	0	0	0	1	0	1	0	2
ENSG00000085999	RAD54L	splice_acceptor_variant	HIGH	0	0	0	0	1	0	0	0	0	0	0	0	1	0	0	0	0	0	0	0	0	0	0	0	2
ENSG00000188559	RALGAPA2	splice_acceptor_variant	HIGH	0	0	0	0	1	0	0	0	0	0	0	0	0	0	0	0	0	1	0	0	0	0	0	0	2
ENSG00000141084	RANBP10	splice_acceptor_variant	HIGH	1	0	1	0	0	0	0	0	0	0	0	0	0	0	0	0	0	0	0	0	0	0	0	0	2
ENSG00000105122	RASAL3	splice_acceptor_variant	HIGH	0	1	0	0	0	0	0	0	0	1	0	0	0	0	0	0	0	0	0	0	0	0	0	0	2
ENSG00000168214	RBPJ	splice_acceptor_variant	HIGH	0	1	0	1	0	0	0	0	0	0	0	0	0	0	0	0	0	0	0	0	0	0	0	0	2
ENSG00000137710	RDX	splice_acceptor_variant	HIGH	0	1	1	0	0	0	0	0	0	0	0	0	0	0	0	0	0	0	0	0	0	0	0	0	2
ENSG00000128253	RFPL2	splice_acceptor_variant	HIGH	0	0	0	0	0	1	1	0	0	0	0	0	0	0	0	0	0	0	0	0	0	0	0	0	2
ENSG00000079841	RIMS1	splice_acceptor_variant	HIGH	1	0	0	0	0	0	1	0	0	0	0	0	0	0	0	0	0	0	0	0	0	0	0	0	2
ENSG00000145916	RMND5B	splice_acceptor_variant	HIGH	2	0	0	0	0	0	0	0	0	0	0	0	0	0	0	0	0	0	0	0	0	0	0	0	2
ENSG00000026297	RNASET2	splice_acceptor_variant	HIGH	2	0	0	0	0	0	0	0	0	0	0	0	0	0	0	0	0	0	0	0	0	0	0	0	2
ENSG00000137393	RNF144B	splice_acceptor_variant	HIGH	0	0	0	0	0	2	0	0	0	0	0	0	0	0	0	0	0	0	0	0	0	0	0	0	2
ENSG00000164197	RNF180	splice_acceptor_variant	HIGH	0	1	0	0	0	0	1	0	0	0	0	0	0	0	0	0	0	0	0	0	0	0	0	0	2
ENSG00000168894	RNF181	splice_acceptor_variant	HIGH	0	0	0	0	0	0	1	0	0	0	0	0	0	0	0	1	0	0	0	0	0	0	0	0	2
ENSG00000173821	RNF213	splice_acceptor_variant	HIGH	0	1	1	0	0	0	0	0	0	0	0	0	0	0	0	0	0	0	0	0	0	0	0	0	2
ENSG00000099999	RNF215	splice_acceptor_variant	HIGH	1	1	0	0	0	0	0	0	0	0	0	0	0	0	0	0	0	0	0	0	0	0	0	0	2
ENSG00000181852	RNF41	splice_acceptor_variant	HIGH	1	1	0	0	0	0	0	0	0	0	0	0	0	0	0	0	0	0	0	0	0	0	0	0	2
ENSG00000101654	RNMT	splice_acceptor_variant	HIGH	1	0	0	0	0	0	0	0	0	0	0	0	0	0	0	1	0	0	0	0	0	0	0	0	2
ENSG00000118705	RPN2	splice_acceptor_variant	HIGH	0	0	0	0	0	0	1	0	0	0	0	0	0	0	0	0	1	0	0	0	0	0	0	0	2
ENSG00000162302	RPS6KA4	splice_acceptor_variant	HIGH	1	1	0	0	0	0	0	0	0	0	0	0	0	0	0	0	0	0	0	0	0	0	0	0	2
ENSG00000160188	RSPH1	splice_acceptor_variant	HIGH	0	0	0	0	0	0	0	0	1	0	0	0	0	0	0	0	0	0	0	0	1	0	0	0	2
ENSG00000188282	RUFY4	splice_acceptor_variant	HIGH	1	0	0	0	0	0	0	0	0	0	0	0	0	1	0	0	0	0	0	0	0	0	0	0	2
ENSG00000173432	SAA1	splice_acceptor_variant	HIGH	0	1	0	0	0	0	0	0	0	0	0	0	1	0	0	0	0	0	0	0	0	0	0	0	2
ENSG00000064932	SBNO2	splice_acceptor_variant	HIGH	0	0	2	0	0	0	0	0	0	0	0	0	0	0	0	0	0	0	0	0	0	0	0	0	2
ENSG00000166922	SCG5	splice_acceptor_variant	HIGH	0	0	0	0	1	0	0	0	0	0	0	0	0	0	1	0	0	0	0	0	0	0	0	0	2
ENSG00000124935	SCGB1D2	splice_acceptor_variant	HIGH	0	1	0	0	0	0	0	0	0	0	0	0	1	0	0	0	0	0	0	0	0	0	0	0	2
ENSG00000169432	SCN9A	splice_acceptor_variant	HIGH	0	0	0	0	1	0	0	0	0	0	0	0	0	0	0	0	0	0	0	0	0	0	1	0	2
ENSG00000133488	SEC14L4	splice_acceptor_variant	HIGH	0	0	0	1	0	0	0	0	0	0	0	0	0	0	0	0	0	1	0	0	0	0	0	0	2
ENSG00000166192	SENP8	splice_acceptor_variant	HIGH	0	1	0	1	0	0	0	0	0	0	0	0	0	0	0	0	0	0	0	0	0	0	0	0	2
ENSG00000152217	SETBP1	splice_acceptor_variant	HIGH	0	0	1	0	0	1	0	0	0	0	0	0	0	0	0	0	0	0	0	0	0	0	0	0	2
ENSG00000136169	SETDB2	splice_acceptor_variant	HIGH	0	0	1	0	0	0	0	0	0	0	0	0	0	0	0	0	0	0	1	0	0	0	0	0	2
ENSG00000100359	SGSM3	splice_acceptor_variant	HIGH	0	1	0	0	0	0	0	0	0	0	0	0	0	0	1	0	0	0	0	0	0	0	0	0	2
ENSG00000104611	SH2D4A	splice_acceptor_variant	HIGH	0	0	0	0	0	1	0	0	0	0	0	0	0	0	0	0	0	0	0	0	0	0	1	0	2
ENSG00000129946	SHC2	splice_acceptor_variant	HIGH	0	0	0	1	0	0	0	0	0	0	0	1	0	0	0	0	0	0	0	0	0	0	0	0	2
ENSG00000169291	SHE	splice_acceptor_variant	HIGH	0	1	0	0	0	0	0	0	1	0	0	0	0	0	0	0	0	0	0	0	0	0	0	0	2
ENSG00000176974	SHMT1	splice_acceptor_variant	HIGH	1	0	1	0	0	0	0	0	0	0	0	0	0	0	0	0	0	0	0	0	0	0	0	0	2
ENSG00000161640	SIGLEC11	splice_acceptor_variant	HIGH	0	2	0	0	0	0	0	0	0	0	0	0	0	0	0	0	0	0	0	0	0	0	0	0	2
ENSG00000188779	SKOR1	splice_acceptor_variant	HIGH	0	0	0	0	1	0	0	0	1	0	0	0	0	0	0	0	0	0	0	0	0	0	0	0	2
ENSG00000092096	SLC22A17	splice_acceptor_variant	HIGH	1	1	0	0	0	0	0	0	0	0	0	0	0	0	0	0	0	0	0	0	0	0	0	0	2
ENSG00000157637	SLC38A10	splice_acceptor_variant	HIGH	0	1	0	0	0	1	0	0	0	0	0	0	0	0	0	0	0	0	0	0	0	0	0	0	2
ENSG00000114544	SLC41A3	splice_acceptor_variant	HIGH	0	0	0	0	0	1	0	0	0	0	0	0	0	0	0	1	0	0	0	0	0	0	0	0	2
ENSG00000004939	SLC4A1	splice_acceptor_variant	HIGH	0	1	1	0	0	0	0	0	0	0	0	0	0	0	0	0	0	0	0	0	0	0	0	0	2
ENSG00000113073	SLC4A9	splice_acceptor_variant	HIGH	0	1	0	1	0	0	0	0	0	0	0	0	0	0	0	0	0	0	0	0	0	0	0	0	2
ENSG00000089060	SLC8B1	splice_acceptor_variant	HIGH	2	0	0	0	0	0	0	0	0	0	0	0	0	0	0	0	0	0	0	0	0	0	0	0	2
ENSG00000267795	SMIM22	splice_acceptor_variant	HIGH	0	0	1	0	0	0	0	0	0	0	0	1	0	0	0	0	0	0	0	0	0	0	0	0	2
ENSG00000168566	SNRNP48	splice_acceptor_variant	HIGH	0	0	0	0	1	0	0	0	0	0	0	0	0	1	0	0	0	0	0	0	0	0	0	0	2
ENSG00000172554	SNTG2	splice_acceptor_variant	HIGH	0	1	0	1	0	0	0	0	0	0	0	0	0	0	0	0	0	0	0	0	0	0	0	0	2
ENSG00000109762	SNX25	splice_acceptor_variant	HIGH	1	0	0	0	0	0	0	0	0	0	0	0	0	0	0	0	0	0	0	0	1	0	0	0	2
ENSG00000185404	SP140L	splice_acceptor_variant	HIGH	1	0	1	0	0	0	0	0	0	0	0	0	0	0	0	0	0	0	0	0	0	0	0	0	2
ENSG00000172845	SP3	splice_acceptor_variant	HIGH	0	0	0	0	0	1	0	0	0	0	0	0	0	0	1	0	0	0	0	0	0	0	0	0	2
ENSG00000204710	SPDYC	splice_acceptor_variant	HIGH	0	0	0	0	0	0	0	0	0	1	0	0	0	0	0	0	0	0	0	0	0	1	0	0	2
ENSG00000104133	SPG11	splice_acceptor_variant	HIGH	1	0	0	0	0	0	0	0	0	0	0	0	0	0	0	0	0	0	0	0	0	1	0	0	2
ENSG00000112081	SRSF3	splice_acceptor_variant	HIGH	1	0	0	0	0	0	0	0	0	0	0	0	0	0	0	0	0	0	0	1	0	0	0	0	2
ENSG00000126752	SSX1	splice_acceptor_variant	HIGH	1	1	0	0	0	0	0	0	0	0	0	0	0	0	0	0	0	0	0	0	0	0	0	0	2
ENSG00000040341	STAU2	splice_acceptor_variant	HIGH	0	0	0	0	0	0	0	0	0	0	1	1	0	0	0	0	0	0	0	0	0	0	0	0	2
ENSG00000254995	STX16-NPEPL1	splice_acceptor_variant	HIGH	1	0	0	0	0	0	0	0	0	1	0	0	0	0	0	0	0	0	0	0	0	0	0	0	2
ENSG00000198765	SYCP1	splice_acceptor_variant	HIGH	1	0	0	0	0	0	0	0	0	0	0	0	0	0	0	0	1	0	0	0	0	0	0	0	2
ENSG00000102362	SYTL4	splice_acceptor_variant	HIGH	0	0	1	0	0	0	0	0	0	0	0	1	0	0	0	0	0	0	0	0	0	0	0	0	2
ENSG00000103168	TAF1C	splice_acceptor_variant	HIGH	1	0	1	0	0	0	0	0	0	0	0	0	0	0	0	0	0	0	0	0	0	0	0	0	2
ENSG00000274808	TBC1D3B	splice_acceptor_variant	HIGH	0	0	0	0	0	0	1	0	1	0	0	0	0	0	0	0	0	0	0	0	0	0	0	0	2
ENSG00000133138	TBC1D8B	splice_acceptor_variant	HIGH	1	0	0	0	1	0	0	0	0	0	0	0	0	0	0	0	0	0	0	0	0	0	0	0	2
ENSG00000182521	TBPL2	splice_acceptor_variant	HIGH	0	0	1	0	0	0	0	1	0	0	0	0	0	0	0	0	0	0	0	0	0	0	0	0	2
ENSG00000071564	TCF3	splice_acceptor_variant	HIGH	0	0	0	0	0	0	0	0	0	0	0	0	0	0	0	0	1	1	0	0	0	0	0	0	2
ENSG00000145934	TENM2	splice_acceptor_variant	HIGH	2	0	0	0	0	0	0	0	0	0	0	0	0	0	0	0	0	0	0	0	0	0	0	0	2
ENSG00000164081	TEX264	splice_acceptor_variant	HIGH	1	1	0	0	0	0	0	0	0	0	0	0	0	0	0	0	0	0	0	0	0	0	0	0	2
ENSG00000151575	TEX9	splice_acceptor_variant	HIGH	1	0	0	0	0	0	0	0	0	0	0	0	0	0	0	0	0	1	0	0	0	0	0	0	2
ENSG00000029639	TFB1M	splice_acceptor_variant	HIGH	0	1	0	0	0	0	0	0	0	0	0	0	0	0	0	0	0	0	0	1	0	0	0	0	2
ENSG00000166948	TGM6	splice_acceptor_variant	HIGH	0	0	0	0	1	0	0	0	0	0	0	0	1	0	0	0	0	0	0	0	0	0	0	0	2
ENSG00000115970	THADA	splice_acceptor_variant	HIGH	1	0	0	0	0	0	1	0	0	0	0	0	0	0	0	0	0	0	0	0	0	0	0	0	2
ENSG00000159445	THEM4	splice_acceptor_variant	HIGH	0	1	0	0	0	0	0	0	0	0	0	0	0	0	0	0	0	0	0	0	1	0	0	0	2
ENSG00000077147	TM9SF3	splice_acceptor_variant	HIGH	0	1	0	0	1	0	0	0	0	0	0	0	0	0	0	0	0	0	0	0	0	0	0	0	2
ENSG00000165091	TMC1	splice_acceptor_variant	HIGH	0	0	1	0	1	0	0	0	0	0	0	0	0	0	0	0	0	0	0	0	0	0	0	0	2
ENSG00000181291	TMEM132E	splice_acceptor_variant	HIGH	1	1	0	0	0	0	0	0	0	0	0	0	0	0	0	0	0	0	0	0	0	0	0	0	2
ENSG00000188807	TMEM201	splice_acceptor_variant	HIGH	0	1	1	0	0	0	0	0	0	0	0	0	0	0	0	0	0	0	0	0	0	0	0	0	2
ENSG00000089063	TMEM230	splice_acceptor_variant	HIGH	0	1	0	0	0	0	0	0	1	0	0	0	0	0	0	0	0	0	0	0	0	0	0	0	2
ENSG00000134490	TMEM241	splice_acceptor_variant	HIGH	1	0	1	0	0	0	0	0	0	0	0	0	0	0	0	0	0	0	0	0	0	0	0	0	2
ENSG00000196187	TMEM63A	splice_acceptor_variant	HIGH	1	1	0	0	0	0	0	0	0	0	0	0	0	0	0	0	0	0	0	0	0	0	0	0	2
ENSG00000111077	TNS2	splice_acceptor_variant	HIGH	0	0	0	0	0	0	0	1	0	0	0	0	0	1	0	0	0	0	0	0	0	0	0	0	2
ENSG00000115705	TPO	splice_acceptor_variant	HIGH	0	1	1	0	0	0	0	0	0	0	0	0	0	0	0	0	0	0	0	0	0	0	0	0	2
ENSG00000166340	TPP1	splice_acceptor_variant	HIGH	0	0	1	0	0	1	0	0	0	0	0	0	0	0	0	0	0	0	0	0	0	0	0	0	2
ENSG00000258659	TRIM34	splice_acceptor_variant	HIGH	0	0	0	0	0	0	0	0	0	0	0	0	0	0	0	1	1	0	0	0	0	0	0	0	2
ENSG00000147573	TRIM55	splice_acceptor_variant	HIGH	0	1	1	0	0	0	0	0	0	0	0	0	0	0	0	0	0	0	0	0	0	0	0	0	2
ENSG00000258588	TRIM6-TRIM34	splice_acceptor_variant	HIGH	0	0	0	0	0	0	0	0	0	0	0	0	0	0	0	1	1	0	0	0	0	0	0	0	2
ENSG00000155275	TRMT44	splice_acceptor_variant	HIGH	0	1	0	0	0	0	0	0	0	0	0	0	0	0	0	0	0	0	0	0	0	0	1	0	2
ENSG00000070985	TRPM5	splice_acceptor_variant	HIGH	1	0	0	0	1	0	0	0	0	0	0	0	0	0	0	0	0	0	0	0	0	0	0	0	2
ENSG00000092439	TRPM7	splice_acceptor_variant	HIGH	0	1	1	0	0	0	0	0	0	0	0	0	0	0	0	0	0	0	0	0	0	0	0	0	2
ENSG00000175894	TSPEAR	splice_acceptor_variant	HIGH	1	0	0	0	0	0	1	0	0	0	0	0	0	0	0	0	0	0	0	0	0	0	0	0	2
ENSG00000137473	TTC29	splice_acceptor_variant	HIGH	0	0	0	0	0	1	0	1	0	0	0	0	0	0	0	0	0	0	0	0	0	0	0	0	2
ENSG00000155158	TTC39B	splice_acceptor_variant	HIGH	1	1	0	0	0	0	0	0	0	0	0	0	0	0	0	0	0	0	0	0	0	0	0	0	2
ENSG00000175764	TTLL11	splice_acceptor_variant	HIGH	1	0	0	0	0	0	0	0	0	0	0	0	0	0	0	0	0	0	0	0	0	1	0	0	2
ENSG00000152086	TUBA3E	splice_acceptor_variant	HIGH	0	0	0	1	0	0	0	0	0	0	0	1	0	0	0	0	0	0	0	0	0	0	0	0	2
ENSG00000164440	TXLNB	splice_acceptor_variant	HIGH	1	1	0	0	0	0	0	0	0	0	0	0	0	0	0	0	0	0	0	0	0	0	0	0	2
ENSG00000184470	TXNRD2	splice_acceptor_variant	HIGH	0	0	0	0	0	0	0	0	0	0	1	0	0	0	0	0	0	0	0	0	0	1	0	0	2
ENSG00000077721	UBE2A	splice_acceptor_variant	HIGH	0	0	0	0	0	0	0	0	0	0	0	0	0	0	0	0	0	0	0	0	1	1	0	0	2
ENSG00000198276	UCKL1	splice_acceptor_variant	HIGH	0	0	0	0	0	0	0	0	0	0	1	0	0	0	0	0	0	0	0	0	1	0	0	0	2
ENSG00000102595	UGGT2	splice_acceptor_variant	HIGH	0	0	1	1	0	0	0	0	0	0	0	0	0	0	0	0	0	0	0	0	0	0	0	0	2
ENSG00000109181	UGT2B10	splice_acceptor_variant	HIGH	1	1	0	0	0	0	0	0	0	0	0	0	0	0	0	0	0	0	0	0	0	0	0	0	2
ENSG00000141161	UNC45B	splice_acceptor_variant	HIGH	0	0	1	0	0	0	0	1	0	0	0	0	0	0	0	0	0	0	0	0	0	0	0	0	2
ENSG00000100024	UPB1	splice_acceptor_variant	HIGH	0	0	1	0	0	0	0	0	0	1	0	0	0	0	0	0	0	0	0	0	0	0	0	0	2
ENSG00000142207	URB1	splice_acceptor_variant	HIGH	0	0	0	0	0	0	0	1	1	0	0	0	0	0	0	0	0	0	0	0	0	0	0	0	2
ENSG00000135763	URB2	splice_acceptor_variant	HIGH	0	0	0	0	0	0	0	0	0	0	0	1	0	0	0	0	0	0	1	0	0	0	0	0	2
ENSG00000006611	USH1C	splice_acceptor_variant	HIGH	0	0	0	0	0	1	1	0	0	0	0	0	0	0	0	0	0	0	0	0	0	0	0	0	2
ENSG00000103194	USP10	splice_acceptor_variant	HIGH	0	0	0	0	2	0	0	0	0	0	0	0	0	0	0	0	0	0	0	0	0	0	0	0	2
ENSG00000129204	USP6	splice_acceptor_variant	HIGH	0	0	1	0	1	0	0	0	0	0	0	0	0	0	0	0	0	0	0	0	0	0	0	0	2
ENSG00000183878	UTY	splice_acceptor_variant	HIGH	0	1	0	0	1	0	0	0	0	0	0	0	0	0	0	0	0	0	0	0	0	0	0	0	2
ENSG00000137411	VARS2	splice_acceptor_variant	HIGH	1	0	0	0	0	0	0	0	0	0	0	0	1	0	0	0	0	0	0	0	0	0	0	0	2
ENSG00000048707	VPS13D	splice_acceptor_variant	HIGH	0	0	0	0	1	0	0	0	0	0	0	0	0	0	0	0	1	0	0	0	0	0	0	0	2
ENSG00000146530	VWDE	splice_acceptor_variant	HIGH	2	0	0	0	0	0	0	0	0	0	0	0	0	0	0	0	0	0	0	0	0	0	0	0	2
ENSG00000164253	WDR41	splice_acceptor_variant	HIGH	0	1	0	0	0	1	0	0	0	0	0	0	0	0	0	0	0	0	0	0	0	0	0	0	2
ENSG00000227057	WDR46	splice_acceptor_variant	HIGH	0	0	2	0	0	0	0	0	0	0	0	0	0	0	0	0	0	0	0	0	0	0	0	0	2
ENSG00000146839	ZAN	splice_acceptor_variant	HIGH	0	1	0	0	0	0	0	1	0	0	0	0	0	0	0	0	0	0	0	0	0	0	0	0	2
ENSG00000166140	ZFYVE19	splice_acceptor_variant	HIGH	1	0	0	0	0	0	0	0	0	1	0	0	0	0	0	0	0	0	0	0	0	0	0	0	2
ENSG00000147130	ZMYM3	splice_acceptor_variant	HIGH	0	0	1	1	0	0	0	0	0	0	0	0	0	0	0	0	0	0	0	0	0	0	0	0	2
ENSG00000125846	ZNF133	splice_acceptor_variant	HIGH	1	1	0	0	0	0	0	0	0	0	0	0	0	0	0	0	0	0	0	0	0	0	0	0	2
ENSG00000188629	ZNF177	splice_acceptor_variant	HIGH	0	1	0	0	1	0	0	0	0	0	0	0	0	0	0	0	0	0	0	0	0	0	0	0	2
ENSG00000083812	ZNF324	splice_acceptor_variant	HIGH	2	0	0	0	0	0	0	0	0	0	0	0	0	0	0	0	0	0	0	0	0	0	0	0	2
ENSG00000198026	ZNF335	splice_acceptor_variant	HIGH	1	0	1	0	0	0	0	0	0	0	0	0	0	0	0	0	0	0	0	0	0	0	0	0	2
ENSG00000243660	ZNF487	splice_acceptor_variant	HIGH	0	2	0	0	0	0	0	0	0	0	0	0	0	0	0	0	0	0	0	0	0	0	0	0	2
ENSG00000229676	ZNF492	splice_acceptor_variant	HIGH	0	0	1	0	0	0	1	0	0	0	0	0	0	0	0	0	0	0	0	0	0	0	0	0	2
ENSG00000186020	ZNF529	splice_acceptor_variant	HIGH	0	0	1	0	0	0	0	0	0	0	1	0	0	0	0	0	0	0	0	0	0	0	0	0	2
ENSG00000198028	ZNF560	splice_acceptor_variant	HIGH	0	0	0	0	0	0	0	0	0	0	0	0	0	0	0	0	0	1	1	0	0	0	0	0	2
ENSG00000196967	ZNF585A	splice_acceptor_variant	HIGH	0	0	0	1	0	0	0	0	0	0	0	0	0	0	0	0	0	1	0	0	0	0	0	0	2
ENSG00000075292	ZNF638	splice_acceptor_variant	HIGH	0	0	0	0	0	0	0	0	0	0	0	0	0	0	0	0	0	0	0	0	1	1	0	0	2
ENSG00000213967	ZNF726	splice_acceptor_variant	HIGH	0	0	0	0	1	0	1	0	0	0	0	0	0	0	0	0	0	0	0	0	0	0	0	0	2
ENSG00000184389	A3GALT2	splice_acceptor_variant	HIGH	0	0	0	0	1	0	0	0	0	0	0	0	0	0	0	0	0	0	0	0	0	0	0	0	1
ENSG00000115977	AAK1	splice_acceptor_variant	HIGH	0	0	0	0	0	0	0	0	1	0	0	0	0	0	0	0	0	0	0	0	0	0	0	0	1
ENSG00000124608	AARS2	splice_acceptor_variant	HIGH	0	0	1	0	0	0	0	0	0	0	0	0	0	0	0	0	0	0	0	0	0	0	0	0	1
ENSG00000008311	AASS	splice_acceptor_variant	HIGH	0	0	0	0	0	0	0	0	0	0	0	0	0	0	0	0	0	0	0	0	0	1	0	0	1
ENSG00000275700	AATF	splice_acceptor_variant	HIGH	1	0	0	0	0	0	0	0	0	0	0	0	0	0	0	0	0	0	0	0	0	0	0	0	1
ENSG00000179869	ABCA13	splice_acceptor_variant	HIGH	1	0	0	0	0	0	0	0	0	0	0	0	0	0	0	0	0	0	0	0	0	0	0	0	1
ENSG00000154262	ABCA6	splice_acceptor_variant	HIGH	0	1	0	0	0	0	0	0	0	0	0	0	0	0	0	0	0	0	0	0	0	0	0	0	1
ENSG00000197150	ABCB8	splice_acceptor_variant	HIGH	0	1	0	0	0	0	0	0	0	0	0	0	0	0	0	0	0	0	0	0	0	0	0	0	1
ENSG00000103222	ABCC1	splice_acceptor_variant	HIGH	0	1	0	0	0	0	0	0	0	0	0	0	0	0	0	0	0	0	0	0	0	0	0	0	1
ENSG00000023839	ABCC2	splice_acceptor_variant	HIGH	0	1	0	0	0	0	0	0	0	0	0	0	0	0	0	0	0	0	0	0	0	0	0	0	1
ENSG00000125257	ABCC4	splice_acceptor_variant	HIGH	0	0	1	0	0	0	0	0	0	0	0	0	0	0	0	0	0	0	0	0	0	0	0	0	1
ENSG00000114770	ABCC5	splice_acceptor_variant	HIGH	0	0	0	0	1	0	0	0	0	0	0	0	0	0	0	0	0	0	0	0	0	0	0	0	1
ENSG00000006071	ABCC8	splice_acceptor_variant	HIGH	0	0	0	0	0	0	0	0	0	0	0	1	0	0	0	0	0	0	0	0	0	0	0	0	1
ENSG00000069431	ABCC9	splice_acceptor_variant	HIGH	0	0	0	1	0	0	0	0	0	0	0	0	0	0	0	0	0	0	0	0	0	0	0	0	1
ENSG00000164163	ABCE1	splice_acceptor_variant	HIGH	1	0	0	0	0	0	0	0	0	0	0	0	0	0	0	0	0	0	0	0	0	0	0	0	1
ENSG00000160179	ABCG1	splice_acceptor_variant	HIGH	0	0	0	0	0	0	1	0	0	0	0	0	0	0	0	0	0	0	0	0	0	0	0	0	1
ENSG00000107362	ABHD17B	splice_acceptor_variant	HIGH	0	1	0	0	0	0	0	0	0	0	0	0	0	0	0	0	0	0	0	0	0	0	0	0	1
ENSG00000163995	ABLIM2	splice_acceptor_variant	HIGH	0	0	1	0	0	0	0	0	0	0	0	0	0	0	0	0	0	0	0	0	0	0	0	0	1
ENSG00000173210	ABLIM3	splice_acceptor_variant	HIGH	0	1	0	0	0	0	0	0	0	0	0	0	0	0	0	0	0	0	0	0	0	0	0	0	1
ENSG00000267985	AC005488.1	splice_acceptor_variant	HIGH	0	0	0	0	0	0	0	0	0	0	0	0	1	0	0	0	0	0	0	0	0	0	0	0	1
ENSG00000268891	AC006014.1	splice_acceptor_variant	HIGH	0	0	0	1	0	0	0	0	0	0	0	0	0	0	0	0	0	0	0	0	0	0	0	0	1
ENSG00000267531	AC020922.1	splice_acceptor_variant	HIGH	0	0	0	0	0	0	0	0	0	0	0	0	0	0	0	0	0	0	0	0	1	0	0	0	1
ENSG00000076555	ACACB	splice_acceptor_variant	HIGH	0	0	0	0	0	0	0	0	0	0	0	0	0	0	0	1	0	0	0	0	0	0	0	0	1
ENSG00000111271	ACAD10	splice_acceptor_variant	HIGH	0	0	1	0	0	0	0	0	0	0	0	0	0	0	0	0	0	0	0	0	0	0	0	0	1
ENSG00000240303	ACAD11	splice_acceptor_variant	HIGH	0	0	1	0	0	0	0	0	0	0	0	0	0	0	0	0	0	0	0	0	0	0	0	0	1
ENSG00000115361	ACADL	splice_acceptor_variant	HIGH	0	0	0	0	0	0	0	0	1	0	0	0	0	0	0	0	0	0	0	0	0	0	0	0	1
ENSG00000072778	ACADVL	splice_acceptor_variant	HIGH	1	0	0	0	0	0	0	0	0	0	0	0	0	0	0	0	0	0	0	0	0	0	0	0	1
ENSG00000075239	ACAT1	splice_acceptor_variant	HIGH	0	0	0	0	0	0	0	0	0	0	0	0	0	0	0	0	1	0	0	0	0	0	0	0	1
ENSG00000176244	ACBD7	splice_acceptor_variant	HIGH	1	0	0	0	0	0	0	0	0	0	0	0	0	0	0	0	0	0	0	0	0	0	0	0	1
ENSG00000078124	ACER3	splice_acceptor_variant	HIGH	0	1	0	0	0	0	0	0	0	0	0	0	0	0	0	0	0	0	0	0	0	0	0	0	1
ENSG00000087085	ACHE	splice_acceptor_variant	HIGH	0	0	0	0	0	0	1	0	0	0	0	0	0	0	0	0	0	0	0	0	0	0	0	0	1
ENSG00000131473	ACLY	splice_acceptor_variant	HIGH	0	0	1	0	0	0	0	0	0	0	0	0	0	0	0	0	0	0	0	0	0	0	0	0	1
ENSG00000153086	ACMSD	splice_acceptor_variant	HIGH	0	0	0	0	0	0	0	0	0	0	0	0	0	0	0	0	0	0	0	0	0	1	0	0	1
ENSG00000167107	ACSF2	splice_acceptor_variant	HIGH	0	0	0	0	1	0	0	0	0	0	0	0	0	0	0	0	0	0	0	0	0	0	0	0	1
ENSG00000151726	ACSL1	splice_acceptor_variant	HIGH	1	0	0	0	0	0	0	0	0	0	0	0	0	0	0	0	0	0	0	0	0	0	0	0	1
ENSG00000066813	ACSM2B	splice_acceptor_variant	HIGH	0	1	0	0	0	0	0	0	0	0	0	0	0	0	0	0	0	0	0	0	0	0	0	0	1
ENSG00000075624	ACTB	splice_acceptor_variant	HIGH	0	0	0	0	1	0	0	0	0	0	0	0	0	0	0	0	0	0	0	0	0	0	0	0	1
ENSG00000159251	ACTC1	splice_acceptor_variant	HIGH	0	0	0	1	0	0	0	0	0	0	0	0	0	0	0	0	0	0	0	0	0	0	0	0	1
ENSG00000077522	ACTN2	splice_acceptor_variant	HIGH	1	0	0	0	0	0	0	0	0	0	0	0	0	0	0	0	0	0	0	0	0	0	0	0	1
ENSG00000130402	ACTN4	splice_acceptor_variant	HIGH	0	0	1	0	0	0	0	0	0	0	0	0	0	0	0	0	0	0	0	0	0	0	0	0	1
ENSG00000075089	ACTR6	splice_acceptor_variant	HIGH	0	0	0	0	0	0	0	0	0	0	0	0	0	0	0	0	0	0	0	1	0	0	0	0	1
ENSG00000115170	ACVR1	splice_acceptor_variant	HIGH	0	0	0	0	0	0	0	0	0	0	0	0	1	0	0	0	0	0	0	0	0	0	0	0	1
ENSG00000170634	ACYP2	splice_acceptor_variant	HIGH	0	1	0	0	0	0	0	0	0	0	0	0	0	0	0	0	0	0	0	0	0	0	0	0	1
ENSG00000168803	ADAL	splice_acceptor_variant	HIGH	0	0	0	0	0	0	0	0	0	0	1	0	0	0	0	0	0	0	0	0	0	0	0	0	1
ENSG00000148848	ADAM12	splice_acceptor_variant	HIGH	0	0	0	0	1	0	0	0	0	0	0	0	0	0	0	0	0	0	0	0	0	0	0	0	1
ENSG00000143537	ADAM15	splice_acceptor_variant	HIGH	0	0	0	0	0	0	0	0	1	0	0	0	0	0	0	0	0	0	0	0	0	0	0	0	1
ENSG00000197140	ADAM32	splice_acceptor_variant	HIGH	0	0	0	0	0	0	0	0	0	0	1	0	0	0	0	0	0	0	0	0	0	0	0	0	1
ENSG00000151651	ADAM8	splice_acceptor_variant	HIGH	0	0	0	0	1	0	0	0	0	0	0	0	0	0	0	0	0	0	0	0	0	0	0	0	1
ENSG00000142303	ADAMTS10	splice_acceptor_variant	HIGH	0	0	1	0	0	0	0	0	0	0	0	0	0	0	0	0	0	0	0	0	0	0	0	0	1
ENSG00000151388	ADAMTS12	splice_acceptor_variant	HIGH	0	1	0	0	0	0	0	0	0	0	0	0	0	0	0	0	0	0	0	0	0	0	0	0	1
ENSG00000160323	ADAMTS13	splice_acceptor_variant	HIGH	0	0	0	0	0	1	0	0	0	0	0	0	0	0	0	0	0	0	0	0	0	0	0	0	1
ENSG00000140873	ADAMTS18	splice_acceptor_variant	HIGH	0	0	1	0	0	0	0	0	0	0	0	0	0	0	0	0	0	0	0	0	0	0	0	0	1
ENSG00000156140	ADAMTS3	splice_acceptor_variant	HIGH	0	0	0	1	0	0	0	0	0	0	0	0	0	0	0	0	0	0	0	0	0	0	0	0	1
ENSG00000185761	ADAMTSL5	splice_acceptor_variant	HIGH	0	1	0	0	0	0	0	0	0	0	0	0	0	0	0	0	0	0	0	0	0	0	0	0	1
ENSG00000164742	ADCY1	splice_acceptor_variant	HIGH	0	0	0	0	0	0	0	0	0	0	0	0	0	0	0	0	0	1	0	0	0	0	0	0	1
ENSG00000143199	ADCY10	splice_acceptor_variant	HIGH	0	1	0	0	0	0	0	0	0	0	0	0	0	0	0	0	0	0	0	0	0	0	0	0	1
ENSG00000174233	ADCY6	splice_acceptor_variant	HIGH	0	0	1	0	0	0	0	0	0	0	0	0	0	0	0	0	0	0	0	0	0	0	0	0	1
ENSG00000197177	ADGRA1	splice_acceptor_variant	HIGH	1	0	0	0	0	0	0	0	0	0	0	0	0	0	0	0	0	0	0	0	0	0	0	0	1
ENSG00000180264	ADGRD2	splice_acceptor_variant	HIGH	0	0	0	0	0	0	0	1	0	0	0	0	0	0	0	0	0	0	0	0	0	0	0	0	1
ENSG00000123146	ADGRE5	splice_acceptor_variant	HIGH	0	0	0	0	1	0	0	0	0	0	0	0	0	0	0	0	0	0	0	0	0	0	0	0	1
ENSG00000164393	ADGRF2	splice_acceptor_variant	HIGH	0	0	0	0	0	1	0	0	0	0	0	0	0	0	0	0	0	0	0	0	0	0	0	0	1
ENSG00000069122	ADGRF5	splice_acceptor_variant	HIGH	0	0	0	1	0	0	0	0	0	0	0	0	0	0	0	0	0	0	0	0	0	0	0	0	1
ENSG00000156920	ADGRG4	splice_acceptor_variant	HIGH	0	1	0	0	0	0	0	0	0	0	0	0	0	0	0	0	0	0	0	0	0	0	0	0	1
ENSG00000117114	ADGRL2	splice_acceptor_variant	HIGH	0	0	1	0	0	0	0	0	0	0	0	0	0	0	0	0	0	0	0	0	0	0	0	0	1
ENSG00000150471	ADGRL3	splice_acceptor_variant	HIGH	0	0	0	1	0	0	0	0	0	0	0	0	0	0	0	0	0	0	0	0	0	0	0	0	1
ENSG00000248144	ADH1C	splice_acceptor_variant	HIGH	0	0	0	0	1	0	0	0	0	0	0	0	0	0	0	0	0	0	0	0	0	0	0	0	1
ENSG00000198099	ADH4	splice_acceptor_variant	HIGH	0	0	0	0	0	0	0	0	0	0	0	1	0	0	0	0	0	0	0	0	0	0	0	0	1
ENSG00000147576	ADHFE1	splice_acceptor_variant	HIGH	0	0	0	0	0	0	0	0	0	0	0	0	0	0	0	0	0	0	0	0	0	0	1	0	1
ENSG00000120907	ADRA1A	splice_acceptor_variant	HIGH	0	1	0	0	0	0	0	0	0	0	0	0	0	0	0	0	0	0	0	0	0	0	0	0	1
ENSG00000239900	ADSL	splice_acceptor_variant	HIGH	0	0	0	0	1	0	0	0	0	0	0	0	0	0	0	0	0	0	0	0	0	0	0	0	1
ENSG00000139154	AEBP2	splice_acceptor_variant	HIGH	0	0	0	0	0	0	1	0	0	0	0	0	0	0	0	0	0	0	0	0	0	0	0	0	1
ENSG00000079557	AFM	splice_acceptor_variant	HIGH	0	0	0	0	0	0	0	0	0	0	0	0	0	0	0	0	0	0	0	1	0	0	0	0	1
ENSG00000157985	AGAP1	splice_acceptor_variant	HIGH	0	0	0	1	0	0	0	0	0	0	0	0	0	0	0	0	0	0	0	0	0	0	0	0	1
ENSG00000146856	AGBL3	splice_acceptor_variant	HIGH	1	0	0	0	0	0	0	0	0	0	0	0	0	0	0	0	0	0	0	0	0	0	0	0	1
ENSG00000106351	AGFG2	splice_acceptor_variant	HIGH	1	0	0	0	0	0	0	0	0	0	0	0	0	0	0	0	0	0	0	0	0	0	0	0	1
ENSG00000006530	AGK	splice_acceptor_variant	HIGH	0	0	0	0	0	0	0	0	0	0	0	0	0	0	0	0	0	0	0	0	0	1	0	0	1
ENSG00000162688	AGL	splice_acceptor_variant	HIGH	0	0	0	0	1	0	0	0	0	0	0	0	0	0	0	0	0	0	0	0	0	0	0	0	1
ENSG00000153207	AHCTF1	splice_acceptor_variant	HIGH	0	0	0	0	1	0	0	0	0	0	0	0	0	0	0	0	0	0	0	0	0	0	0	0	1
ENSG00000145192	AHSG	splice_acceptor_variant	HIGH	0	0	0	1	0	0	0	0	0	0	0	0	0	0	0	0	0	0	0	0	0	0	0	0	1
ENSG00000042286	AIFM2	splice_acceptor_variant	HIGH	0	0	1	0	0	0	0	0	0	0	0	0	0	0	0	0	0	0	0	0	0	0	0	0	1
ENSG00000106992	AK1	splice_acceptor_variant	HIGH	0	0	0	0	1	0	0	0	0	0	0	0	0	0	0	0	0	0	0	0	0	0	0	0	1
ENSG00000165695	AK8	splice_acceptor_variant	HIGH	0	0	0	0	0	0	0	0	0	0	0	0	0	0	1	0	0	0	0	0	0	0	0	0	1
ENSG00000170776	AKAP13	splice_acceptor_variant	HIGH	0	0	0	1	0	0	0	0	0	0	0	0	0	0	0	0	0	0	0	0	0	0	0	0	1
ENSG00000142208	AKT1	splice_acceptor_variant	HIGH	0	0	0	0	0	0	1	0	0	0	0	0	0	0	0	0	0	0	0	0	0	0	0	0	1
ENSG00000105221	AKT2	splice_acceptor_variant	HIGH	1	0	0	0	0	0	0	0	0	0	0	0	0	0	0	0	0	0	0	0	0	0	0	0	1
ENSG00000269279	AL136376.1	splice_acceptor_variant	HIGH	0	0	0	0	0	0	0	0	0	0	0	0	0	0	0	0	0	0	1	0	0	0	0	0	1
ENSG00000148218	ALAD	splice_acceptor_variant	HIGH	0	0	0	0	1	0	0	0	0	0	0	0	0	0	0	0	0	0	0	0	0	0	0	0	1
ENSG00000158578	ALAS2	splice_acceptor_variant	HIGH	0	1	0	0	0	0	0	0	0	0	0	0	0	0	0	0	0	0	0	0	0	0	0	0	1
ENSG00000161618	ALDH16A1	splice_acceptor_variant	HIGH	1	0	0	0	0	0	0	0	0	0	0	0	0	0	0	0	0	0	0	0	0	0	0	0	1
ENSG00000111275	ALDH2	splice_acceptor_variant	HIGH	0	0	1	0	0	0	0	0	0	0	0	0	0	0	0	0	0	0	0	0	0	0	0	0	1
ENSG00000072210	ALDH3A2	splice_acceptor_variant	HIGH	0	0	1	0	0	0	0	0	0	0	0	0	0	0	0	0	0	0	0	0	0	0	0	0	1
ENSG00000164904	ALDH7A1	splice_acceptor_variant	HIGH	0	0	0	0	0	0	0	0	0	0	0	0	0	0	0	0	0	0	0	1	0	0	0	0	1
ENSG00000214160	ALG3	splice_acceptor_variant	HIGH	1	0	0	0	0	0	0	0	0	0	0	0	0	0	0	0	0	0	0	0	0	0	0	0	1
ENSG00000125652	ALKBH7	splice_acceptor_variant	HIGH	1	0	0	0	0	0	0	0	0	0	0	0	0	0	0	0	0	0	0	0	0	0	0	0	1
ENSG00000137760	ALKBH8	splice_acceptor_variant	HIGH	0	0	0	0	0	0	0	0	0	0	0	0	0	1	0	0	0	0	0	0	0	0	0	0	1
ENSG00000179477	ALOX12B	splice_acceptor_variant	HIGH	0	0	0	0	1	0	0	0	0	0	0	0	0	0	0	0	0	0	0	0	0	0	0	0	1
ENSG00000161905	ALOX15	splice_acceptor_variant	HIGH	0	1	0	0	0	0	0	0	0	0	0	0	0	0	0	0	0	0	0	0	0	0	0	0	1
ENSG00000163295	ALPI	splice_acceptor_variant	HIGH	0	0	0	0	0	0	0	1	0	0	0	0	0	0	0	0	0	0	0	0	0	0	0	0	1
ENSG00000163283	ALPP	splice_acceptor_variant	HIGH	0	0	0	0	0	0	0	0	0	0	0	0	0	0	1	0	0	0	0	0	0	0	0	0	1
ENSG00000003393	ALS2	splice_acceptor_variant	HIGH	1	0	0	0	0	0	0	0	0	0	0	0	0	0	0	0	0	0	0	0	0	0	0	0	1
ENSG00000178038	ALS2CL	splice_acceptor_variant	HIGH	1	0	0	0	0	0	0	0	0	0	0	0	0	0	0	0	0	0	0	0	0	0	0	0	1
ENSG00000110497	AMBRA1	splice_acceptor_variant	HIGH	0	0	0	0	0	0	0	0	0	0	0	0	0	0	0	0	0	0	0	0	0	1	0	0	1
ENSG00000166126	AMN	splice_acceptor_variant	HIGH	1	0	0	0	0	0	0	0	0	0	0	0	0	0	0	0	0	0	0	0	0	0	0	0	1
ENSG00000114019	AMOTL2	splice_acceptor_variant	HIGH	0	0	1	0	0	0	0	0	0	0	0	0	0	0	0	0	0	0	0	0	0	0	0	0	1
ENSG00000174945	AMZ1	splice_acceptor_variant	HIGH	0	1	0	0	0	0	0	0	0	0	0	0	0	0	0	0	0	0	0	0	0	0	0	0	1
ENSG00000153107	ANAPC1	splice_acceptor_variant	HIGH	0	0	0	0	1	0	0	0	0	0	0	0	0	0	0	0	0	0	0	0	0	0	0	0	1
ENSG00000091879	ANGPT2	splice_acceptor_variant	HIGH	0	0	0	1	0	0	0	0	0	0	0	0	0	0	0	0	0	0	0	0	0	0	0	0	1
ENSG00000101280	ANGPT4	splice_acceptor_variant	HIGH	0	0	0	0	0	0	0	0	0	0	0	0	0	0	0	0	0	1	0	0	0	0	0	0	1
ENSG00000187151	ANGPTL5	splice_acceptor_variant	HIGH	0	0	0	0	1	0	0	0	0	0	0	0	0	0	0	0	0	0	0	0	0	0	0	0	1
ENSG00000227059	ANHX	splice_acceptor_variant	HIGH	0	0	0	1	0	0	0	0	0	0	0	0	0	0	0	0	0	0	0	0	0	0	0	0	1
ENSG00000001629	ANKIB1	splice_acceptor_variant	HIGH	0	0	0	0	1	0	0	0	0	0	0	0	0	0	0	0	0	0	0	0	0	0	0	0	1
ENSG00000170209	ANKK1	splice_acceptor_variant	HIGH	0	1	0	0	0	0	0	0	0	0	0	0	0	0	0	0	0	0	0	0	0	0	0	0	1
ENSG00000176915	ANKLE2	splice_acceptor_variant	HIGH	0	0	1	0	0	0	0	0	0	0	0	0	0	0	0	0	0	0	0	0	0	0	0	0	1
ENSG00000076513	ANKRD13A	splice_acceptor_variant	HIGH	0	0	0	0	1	0	0	0	0	0	0	0	0	0	0	0	0	0	0	0	0	0	0	0	1
ENSG00000152766	ANKRD22	splice_acceptor_variant	HIGH	0	1	0	0	0	0	0	0	0	0	0	0	0	0	0	0	0	0	0	0	0	0	0	0	1
ENSG00000107890	ANKRD26	splice_acceptor_variant	HIGH	1	0	0	0	0	0	0	0	0	0	0	0	0	0	0	0	0	0	0	0	0	0	0	0	1
ENSG00000105186	ANKRD27	splice_acceptor_variant	HIGH	0	0	0	1	0	0	0	0	0	0	0	0	0	0	0	0	0	0	0	0	0	0	0	0	1
ENSG00000196912	ANKRD36B	splice_acceptor_variant	HIGH	1	0	0	0	0	0	0	0	0	0	0	0	0	0	0	0	0	0	0	0	0	0	0	0	1
ENSG00000183831	ANKRD45	splice_acceptor_variant	HIGH	0	1	0	0	0	0	0	0	0	0	0	0	0	0	0	0	0	0	0	0	0	0	0	0	1
ENSG00000100124	ANKRD54	splice_acceptor_variant	HIGH	0	1	0	0	0	0	0	0	0	0	0	0	0	0	0	0	0	0	0	0	0	0	0	0	1
ENSG00000235098	ANKRD65	splice_acceptor_variant	HIGH	0	0	0	0	0	0	0	0	0	0	0	0	0	0	0	0	0	0	0	0	0	0	1	0	1
ENSG00000206199	ANKUB1	splice_acceptor_variant	HIGH	0	0	0	0	0	0	0	0	0	0	0	1	0	0	0	0	0	0	0	0	0	0	0	0	1
ENSG00000163516	ANKZF1	splice_acceptor_variant	HIGH	0	0	0	0	0	0	0	0	0	0	0	0	0	0	0	0	0	0	0	1	0	0	0	0	1
ENSG00000011426	ANLN	splice_acceptor_variant	HIGH	0	0	0	0	0	0	0	0	0	0	0	0	0	0	0	0	0	0	0	0	1	0	0	0	1
ENSG00000047617	ANO2	splice_acceptor_variant	HIGH	0	1	0	0	0	0	0	0	0	0	0	0	0	0	0	0	0	0	0	0	0	0	0	0	1
ENSG00000074855	ANO8	splice_acceptor_variant	HIGH	1	0	0	0	0	0	0	0	0	0	0	0	0	0	0	0	0	0	0	0	0	0	0	0	1
ENSG00000140350	ANP32A	splice_acceptor_variant	HIGH	0	0	0	0	0	0	0	0	0	0	0	0	0	0	0	0	0	1	0	0	0	0	0	0	1
ENSG00000122359	ANXA11	splice_acceptor_variant	HIGH	0	0	1	0	0	0	0	0	0	0	0	0	0	0	0	0	0	0	0	0	0	0	0	0	1
ENSG00000182718	ANXA2	splice_acceptor_variant	HIGH	0	0	0	0	1	0	0	0	0	0	0	0	0	0	0	0	0	0	0	0	0	0	0	0	1
ENSG00000143412	ANXA9	splice_acceptor_variant	HIGH	0	0	0	0	0	0	0	0	0	0	0	0	0	0	0	0	0	1	0	0	0	0	0	0	1
ENSG00000136250	AOAH	splice_acceptor_variant	HIGH	0	0	0	0	0	0	0	0	0	0	0	0	0	0	0	0	0	0	0	1	0	0	0	0	1
ENSG00000213983	AP1G2	splice_acceptor_variant	HIGH	0	0	0	0	0	1	0	0	0	0	0	0	0	0	0	0	0	0	0	0	0	0	0	0	1
ENSG00000129354	AP1M2	splice_acceptor_variant	HIGH	0	0	0	0	0	0	0	0	0	0	0	0	0	0	0	0	0	0	0	1	0	0	0	0	1
ENSG00000006125	AP2B1	splice_acceptor_variant	HIGH	0	0	0	0	1	0	0	0	0	0	0	0	0	0	0	0	0	0	0	0	0	0	0	0	1
ENSG00000065000	AP3D1	splice_acceptor_variant	HIGH	0	0	0	0	0	0	0	0	0	0	0	0	0	0	0	1	0	0	0	0	0	0	0	0	1
ENSG00000100478	AP4S1	splice_acceptor_variant	HIGH	0	0	0	0	0	0	0	0	0	0	0	0	0	0	0	1	0	0	0	0	0	0	0	0	1
ENSG00000077420	APBB1IP	splice_acceptor_variant	HIGH	0	0	0	0	0	0	0	1	0	0	0	0	0	0	0	0	0	0	0	0	0	0	0	0	1
ENSG00000084234	APLP2	splice_acceptor_variant	HIGH	1	0	0	0	0	0	0	0	0	0	0	0	0	0	0	0	0	0	0	0	0	0	0	0	1
ENSG00000110243	APOA5	splice_acceptor_variant	HIGH	1	0	0	0	0	0	0	0	0	0	0	0	0	0	0	0	0	0	0	0	0	0	0	0	1
ENSG00000179750	APOBEC3B	splice_acceptor_variant	HIGH	1	0	0	0	0	0	0	0	0	0	0	0	0	0	0	0	0	0	0	0	0	0	0	0	1
ENSG00000110245	APOC3	splice_acceptor_variant	HIGH	0	1	0	0	0	0	0	0	0	0	0	0	0	0	0	0	0	0	0	0	0	0	0	0	1
ENSG00000175336	APOF	splice_acceptor_variant	HIGH	0	0	0	0	0	0	1	0	0	0	0	0	0	0	0	0	0	0	0	0	0	0	0	0	1
ENSG00000142192	APP	splice_acceptor_variant	HIGH	0	0	0	0	1	0	0	0	0	0	0	0	0	0	0	0	0	0	0	0	0	0	0	0	1
ENSG00000136044	APPL2	splice_acceptor_variant	HIGH	0	0	0	0	0	1	0	0	0	0	0	0	0	0	0	0	0	0	0	0	0	0	0	0	1
ENSG00000103375	AQP8	splice_acceptor_variant	HIGH	1	0	0	0	0	0	0	0	0	0	0	0	0	0	0	0	0	0	0	0	0	0	0	0	1
ENSG00000021776	AQR	splice_acceptor_variant	HIGH	0	0	0	0	0	0	0	0	0	0	0	0	0	1	0	0	0	0	0	0	0	0	0	0	1
ENSG00000169083	AR	splice_acceptor_variant	HIGH	1	0	0	0	0	0	0	0	0	0	0	0	0	0	0	0	0	0	0	0	0	0	0	0	1
ENSG00000101199	ARFGAP1	splice_acceptor_variant	HIGH	0	1	0	0	0	0	0	0	0	0	0	0	0	0	0	0	0	0	0	0	0	0	0	0	1
ENSG00000242247	ARFGAP3	splice_acceptor_variant	HIGH	1	0	0	0	0	0	0	0	0	0	0	0	0	0	0	0	0	0	0	0	0	0	0	0	1
ENSG00000066777	ARFGEF1	splice_acceptor_variant	HIGH	0	0	0	0	0	1	0	0	0	0	0	0	0	0	0	0	0	0	0	0	0	0	0	0	1
ENSG00000132254	ARFIP2	splice_acceptor_variant	HIGH	0	1	0	0	0	0	0	0	0	0	0	0	0	0	0	0	0	0	0	0	0	0	0	0	1
ENSG00000186103	ARGFX	splice_acceptor_variant	HIGH	0	0	0	0	0	0	0	0	0	0	0	0	0	0	0	0	0	0	0	0	0	0	0	1	1
ENSG00000071205	ARHGAP10	splice_acceptor_variant	HIGH	0	0	0	0	0	1	0	0	0	0	0	0	0	0	0	0	0	0	0	0	0	0	0	0	1
ENSG00000198826	ARHGAP11A	splice_acceptor_variant	HIGH	1	0	0	0	0	0	0	0	0	0	0	0	0	0	0	0	0	0	0	0	0	0	0	0	1
ENSG00000165322	ARHGAP12	splice_acceptor_variant	HIGH	0	0	0	0	0	0	0	0	0	0	0	0	0	0	0	0	0	0	0	0	0	0	1	0	1
ENSG00000137727	ARHGAP20	splice_acceptor_variant	HIGH	0	0	0	0	0	0	0	0	0	0	0	0	0	0	0	0	0	0	0	1	0	0	0	0	1
ENSG00000145819	ARHGAP26	splice_acceptor_variant	HIGH	0	0	0	0	0	0	0	0	0	0	1	0	0	0	0	0	0	0	0	0	0	0	0	0	1
ENSG00000006740	ARHGAP44	splice_acceptor_variant	HIGH	0	0	0	0	1	0	0	0	0	0	0	0	0	0	0	0	0	0	0	0	0	0	0	0	1
ENSG00000198844	ARHGEF15	splice_acceptor_variant	HIGH	1	0	0	0	0	0	0	0	0	0	0	0	0	0	0	0	0	0	0	0	0	0	0	0	1
ENSG00000240771	ARHGEF25	splice_acceptor_variant	HIGH	0	1	0	0	0	0	0	0	0	0	0	0	0	0	0	0	0	0	0	0	0	0	0	0	1
ENSG00000163947	ARHGEF3	splice_acceptor_variant	HIGH	0	0	0	0	0	0	0	0	0	0	0	1	0	0	0	0	0	0	0	0	0	0	0	0	1
ENSG00000214694	ARHGEF33	splice_acceptor_variant	HIGH	0	0	0	0	1	0	0	0	0	0	0	0	0	0	0	0	0	0	0	0	0	0	0	0	1
ENSG00000189079	ARID2	splice_acceptor_variant	HIGH	0	0	0	0	0	0	0	0	0	0	0	0	0	1	0	0	0	0	0	0	0	0	0	0	1
ENSG00000120805	ARL1	splice_acceptor_variant	HIGH	0	0	0	0	0	1	0	0	0	0	0	0	0	0	0	0	0	0	0	0	0	0	0	0	1
ENSG00000102931	ARL2BP	splice_acceptor_variant	HIGH	0	1	0	0	0	0	0	0	0	0	0	0	0	0	0	0	0	0	0	0	0	0	0	0	1
ENSG00000177917	ARL6IP6	splice_acceptor_variant	HIGH	0	0	0	0	1	0	0	0	0	0	0	0	0	0	0	0	0	0	0	0	0	0	0	0	1
ENSG00000118690	ARMC2	splice_acceptor_variant	HIGH	1	0	0	0	0	0	0	0	0	0	0	0	0	0	0	0	0	0	0	0	0	0	0	0	1
ENSG00000165309	ARMC3	splice_acceptor_variant	HIGH	0	0	0	1	0	0	0	0	0	0	0	0	0	0	0	0	0	0	0	0	0	0	0	0	1
ENSG00000105676	ARMC6	splice_acceptor_variant	HIGH	0	1	0	0	0	0	0	0	0	0	0	0	0	0	0	0	0	0	0	0	0	0	0	0	1
ENSG00000135931	ARMC9	splice_acceptor_variant	HIGH	0	1	0	0	0	0	0	0	0	0	0	0	0	0	0	0	0	0	0	0	0	0	0	0	1
ENSG00000120500	ARR3	splice_acceptor_variant	HIGH	0	0	0	0	0	1	0	0	0	0	0	0	0	0	0	0	0	0	0	0	0	0	0	0	1
ENSG00000153317	ASAP1	splice_acceptor_variant	HIGH	0	0	0	1	0	0	0	0	0	0	0	0	0	0	0	0	0	0	0	0	0	0	0	0	1
ENSG00000065802	ASB1	splice_acceptor_variant	HIGH	0	0	0	0	0	0	0	0	0	0	0	0	0	0	0	0	0	0	0	0	0	1	0	0	1
ENSG00000005981	ASB4	splice_acceptor_variant	HIGH	0	0	0	0	0	0	0	0	0	0	0	0	1	0	0	0	0	0	0	0	0	0	0	0	1
ENSG00000102048	ASB9	splice_acceptor_variant	HIGH	0	0	0	0	1	0	0	0	0	0	0	0	0	0	0	0	0	0	0	0	0	0	0	0	1
ENSG00000138303	ASCC1	splice_acceptor_variant	HIGH	0	0	0	0	0	0	0	0	0	0	0	0	0	0	1	0	0	0	0	0	0	0	0	0	1
ENSG00000112249	ASCC3	splice_acceptor_variant	HIGH	0	0	0	0	0	0	0	1	0	0	0	0	0	0	0	0	0	0	0	0	0	0	0	0	1
ENSG00000161944	ASGR2	splice_acceptor_variant	HIGH	0	0	0	0	0	1	0	0	0	0	0	0	0	0	0	0	0	0	0	0	0	0	0	0	1
ENSG00000169093	ASMTL	splice_acceptor_variant	HIGH	0	0	0	0	0	0	0	0	0	0	0	0	0	0	0	0	0	0	0	0	1	0	0	0	1
ENSG00000169696	ASPSCR1	splice_acceptor_variant	HIGH	0	0	0	0	1	0	0	0	0	0	0	0	0	0	0	0	0	0	0	0	0	0	0	0	1
ENSG00000118217	ATF6	splice_acceptor_variant	HIGH	0	0	0	0	0	0	0	0	0	0	0	0	0	0	0	0	0	0	0	0	0	0	1	0	1
ENSG00000175224	ATG13	splice_acceptor_variant	HIGH	1	0	0	0	0	0	0	0	0	0	0	0	0	0	0	0	0	0	0	0	0	0	0	0	1
ENSG00000126775	ATG14	splice_acceptor_variant	HIGH	0	0	0	0	0	0	0	0	0	0	1	0	0	0	0	0	0	0	0	0	0	0	0	0	1
ENSG00000144848	ATG3	splice_acceptor_variant	HIGH	0	0	0	0	0	0	0	0	0	0	0	0	0	0	1	0	0	0	0	0	0	0	0	0	1
ENSG00000125703	ATG4C	splice_acceptor_variant	HIGH	0	0	0	0	0	0	0	0	0	0	0	0	1	0	0	0	0	0	0	0	0	0	0	0	1
ENSG00000197548	ATG7	splice_acceptor_variant	HIGH	0	0	0	1	0	0	0	0	0	0	0	0	0	0	0	0	0	0	0	0	0	0	0	0	1
ENSG00000184743	ATL3	splice_acceptor_variant	HIGH	0	0	1	0	0	0	0	0	0	0	0	0	0	0	0	0	0	0	0	0	0	0	0	0	1
ENSG00000118322	ATP10B	splice_acceptor_variant	HIGH	0	1	0	0	0	0	0	0	0	0	0	0	0	0	0	0	0	0	0	0	0	0	0	0	1
ENSG00000058063	ATP11B	splice_acceptor_variant	HIGH	0	0	0	0	0	1	0	0	0	0	0	0	0	0	0	0	0	0	0	0	0	0	0	0	1
ENSG00000101974	ATP11C	splice_acceptor_variant	HIGH	0	0	0	0	1	0	0	0	0	0	0	0	0	0	0	0	0	0	0	0	0	0	0	0	1
ENSG00000133657	ATP13A3	splice_acceptor_variant	HIGH	0	0	0	0	0	0	0	0	0	0	0	0	0	0	0	0	1	0	0	0	0	0	0	0	1
ENSG00000127249	ATP13A4	splice_acceptor_variant	HIGH	0	0	0	0	0	0	0	0	0	0	0	0	0	0	0	1	0	0	0	0	0	0	0	0	1
ENSG00000163399	ATP1A1	splice_acceptor_variant	HIGH	0	0	0	0	1	0	0	0	0	0	0	0	0	0	0	0	0	0	0	0	0	0	0	0	1
ENSG00000157087	ATP2B2	splice_acceptor_variant	HIGH	0	0	0	1	0	0	0	0	0	0	0	0	0	0	0	0	0	0	0	0	0	0	0	0	1
ENSG00000033627	ATP6V0A1	splice_acceptor_variant	HIGH	0	1	0	0	0	0	0	0	0	0	0	0	0	0	0	0	0	0	0	0	0	0	0	0	1
ENSG00000105929	ATP6V0A4	splice_acceptor_variant	HIGH	0	1	0	0	0	0	0	0	0	0	0	0	0	0	0	0	0	0	0	0	0	0	0	0	1
ENSG00000147614	ATP6V0D2	splice_acceptor_variant	HIGH	0	0	0	0	1	0	0	0	0	0	0	0	0	0	0	0	0	0	0	0	0	0	0	0	1
ENSG00000047249	ATP6V1H	splice_acceptor_variant	HIGH	1	0	0	0	0	0	0	0	0	0	0	0	0	0	0	0	0	0	0	0	0	0	0	0	1
ENSG00000081923	ATP8B1	splice_acceptor_variant	HIGH	0	0	1	0	0	0	0	0	0	0	0	0	0	0	0	0	0	0	0	0	0	0	0	0	1
ENSG00000130270	ATP8B3	splice_acceptor_variant	HIGH	0	0	0	0	0	0	0	0	0	0	0	0	0	0	0	0	0	1	0	0	0	0	0	0	1
ENSG00000175054	ATR	splice_acceptor_variant	HIGH	0	0	0	0	1	0	0	0	0	0	0	0	0	0	0	0	0	0	0	0	0	0	0	0	1
ENSG00000138085	ATRAID	splice_acceptor_variant	HIGH	0	0	0	0	0	1	0	0	0	0	0	0	0	0	0	0	0	0	0	0	0	0	0	0	1
ENSG00000088812	ATRN	splice_acceptor_variant	HIGH	0	0	0	0	0	0	0	0	0	0	0	0	0	0	0	0	0	0	0	0	1	0	0	0	1
ENSG00000107518	ATRNL1	splice_acceptor_variant	HIGH	0	0	0	0	0	0	0	0	0	0	0	0	0	0	0	0	1	0	0	0	0	0	0	0	1
ENSG00000204842	ATXN2	splice_acceptor_variant	HIGH	0	1	0	0	0	0	0	0	0	0	0	0	0	0	0	0	0	0	0	0	0	0	0	0	1
ENSG00000169857	AVEN	splice_acceptor_variant	HIGH	0	0	0	1	0	0	0	0	0	0	0	0	0	0	0	0	0	0	0	0	0	0	0	0	1
ENSG00000105778	AVL9	splice_acceptor_variant	HIGH	0	0	0	0	0	0	0	0	0	0	0	0	0	0	0	0	0	1	0	0	0	0	0	0	1
ENSG00000126895	AVPR2	splice_acceptor_variant	HIGH	0	0	0	0	0	0	0	0	1	0	0	0	0	0	0	0	0	0	0	0	0	0	0	0	1
ENSG00000162779	AXDND1	splice_acceptor_variant	HIGH	0	0	0	0	0	0	0	0	1	0	0	0	0	0	0	0	0	0	0	0	0	0	0	0	1
ENSG00000166710	B2M	splice_acceptor_variant	HIGH	0	0	0	0	1	0	0	0	0	0	0	0	0	0	0	0	0	0	0	0	0	0	0	0	1
ENSG00000187676	B3GLCT	splice_acceptor_variant	HIGH	0	0	0	0	0	0	1	0	0	0	0	0	0	0	0	0	0	0	0	0	0	0	0	0	1
ENSG00000176383	B3GNT4	splice_acceptor_variant	HIGH	0	0	0	0	0	0	0	0	0	0	0	0	0	0	0	0	0	0	0	0	0	1	0	0	1
ENSG00000112182	BACH2	splice_acceptor_variant	HIGH	0	1	0	0	0	0	0	0	0	0	0	0	0	0	0	0	0	0	0	0	0	0	0	0	1
ENSG00000128298	BAIAP2L2	splice_acceptor_variant	HIGH	0	0	0	0	0	0	0	0	0	0	1	0	0	0	0	0	0	0	0	0	0	0	0	0	1
ENSG00000007516	BAIAP3	splice_acceptor_variant	HIGH	0	0	0	0	1	0	0	0	0	0	0	0	0	0	0	0	0	0	0	0	0	0	0	0	1
ENSG00000087088	BAX	splice_acceptor_variant	HIGH	0	0	0	0	0	0	1	0	0	0	0	0	0	0	0	0	0	0	0	0	0	0	0	0	1
ENSG00000123636	BAZ2B	splice_acceptor_variant	HIGH	0	0	0	0	0	0	0	0	1	0	0	0	0	0	0	0	0	0	0	0	0	0	0	0	1
ENSG00000129151	BBOX1	splice_acceptor_variant	HIGH	0	0	0	0	0	0	0	0	1	0	0	0	0	0	0	0	0	0	0	0	0	0	0	0	1
ENSG00000187244	BCAM	splice_acceptor_variant	HIGH	0	1	0	0	0	0	0	0	0	0	0	0	0	0	0	0	0	0	0	0	0	0	0	0	1
ENSG00000132692	BCAN	splice_acceptor_variant	HIGH	1	0	0	0	0	0	0	0	0	0	0	0	0	0	0	0	0	0	0	0	0	0	0	0	1
ENSG00000161940	BCL6B	splice_acceptor_variant	HIGH	0	1	0	0	0	0	0	0	0	0	0	0	0	0	0	0	0	0	0	0	0	0	0	0	1
ENSG00000135697	BCO1	splice_acceptor_variant	HIGH	0	0	0	0	1	0	0	0	0	0	0	0	0	0	0	0	0	0	0	0	0	0	0	0	1
ENSG00000197580	BCO2	splice_acceptor_variant	HIGH	1	0	0	0	0	0	0	0	0	0	0	0	0	0	0	0	0	0	0	0	0	0	0	0	1
ENSG00000183337	BCOR	splice_acceptor_variant	HIGH	0	1	0	0	0	0	0	0	0	0	0	0	0	0	0	0	0	0	0	0	0	0	0	0	1
ENSG00000186716	BCR	splice_acceptor_variant	HIGH	0	0	0	0	0	0	0	0	0	0	0	0	0	0	0	0	0	0	1	0	0	0	0	0	1
ENSG00000074582	BCS1L	splice_acceptor_variant	HIGH	0	1	0	0	0	0	0	0	0	0	0	0	0	0	0	0	0	0	0	0	0	0	0	0	1
ENSG00000161267	BDH1	splice_acceptor_variant	HIGH	0	1	0	0	0	0	0	0	0	0	0	0	0	0	0	0	0	0	0	0	0	0	0	0	1
ENSG00000176697	BDNF	splice_acceptor_variant	HIGH	0	0	0	1	0	0	0	0	0	0	0	0	0	0	0	0	0	0	0	0	0	0	0	0	1
ENSG00000167995	BEST1	splice_acceptor_variant	HIGH	0	1	0	0	0	0	0	0	0	0	0	0	0	0	0	0	0	0	0	0	0	0	0	0	1
ENSG00000105829	BET1	splice_acceptor_variant	HIGH	0	1	0	0	0	0	0	0	0	0	0	0	0	0	0	0	0	0	0	0	0	0	0	0	1
ENSG00000177951	BET1L	splice_acceptor_variant	HIGH	0	0	0	1	0	0	0	0	0	0	0	0	0	0	0	0	0	0	0	0	0	0	0	0	1
ENSG00000100290	BIK	splice_acceptor_variant	HIGH	0	0	0	0	1	0	0	0	0	0	0	0	0	0	0	0	0	0	0	0	0	0	0	0	1
ENSG00000136717	BIN1	splice_acceptor_variant	HIGH	0	0	0	0	0	0	1	0	0	0	0	0	0	0	0	0	0	0	0	0	0	0	0	0	1
ENSG00000023445	BIRC3	splice_acceptor_variant	HIGH	0	0	0	0	0	0	0	0	0	0	0	0	1	0	0	0	0	0	0	0	0	0	0	0	1
ENSG00000115760	BIRC6	splice_acceptor_variant	HIGH	0	0	1	0	0	0	0	0	0	0	0	0	0	0	0	0	0	0	0	0	0	0	0	0	1
ENSG00000134897	BIVM	splice_acceptor_variant	HIGH	1	0	0	0	0	0	0	0	0	0	0	0	0	0	0	0	0	0	0	0	0	0	0	0	1
ENSG00000106605	BLVRA	splice_acceptor_variant	HIGH	1	0	0	0	0	0	0	0	0	0	0	0	0	0	0	0	0	0	0	0	0	0	0	0	1
ENSG00000116985	BMP8B	splice_acceptor_variant	HIGH	1	0	0	0	0	0	0	0	0	0	0	0	0	0	0	0	0	0	0	0	0	0	0	0	1
ENSG00000144857	BOC	splice_acceptor_variant	HIGH	0	0	0	0	0	0	0	0	0	0	0	0	0	0	0	0	1	0	0	0	0	0	0	0	1
ENSG00000163170	BOLA3	splice_acceptor_variant	HIGH	1	0	0	0	0	0	0	0	0	0	0	0	0	0	0	0	0	0	0	0	0	0	0	0	1
ENSG00000172331	BPGM	splice_acceptor_variant	HIGH	0	1	0	0	0	0	0	0	0	0	0	0	0	0	0	0	0	0	0	0	0	0	0	0	1
ENSG00000198183	BPIFA1	splice_acceptor_variant	HIGH	1	0	0	0	0	0	0	0	0	0	0	0	0	0	0	0	0	0	0	0	0	0	0	0	1
ENSG00000186191	BPIFB4	splice_acceptor_variant	HIGH	0	0	0	0	0	0	0	0	0	0	1	0	0	0	0	0	0	0	0	0	0	0	0	0	1
ENSG00000171634	BPTF	splice_acceptor_variant	HIGH	0	0	0	0	0	0	0	0	0	0	0	0	0	0	0	0	1	0	0	0	0	0	0	0	1
ENSG00000185515	BRCC3	splice_acceptor_variant	HIGH	0	1	0	0	0	0	0	0	0	0	0	0	0	0	0	0	0	0	0	0	0	0	0	0	1
ENSG00000204256	BRD2	splice_acceptor_variant	HIGH	0	0	0	0	0	0	0	0	0	0	0	0	0	0	0	0	0	0	0	0	1	0	0	0	1
ENSG00000185024	BRF1	splice_acceptor_variant	HIGH	1	0	0	0	0	0	0	0	0	0	0	0	0	0	0	0	0	0	0	0	0	0	0	0	1
ENSG00000104221	BRF2	splice_acceptor_variant	HIGH	0	0	0	0	0	0	0	0	1	0	0	0	0	0	0	0	0	0	0	0	0	0	0	0	1
ENSG00000162819	BROX	splice_acceptor_variant	HIGH	0	1	0	0	0	0	0	0	0	0	0	0	0	0	0	0	0	0	0	0	0	0	0	0	1
ENSG00000172270	BSG	splice_acceptor_variant	HIGH	1	0	0	0	0	0	0	0	0	0	0	0	0	0	0	0	0	0	0	0	0	0	0	0	1
ENSG00000174808	BTC	splice_acceptor_variant	HIGH	0	0	0	0	1	0	0	0	0	0	0	0	0	0	0	0	0	0	0	0	0	0	0	0	1
ENSG00000124557	BTN1A1	splice_acceptor_variant	HIGH	1	0	0	0	0	0	0	0	0	0	0	0	0	0	0	0	0	0	0	0	0	0	0	0	1
ENSG00000026950	BTN3A1	splice_acceptor_variant	HIGH	0	0	1	0	0	0	0	0	0	0	0	0	0	0	0	0	0	0	0	0	0	0	0	0	1
ENSG00000111801	BTN3A3	splice_acceptor_variant	HIGH	1	0	0	0	0	0	0	0	0	0	0	0	0	0	0	0	0	0	0	0	0	0	0	0	1
ENSG00000165810	BTNL9	splice_acceptor_variant	HIGH	0	0	0	0	0	0	0	0	0	0	0	0	0	0	0	0	0	0	0	0	1	0	0	0	1
ENSG00000154493	C10orf90	splice_acceptor_variant	HIGH	0	1	0	0	0	0	0	0	0	0	0	0	0	0	0	0	0	0	0	0	0	0	0	0	1
ENSG00000149179	C11orf49	splice_acceptor_variant	HIGH	0	0	0	0	0	0	0	1	0	0	0	0	0	0	0	0	0	0	0	0	0	0	0	0	1
ENSG00000173715	C11orf80	splice_acceptor_variant	HIGH	0	0	0	0	0	0	0	1	0	0	0	0	0	0	0	0	0	0	0	0	0	0	0	0	1
ENSG00000139637	C12orf10	splice_acceptor_variant	HIGH	1	0	0	0	0	0	0	0	0	0	0	0	0	0	0	0	0	0	0	0	0	0	0	0	1
ENSG00000047621	C12orf4	splice_acceptor_variant	HIGH	1	0	0	0	0	0	0	0	0	0	0	0	0	0	0	0	0	0	0	0	0	0	0	0	1
ENSG00000235162	C12orf75	splice_acceptor_variant	HIGH	0	0	0	0	0	0	0	0	0	0	0	0	0	0	0	0	1	0	0	0	0	0	0	0	1
ENSG00000169609	C15orf40	splice_acceptor_variant	HIGH	0	0	0	0	0	0	0	0	0	0	0	0	0	0	0	0	0	0	0	0	0	0	1	0	1
ENSG00000166246	C16orf71	splice_acceptor_variant	HIGH	0	1	0	0	0	0	0	0	0	0	0	0	0	0	0	0	0	0	0	0	0	0	0	0	1
ENSG00000205832	C16orf96	splice_acceptor_variant	HIGH	1	0	0	0	0	0	0	0	0	0	0	0	0	0	0	0	0	0	0	0	0	0	0	0	1
ENSG00000214226	C17orf67	splice_acceptor_variant	HIGH	1	0	0	0	0	0	0	0	0	0	0	0	0	0	0	0	0	0	0	0	0	0	0	0	1
ENSG00000141219	C17orf80	splice_acceptor_variant	HIGH	0	0	0	1	0	0	0	0	0	0	0	0	0	0	0	0	0	0	0	0	0	0	0	0	1
ENSG00000173728	C1orf100	splice_acceptor_variant	HIGH	1	0	0	0	0	0	0	0	0	0	0	0	0	0	0	0	0	0	0	0	0	0	0	0	1
ENSG00000203910	C1orf146	splice_acceptor_variant	HIGH	0	0	0	0	0	0	0	0	0	0	0	0	0	0	0	0	0	0	0	1	0	0	0	0	1
ENSG00000131591	C1orf159	splice_acceptor_variant	HIGH	0	1	0	0	0	0	0	0	0	0	0	0	0	0	0	0	0	0	0	0	0	0	0	0	1
ENSG00000215910	C1orf167	splice_acceptor_variant	HIGH	0	0	0	0	0	0	0	1	0	0	0	0	0	0	0	0	0	0	0	0	0	0	0	0	1
ENSG00000179902	C1orf194	splice_acceptor_variant	HIGH	0	0	0	0	0	1	0	0	0	0	0	0	0	0	0	0	0	0	0	0	0	0	0	0	1
ENSG00000162598	C1orf87	splice_acceptor_variant	HIGH	0	1	0	0	0	0	0	0	0	0	0	0	0	0	0	0	0	0	0	0	0	0	0	0	1
ENSG00000198547	C20orf203	splice_acceptor_variant	HIGH	0	0	0	0	0	0	0	0	0	0	1	0	0	0	0	0	0	0	0	0	0	0	0	0	1
ENSG00000154642	C21orf91	splice_acceptor_variant	HIGH	0	0	0	0	0	0	0	0	0	0	0	0	0	0	0	0	1	0	0	0	0	0	0	0	1
ENSG00000111731	C2CD5	splice_acceptor_variant	HIGH	0	0	0	1	0	0	0	0	0	0	0	0	0	0	0	0	0	0	0	0	0	0	0	0	1
ENSG00000115998	C2orf42	splice_acceptor_variant	HIGH	0	1	0	0	0	0	0	0	0	0	0	0	0	0	0	0	0	0	0	0	0	0	0	0	1
ENSG00000188674	C2orf80	splice_acceptor_variant	HIGH	0	0	0	0	1	0	0	0	0	0	0	0	0	0	0	0	0	0	0	0	0	0	0	0	1
ENSG00000284308	C2orf81	splice_acceptor_variant	HIGH	0	0	0	0	0	0	0	0	0	0	0	0	0	0	0	0	1	0	0	0	0	0	0	0	1
ENSG00000114405	C3orf14	splice_acceptor_variant	HIGH	0	0	0	0	0	0	0	0	0	0	0	0	0	0	0	0	0	0	1	0	0	0	0	0	1
ENSG00000163689	C3orf67	splice_acceptor_variant	HIGH	0	1	0	0	0	0	0	0	0	0	0	0	0	0	0	0	0	0	0	0	0	0	0	0	1
ENSG00000164123	C4orf45	splice_acceptor_variant	HIGH	0	0	0	0	1	0	0	0	0	0	0	0	0	0	0	0	0	0	0	0	0	0	0	0	1
ENSG00000106804	C5	splice_acceptor_variant	HIGH	0	0	0	0	0	0	0	0	0	0	0	0	0	0	1	0	0	0	0	0	0	0	0	0	1
ENSG00000185056	C5orf47	splice_acceptor_variant	HIGH	0	0	0	0	0	0	0	0	0	0	0	0	0	1	0	0	0	0	0	0	0	0	0	0	1
ENSG00000112936	C7	splice_acceptor_variant	HIGH	0	0	0	0	0	0	0	0	0	0	0	0	0	0	0	0	0	0	1	0	0	0	0	0	1
ENSG00000153790	C7orf31	splice_acceptor_variant	HIGH	1	0	0	0	0	0	0	0	0	0	0	0	0	0	0	0	0	0	0	0	0	0	0	0	1
ENSG00000146540	C7orf50	splice_acceptor_variant	HIGH	0	0	1	0	0	0	0	0	0	0	0	0	0	0	0	0	0	0	0	0	0	0	0	0	1
ENSG00000157131	C8A	splice_acceptor_variant	HIGH	0	1	0	0	0	0	0	0	0	0	0	0	0	0	0	0	0	0	0	0	0	0	0	0	1
ENSG00000189376	C8orf76	splice_acceptor_variant	HIGH	1	0	0	0	0	0	0	0	0	0	0	0	0	0	0	0	0	0	0	0	0	0	0	0	1
ENSG00000253250	C8orf88	splice_acceptor_variant	HIGH	0	0	0	0	1	0	0	0	0	0	0	0	0	0	0	0	0	0	0	0	0	0	0	0	1
ENSG00000157653	C9orf43	splice_acceptor_variant	HIGH	1	0	0	0	0	0	0	0	0	0	0	0	0	0	0	0	0	0	0	0	0	0	0	0	1
ENSG00000147894	C9orf72	splice_acceptor_variant	HIGH	1	0	0	0	0	0	0	0	0	0	0	0	0	0	0	0	0	0	0	0	0	0	0	0	1
ENSG00000133742	CA1	splice_acceptor_variant	HIGH	0	1	0	0	0	0	0	0	0	0	0	0	0	0	0	0	0	0	0	0	0	0	0	0	1
ENSG00000185015	CA13	splice_acceptor_variant	HIGH	0	1	0	0	0	0	0	0	0	0	0	0	0	0	0	0	0	0	0	0	0	0	0	0	1
ENSG00000118298	CA14	splice_acceptor_variant	HIGH	0	0	0	0	0	0	1	0	0	0	0	0	0	0	0	0	0	0	0	0	0	0	0	0	1
ENSG00000175544	CABP4	splice_acceptor_variant	HIGH	0	1	0	0	0	0	0	0	0	0	0	0	0	0	0	0	0	0	0	0	0	0	0	0	1
ENSG00000154040	CABYR	splice_acceptor_variant	HIGH	1	0	0	0	0	0	0	0	0	0	0	0	0	0	0	0	0	0	0	0	0	0	0	0	1
ENSG00000151067	CACNA1C	splice_acceptor_variant	HIGH	0	0	0	0	0	0	0	0	0	0	0	0	0	0	0	0	0	1	0	0	0	0	0	0	1
ENSG00000157388	CACNA1D	splice_acceptor_variant	HIGH	0	0	0	0	0	0	0	0	1	0	0	0	0	0	0	0	0	0	0	0	0	0	0	0	1
ENSG00000006283	CACNA1G	splice_acceptor_variant	HIGH	0	0	1	0	0	0	0	0	0	0	0	0	0	0	0	0	0	0	0	0	0	0	0	0	1
ENSG00000081248	CACNA1S	splice_acceptor_variant	HIGH	1	0	0	0	0	0	0	0	0	0	0	0	0	0	0	0	0	0	0	0	0	0	0	0	1
ENSG00000007402	CACNA2D2	splice_acceptor_variant	HIGH	0	1	0	0	0	0	0	0	0	0	0	0	0	0	0	0	0	0	0	0	0	0	0	0	1
ENSG00000166862	CACNG2	splice_acceptor_variant	HIGH	0	0	0	0	0	1	0	0	0	0	0	0	0	0	0	0	0	0	0	0	0	0	0	0	1
ENSG00000105605	CACNG7	splice_acceptor_variant	HIGH	0	1	0	0	0	0	0	0	0	0	0	0	0	0	0	0	0	0	0	0	0	0	0	0	1
ENSG00000084774	CAD	splice_acceptor_variant	HIGH	0	0	0	0	0	0	1	0	0	0	0	0	0	0	0	0	0	0	0	0	0	0	0	0	1
ENSG00000081803	CADPS2	splice_acceptor_variant	HIGH	0	0	0	0	0	0	0	0	0	0	0	0	0	0	0	0	0	0	0	0	0	1	0	0	1
ENSG00000104327	CALB1	splice_acceptor_variant	HIGH	0	1	0	0	0	0	0	0	0	0	0	0	0	0	0	0	0	0	0	0	0	0	0	0	1
ENSG00000175868	CALCB	splice_acceptor_variant	HIGH	0	0	0	0	0	0	0	0	0	0	0	0	0	0	0	0	0	0	0	0	0	1	0	0	1
ENSG00000122786	CALD1	splice_acceptor_variant	HIGH	1	0	0	0	0	0	0	0	0	0	0	0	0	0	0	0	0	0	0	0	0	0	0	0	1
ENSG00000145349	CAMK2D	splice_acceptor_variant	HIGH	0	1	0	0	0	0	0	0	0	0	0	0	0	0	0	0	0	0	0	0	0	0	0	0	1
ENSG00000162949	CAPN13	splice_acceptor_variant	HIGH	0	1	0	0	0	0	0	0	0	0	0	0	0	0	0	0	0	0	0	0	0	0	0	0	1
ENSG00000214711	CAPN14	splice_acceptor_variant	HIGH	0	0	0	0	0	0	0	0	0	1	0	0	0	0	0	0	0	0	0	0	0	0	0	0	1
ENSG00000126247	CAPNS1	splice_acceptor_variant	HIGH	0	0	0	0	0	0	0	0	0	0	0	0	0	0	0	0	1	0	0	0	0	0	0	0	1
ENSG00000105519	CAPS	splice_acceptor_variant	HIGH	0	0	1	0	0	0	0	0	0	0	0	0	0	0	0	0	0	0	0	0	0	0	0	0	1
ENSG00000141527	CARD14	splice_acceptor_variant	HIGH	0	0	0	0	0	0	0	0	0	0	0	1	0	0	0	0	0	0	0	0	0	0	0	0	1
ENSG00000255221	CARD17	splice_acceptor_variant	HIGH	0	0	0	0	0	0	0	0	0	0	0	0	0	0	0	0	1	0	0	0	0	0	0	0	1
ENSG00000164326	CARTPT	splice_acceptor_variant	HIGH	0	1	0	0	0	0	0	0	0	0	0	0	0	0	0	0	0	0	0	0	0	0	0	0	1
ENSG00000118307	CASC1	splice_acceptor_variant	HIGH	0	1	0	0	0	0	0	0	0	0	0	0	0	0	0	0	0	0	0	0	0	0	0	0	1
ENSG00000106144	CASP2	splice_acceptor_variant	HIGH	0	0	0	0	0	0	0	0	1	0	0	0	0	0	0	0	0	0	0	0	0	0	0	0	1
ENSG00000138794	CASP6	splice_acceptor_variant	HIGH	1	0	0	0	0	0	0	0	0	0	0	0	0	0	0	0	0	0	0	0	0	0	0	0	1
ENSG00000165806	CASP7	splice_acceptor_variant	HIGH	0	0	0	0	0	0	0	0	1	0	0	0	0	0	0	0	0	0	0	0	0	0	0	0	1
ENSG00000064012	CASP8	splice_acceptor_variant	HIGH	0	0	0	0	0	0	0	0	0	0	0	0	0	0	0	0	1	0	0	0	0	0	0	0	1
ENSG00000118729	CASQ2	splice_acceptor_variant	HIGH	0	0	0	0	0	0	0	0	0	0	0	0	0	1	0	0	0	0	0	0	0	0	0	0	1
ENSG00000158428	CATIP	splice_acceptor_variant	HIGH	1	0	0	0	0	0	0	0	0	0	0	0	0	0	0	0	0	0	0	0	0	0	0	0	1
ENSG00000188782	CATSPER4	splice_acceptor_variant	HIGH	0	1	0	0	0	0	0	0	0	0	0	0	0	0	0	0	0	0	0	0	0	0	0	0	1
ENSG00000099338	CATSPERG	splice_acceptor_variant	HIGH	0	0	0	0	0	0	0	0	0	0	0	0	0	0	0	0	0	0	0	0	0	1	0	0	1
ENSG00000078699	CBFA2T2	splice_acceptor_variant	HIGH	1	0	0	0	0	0	0	0	0	0	0	0	0	0	0	0	0	0	0	0	0	0	0	0	1
ENSG00000114423	CBLB	splice_acceptor_variant	HIGH	0	0	1	0	0	0	0	0	0	0	0	0	0	0	0	0	0	0	0	0	0	0	0	0	1
ENSG00000172785	CBWD1	splice_acceptor_variant	HIGH	0	0	0	0	0	0	1	0	0	0	0	0	0	0	0	0	0	0	0	0	0	0	0	0	1
ENSG00000132024	CC2D1A	splice_acceptor_variant	HIGH	0	0	0	0	0	0	0	0	0	0	0	0	0	0	0	0	0	0	1	0	0	0	0	0	1
ENSG00000150636	CCDC102B	splice_acceptor_variant	HIGH	0	0	0	0	1	0	0	0	0	0	0	0	0	0	0	0	0	0	0	0	0	0	0	0	1
ENSG00000161180	CCDC116	splice_acceptor_variant	HIGH	1	0	0	0	0	0	0	0	0	0	0	0	0	0	0	0	0	0	0	0	0	0	0	0	1
ENSG00000160799	CCDC12	splice_acceptor_variant	HIGH	1	0	0	0	0	0	0	0	0	0	0	0	0	0	0	0	0	0	0	0	0	0	0	0	1
ENSG00000151773	CCDC122	splice_acceptor_variant	HIGH	0	0	0	0	0	0	0	0	0	0	0	0	0	0	0	0	0	0	0	0	0	1	0	0	1
ENSG00000007080	CCDC124	splice_acceptor_variant	HIGH	0	0	1	0	0	0	0	0	0	0	0	0	0	0	0	0	0	0	0	0	0	0	0	0	1
ENSG00000128596	CCDC136	splice_acceptor_variant	HIGH	0	0	0	1	0	0	0	0	0	0	0	0	0	0	0	0	0	0	0	0	0	0	0	0	1
ENSG00000170160	CCDC144A	splice_acceptor_variant	HIGH	0	0	0	0	0	0	0	0	0	0	0	0	1	0	0	0	0	0	0	0	0	0	0	0	1
ENSG00000205212	CCDC144NL	splice_acceptor_variant	HIGH	1	0	0	0	0	0	0	0	0	0	0	0	0	0	0	0	0	0	0	0	0	0	0	0	1
ENSG00000144395	CCDC150	splice_acceptor_variant	HIGH	1	0	0	0	0	0	0	0	0	0	0	0	0	0	0	0	0	0	0	0	0	0	0	0	1
ENSG00000248712	CCDC153	splice_acceptor_variant	HIGH	0	0	0	0	0	0	0	0	0	0	0	0	0	0	0	0	1	0	0	0	0	0	0	0	1
ENSG00000187860	CCDC157	splice_acceptor_variant	HIGH	0	1	0	0	0	0	0	0	0	0	0	0	0	0	0	0	0	0	0	0	0	0	0	0	1
ENSG00000242715	CCDC169	splice_acceptor_variant	HIGH	0	0	0	0	0	0	0	0	0	0	0	1	0	0	0	0	0	0	0	0	0	0	0	0	1
ENSG00000159588	CCDC17	splice_acceptor_variant	HIGH	0	0	0	0	0	0	1	0	0	0	0	0	0	0	0	0	0	0	0	0	0	0	0	0	1
ENSG00000120262	CCDC170	splice_acceptor_variant	HIGH	0	1	0	0	0	0	0	0	0	0	0	0	0	0	0	0	0	0	0	0	0	0	0	0	1
ENSG00000182645	CCDC172	splice_acceptor_variant	HIGH	0	0	1	0	0	0	0	0	0	0	0	0	0	0	0	0	0	0	0	0	0	0	0	0	1
ENSG00000154781	CCDC174	splice_acceptor_variant	HIGH	1	0	0	0	0	0	0	0	0	0	0	0	0	0	0	0	0	0	0	0	0	0	0	0	1
ENSG00000151838	CCDC175	splice_acceptor_variant	HIGH	0	0	0	0	0	0	1	0	0	0	0	0	0	0	0	0	0	0	0	0	0	0	0	0	1
ENSG00000213213	CCDC183	splice_acceptor_variant	HIGH	0	0	0	0	0	0	0	1	0	0	0	0	0	0	0	0	0	0	0	0	0	0	0	0	1
ENSG00000165813	CCDC186	splice_acceptor_variant	HIGH	0	0	0	0	0	0	0	0	0	0	0	0	0	0	0	0	1	0	0	0	0	0	0	0	1
ENSG00000140481	CCDC33	splice_acceptor_variant	HIGH	0	1	0	0	0	0	0	0	0	0	0	0	0	0	0	0	0	0	0	0	0	0	0	0	1
ENSG00000109881	CCDC34	splice_acceptor_variant	HIGH	1	0	0	0	0	0	0	0	0	0	0	0	0	0	0	0	0	0	0	0	0	0	0	0	1
ENSG00000160124	CCDC58	splice_acceptor_variant	HIGH	1	0	0	0	0	0	0	0	0	0	0	0	0	0	0	0	0	0	0	0	0	0	0	0	1
ENSG00000186714	CCDC73	splice_acceptor_variant	HIGH	0	0	0	0	0	1	0	0	0	0	0	0	0	0	0	0	0	0	0	0	0	0	0	0	1
ENSG00000120647	CCDC77	splice_acceptor_variant	HIGH	0	0	0	1	0	0	0	0	0	0	0	0	0	0	0	0	0	0	0	0	0	0	0	0	1
ENSG00000186166	CCDC84	splice_acceptor_variant	HIGH	0	0	0	0	0	0	0	0	0	0	0	0	0	0	0	0	0	0	0	0	0	1	0	0	1
ENSG00000168071	CCDC88B	splice_acceptor_variant	HIGH	0	0	0	0	0	0	0	0	0	0	0	0	0	1	0	0	0	0	0	0	0	0	0	0	1
ENSG00000110148	CCKBR	splice_acceptor_variant	HIGH	0	0	1	0	0	0	0	0	0	0	0	0	0	0	0	0	0	0	0	0	0	0	0	0	1
ENSG00000275302	CCL4	splice_acceptor_variant	HIGH	0	0	0	0	0	0	0	0	1	0	0	0	0	0	0	0	0	0	0	0	0	0	0	0	1
ENSG00000133101	CCNA1	splice_acceptor_variant	HIGH	0	0	0	0	0	0	0	0	0	0	0	0	0	0	0	0	1	0	0	0	0	0	0	0	1
ENSG00000166946	CCNDBP1	splice_acceptor_variant	HIGH	0	0	0	0	0	0	0	0	0	0	0	0	0	0	1	0	0	0	0	0	0	0	0	0	1
ENSG00000175305	CCNE2	splice_acceptor_variant	HIGH	0	0	0	0	0	0	0	0	0	0	0	0	0	0	0	0	0	0	0	0	1	0	0	0	1
ENSG00000132141	CCT6B	splice_acceptor_variant	HIGH	0	0	0	0	0	0	0	0	1	0	0	0	0	0	0	0	0	0	0	0	0	0	0	0	1
ENSG00000122674	CCZ1	splice_acceptor_variant	HIGH	0	0	0	0	1	0	0	0	0	0	0	0	0	0	0	0	0	0	0	0	0	0	0	0	1
ENSG00000146574	CCZ1B	splice_acceptor_variant	HIGH	1	0	0	0	0	0	0	0	0	0	0	0	0	0	0	0	0	0	0	0	0	0	0	0	1
ENSG00000156535	CD109	splice_acceptor_variant	HIGH	0	1	0	0	0	0	0	0	0	0	0	0	0	0	0	0	0	0	0	0	0	0	0	0	1
ENSG00000167851	CD300A	splice_acceptor_variant	HIGH	0	0	0	1	0	0	0	0	0	0	0	0	0	0	0	0	0	0	0	0	0	0	0	0	1
ENSG00000073754	CD5L	splice_acceptor_variant	HIGH	0	1	0	0	0	0	0	0	0	0	0	0	0	0	0	0	0	0	0	0	0	0	0	0	1
ENSG00000153563	CD8A	splice_acceptor_variant	HIGH	1	0	0	0	0	0	0	0	0	0	0	0	0	0	0	0	0	0	0	0	0	0	0	0	1
ENSG00000125810	CD93	splice_acceptor_variant	HIGH	0	1	0	0	0	0	0	0	0	0	0	0	0	0	0	0	0	0	0	0	0	0	0	0	1
ENSG00000153283	CD96	splice_acceptor_variant	HIGH	0	0	0	0	0	0	0	0	0	0	0	0	0	1	0	0	0	0	0	0	0	0	0	0	1
ENSG00000002586	CD99	splice_acceptor_variant	HIGH	0	0	0	0	0	0	0	0	0	0	1	0	0	0	0	0	0	0	0	0	0	0	0	0	1
ENSG00000081377	CDC14B	splice_acceptor_variant	HIGH	0	0	0	1	0	0	0	0	0	0	0	0	0	0	0	0	0	0	0	0	0	0	0	0	1
ENSG00000143776	CDC42BPA	splice_acceptor_variant	HIGH	0	1	0	0	0	0	0	0	0	0	0	0	0	0	0	0	0	0	0	0	0	0	0	0	1
ENSG00000198752	CDC42BPB	splice_acceptor_variant	HIGH	0	1	0	0	0	0	0	0	0	0	0	0	0	0	0	0	0	0	0	0	0	0	0	0	1
ENSG00000171219	CDC42BPG	splice_acceptor_variant	HIGH	0	0	0	0	0	0	0	0	0	0	1	0	0	0	0	0	0	0	0	0	0	0	0	0	1
ENSG00000158985	CDC42SE2	splice_acceptor_variant	HIGH	0	0	0	0	0	0	0	0	0	1	0	0	0	0	0	0	0	0	0	0	0	0	0	0	1
ENSG00000039068	CDH1	splice_acceptor_variant	HIGH	0	0	0	0	1	0	0	0	0	0	0	0	0	0	0	0	0	0	0	0	0	0	0	0	1
ENSG00000140937	CDH11	splice_acceptor_variant	HIGH	0	0	0	1	0	0	0	0	0	0	0	0	0	0	0	0	0	0	0	0	0	0	0	0	1
ENSG00000154162	CDH12	splice_acceptor_variant	HIGH	1	0	0	0	0	0	0	0	0	0	0	0	0	0	0	0	0	0	0	0	0	0	0	0	1
ENSG00000079112	CDH17	splice_acceptor_variant	HIGH	0	1	0	0	0	0	0	0	0	0	0	0	0	0	0	0	0	0	0	0	0	0	0	0	1
ENSG00000101542	CDH20	splice_acceptor_variant	HIGH	1	0	0	0	0	0	0	0	0	0	0	0	0	0	0	0	0	0	0	0	0	0	0	0	1
ENSG00000187492	CDHR4	splice_acceptor_variant	HIGH	1	0	0	0	0	0	0	0	0	0	0	0	0	0	0	0	0	0	0	0	0	0	0	0	1
ENSG00000185324	CDK10	splice_acceptor_variant	HIGH	0	0	0	0	0	0	1	0	0	0	0	0	0	0	0	0	0	0	0	0	0	0	0	0	1
ENSG00000065883	CDK13	splice_acceptor_variant	HIGH	0	1	0	0	0	0	0	0	0	0	0	0	0	0	0	0	0	0	0	0	0	0	0	0	1
ENSG00000059758	CDK17	splice_acceptor_variant	HIGH	0	0	0	0	1	0	0	0	0	0	0	0	0	0	0	0	0	0	0	0	0	0	0	0	1
ENSG00000117266	CDK18	splice_acceptor_variant	HIGH	0	0	0	1	0	0	0	0	0	0	0	0	0	0	0	0	0	0	0	0	0	0	0	0	1
ENSG00000155111	CDK19	splice_acceptor_variant	HIGH	0	0	0	0	0	1	0	0	0	0	0	0	0	0	0	0	0	0	0	0	0	0	0	0	1
ENSG00000100490	CDKL1	splice_acceptor_variant	HIGH	0	0	0	0	0	0	0	0	0	0	0	0	0	0	0	0	0	0	0	0	0	1	0	0	1
ENSG00000064309	CDON	splice_acceptor_variant	HIGH	0	0	0	0	0	1	0	0	0	0	0	0	0	0	0	0	0	0	0	0	0	0	0	0	1
ENSG00000223510	CDRT15	splice_acceptor_variant	HIGH	1	0	0	0	0	0	0	0	0	0	0	0	0	0	0	0	0	0	0	0	0	0	0	0	1
ENSG00000167513	CDT1	splice_acceptor_variant	HIGH	1	0	0	0	0	0	0	0	0	0	0	0	0	0	0	0	0	0	0	0	0	0	0	0	1
ENSG00000099954	CECR2	splice_acceptor_variant	HIGH	0	0	0	0	0	0	0	0	0	0	0	0	0	0	0	0	0	0	0	0	1	0	0	0	1
ENSG00000139610	CELA1	splice_acceptor_variant	HIGH	0	0	1	0	0	0	0	0	0	0	0	0	0	0	0	0	0	0	0	0	0	0	0	0	1
ENSG00000215704	CELA2B	splice_acceptor_variant	HIGH	1	0	0	0	0	0	0	0	0	0	0	0	0	0	0	0	0	0	0	0	0	0	0	0	1
ENSG00000142789	CELA3A	splice_acceptor_variant	HIGH	0	0	1	0	0	0	0	0	0	0	0	0	0	0	0	0	0	0	0	0	0	0	0	0	1
ENSG00000219073	CELA3B	splice_acceptor_variant	HIGH	1	0	0	0	0	0	0	0	0	0	0	0	0	0	0	0	0	0	0	0	0	0	0	0	1
ENSG00000159409	CELF3	splice_acceptor_variant	HIGH	0	0	0	0	0	0	0	0	0	1	0	0	0	0	0	0	0	0	0	0	0	0	0	0	1
ENSG00000075275	CELSR1	splice_acceptor_variant	HIGH	1	0	0	0	0	0	0	0	0	0	0	0	0	0	0	0	0	0	0	0	0	0	0	0	1
ENSG00000103888	CEMIP	splice_acceptor_variant	HIGH	0	0	0	0	1	0	0	0	0	0	0	0	0	0	0	0	0	0	0	0	0	0	0	0	1
ENSG00000151849	CENPJ	splice_acceptor_variant	HIGH	0	0	0	0	0	0	0	0	0	0	0	0	0	0	0	0	0	0	0	0	1	0	0	0	1
ENSG00000123219	CENPK	splice_acceptor_variant	HIGH	0	0	0	0	0	0	0	0	0	0	0	0	0	1	0	0	0	0	0	0	0	0	0	0	1
ENSG00000120334	CENPL	splice_acceptor_variant	HIGH	0	0	0	0	1	0	0	0	0	0	0	0	0	0	0	0	0	0	0	0	0	0	0	0	1
ENSG00000110318	CEP126	splice_acceptor_variant	HIGH	1	0	0	0	0	0	0	0	0	0	0	0	0	0	0	0	0	0	0	0	0	0	0	0	1
ENSG00000100629	CEP128	splice_acceptor_variant	HIGH	0	1	0	0	0	0	0	0	0	0	0	0	0	0	0	0	0	0	0	0	0	0	0	0	1
ENSG00000141577	CEP131	splice_acceptor_variant	HIGH	0	0	0	0	0	1	0	0	0	0	0	0	0	0	0	0	0	0	0	0	0	0	0	0	1
ENSG00000135315	CEP162	splice_acceptor_variant	HIGH	0	0	0	0	0	1	0	0	0	0	0	0	0	0	0	0	0	0	0	0	0	0	0	0	1
ENSG00000143702	CEP170	splice_acceptor_variant	HIGH	0	0	0	1	0	0	0	0	0	0	0	0	0	0	0	0	0	0	0	0	0	0	0	0	1
ENSG00000166004	CEP295	splice_acceptor_variant	HIGH	0	0	1	0	0	0	0	0	0	0	0	0	0	0	0	0	0	0	0	0	0	0	0	0	1
ENSG00000106477	CEP41	splice_acceptor_variant	HIGH	0	0	0	0	0	0	0	0	0	1	0	0	0	0	0	0	0	0	0	0	0	0	0	0	1
ENSG00000138180	CEP55	splice_acceptor_variant	HIGH	0	0	0	0	0	0	0	0	0	0	0	0	0	0	0	1	0	0	0	0	0	0	0	0	1
ENSG00000166037	CEP57	splice_acceptor_variant	HIGH	0	0	0	0	0	0	0	0	0	0	1	0	0	0	0	0	0	0	0	0	0	0	0	0	1
ENSG00000112877	CEP72	splice_acceptor_variant	HIGH	0	0	1	0	0	0	0	0	0	0	0	0	0	0	0	0	0	0	0	0	0	0	0	0	1
ENSG00000101624	CEP76	splice_acceptor_variant	HIGH	1	0	0	0	0	0	0	0	0	0	0	0	0	0	0	0	0	0	0	0	0	0	0	0	1
ENSG00000121289	CEP89	splice_acceptor_variant	HIGH	0	0	0	0	0	0	0	0	0	0	0	0	0	0	0	0	0	0	0	1	0	0	0	0	1
ENSG00000188452	CERKL	splice_acceptor_variant	HIGH	0	0	0	1	0	0	0	0	0	0	0	0	0	0	0	0	0	0	0	0	0	0	0	0	1
ENSG00000206530	CFAP44	splice_acceptor_variant	HIGH	0	0	0	0	1	0	0	0	0	0	0	0	0	0	0	0	0	0	0	0	0	0	0	0	1
ENSG00000172361	CFAP53	splice_acceptor_variant	HIGH	0	1	0	0	0	0	0	0	0	0	0	0	0	0	0	0	0	0	0	0	0	0	0	0	1
ENSG00000243710	CFAP57	splice_acceptor_variant	HIGH	0	0	1	0	0	0	0	0	0	0	0	0	0	0	0	0	0	0	0	0	0	0	0	0	1
ENSG00000120051	CFAP58	splice_acceptor_variant	HIGH	0	0	0	0	0	0	0	0	0	0	0	0	0	0	0	0	0	0	0	0	1	0	0	0	1
ENSG00000089101	CFAP61	splice_acceptor_variant	HIGH	0	0	0	0	0	0	0	0	0	0	0	1	0	0	0	0	0	0	0	0	0	0	0	0	1
ENSG00000156042	CFAP70	splice_acceptor_variant	HIGH	0	0	0	0	0	0	0	0	0	0	0	0	0	0	0	0	0	0	0	0	1	0	0	0	1
ENSG00000164323	CFAP97	splice_acceptor_variant	HIGH	0	0	0	0	0	0	0	0	0	1	0	0	0	0	0	0	0	0	0	0	0	0	0	0	1
ENSG00000172757	CFL1	splice_acceptor_variant	HIGH	0	0	0	0	1	0	0	0	0	0	0	0	0	0	0	0	0	0	0	0	0	0	0	0	1
ENSG00000070748	CHAT	splice_acceptor_variant	HIGH	1	0	0	0	0	0	0	0	0	0	0	0	0	0	0	0	0	0	0	0	0	0	0	0	1
ENSG00000250479	CHCHD10	splice_acceptor_variant	HIGH	0	0	0	0	0	0	0	0	0	0	0	0	0	0	0	0	0	0	0	1	0	0	0	0	1
ENSG00000131778	CHD1L	splice_acceptor_variant	HIGH	0	0	0	0	0	0	0	0	0	0	1	0	0	0	0	0	0	0	0	0	0	0	0	0	1
ENSG00000170004	CHD3	splice_acceptor_variant	HIGH	0	0	0	0	0	0	1	0	0	0	0	0	0	0	0	0	0	0	0	0	0	0	0	0	1
ENSG00000111642	CHD4	splice_acceptor_variant	HIGH	0	0	0	0	0	0	1	0	0	0	0	0	0	0	0	0	0	0	0	0	0	0	0	0	1
ENSG00000134121	CHL1	splice_acceptor_variant	HIGH	0	0	0	0	0	0	1	0	0	0	0	0	0	0	0	0	0	0	0	0	0	0	0	0	1
ENSG00000115561	CHMP3	splice_acceptor_variant	HIGH	0	0	0	0	1	0	0	0	0	0	0	0	0	0	0	0	0	0	0	0	0	0	0	0	1
ENSG00000123989	CHPF	splice_acceptor_variant	HIGH	0	0	0	0	0	0	0	0	1	0	0	0	0	0	0	0	0	0	0	0	0	0	0	0	1
ENSG00000111666	CHPT1	splice_acceptor_variant	HIGH	0	0	0	1	0	0	0	0	0	0	0	0	0	0	0	0	0	0	0	0	0	0	0	0	1
ENSG00000054938	CHRDL2	splice_acceptor_variant	HIGH	0	0	0	0	0	0	0	0	0	0	0	0	1	0	0	0	0	0	0	0	0	0	0	0	1
ENSG00000166664	CHRFAM7A	splice_acceptor_variant	HIGH	0	0	0	0	0	0	0	0	0	0	0	0	0	0	1	0	0	0	0	0	0	0	0	0	1
ENSG00000174343	CHRNA9	splice_acceptor_variant	HIGH	0	0	0	0	0	0	1	0	0	0	0	0	0	0	0	0	0	0	0	0	0	0	0	0	1
ENSG00000170175	CHRNB1	splice_acceptor_variant	HIGH	0	0	0	0	0	0	0	0	0	0	0	0	0	0	1	0	0	0	0	0	0	0	0	0	1
ENSG00000154080	CHST9	splice_acceptor_variant	HIGH	1	0	0	0	0	0	0	0	0	0	0	0	0	0	0	0	0	0	0	0	0	0	0	0	1
ENSG00000160679	CHTOP	splice_acceptor_variant	HIGH	0	0	1	0	0	0	0	0	0	0	0	0	0	0	0	0	0	0	0	0	0	0	0	0	1
ENSG00000125954	CHURC1-FNTB	splice_acceptor_variant	HIGH	0	0	0	0	0	0	0	0	0	0	0	0	0	0	0	0	0	0	0	0	0	0	0	1	1
ENSG00000179583	CIITA	splice_acceptor_variant	HIGH	0	1	0	0	0	0	0	0	0	0	0	0	0	0	0	0	0	0	0	0	0	0	0	0	1
ENSG00000166165	CKB	splice_acceptor_variant	HIGH	0	0	0	0	0	0	0	0	0	0	0	0	0	0	0	0	0	0	0	1	0	0	0	0	1
ENSG00000188037	CLCN1	splice_acceptor_variant	HIGH	0	0	0	1	0	0	0	0	0	0	0	0	0	0	0	0	0	0	0	0	0	0	0	0	1
ENSG00000103249	CLCN7	splice_acceptor_variant	HIGH	0	0	0	0	0	0	0	0	0	1	0	0	0	0	0	0	0	0	0	0	0	0	0	0	1
ENSG00000181885	CLDN7	splice_acceptor_variant	HIGH	0	0	0	0	0	0	0	0	0	0	1	0	0	0	0	0	0	0	0	0	0	0	0	0	1
ENSG00000038532	CLEC16A	splice_acceptor_variant	HIGH	0	0	0	0	0	0	0	0	0	0	0	0	0	0	0	1	0	0	0	0	0	0	0	0	1
ENSG00000166509	CLEC3A	splice_acceptor_variant	HIGH	0	0	0	1	0	0	0	0	0	0	0	0	0	0	0	0	0	0	0	0	0	0	0	0	1
ENSG00000152672	CLEC4F	splice_acceptor_variant	HIGH	0	0	0	0	0	1	0	0	0	0	0	0	0	0	0	0	0	0	0	0	0	0	0	0	1
ENSG00000205846	CLEC6A	splice_acceptor_variant	HIGH	0	0	0	0	0	0	0	0	0	0	0	0	0	0	0	0	0	0	1	0	0	0	0	0	1
ENSG00000213719	CLIC1	splice_acceptor_variant	HIGH	0	0	0	0	1	0	0	0	0	0	0	0	0	0	0	0	0	0	0	0	0	0	0	0	1
ENSG00000166250	CLMP	splice_acceptor_variant	HIGH	0	0	0	0	0	0	1	0	0	0	0	0	0	0	0	0	0	0	0	0	0	0	0	0	1
ENSG00000158258	CLSTN2	splice_acceptor_variant	HIGH	0	0	0	0	0	0	0	0	0	0	1	0	0	0	0	0	0	0	0	0	0	0	0	0	1
ENSG00000070371	CLTCL1	splice_acceptor_variant	HIGH	0	0	0	0	0	0	0	0	0	0	0	0	0	0	0	0	0	0	0	0	1	0	0	0	1
ENSG00000132361	CLUH	splice_acceptor_variant	HIGH	0	1	0	0	0	0	0	0	0	0	0	0	0	0	0	0	0	0	0	0	0	0	0	0	1
ENSG00000079101	CLUL1	splice_acceptor_variant	HIGH	0	0	0	0	1	0	0	0	0	0	0	0	0	0	0	0	0	0	0	0	0	0	0	0	1
ENSG00000182712	CMC4	splice_acceptor_variant	HIGH	0	0	0	0	0	0	0	1	0	0	0	0	0	0	0	0	0	0	0	0	0	0	0	0	1
ENSG00000176571	CNBD1	splice_acceptor_variant	HIGH	0	0	0	0	0	0	0	0	0	0	0	0	0	0	0	0	0	0	1	0	0	0	0	0	1
ENSG00000198515	CNGA1	splice_acceptor_variant	HIGH	0	1	0	0	0	0	0	0	0	0	0	0	0	0	0	0	0	0	0	0	0	0	0	0	1
ENSG00000070729	CNGB1	splice_acceptor_variant	HIGH	1	0	0	0	0	0	0	0	0	0	0	0	0	0	0	0	0	0	0	0	0	0	0	0	1
ENSG00000170289	CNGB3	splice_acceptor_variant	HIGH	0	1	0	0	0	0	0	0	0	0	0	0	0	0	0	0	0	0	0	0	0	0	0	0	1
ENSG00000130176	CNN1	splice_acceptor_variant	HIGH	0	0	0	0	1	0	0	0	0	0	0	0	0	0	0	0	0	0	0	0	0	0	0	0	1
ENSG00000117519	CNN3	splice_acceptor_variant	HIGH	1	0	0	0	0	0	0	0	0	0	0	0	0	0	0	0	0	0	0	0	0	0	0	0	1
ENSG00000119946	CNNM1	splice_acceptor_variant	HIGH	0	0	0	0	0	0	0	0	0	0	0	0	0	0	0	0	1	0	0	0	0	0	0	0	1
ENSG00000166997	CNPY4	splice_acceptor_variant	HIGH	1	0	0	0	0	0	0	0	0	0	0	0	0	0	0	0	0	0	0	0	0	0	0	0	1
ENSG00000105219	CNTD2	splice_acceptor_variant	HIGH	0	0	0	0	1	0	0	0	0	0	0	0	0	0	0	0	0	0	0	0	0	0	0	0	1
ENSG00000044459	CNTLN	splice_acceptor_variant	HIGH	1	0	0	0	0	0	0	0	0	0	0	0	0	0	0	0	0	0	0	0	0	0	0	0	1
ENSG00000113805	CNTN3	splice_acceptor_variant	HIGH	1	0	0	0	0	0	0	0	0	0	0	0	0	0	0	0	0	0	0	0	0	0	0	0	1
ENSG00000155052	CNTNAP5	splice_acceptor_variant	HIGH	0	0	0	0	1	0	0	0	0	0	0	0	0	0	0	0	0	0	0	0	0	0	0	0	1
ENSG00000100473	COCH	splice_acceptor_variant	HIGH	0	1	0	0	0	0	0	0	0	0	0	0	0	0	0	0	0	0	0	0	0	0	0	0	1
ENSG00000204248	COL11A2	splice_acceptor_variant	HIGH	0	0	0	0	0	0	0	0	0	0	0	0	0	1	0	0	0	0	0	0	0	0	0	0	1
ENSG00000065618	COL17A1	splice_acceptor_variant	HIGH	0	0	0	0	0	0	0	0	0	0	0	0	0	0	1	0	0	0	0	0	0	0	0	0	1
ENSG00000108821	COL1A1	splice_acceptor_variant	HIGH	0	0	1	0	0	0	0	0	0	0	0	0	0	0	0	0	0	0	0	0	0	0	0	0	1
ENSG00000169436	COL22A1	splice_acceptor_variant	HIGH	0	0	0	1	0	0	0	0	0	0	0	0	0	0	0	0	0	0	0	0	0	0	0	0	1
ENSG00000130635	COL5A1	splice_acceptor_variant	HIGH	0	0	0	0	0	0	0	0	0	0	0	0	0	0	0	0	0	0	0	0	0	1	0	0	1
ENSG00000206384	COL6A6	splice_acceptor_variant	HIGH	1	0	0	0	0	0	0	0	0	0	0	0	0	0	0	0	0	0	0	0	0	0	0	0	1
ENSG00000114270	COL7A1	splice_acceptor_variant	HIGH	0	1	0	0	0	0	0	0	0	0	0	0	0	0	0	0	0	0	0	0	0	0	0	0	1
ENSG00000112280	COL9A1	splice_acceptor_variant	HIGH	1	0	0	0	0	0	0	0	0	0	0	0	0	0	0	0	0	0	0	0	0	0	0	0	1
ENSG00000145244	CORIN	splice_acceptor_variant	HIGH	0	1	0	0	0	0	0	0	0	0	0	0	0	0	0	0	0	0	0	0	0	0	0	0	1
ENSG00000163751	CPA3	splice_acceptor_variant	HIGH	0	1	0	0	0	0	0	0	0	0	0	0	0	0	0	0	0	0	0	0	0	0	0	0	1
ENSG00000128510	CPA4	splice_acceptor_variant	HIGH	1	0	0	0	0	0	0	0	0	0	0	0	0	0	0	0	0	0	0	0	0	0	0	0	1
ENSG00000153002	CPB1	splice_acceptor_variant	HIGH	0	0	1	0	0	0	0	0	0	0	0	0	0	0	0	0	0	0	0	0	0	0	0	0	1
ENSG00000139117	CPNE8	splice_acceptor_variant	HIGH	0	1	0	0	0	0	0	0	0	0	0	0	0	0	0	0	0	0	0	0	0	0	0	0	1
ENSG00000144410	CPO	splice_acceptor_variant	HIGH	0	0	0	0	0	0	0	0	0	0	0	0	0	0	0	0	0	1	0	0	0	0	0	0	1
ENSG00000071894	CPSF1	splice_acceptor_variant	HIGH	0	1	0	0	0	0	0	0	0	0	0	0	0	0	0	0	0	0	0	0	0	0	0	0	1
ENSG00000119203	CPSF3	splice_acceptor_variant	HIGH	1	0	0	0	0	0	0	0	0	0	0	0	0	0	0	0	0	0	0	0	0	0	0	0	1
ENSG00000205560	CPT1B	splice_acceptor_variant	HIGH	1	0	0	0	0	0	0	0	0	0	0	0	0	0	0	0	0	0	0	0	0	0	0	0	1
ENSG00000106066	CPVL	splice_acceptor_variant	HIGH	0	1	0	0	0	0	0	0	0	0	0	0	0	0	0	0	0	0	0	0	0	0	0	0	1
ENSG00000130038	CRACR2A	splice_acceptor_variant	HIGH	0	0	1	0	0	0	0	0	0	0	0	0	0	0	0	0	0	0	0	0	0	0	0	0	1
ENSG00000177685	CRACR2B	splice_acceptor_variant	HIGH	0	0	0	0	0	0	0	0	0	0	0	0	0	0	0	0	0	0	1	0	0	0	0	0	1
ENSG00000107175	CREB3	splice_acceptor_variant	HIGH	0	0	0	0	0	0	0	1	0	0	0	0	0	0	0	0	0	0	0	0	0	0	0	0	1
ENSG00000060566	CREB3L3	splice_acceptor_variant	HIGH	0	0	0	0	0	0	1	0	0	0	0	0	0	0	0	0	0	0	0	0	0	0	0	0	1
ENSG00000143162	CREG1	splice_acceptor_variant	HIGH	1	0	0	0	0	0	0	0	0	0	0	0	0	0	0	0	0	0	0	0	0	0	0	0	1
ENSG00000106113	CRHR2	splice_acceptor_variant	HIGH	1	0	0	0	0	0	0	0	0	0	0	0	0	0	0	0	0	0	0	0	0	0	0	0	1
ENSG00000170275	CRTAP	splice_acceptor_variant	HIGH	0	0	0	0	1	0	0	0	0	0	0	0	0	0	0	0	0	0	0	0	0	0	0	0	1
ENSG00000213139	CRYGS	splice_acceptor_variant	HIGH	0	0	0	0	0	0	0	0	0	0	0	1	0	0	0	0	0	0	0	0	0	0	0	0	1
ENSG00000204414	CSHL1	splice_acceptor_variant	HIGH	0	0	0	0	0	0	0	0	0	0	1	0	0	0	0	0	0	0	0	0	0	0	0	0	1
ENSG00000121904	CSMD2	splice_acceptor_variant	HIGH	0	0	0	0	0	0	0	0	0	0	0	0	0	0	0	0	0	0	0	0	0	1	0	0	1
ENSG00000126545	CSN1S1	splice_acceptor_variant	HIGH	1	0	0	0	0	0	0	0	0	0	0	0	0	0	0	0	0	0	0	0	0	0	0	0	1
ENSG00000110925	CSRNP2	splice_acceptor_variant	HIGH	0	1	0	0	0	0	0	0	0	0	0	0	0	0	0	0	0	0	0	0	0	0	0	0	1
ENSG00000129170	CSRP3	splice_acceptor_variant	HIGH	0	0	0	0	0	0	0	0	0	0	0	0	0	0	0	0	0	0	0	0	1	0	0	0	1
ENSG00000101439	CST3	splice_acceptor_variant	HIGH	0	0	0	0	0	0	0	0	0	0	0	0	0	0	0	0	0	1	0	0	0	0	0	0	1
ENSG00000170367	CST5	splice_acceptor_variant	HIGH	0	0	1	0	0	0	0	0	0	0	0	0	0	0	0	0	0	0	0	0	0	0	0	0	1
ENSG00000101138	CSTF1	splice_acceptor_variant	HIGH	0	0	0	0	0	0	0	0	0	1	0	0	0	0	0	0	0	0	0	0	0	0	0	0	1
ENSG00000066032	CTNNA2	splice_acceptor_variant	HIGH	0	0	1	0	0	0	0	0	0	0	0	0	0	0	0	0	0	0	0	0	0	0	0	0	1
ENSG00000109861	CTSC	splice_acceptor_variant	HIGH	0	1	0	0	0	0	0	0	0	0	0	0	0	0	0	0	0	0	0	0	0	0	0	0	1
ENSG00000196188	CTSE	splice_acceptor_variant	HIGH	0	0	0	0	0	0	0	0	0	0	0	0	0	0	0	0	0	0	0	0	1	0	0	0	1
ENSG00000174080	CTSF	splice_acceptor_variant	HIGH	0	1	0	0	0	0	0	0	0	0	0	0	0	0	0	0	0	0	0	0	0	0	0	0	1
ENSG00000163131	CTSS	splice_acceptor_variant	HIGH	0	0	0	0	1	0	0	0	0	0	0	0	0	0	0	0	0	0	0	0	0	0	0	0	1
ENSG00000172543	CTSW	splice_acceptor_variant	HIGH	0	0	0	0	0	0	0	0	0	0	0	1	0	0	0	0	0	0	0	0	0	0	0	0	1
ENSG00000077063	CTTNBP2	splice_acceptor_variant	HIGH	0	0	0	0	1	0	0	0	0	0	0	0	0	0	0	0	0	0	0	0	0	0	0	0	1
ENSG00000036257	CUL3	splice_acceptor_variant	HIGH	0	0	0	0	1	0	0	0	0	0	0	0	0	0	0	0	0	0	0	0	0	0	0	0	1
ENSG00000257923	CUX1	splice_acceptor_variant	HIGH	0	0	0	0	0	0	1	0	0	0	0	0	0	0	0	0	0	0	0	0	0	0	0	0	1
ENSG00000152404	CWF19L2	splice_acceptor_variant	HIGH	1	0	0	0	0	0	0	0	0	0	0	0	0	0	0	0	0	0	0	0	0	0	0	0	1
ENSG00000163739	CXCL1	splice_acceptor_variant	HIGH	0	1	0	0	0	0	0	0	0	0	0	0	0	0	0	0	0	0	0	0	0	0	0	0	1
ENSG00000169245	CXCL10	splice_acceptor_variant	HIGH	0	1	0	0	0	0	0	0	0	0	0	0	0	0	0	0	0	0	0	0	0	0	0	0	1
ENSG00000189377	CXCL17	splice_acceptor_variant	HIGH	0	0	0	0	0	0	0	0	0	0	0	0	0	0	0	1	0	0	0	0	0	0	0	0	1
ENSG00000163735	CXCL5	splice_acceptor_variant	HIGH	1	0	0	0	0	0	0	0	0	0	0	0	0	0	0	0	0	0	0	0	0	0	0	0	1
ENSG00000162144	CYB561A3	splice_acceptor_variant	HIGH	0	0	1	0	0	0	0	0	0	0	0	0	0	0	0	0	0	0	0	0	0	0	0	0	1
ENSG00000103018	CYB5B	splice_acceptor_variant	HIGH	1	0	0	0	0	0	0	0	0	0	0	0	0	0	0	0	0	0	0	0	0	0	0	0	1
ENSG00000159348	CYB5R1	splice_acceptor_variant	HIGH	0	0	0	0	0	0	0	0	0	1	0	0	0	0	0	0	0	0	0	0	0	0	0	0	1
ENSG00000215883	CYB5RL	splice_acceptor_variant	HIGH	0	0	0	1	0	0	0	0	0	0	0	0	0	0	0	0	0	0	0	0	0	0	0	0	1
ENSG00000155833	CYLC2	splice_acceptor_variant	HIGH	0	0	0	0	1	0	0	0	0	0	0	0	0	0	0	0	0	0	0	0	0	0	0	0	1
ENSG00000160882	CYP11B1	splice_acceptor_variant	HIGH	0	1	0	0	0	0	0	0	0	0	0	0	0	0	0	0	0	0	0	0	0	0	0	0	1
ENSG00000111012	CYP27B1	splice_acceptor_variant	HIGH	0	0	0	0	0	0	0	0	0	0	0	0	0	1	0	0	0	0	0	0	0	0	0	0	1
ENSG00000197838	CYP2A13	splice_acceptor_variant	HIGH	0	0	0	0	0	0	0	0	0	0	0	0	0	0	0	0	0	0	0	0	0	1	0	0	1
ENSG00000108242	CYP2C18	splice_acceptor_variant	HIGH	0	0	0	0	0	0	0	0	0	0	0	0	0	0	0	0	0	0	1	0	0	0	0	0	1
ENSG00000138115	CYP2C8	splice_acceptor_variant	HIGH	0	1	0	0	0	0	0	0	0	0	0	0	0	0	0	0	0	0	0	0	0	0	0	0	1
ENSG00000138109	CYP2C9	splice_acceptor_variant	HIGH	0	0	0	0	0	0	0	0	0	0	0	1	0	0	0	0	0	0	0	0	0	0	0	0	1
ENSG00000100197	CYP2D6	splice_acceptor_variant	HIGH	0	0	1	0	0	0	0	0	0	0	0	0	0	0	0	0	0	0	0	0	0	0	0	0	1
ENSG00000130649	CYP2E1	splice_acceptor_variant	HIGH	0	0	1	0	0	0	0	0	0	0	0	0	0	0	0	0	0	0	0	0	0	0	0	0	1
ENSG00000186104	CYP2R1	splice_acceptor_variant	HIGH	1	0	0	0	0	0	0	0	0	0	0	0	0	0	0	0	0	0	0	0	0	0	0	0	1
ENSG00000106258	CYP3A5	splice_acceptor_variant	HIGH	0	0	0	1	0	0	0	0	0	0	0	0	0	0	0	0	0	0	0	0	0	0	0	0	1
ENSG00000187048	CYP4A11	splice_acceptor_variant	HIGH	0	0	0	0	0	1	0	0	0	0	0	0	0	0	0	0	0	0	0	0	0	0	0	0	1
ENSG00000171903	CYP4F11	splice_acceptor_variant	HIGH	0	1	0	0	0	0	0	0	0	0	0	0	0	0	0	0	0	0	0	0	0	0	0	0	1
ENSG00000186529	CYP4F3	splice_acceptor_variant	HIGH	0	0	0	0	0	0	0	0	0	0	0	0	0	1	0	0	0	0	0	0	0	0	0	0	1
ENSG00000001630	CYP51A1	splice_acceptor_variant	HIGH	0	0	0	0	0	0	0	0	0	0	0	0	0	0	0	0	0	0	0	1	0	0	0	0	1
ENSG00000180902	D2HGDH	splice_acceptor_variant	HIGH	0	0	0	0	1	0	0	0	0	0	0	0	0	0	0	0	0	0	0	0	0	0	0	0	1
ENSG00000153071	DAB2	splice_acceptor_variant	HIGH	0	0	0	0	0	0	1	0	0	0	0	0	0	0	0	0	0	0	0	0	0	0	0	0	1
ENSG00000178149	DALRD3	splice_acceptor_variant	HIGH	0	0	0	0	0	1	0	0	0	0	0	0	0	0	0	0	0	0	0	0	0	0	0	0	1
ENSG00000132676	DAP3	splice_acceptor_variant	HIGH	0	0	1	0	0	0	0	0	0	0	0	0	0	0	0	0	0	0	0	0	0	0	0	0	1
ENSG00000205916	DAZ4	splice_acceptor_variant	HIGH	0	0	0	0	0	0	0	0	0	1	0	0	0	0	0	0	0	0	0	0	0	0	0	0	1
ENSG00000161692	DBF4B	splice_acceptor_variant	HIGH	0	1	0	0	0	0	0	0	0	0	0	0	0	0	0	0	0	0	0	0	0	0	0	0	1
ENSG00000123454	DBH	splice_acceptor_variant	HIGH	0	0	0	0	0	0	1	0	0	0	0	0	0	0	0	0	0	0	0	0	0	0	0	0	1
ENSG00000222046	DCDC2B	splice_acceptor_variant	HIGH	0	0	0	0	0	1	0	0	0	0	0	0	0	0	0	0	0	0	0	0	0	0	0	0	1
ENSG00000166341	DCHS1	splice_acceptor_variant	HIGH	0	0	0	0	0	0	0	0	1	0	0	0	0	0	0	0	0	0	0	0	0	0	0	0	1
ENSG00000197410	DCHS2	splice_acceptor_variant	HIGH	0	0	1	0	0	0	0	0	0	0	0	0	0	0	0	0	0	0	0	0	0	0	0	0	1
ENSG00000151065	DCP1B	splice_acceptor_variant	HIGH	1	0	0	0	0	0	0	0	0	0	0	0	0	0	0	0	0	0	0	0	0	0	0	0	1
ENSG00000080166	DCT	splice_acceptor_variant	HIGH	0	0	0	0	1	0	0	0	0	0	0	0	0	0	0	0	0	0	0	0	0	0	0	0	1
ENSG00000167986	DDB1	splice_acceptor_variant	HIGH	0	0	0	0	0	0	0	0	0	1	0	0	0	0	0	0	0	0	0	0	0	0	0	0	1
ENSG00000132437	DDC	splice_acceptor_variant	HIGH	1	0	0	0	0	0	0	0	0	0	0	0	0	0	0	0	0	0	0	0	0	0	0	0	1
ENSG00000198171	DDRGK1	splice_acceptor_variant	HIGH	0	0	0	0	0	0	0	0	0	0	0	1	0	0	0	0	0	0	0	0	0	0	0	0	1
ENSG00000099977	DDT	splice_acceptor_variant	HIGH	0	0	0	0	1	0	0	0	0	0	0	0	0	0	0	0	0	0	0	0	0	0	0	0	1
ENSG00000178105	DDX10	splice_acceptor_variant	HIGH	1	0	0	0	0	0	0	0	0	0	0	0	0	0	0	0	0	0	0	0	0	0	0	0	1
ENSG00000215301	DDX3X	splice_acceptor_variant	HIGH	0	0	0	1	0	0	0	0	0	0	0	0	0	0	0	0	0	0	0	0	0	0	0	0	1
ENSG00000152670	DDX4	splice_acceptor_variant	HIGH	0	0	0	0	0	0	1	0	0	0	0	0	0	0	0	0	0	0	0	0	0	0	0	0	1
ENSG00000278053	DDX52	splice_acceptor_variant	HIGH	0	0	0	0	0	1	0	0	0	0	0	0	0	0	0	0	0	0	0	0	0	0	0	0	1
ENSG00000136271	DDX56	splice_acceptor_variant	HIGH	0	0	0	0	0	1	0	0	0	0	0	0	0	0	0	0	0	0	0	0	0	0	0	0	1
ENSG00000177030	DEAF1	splice_acceptor_variant	HIGH	0	0	0	0	0	0	0	0	0	1	0	0	0	0	0	0	0	0	0	0	0	0	0	0	1
ENSG00000158796	DEDD	splice_acceptor_variant	HIGH	0	1	0	0	0	0	0	0	0	0	0	0	0	0	0	0	0	0	0	0	0	0	0	0	1
ENSG00000160570	DEDD2	splice_acceptor_variant	HIGH	0	0	0	0	0	0	0	0	0	0	1	0	0	0	0	0	0	0	0	0	0	0	0	0	1
ENSG00000215547	DEFB115	splice_acceptor_variant	HIGH	0	1	0	0	0	0	0	0	0	0	0	0	0	0	0	0	0	0	0	0	0	0	0	0	1
ENSG00000178591	DEFB125	splice_acceptor_variant	HIGH	1	0	0	0	0	0	0	0	0	0	0	0	0	0	0	0	0	0	0	0	0	0	0	0	1
ENSG00000125903	DEFB129	splice_acceptor_variant	HIGH	0	0	0	0	0	1	0	0	0	0	0	0	0	0	0	0	0	0	0	0	0	0	0	0	1
ENSG00000137145	DENND4C	splice_acceptor_variant	HIGH	0	0	0	0	0	1	0	0	0	0	0	0	0	0	0	0	0	0	0	0	0	0	0	0	1
ENSG00000205593	DENND6B	splice_acceptor_variant	HIGH	0	0	0	0	0	0	0	0	0	0	1	0	0	0	0	0	0	0	0	0	0	0	0	0	1
ENSG00000121690	DEPDC7	splice_acceptor_variant	HIGH	0	0	0	0	0	0	0	0	0	1	0	0	0	0	0	0	0	0	0	0	0	0	0	0	1
ENSG00000140543	DET1	splice_acceptor_variant	HIGH	1	0	0	0	0	0	0	0	0	0	0	0	0	0	0	0	0	0	0	0	0	0	0	0	1
ENSG00000185000	DGAT1	splice_acceptor_variant	HIGH	1	0	0	0	0	0	0	0	0	0	0	0	0	0	0	0	0	0	0	0	0	0	0	0	1
ENSG00000157680	DGKI	splice_acceptor_variant	HIGH	1	0	0	0	0	0	0	0	0	0	0	0	0	0	0	0	0	0	0	0	0	0	0	0	1
ENSG00000145214	DGKQ	splice_acceptor_variant	HIGH	0	1	0	0	0	0	0	0	0	0	0	0	0	0	0	0	0	0	0	0	0	0	0	0	1
ENSG00000149091	DGKZ	splice_acceptor_variant	HIGH	0	0	1	0	0	0	0	0	0	0	0	0	0	0	0	0	0	0	0	0	0	0	0	0	1
ENSG00000117682	DHDDS	splice_acceptor_variant	HIGH	0	0	0	0	0	0	0	0	1	0	0	0	0	0	0	0	0	0	0	0	0	0	0	0	1
ENSG00000100867	DHRS2	splice_acceptor_variant	HIGH	0	1	0	0	0	0	0	0	0	0	0	0	0	0	0	0	0	0	0	0	0	0	0	0	1
ENSG00000187630	DHRS4L2	splice_acceptor_variant	HIGH	0	0	0	0	0	0	0	0	0	0	0	0	0	0	0	0	0	1	0	0	0	0	0	0	1
ENSG00000100612	DHRS7	splice_acceptor_variant	HIGH	0	0	0	0	0	0	0	0	0	0	1	0	0	0	0	0	0	0	0	0	0	0	0	0	1
ENSG00000204560	DHX16	splice_acceptor_variant	HIGH	0	0	0	0	0	1	0	0	0	0	0	0	0	0	0	0	0	0	0	0	0	0	0	0	1
ENSG00000005100	DHX33	splice_acceptor_variant	HIGH	0	0	0	0	0	0	0	1	0	0	0	0	0	0	0	0	0	0	0	0	0	0	0	0	1
ENSG00000101452	DHX35	splice_acceptor_variant	HIGH	0	0	0	0	0	0	0	0	0	0	1	0	0	0	0	0	0	0	0	0	0	0	0	0	1
ENSG00000140829	DHX38	splice_acceptor_variant	HIGH	0	1	0	0	0	0	0	0	0	0	0	0	0	0	0	0	0	0	0	0	0	0	0	0	1
ENSG00000108406	DHX40	splice_acceptor_variant	HIGH	0	0	0	0	1	0	0	0	0	0	0	0	0	0	0	0	0	0	0	0	0	0	0	0	1
ENSG00000108771	DHX58	splice_acceptor_variant	HIGH	0	0	1	0	0	0	0	0	0	0	0	0	0	0	0	0	0	0	0	0	0	0	0	0	1
ENSG00000184047	DIABLO	splice_acceptor_variant	HIGH	0	0	0	0	0	0	0	0	1	0	0	0	0	0	0	0	0	0	0	0	0	0	0	0	1
ENSG00000131504	DIAPH1	splice_acceptor_variant	HIGH	0	0	0	1	0	0	0	0	0	0	0	0	0	0	0	0	0	0	0	0	0	0	0	0	1
ENSG00000086189	DIMT1	splice_acceptor_variant	HIGH	0	0	1	0	0	0	0	0	0	0	0	0	0	0	0	0	0	0	0	0	0	0	0	0	1
ENSG00000154309	DISP1	splice_acceptor_variant	HIGH	0	0	0	0	0	0	1	0	0	0	0	0	0	0	0	0	0	0	0	0	0	0	0	0	1
ENSG00000150764	DIXDC1	splice_acceptor_variant	HIGH	0	0	0	0	0	0	0	0	0	0	0	0	0	1	0	0	0	0	0	0	0	0	0	0	1
ENSG00000091140	DLD	splice_acceptor_variant	HIGH	0	0	0	0	0	0	0	0	0	0	0	0	0	0	0	0	0	0	0	0	1	0	0	0	1
ENSG00000008226	DLEC1	splice_acceptor_variant	HIGH	0	0	0	0	1	0	0	0	0	0	0	0	0	0	0	0	0	0	0	0	0	0	0	0	1
ENSG00000132535	DLG4	splice_acceptor_variant	HIGH	0	1	0	0	0	0	0	0	0	0	0	0	0	0	0	0	0	0	0	0	0	0	0	0	1
ENSG00000151208	DLG5	splice_acceptor_variant	HIGH	0	0	0	1	0	0	0	0	0	0	0	0	0	0	0	0	0	0	0	0	0	0	0	0	1
ENSG00000132837	DMGDH	splice_acceptor_variant	HIGH	1	0	0	0	0	0	0	0	0	0	0	0	0	0	0	0	0	0	0	0	0	0	0	0	1
ENSG00000114841	DNAH1	splice_acceptor_variant	HIGH	0	0	0	0	1	0	0	0	0	0	0	0	0	0	0	0	0	0	0	0	0	0	0	0	1
ENSG00000174844	DNAH12	splice_acceptor_variant	HIGH	0	1	0	0	0	0	0	0	0	0	0	0	0	0	0	0	0	0	0	0	0	0	0	0	1
ENSG00000007174	DNAH9	splice_acceptor_variant	HIGH	0	0	0	0	0	0	0	0	0	1	0	0	0	0	0	0	0	0	0	0	0	0	0	0	1
ENSG00000171595	DNAI2	splice_acceptor_variant	HIGH	0	0	0	0	0	0	0	0	1	0	0	0	0	0	0	0	0	0	0	0	0	0	0	0	1
ENSG00000105993	DNAJB6	splice_acceptor_variant	HIGH	1	0	0	0	0	0	0	0	0	0	0	0	0	0	0	0	0	0	0	0	0	0	0	0	1
ENSG00000108176	DNAJC12	splice_acceptor_variant	HIGH	1	0	0	0	0	0	0	0	0	0	0	0	0	0	0	0	0	0	0	0	0	0	0	0	1
ENSG00000115137	DNAJC27	splice_acceptor_variant	HIGH	0	0	0	0	0	0	0	0	0	1	0	0	0	0	0	0	0	0	0	0	0	0	0	0	1
ENSG00000126698	DNAJC8	splice_acceptor_variant	HIGH	0	0	1	0	0	0	0	0	0	0	0	0	0	0	0	0	0	0	0	0	0	0	0	0	1
ENSG00000137976	DNASE2B	splice_acceptor_variant	HIGH	0	1	0	0	0	0	0	0	0	0	0	0	0	0	0	0	0	0	0	0	0	0	0	0	1
ENSG00000106976	DNM1	splice_acceptor_variant	HIGH	0	0	0	0	0	1	0	0	0	0	0	0	0	0	0	0	0	0	0	0	0	0	0	0	1
ENSG00000135905	DOCK10	splice_acceptor_variant	HIGH	0	1	0	0	0	0	0	0	0	0	0	0	0	0	0	0	0	0	0	0	0	0	0	0	1
ENSG00000116641	DOCK7	splice_acceptor_variant	HIGH	0	0	0	0	1	0	0	0	0	0	0	0	0	0	0	0	0	0	0	0	0	0	0	0	1
ENSG00000146094	DOK3	splice_acceptor_variant	HIGH	0	0	0	0	0	0	1	0	0	0	0	0	0	0	0	0	0	0	0	0	0	0	0	0	1
ENSG00000206052	DOK6	splice_acceptor_variant	HIGH	0	0	0	0	1	0	0	0	0	0	0	0	0	0	0	0	0	0	0	0	0	0	0	0	1
ENSG00000142002	DPP9	splice_acceptor_variant	HIGH	0	0	0	0	0	0	0	0	0	1	0	0	0	0	0	0	0	0	0	0	0	0	0	0	1
ENSG00000188641	DPYD	splice_acceptor_variant	HIGH	0	0	0	0	1	0	0	0	0	0	0	0	0	0	0	0	0	0	0	0	0	0	0	0	1
ENSG00000147647	DPYS	splice_acceptor_variant	HIGH	1	0	0	0	0	0	0	0	0	0	0	0	0	0	0	0	0	0	0	0	0	0	0	0	1
ENSG00000144045	DQX1	splice_acceptor_variant	HIGH	0	0	0	0	0	0	0	0	0	0	0	0	0	0	0	1	0	0	0	0	0	0	0	0	1
ENSG00000149295	DRD2	splice_acceptor_variant	HIGH	0	0	0	0	0	0	0	0	0	0	0	0	0	0	0	0	0	0	0	1	0	0	0	0	1
ENSG00000069696	DRD4	splice_acceptor_variant	HIGH	0	0	0	0	0	0	0	0	0	0	1	0	0	0	0	0	0	0	0	0	0	0	0	0	1
ENSG00000134765	DSC1	splice_acceptor_variant	HIGH	0	1	0	0	0	0	0	0	0	0	0	0	0	0	0	0	0	0	0	0	0	0	0	0	1
ENSG00000134762	DSC3	splice_acceptor_variant	HIGH	0	0	0	1	0	0	0	0	0	0	0	0	0	0	0	0	0	0	0	0	0	0	0	0	1
ENSG00000177103	DSCAML1	splice_acceptor_variant	HIGH	0	0	0	0	1	0	0	0	0	0	0	0	0	0	0	0	0	0	0	0	0	0	0	0	1
ENSG00000151914	DST	splice_acceptor_variant	HIGH	0	0	0	0	1	0	0	0	0	0	0	0	0	0	0	0	0	0	0	0	0	0	0	0	1
ENSG00000163840	DTX3L	splice_acceptor_variant	HIGH	0	1	0	0	0	0	0	0	0	0	0	0	0	0	0	0	0	0	0	0	0	0	0	0	1
ENSG00000137857	DUOX1	splice_acceptor_variant	HIGH	1	0	0	0	0	0	0	0	0	0	0	0	0	0	0	0	0	0	0	0	0	0	0	0	1
ENSG00000167264	DUS2	splice_acceptor_variant	HIGH	0	0	0	0	0	0	0	0	0	0	0	1	0	0	0	0	0	0	0	0	0	0	0	0	1
ENSG00000081721	DUSP12	splice_acceptor_variant	HIGH	0	0	0	1	0	0	0	0	0	0	0	0	0	0	0	0	0	0	0	0	0	0	0	0	1
ENSG00000111266	DUSP16	splice_acceptor_variant	HIGH	0	0	0	0	1	0	0	0	0	0	0	0	0	0	0	0	0	0	0	0	0	0	0	0	1
ENSG00000128951	DUT	splice_acceptor_variant	HIGH	1	0	0	0	0	0	0	0	0	0	0	0	0	0	0	0	0	0	0	0	0	0	0	0	1
ENSG00000135720	DYNC1LI2	splice_acceptor_variant	HIGH	0	0	0	0	0	0	1	0	0	0	0	0	0	0	0	0	0	0	0	0	0	0	0	0	1
ENSG00000198919	DZIP3	splice_acceptor_variant	HIGH	1	0	0	0	0	0	0	0	0	0	0	0	0	0	0	0	0	0	0	0	0	0	0	0	1
ENSG00000164330	EBF1	splice_acceptor_variant	HIGH	0	0	0	0	0	1	0	0	0	0	0	0	0	0	0	0	0	0	0	0	0	0	0	0	1
ENSG00000105246	EBI3	splice_acceptor_variant	HIGH	0	1	0	0	0	0	0	0	0	0	0	0	0	0	0	0	0	0	0	0	0	0	0	0	1
ENSG00000122882	ECD	splice_acceptor_variant	HIGH	0	0	0	0	0	0	0	0	0	0	0	0	0	0	1	0	0	0	0	0	0	0	0	0	1
ENSG00000116406	EDEM3	splice_acceptor_variant	HIGH	0	1	0	0	0	0	0	0	0	0	0	0	0	0	0	0	0	0	0	0	0	0	0	0	1
ENSG00000101210	EEF1A2	splice_acceptor_variant	HIGH	1	0	0	0	0	0	0	0	0	0	0	0	0	0	0	0	0	0	0	0	0	0	0	0	1
ENSG00000254772	EEF1G	splice_acceptor_variant	HIGH	0	0	0	0	1	0	0	0	0	0	0	0	0	0	0	0	0	0	0	0	0	0	0	0	1
ENSG00000118894	EEF2KMT	splice_acceptor_variant	HIGH	0	0	0	0	0	0	0	0	0	0	0	0	0	0	0	0	0	0	1	0	0	0	0	0	1
ENSG00000132394	EEFSEC	splice_acceptor_variant	HIGH	0	0	1	0	0	0	0	0	0	0	0	0	0	0	0	0	0	0	0	0	0	0	0	0	1
ENSG00000178852	EFCAB13	splice_acceptor_variant	HIGH	0	0	0	0	0	0	0	0	0	0	0	0	0	0	0	0	0	0	0	0	0	1	0	0	1
ENSG00000096093	EFHC1	splice_acceptor_variant	HIGH	0	1	0	0	0	0	0	0	0	0	0	0	0	0	0	0	0	0	0	0	0	0	0	0	1
ENSG00000172889	EGFL7	splice_acceptor_variant	HIGH	0	0	0	0	0	0	1	0	0	0	0	0	0	0	0	0	0	0	0	0	0	0	0	0	1
ENSG00000129521	EGLN3	splice_acceptor_variant	HIGH	0	0	0	0	0	0	0	0	0	0	0	0	0	0	0	0	0	0	0	0	0	1	0	0	1
ENSG00000103966	EHD4	splice_acceptor_variant	HIGH	0	0	0	0	0	1	0	0	0	0	0	0	0	0	0	0	0	0	0	0	0	0	0	0	1
ENSG00000128829	EIF2AK4	splice_acceptor_variant	HIGH	0	0	0	0	1	0	0	0	0	0	0	0	0	0	0	0	0	0	0	0	0	0	0	0	1
ENSG00000119718	EIF2B2	splice_acceptor_variant	HIGH	0	0	0	1	0	0	0	0	0	0	0	0	0	0	0	0	0	0	0	0	0	0	0	0	1
ENSG00000178982	EIF3K	splice_acceptor_variant	HIGH	0	0	1	0	0	0	0	0	0	0	0	0	0	0	0	0	0	0	0	0	0	0	0	0	1
ENSG00000175766	EIF4E1B	splice_acceptor_variant	HIGH	0	0	0	0	0	0	0	0	0	0	0	0	0	0	0	0	0	0	0	0	1	0	0	0	1
ENSG00000187840	EIF4EBP1	splice_acceptor_variant	HIGH	0	1	0	0	0	0	0	0	0	0	0	0	0	0	0	0	0	0	0	0	0	0	0	0	1
ENSG00000184708	EIF4ENIF1	splice_acceptor_variant	HIGH	0	1	0	0	0	0	0	0	0	0	0	0	0	0	0	0	0	0	0	0	0	0	0	0	1
ENSG00000110321	EIF4G2	splice_acceptor_variant	HIGH	0	0	0	0	0	0	0	0	0	0	0	0	0	0	0	1	0	0	0	0	0	0	0	0	1
ENSG00000075151	EIF4G3	splice_acceptor_variant	HIGH	0	0	0	0	1	0	0	0	0	0	0	0	0	0	0	0	0	0	0	0	0	0	0	0	1
ENSG00000197561	ELANE	splice_acceptor_variant	HIGH	1	0	0	0	0	0	0	0	0	0	0	0	0	0	0	0	0	0	0	0	0	0	0	0	1
ENSG00000120690	ELF1	splice_acceptor_variant	HIGH	1	0	0	0	0	0	0	0	0	0	0	0	0	0	0	0	0	0	0	0	0	0	0	0	1
ENSG00000156030	ELMSAN1	splice_acceptor_variant	HIGH	0	0	0	0	0	0	0	0	0	0	0	0	1	0	0	0	0	0	0	0	0	0	0	0	1
ENSG00000049540	ELN	splice_acceptor_variant	HIGH	1	0	0	0	0	0	0	0	0	0	0	0	0	0	0	0	0	0	0	0	0	0	0	0	1
ENSG00000100908	EMC9	splice_acceptor_variant	HIGH	1	0	0	0	0	0	0	0	0	0	0	0	0	0	0	0	0	0	0	0	0	0	0	0	1
ENSG00000125746	EML2	splice_acceptor_variant	HIGH	1	0	0	0	0	0	0	0	0	0	0	0	0	0	0	0	0	0	0	0	0	0	0	0	1
ENSG00000149499	EML3	splice_acceptor_variant	HIGH	0	0	0	0	0	0	0	0	1	0	0	0	0	0	0	0	0	0	0	0	0	0	0	0	1
ENSG00000173818	ENDOV	splice_acceptor_variant	HIGH	0	0	0	1	0	0	0	0	0	0	0	0	0	0	0	0	0	0	0	0	0	0	0	0	1
ENSG00000111674	ENO2	splice_acceptor_variant	HIGH	0	0	0	0	1	0	0	0	0	0	0	0	0	0	0	0	0	0	0	0	0	0	0	0	1
ENSG00000138792	ENPEP	splice_acceptor_variant	HIGH	0	0	0	0	0	0	0	0	0	0	0	0	0	1	0	0	0	0	0	0	0	0	0	0	1
ENSG00000001561	ENPP4	splice_acceptor_variant	HIGH	0	0	0	0	0	0	0	0	0	0	0	0	0	0	0	1	0	0	0	0	0	0	0	0	1
ENSG00000054179	ENTPD2	splice_acceptor_variant	HIGH	0	0	0	1	0	0	0	0	0	0	0	0	0	0	0	0	0	0	0	0	0	0	0	0	1
ENSG00000163378	EOGT	splice_acceptor_variant	HIGH	1	0	0	0	0	0	0	0	0	0	0	0	0	0	0	0	0	0	0	0	0	0	0	0	1
ENSG00000079819	EPB41L2	splice_acceptor_variant	HIGH	0	0	0	0	0	1	0	0	0	0	0	0	0	0	0	0	0	0	0	0	0	0	0	0	1
ENSG00000115109	EPB41L5	splice_acceptor_variant	HIGH	0	0	0	1	0	0	0	0	0	0	0	0	0	0	0	0	0	0	0	0	0	0	0	0	1
ENSG00000152223	EPG5	splice_acceptor_variant	HIGH	0	0	0	0	0	0	0	1	0	0	0	0	0	0	0	0	0	0	0	0	0	0	0	0	1
ENSG00000182585	EPGN	splice_acceptor_variant	HIGH	1	0	0	0	0	0	0	0	0	0	0	0	0	0	0	0	0	0	0	0	0	0	0	0	1
ENSG00000142627	EPHA2	splice_acceptor_variant	HIGH	0	0	0	1	0	0	0	0	0	0	0	0	0	0	0	0	0	0	0	0	0	0	0	0	1
ENSG00000145242	EPHA5	splice_acceptor_variant	HIGH	1	0	0	0	0	0	0	0	0	0	0	0	0	0	0	0	0	0	0	0	0	0	0	0	1
ENSG00000080224	EPHA6	splice_acceptor_variant	HIGH	0	0	0	0	1	0	0	0	0	0	0	0	0	0	0	0	0	0	0	0	0	0	0	0	1
ENSG00000143819	EPHX1	splice_acceptor_variant	HIGH	0	0	0	0	0	0	0	0	0	0	0	0	1	0	0	0	0	0	0	0	0	0	0	0	1
ENSG00000085832	EPS15	splice_acceptor_variant	HIGH	0	0	0	0	0	0	0	0	0	0	0	1	0	0	0	0	0	0	0	0	0	0	0	0	1
ENSG00000131037	EPS8L1	splice_acceptor_variant	HIGH	0	0	0	0	0	0	0	0	0	0	0	0	0	0	1	0	0	0	0	0	0	0	0	0	1
ENSG00000177106	EPS8L2	splice_acceptor_variant	HIGH	1	0	0	0	0	0	0	0	0	0	0	0	0	0	0	0	0	0	0	0	0	0	0	0	1
ENSG00000120160	EQTN	splice_acceptor_variant	HIGH	0	0	0	0	1	0	0	0	0	0	0	0	0	0	0	0	0	0	0	0	0	0	0	0	1
ENSG00000065361	ERBB3	splice_acceptor_variant	HIGH	0	0	0	0	0	0	1	0	0	0	0	0	0	0	0	0	0	0	0	0	0	0	0	0	1
ENSG00000104884	ERCC2	splice_acceptor_variant	HIGH	0	0	0	0	0	0	0	0	1	0	0	0	0	0	0	0	0	0	0	0	0	0	0	0	1
ENSG00000225830	ERCC6	splice_acceptor_variant	HIGH	0	0	0	0	0	0	0	0	1	0	0	0	0	0	0	0	0	0	0	0	0	0	0	0	1
ENSG00000182150	ERCC6L2	splice_acceptor_variant	HIGH	1	0	0	0	0	0	0	0	0	0	0	0	0	0	0	0	0	0	0	0	0	0	0	0	1
ENSG00000124882	EREG	splice_acceptor_variant	HIGH	0	0	1	0	0	0	0	0	0	0	0	0	0	0	0	0	0	0	0	0	0	0	0	0	1
ENSG00000196678	ERI2	splice_acceptor_variant	HIGH	0	0	1	0	0	0	0	0	0	0	0	0	0	0	0	0	0	0	0	0	0	0	0	0	1
ENSG00000104714	ERICH1	splice_acceptor_variant	HIGH	0	0	0	0	0	0	0	0	1	0	0	0	0	0	0	0	0	0	0	0	0	0	0	0	1
ENSG00000147475	ERLIN2	splice_acceptor_variant	HIGH	0	0	0	0	1	0	0	0	0	0	0	0	0	0	0	0	0	0	0	0	0	0	0	0	1
ENSG00000086619	ERO1B	splice_acceptor_variant	HIGH	0	0	0	0	0	0	0	0	0	0	0	0	0	0	0	0	1	0	0	0	0	0	0	0	1
ENSG00000139684	ESD	splice_acceptor_variant	HIGH	0	0	0	0	0	0	0	0	0	0	1	0	0	0	0	0	0	0	0	0	0	0	0	0	1
ENSG00000187017	ESPN	splice_acceptor_variant	HIGH	0	1	0	0	0	0	0	0	0	0	0	0	0	0	0	0	0	0	0	0	0	0	0	0	1
ENSG00000119715	ESRRB	splice_acceptor_variant	HIGH	0	0	1	0	0	0	0	0	0	0	0	0	0	0	0	0	0	0	0	0	0	0	0	0	1
ENSG00000164089	ETNPPL	splice_acceptor_variant	HIGH	0	0	1	0	0	0	0	0	0	0	0	0	0	0	0	0	0	0	0	0	0	0	0	0	1
ENSG00000006468	ETV1	splice_acceptor_variant	HIGH	0	0	0	0	1	0	0	0	0	0	0	0	0	0	0	0	0	0	0	0	0	0	0	0	1
ENSG00000105672	ETV2	splice_acceptor_variant	HIGH	0	0	0	0	0	0	0	1	0	0	0	0	0	0	0	0	0	0	0	0	0	0	0	0	1
ENSG00000072840	EVC	splice_acceptor_variant	HIGH	0	1	0	0	0	0	0	0	0	0	0	0	0	0	0	0	0	0	0	0	0	0	0	0	1
ENSG00000182944	EWSR1	splice_acceptor_variant	HIGH	0	1	0	0	0	0	0	0	0	0	0	0	0	0	0	0	0	0	0	0	0	0	0	0	1
ENSG00000112685	EXOC2	splice_acceptor_variant	HIGH	1	0	0	0	0	0	0	0	0	0	0	0	0	0	0	0	0	0	0	0	0	0	0	0	1
ENSG00000151348	EXT2	splice_acceptor_variant	HIGH	0	1	0	0	0	0	0	0	0	0	0	0	0	0	0	0	0	0	0	0	0	0	0	0	1
ENSG00000104313	EYA1	splice_acceptor_variant	HIGH	1	0	0	0	0	0	0	0	0	0	0	0	0	0	0	0	0	0	0	0	0	0	0	0	1
ENSG00000064655	EYA2	splice_acceptor_variant	HIGH	0	0	0	0	0	0	0	0	0	0	0	1	0	0	0	0	0	0	0	0	0	0	0	0	1
ENSG00000112319	EYA4	splice_acceptor_variant	HIGH	0	0	0	0	0	0	0	0	0	0	0	0	0	0	0	0	0	0	0	0	1	0	0	0	1
ENSG00000188107	EYS	splice_acceptor_variant	HIGH	1	0	0	0	0	0	0	0	0	0	0	0	0	0	0	0	0	0	0	0	0	0	0	0	1
ENSG00000108799	EZH1	splice_acceptor_variant	HIGH	0	0	0	0	0	0	0	0	0	0	0	1	0	0	0	0	0	0	0	0	0	0	0	0	1
ENSG00000158769	F11R	splice_acceptor_variant	HIGH	0	0	0	0	0	0	1	0	0	0	0	0	0	0	0	0	0	0	0	0	0	0	0	0	1
ENSG00000198734	F5	splice_acceptor_variant	HIGH	0	0	0	0	0	0	0	0	1	0	0	0	0	0	0	0	0	0	0	0	0	0	0	0	1
ENSG00000103876	FAH	splice_acceptor_variant	HIGH	1	0	0	0	0	0	0	0	0	0	0	0	0	0	0	0	0	0	0	0	0	0	0	0	1
ENSG00000135472	FAIM2	splice_acceptor_variant	HIGH	0	0	0	0	1	0	0	0	0	0	0	0	0	0	0	0	0	0	0	0	0	0	0	0	1
ENSG00000133193	FAM104A	splice_acceptor_variant	HIGH	0	0	0	0	1	0	0	0	0	0	0	0	0	0	0	0	0	0	0	0	0	0	0	0	1
ENSG00000065809	FAM107B	splice_acceptor_variant	HIGH	0	1	0	0	0	0	0	0	0	0	0	0	0	0	0	0	0	0	0	0	0	0	0	0	1
ENSG00000055147	FAM114A2	splice_acceptor_variant	HIGH	0	0	0	0	0	0	0	1	0	0	0	0	0	0	0	0	0	0	0	0	0	0	0	0	1
ENSG00000048828	FAM120A	splice_acceptor_variant	HIGH	0	1	0	0	0	0	0	0	0	0	0	0	0	0	0	0	0	0	0	0	0	0	0	0	1
ENSG00000188938	FAM120AOS	splice_acceptor_variant	HIGH	0	0	0	0	0	1	0	0	0	0	0	0	0	0	0	0	0	0	0	0	0	0	0	0	1
ENSG00000147724	FAM135B	splice_acceptor_variant	HIGH	1	0	0	0	0	0	0	0	0	0	0	0	0	0	0	0	0	0	0	0	0	0	0	0	1
ENSG00000182230	FAM153B	splice_acceptor_variant	HIGH	0	0	0	0	0	1	0	0	0	0	0	0	0	0	0	0	0	0	0	0	0	0	0	0	1
ENSG00000168754	FAM178B	splice_acceptor_variant	HIGH	0	0	1	0	0	0	0	0	0	0	0	0	0	0	0	0	0	0	0	0	0	0	0	0	1
ENSG00000196666	FAM180B	splice_acceptor_variant	HIGH	1	0	0	0	0	0	0	0	0	0	0	0	0	0	0	0	0	0	0	0	0	0	0	0	1
ENSG00000185958	FAM186A	splice_acceptor_variant	HIGH	0	0	0	0	0	0	0	0	0	0	0	0	0	0	0	1	0	0	0	0	0	0	0	0	1
ENSG00000124098	FAM210B	splice_acceptor_variant	HIGH	0	0	0	0	0	0	0	0	0	0	0	0	1	0	0	0	0	0	0	0	0	0	0	0	1
ENSG00000188732	FAM221A	splice_acceptor_variant	HIGH	0	0	0	0	0	0	0	0	0	1	0	0	0	0	0	0	0	0	0	0	0	0	0	0	1
ENSG00000188859	FAM78B	splice_acceptor_variant	HIGH	0	0	0	0	1	0	0	0	0	0	0	0	0	0	0	0	0	0	0	0	0	0	0	0	1
ENSG00000171847	FAM90A1	splice_acceptor_variant	HIGH	0	0	0	1	0	0	0	0	0	0	0	0	0	0	0	0	0	0	0	0	0	0	0	0	1
ENSG00000144554	FANCD2	splice_acceptor_variant	HIGH	0	0	1	0	0	0	0	0	0	0	0	0	0	0	0	0	0	0	0	0	0	0	0	0	1
ENSG00000026103	FAS	splice_acceptor_variant	HIGH	0	0	0	0	0	0	0	0	0	1	0	0	0	0	0	0	0	0	0	0	0	0	0	0	1
ENSG00000124279	FASTKD3	splice_acceptor_variant	HIGH	1	0	0	0	0	0	0	0	0	0	0	0	0	0	0	0	0	0	0	0	0	0	0	0	1
ENSG00000083857	FAT1	splice_acceptor_variant	HIGH	1	0	0	0	0	0	0	0	0	0	0	0	0	0	0	0	0	0	0	0	0	0	0	0	1
ENSG00000165323	FAT3	splice_acceptor_variant	HIGH	0	0	0	0	0	0	0	0	0	0	0	0	0	1	0	0	0	0	0	0	0	0	0	0	1
ENSG00000144152	FBLN7	splice_acceptor_variant	HIGH	0	0	0	0	0	0	0	0	0	0	1	0	0	0	0	0	0	0	0	0	0	0	0	0	1
ENSG00000135108	FBXO21	splice_acceptor_variant	HIGH	0	0	0	0	0	0	0	0	0	0	0	1	0	0	0	0	0	0	0	0	0	0	0	0	1
ENSG00000167196	FBXO22	splice_acceptor_variant	HIGH	0	1	0	0	0	0	0	0	0	0	0	0	0	0	0	0	0	0	0	0	0	0	0	0	1
ENSG00000161243	FBXO27	splice_acceptor_variant	HIGH	0	0	0	0	0	0	0	0	0	0	0	0	0	0	0	0	0	0	0	0	1	0	0	0	1
ENSG00000164049	FBXW12	splice_acceptor_variant	HIGH	0	1	0	0	0	0	0	0	0	0	0	0	0	0	0	0	0	0	0	0	0	0	0	0	1
ENSG00000119402	FBXW2	splice_acceptor_variant	HIGH	0	0	0	0	0	0	0	0	0	0	0	0	0	0	0	0	0	0	0	0	1	0	0	0	1
ENSG00000107829	FBXW4	splice_acceptor_variant	HIGH	0	0	0	0	0	0	0	0	0	0	0	0	0	0	0	0	0	0	1	0	0	0	0	0	1
ENSG00000109670	FBXW7	splice_acceptor_variant	HIGH	0	0	0	0	1	0	0	0	0	0	0	0	0	0	0	0	0	0	0	0	0	0	0	0	1
ENSG00000275395	FCGBP	splice_acceptor_variant	HIGH	0	0	0	0	0	0	0	1	0	0	0	0	0	0	0	0	0	0	0	0	0	0	0	0	1
ENSG00000150337	FCGR1A	splice_acceptor_variant	HIGH	0	0	0	0	0	0	0	0	0	0	0	0	0	0	0	0	1	0	0	0	0	0	0	0	1
ENSG00000162894	FCMR	splice_acceptor_variant	HIGH	0	0	0	1	0	0	0	0	0	0	0	0	0	0	0	0	0	0	0	0	0	0	0	0	1
ENSG00000090512	FETUB	splice_acceptor_variant	HIGH	1	0	0	0	0	0	0	0	0	0	0	0	0	0	0	0	0	0	0	0	0	0	0	0	1
ENSG00000149557	FEZ1	splice_acceptor_variant	HIGH	0	0	0	0	1	0	0	0	0	0	0	0	0	0	0	0	0	0	0	0	0	0	0	0	1
ENSG00000171055	FEZ2	splice_acceptor_variant	HIGH	1	0	0	0	0	0	0	0	0	0	0	0	0	0	0	0	0	0	0	0	0	0	0	0	1
ENSG00000127084	FGD3	splice_acceptor_variant	HIGH	0	0	0	0	1	0	0	0	0	0	0	0	0	0	0	0	0	0	0	0	0	0	0	0	1
ENSG00000070388	FGF22	splice_acceptor_variant	HIGH	0	0	0	0	1	0	0	0	0	0	0	0	0	0	0	0	0	0	0	0	0	0	0	0	1
ENSG00000138675	FGF5	splice_acceptor_variant	HIGH	0	1	0	0	0	0	0	0	0	0	0	0	0	0	0	0	0	0	0	0	0	0	0	0	1
ENSG00000137441	FGFBP2	splice_acceptor_variant	HIGH	1	0	0	0	0	0	0	0	0	0	0	0	0	0	0	0	0	0	0	0	0	0	0	0	1
ENSG00000127418	FGFRL1	splice_acceptor_variant	HIGH	0	1	0	0	0	0	0	0	0	0	0	0	0	0	0	0	0	0	0	0	0	0	0	0	1
ENSG00000112214	FHL5	splice_acceptor_variant	HIGH	1	0	0	0	0	0	0	0	0	0	0	0	0	0	0	0	0	0	0	0	0	0	0	0	1
ENSG00000145216	FIP1L1	splice_acceptor_variant	HIGH	0	0	0	0	1	0	0	0	0	0	0	0	0	0	0	0	0	0	0	0	0	0	0	0	1
ENSG00000141756	FKBP10	splice_acceptor_variant	HIGH	1	0	0	0	0	0	0	0	0	0	0	0	0	0	0	0	0	0	0	0	0	0	0	0	1
ENSG00000119782	FKBP1B	splice_acceptor_variant	HIGH	1	0	0	0	0	0	0	0	0	0	0	0	0	0	0	0	0	0	0	0	0	0	0	0	1
ENSG00000151702	FLI1	splice_acceptor_variant	HIGH	0	0	0	0	0	0	0	0	0	0	0	0	0	0	0	0	1	0	0	0	0	0	0	0	1
ENSG00000128591	FLNC	splice_acceptor_variant	HIGH	1	0	0	0	0	0	0	0	0	0	0	0	0	0	0	0	0	0	0	0	0	0	0	0	1
ENSG00000132589	FLOT2	splice_acceptor_variant	HIGH	0	0	0	0	0	0	0	0	0	0	1	0	0	0	0	0	0	0	0	0	0	0	0	0	1
ENSG00000102755	FLT1	splice_acceptor_variant	HIGH	1	0	0	0	0	0	0	0	0	0	0	0	0	0	0	0	0	0	0	0	0	0	0	0	1
ENSG00000141560	FN3KRP	splice_acceptor_variant	HIGH	0	0	0	0	0	0	0	0	1	0	0	0	0	0	0	0	0	0	0	0	0	0	0	0	1
ENSG00000187239	FNBP1	splice_acceptor_variant	HIGH	1	0	0	0	0	0	0	0	0	0	0	0	0	0	0	0	0	0	0	0	0	0	0	0	1
ENSG00000102531	FNDC3A	splice_acceptor_variant	HIGH	0	0	0	0	1	0	0	0	0	0	0	0	0	0	0	0	0	0	0	0	0	0	0	0	1
ENSG00000257365	FNTB	splice_acceptor_variant	HIGH	0	0	0	0	0	0	0	0	0	0	0	0	0	0	0	0	0	0	0	0	0	0	0	1	1
ENSG00000110195	FOLR1	splice_acceptor_variant	HIGH	0	1	0	0	0	0	0	0	0	0	0	0	0	0	0	0	0	0	0	0	0	0	0	0	1
ENSG00000114861	FOXP1	splice_acceptor_variant	HIGH	0	0	0	0	0	0	0	0	0	0	0	0	0	0	0	0	0	1	0	0	0	0	0	0	1
ENSG00000137166	FOXP4	splice_acceptor_variant	HIGH	0	0	0	0	0	0	0	0	0	0	0	0	0	0	0	0	1	0	0	0	0	0	0	0	1
ENSG00000164946	FREM1	splice_acceptor_variant	HIGH	0	1	0	0	0	0	0	0	0	0	0	0	0	0	0	0	0	0	0	0	0	0	0	0	1
ENSG00000109536	FRG1	splice_acceptor_variant	HIGH	0	0	0	0	0	0	0	0	0	0	0	0	0	0	0	0	1	0	0	0	0	0	0	0	1
ENSG00000225899	FRG2B	splice_acceptor_variant	HIGH	0	1	0	0	0	0	0	0	0	0	0	0	0	0	0	0	0	0	0	0	0	0	0	0	1
ENSG00000075539	FRYL	splice_acceptor_variant	HIGH	0	0	0	0	0	0	0	0	1	0	0	0	0	0	0	0	0	0	0	0	0	0	0	0	1
ENSG00000186765	FSCN2	splice_acceptor_variant	HIGH	0	0	0	0	1	0	0	0	0	0	0	0	0	0	0	0	0	0	0	0	0	0	0	0	1
ENSG00000170820	FSHR	splice_acceptor_variant	HIGH	0	1	0	0	0	0	0	0	0	0	0	0	0	0	0	0	0	0	0	0	0	0	0	0	1
ENSG00000168843	FSTL5	splice_acceptor_variant	HIGH	1	0	0	0	0	0	0	0	0	0	0	0	0	0	0	0	0	0	0	0	0	0	0	0	1
ENSG00000167996	FTH1	splice_acceptor_variant	HIGH	0	0	0	0	1	0	0	0	0	0	0	0	0	0	0	0	0	0	0	0	0	0	0	0	1
ENSG00000108592	FTSJ3	splice_acceptor_variant	HIGH	1	0	0	0	0	0	0	0	0	0	0	0	0	0	0	0	0	0	0	0	0	0	0	0	1
ENSG00000162613	FUBP1	splice_acceptor_variant	HIGH	0	0	0	0	1	0	0	0	0	0	0	0	0	0	0	0	0	0	0	0	0	0	0	0	1
ENSG00000148803	FUOM	splice_acceptor_variant	HIGH	0	0	0	0	0	0	0	0	0	0	0	0	0	0	0	0	0	0	0	0	0	1	0	0	1
ENSG00000145907	G3BP1	splice_acceptor_variant	HIGH	0	0	1	0	0	0	0	0	0	0	0	0	0	0	0	0	0	0	0	0	0	0	0	0	1
ENSG00000152254	G6PC2	splice_acceptor_variant	HIGH	0	0	1	0	0	0	0	0	0	0	0	0	0	0	0	0	0	0	0	0	0	0	0	0	1
ENSG00000171298	GAA	splice_acceptor_variant	HIGH	0	0	0	0	0	0	0	0	0	0	0	1	0	0	0	0	0	0	0	0	0	0	0	0	1
ENSG00000113327	GABRG2	splice_acceptor_variant	HIGH	0	0	0	0	1	0	0	0	0	0	0	0	0	0	0	0	0	0	0	0	0	0	0	0	1
ENSG00000268089	GABRQ	splice_acceptor_variant	HIGH	1	0	0	0	0	0	0	0	0	0	0	0	0	0	0	0	0	0	0	0	0	0	0	0	1
ENSG00000146276	GABRR1	splice_acceptor_variant	HIGH	0	1	0	0	0	0	0	0	0	0	0	0	0	0	0	0	0	0	0	0	0	0	0	0	1
ENSG00000231850	GAGE2B	splice_acceptor_variant	HIGH	0	0	0	0	1	0	0	0	0	0	0	0	0	0	0	0	0	0	0	0	0	0	0	0	1
ENSG00000054983	GALC	splice_acceptor_variant	HIGH	0	0	0	0	0	0	0	1	0	0	0	0	0	0	0	0	0	0	0	0	0	0	0	0	1
ENSG00000156958	GALK2	splice_acceptor_variant	HIGH	0	0	0	0	1	0	0	0	0	0	0	0	0	0	0	0	0	0	0	0	0	0	0	0	1
ENSG00000213930	GALT	splice_acceptor_variant	HIGH	0	0	0	0	0	0	0	0	0	0	0	0	0	0	0	0	0	0	0	1	0	0	0	0	1
ENSG00000130005	GAMT	splice_acceptor_variant	HIGH	0	1	0	0	0	0	0	0	0	0	0	0	0	0	0	0	0	0	0	0	0	0	0	0	1
ENSG00000159131	GART	splice_acceptor_variant	HIGH	0	1	0	0	0	0	0	0	0	0	0	0	0	0	0	0	0	0	0	0	0	0	0	0	1
ENSG00000148935	GAS2	splice_acceptor_variant	HIGH	0	0	0	0	0	0	0	0	0	0	1	0	0	0	0	0	0	0	0	0	0	0	0	0	1
ENSG00000179348	GATA2	splice_acceptor_variant	HIGH	0	0	0	0	0	0	0	0	0	0	0	0	0	0	0	1	0	0	0	0	0	0	0	0	1
ENSG00000059691	GATB	splice_acceptor_variant	HIGH	1	0	0	0	0	0	0	0	0	0	0	0	0	0	0	0	0	0	0	0	0	0	0	0	1
ENSG00000117226	GBP3	splice_acceptor_variant	HIGH	1	0	0	0	0	0	0	0	0	0	0	0	0	0	0	0	0	0	0	0	0	0	0	0	1
ENSG00000183347	GBP6	splice_acceptor_variant	HIGH	0	0	0	0	0	1	0	0	0	0	0	0	0	0	0	0	0	0	0	0	0	0	0	0	1
ENSG00000089154	GCN1	splice_acceptor_variant	HIGH	0	0	0	0	0	0	0	0	0	0	0	1	0	0	0	0	0	0	0	0	0	0	0	0	1
ENSG00000137878	GCOM1	splice_acceptor_variant	HIGH	0	0	0	0	0	0	0	0	0	0	1	0	0	0	0	0	0	0	0	0	0	0	0	0	1
ENSG00000119125	GDA	splice_acceptor_variant	HIGH	0	1	0	0	0	0	0	0	0	0	0	0	0	0	0	0	0	0	0	0	0	0	0	0	1
ENSG00000104381	GDAP1	splice_acceptor_variant	HIGH	1	0	0	0	0	0	0	0	0	0	0	0	0	0	0	0	0	0	0	0	0	0	0	0	1
ENSG00000184344	GDF3	splice_acceptor_variant	HIGH	0	0	1	0	0	0	0	0	0	0	0	0	0	0	0	0	0	0	0	0	0	0	0	0	1
ENSG00000142252	GEMIN7	splice_acceptor_variant	HIGH	0	0	0	1	0	0	0	0	0	0	0	0	0	0	0	0	0	0	0	0	0	0	0	0	1
ENSG00000178295	GEN1	splice_acceptor_variant	HIGH	1	0	0	0	0	0	0	0	0	0	0	0	0	0	0	0	0	0	0	0	0	0	0	0	1
ENSG00000168827	GFM1	splice_acceptor_variant	HIGH	0	0	0	0	0	0	0	0	0	0	0	0	0	1	0	0	0	0	0	0	0	0	0	0	1
ENSG00000134864	GGACT	splice_acceptor_variant	HIGH	0	1	0	0	0	0	0	0	0	0	0	0	0	0	0	0	0	0	0	0	0	0	0	0	1
ENSG00000115486	GGCX	splice_acceptor_variant	HIGH	0	1	0	0	0	0	0	0	0	0	0	0	0	0	0	0	0	0	0	0	0	0	0	0	1
ENSG00000278311	GGNBP2	splice_acceptor_variant	HIGH	1	0	0	0	0	0	0	0	0	0	0	0	0	0	0	0	0	0	0	0	0	0	0	0	1
ENSG00000286070	GGT1	splice_acceptor_variant	HIGH	0	0	0	0	0	0	0	0	0	0	0	0	0	0	1	0	0	0	0	0	0	0	0	0	1
ENSG00000167925	GHDC	splice_acceptor_variant	HIGH	0	0	0	0	0	0	1	0	0	0	0	0	0	0	0	0	0	0	0	0	0	0	0	0	1
ENSG00000204120	GIGYF2	splice_acceptor_variant	HIGH	0	1	0	0	0	0	0	0	0	0	0	0	0	0	0	0	0	0	0	0	0	0	0	0	1
ENSG00000159224	GIP	splice_acceptor_variant	HIGH	0	0	0	0	1	0	0	0	0	0	0	0	0	0	0	0	0	0	0	0	0	0	0	0	1
ENSG00000175066	GK5	splice_acceptor_variant	HIGH	0	0	0	0	1	0	0	0	0	0	0	0	0	0	0	0	0	0	0	0	0	0	0	0	1
ENSG00000165113	GKAP1	splice_acceptor_variant	HIGH	0	0	0	0	1	0	0	0	0	0	0	0	0	0	0	0	0	0	0	0	0	0	0	0	1
ENSG00000178445	GLDC	splice_acceptor_variant	HIGH	1	0	0	0	0	0	0	0	0	0	0	0	0	0	0	0	0	0	0	0	0	0	0	0	1
ENSG00000173401	GLIPR1L1	splice_acceptor_variant	HIGH	0	0	0	0	0	0	0	0	0	0	0	0	1	0	0	0	0	0	0	0	0	0	0	0	1
ENSG00000174332	GLIS1	splice_acceptor_variant	HIGH	0	1	0	0	0	0	0	0	0	0	0	0	0	0	0	0	0	0	0	0	0	0	0	0	1
ENSG00000065325	GLP2R	splice_acceptor_variant	HIGH	0	0	0	0	1	0	0	0	0	0	0	0	0	0	0	0	0	0	0	0	0	0	0	0	1
ENSG00000016864	GLT8D1	splice_acceptor_variant	HIGH	0	0	1	0	0	0	0	0	0	0	0	0	0	0	0	0	0	0	0	0	0	0	0	0	1
ENSG00000168237	GLYCTK	splice_acceptor_variant	HIGH	1	0	0	0	0	0	0	0	0	0	0	0	0	0	0	0	0	0	0	0	0	0	0	0	1
ENSG00000087338	GMCL1	splice_acceptor_variant	HIGH	0	0	0	0	0	0	0	0	0	0	0	0	1	0	0	0	0	0	0	0	0	0	0	0	1
ENSG00000156052	GNAQ	splice_acceptor_variant	HIGH	0	0	0	1	0	0	0	0	0	0	0	0	0	0	0	0	0	0	0	0	0	0	0	0	1
ENSG00000114349	GNAT1	splice_acceptor_variant	HIGH	0	0	0	1	0	0	0	0	0	0	0	0	0	0	0	0	0	0	0	0	0	0	0	0	1
ENSG00000176533	GNG7	splice_acceptor_variant	HIGH	0	0	0	0	0	1	0	0	0	0	0	0	0	0	0	0	0	0	0	0	0	0	0	0	1
ENSG00000135677	GNS	splice_acceptor_variant	HIGH	0	0	0	0	0	1	0	0	0	0	0	0	0	0	0	0	0	0	0	0	0	0	0	0	1
ENSG00000175265	GOLGA8A	splice_acceptor_variant	HIGH	0	0	1	0	0	0	0	0	0	0	0	0	0	0	0	0	0	0	0	0	0	0	0	0	1
ENSG00000261794	GOLGA8H	splice_acceptor_variant	HIGH	0	0	0	0	0	0	0	0	1	0	0	0	0	0	0	0	0	0	0	0	0	0	0	0	1
ENSG00000179938	GOLGA8J	splice_acceptor_variant	HIGH	0	0	0	1	0	0	0	0	0	0	0	0	0	0	0	0	0	0	0	0	0	0	0	0	1
ENSG00000249931	GOLGA8K	splice_acceptor_variant	HIGH	0	0	0	0	0	0	0	0	0	0	0	0	0	0	0	1	0	0	0	0	0	0	0	0	1
ENSG00000206127	GOLGA8O	splice_acceptor_variant	HIGH	0	0	0	0	0	0	0	0	0	0	0	0	0	0	1	0	0	0	0	0	0	0	0	0	1
ENSG00000178115	GOLGA8Q	splice_acceptor_variant	HIGH	1	0	0	0	0	0	0	0	0	0	0	0	0	0	0	0	0	0	0	0	0	0	0	0	1
ENSG00000261247	GOLGA8T	splice_acceptor_variant	HIGH	1	0	0	0	0	0	0	0	0	0	0	0	0	0	0	0	0	0	0	0	0	0	0	0	1
ENSG00000173230	GOLGB1	splice_acceptor_variant	HIGH	0	0	0	0	1	0	0	0	0	0	0	0	0	0	0	0	0	0	0	0	0	0	0	0	1
ENSG00000169154	GOT1L1	splice_acceptor_variant	HIGH	0	0	0	0	0	0	0	0	0	0	0	0	0	0	0	1	0	0	0	0	0	0	0	0	1
ENSG00000169704	GP9	splice_acceptor_variant	HIGH	0	0	0	1	0	0	0	0	0	0	0	0	0	0	0	0	0	0	0	0	0	0	0	0	1
ENSG00000186281	GPAT2	splice_acceptor_variant	HIGH	0	0	0	0	0	0	0	0	0	0	0	0	0	0	0	0	0	0	1	0	0	0	0	0	1
ENSG00000092978	GPATCH2	splice_acceptor_variant	HIGH	0	0	0	0	1	0	0	0	0	0	0	0	0	0	0	0	0	0	0	0	0	0	0	0	1
ENSG00000198522	GPN1	splice_acceptor_variant	HIGH	0	1	0	0	0	0	0	0	0	0	0	0	0	0	0	0	0	0	0	0	0	0	0	0	1
ENSG00000111231	GPN3	splice_acceptor_variant	HIGH	0	0	1	0	0	0	0	0	0	0	0	0	0	0	0	0	0	0	0	0	0	0	0	0	1
ENSG00000148358	GPR107	splice_acceptor_variant	HIGH	0	0	1	0	0	0	0	0	0	0	0	0	0	0	0	0	0	0	0	0	0	0	0	0	1
ENSG00000077585	GPR137B	splice_acceptor_variant	HIGH	0	0	0	1	0	0	0	0	0	0	0	0	0	0	0	0	0	0	0	0	0	0	0	0	1
ENSG00000257008	GPR142	splice_acceptor_variant	HIGH	0	0	0	0	0	0	0	0	0	0	0	0	0	0	0	0	1	0	0	0	0	0	0	0	1
ENSG00000163328	GPR155	splice_acceptor_variant	HIGH	0	0	0	0	0	0	0	0	0	0	0	1	0	0	0	0	0	0	0	0	0	0	0	0	1
ENSG00000117262	GPR89A	splice_acceptor_variant	HIGH	0	1	0	0	0	0	0	0	0	0	0	0	0	0	0	0	0	0	0	0	0	0	0	0	1
ENSG00000132522	GPS2	splice_acceptor_variant	HIGH	0	0	0	0	0	0	0	0	1	0	0	0	0	0	0	0	0	0	0	0	0	0	0	0	1
ENSG00000121957	GPSM2	splice_acceptor_variant	HIGH	1	0	0	0	0	0	0	0	0	0	0	0	0	0	0	0	0	0	0	0	0	0	0	0	1
ENSG00000167701	GPT	splice_acceptor_variant	HIGH	0	0	0	0	0	0	0	0	0	1	0	0	0	0	0	0	0	0	0	0	0	0	0	0	1
ENSG00000176153	GPX2	splice_acceptor_variant	HIGH	0	1	0	0	0	0	0	0	0	0	0	0	0	0	0	0	0	0	0	0	0	0	0	0	1
ENSG00000198704	GPX6	splice_acceptor_variant	HIGH	0	0	0	0	0	0	0	0	0	0	0	1	0	0	0	0	0	0	0	0	0	0	0	0	1
ENSG00000178075	GRAMD1C	splice_acceptor_variant	HIGH	0	0	0	0	0	0	1	0	0	0	0	0	0	0	0	0	0	0	0	0	0	0	0	0	1
ENSG00000075240	GRAMD4	splice_acceptor_variant	HIGH	0	0	1	0	0	0	0	0	0	0	0	0	0	0	0	0	0	0	0	0	0	0	0	0	1
ENSG00000196208	GREB1	splice_acceptor_variant	HIGH	0	1	0	0	0	0	0	0	0	0	0	0	0	0	0	0	0	0	0	0	0	0	0	0	1
ENSG00000083307	GRHL2	splice_acceptor_variant	HIGH	0	1	0	0	0	0	0	0	0	0	0	0	0	0	0	0	0	0	0	0	0	0	0	0	1
ENSG00000125675	GRIA3	splice_acceptor_variant	HIGH	0	0	0	0	0	0	0	0	0	0	0	0	0	0	0	0	1	0	0	0	0	0	0	0	1
ENSG00000215045	GRID2IP	splice_acceptor_variant	HIGH	0	0	0	1	0	0	0	0	0	0	0	0	0	0	0	0	0	0	0	0	0	0	0	0	1
ENSG00000198785	GRIN3A	splice_acceptor_variant	HIGH	1	0	0	0	0	0	0	0	0	0	0	0	0	0	0	0	0	0	0	0	0	0	0	0	1
ENSG00000185974	GRK1	splice_acceptor_variant	HIGH	0	0	0	0	0	0	0	0	0	0	0	0	0	0	0	1	0	0	0	0	0	0	0	0	1
ENSG00000125388	GRK4	splice_acceptor_variant	HIGH	0	1	0	0	0	0	0	0	0	0	0	0	0	0	0	0	0	0	0	0	0	0	0	0	1
ENSG00000114124	GRK7	splice_acceptor_variant	HIGH	0	1	0	0	0	0	0	0	0	0	0	0	0	0	0	0	0	0	0	0	0	0	0	0	1
ENSG00000124493	GRM4	splice_acceptor_variant	HIGH	0	0	0	0	1	0	0	0	0	0	0	0	0	0	0	0	0	0	0	0	0	0	0	0	1
ENSG00000167914	GSDMA	splice_acceptor_variant	HIGH	0	0	1	0	0	0	0	0	0	0	0	0	0	0	0	0	0	0	0	0	0	0	0	0	1
ENSG00000131149	GSE1	splice_acceptor_variant	HIGH	0	0	0	0	0	0	0	0	0	0	0	1	0	0	0	0	0	0	0	0	0	0	0	0	1
ENSG00000100983	GSS	splice_acceptor_variant	HIGH	0	0	0	0	0	0	0	0	0	0	0	0	0	0	0	1	0	0	0	0	0	0	0	0	1
ENSG00000244067	GSTA2	splice_acceptor_variant	HIGH	1	0	0	0	0	0	0	0	0	0	0	0	0	0	0	0	0	0	0	0	0	0	0	0	1
ENSG00000170899	GSTA4	splice_acceptor_variant	HIGH	0	0	0	0	0	0	0	0	0	0	1	0	0	0	0	0	0	0	0	0	0	0	0	0	1
ENSG00000134202	GSTM3	splice_acceptor_variant	HIGH	1	0	0	0	0	0	0	0	0	0	0	0	0	0	0	0	0	0	0	0	0	0	0	0	1
ENSG00000134201	GSTM5	splice_acceptor_variant	HIGH	0	0	0	0	0	0	0	0	0	0	0	0	0	0	0	1	0	0	0	0	0	0	0	0	1
ENSG00000065621	GSTO2	splice_acceptor_variant	HIGH	0	0	0	0	0	0	0	0	0	0	0	0	0	0	0	0	0	0	0	0	1	0	0	0	1
ENSG00000121964	GTDC1	splice_acceptor_variant	HIGH	0	0	0	0	1	0	0	0	0	0	0	0	0	0	0	0	0	0	0	0	0	0	0	0	1
ENSG00000174428	GTF2IRD2B	splice_acceptor_variant	HIGH	0	0	0	0	0	0	0	0	0	0	0	1	0	0	0	0	0	0	0	0	0	0	0	0	1
ENSG00000105793	GTPBP10	splice_acceptor_variant	HIGH	0	0	0	0	0	0	0	0	1	0	0	0	0	0	0	0	0	0	0	0	0	0	0	0	1
ENSG00000172432	GTPBP2	splice_acceptor_variant	HIGH	0	1	0	0	0	0	0	0	0	0	0	0	0	0	0	0	0	0	0	0	0	0	0	0	1
ENSG00000197273	GUCA2A	splice_acceptor_variant	HIGH	0	0	0	1	0	0	0	0	0	0	0	0	0	0	0	0	0	0	0	0	0	0	0	0	1
ENSG00000070019	GUCY2C	splice_acceptor_variant	HIGH	0	1	0	0	0	0	0	0	0	0	0	0	0	0	0	0	0	0	0	0	0	0	0	0	1
ENSG00000250361	GYPB	splice_acceptor_variant	HIGH	1	0	0	0	0	0	0	0	0	0	0	0	0	0	0	0	0	0	0	0	0	0	0	0	1
ENSG00000130956	HABP4	splice_acceptor_variant	HIGH	1	0	0	0	0	0	0	0	0	0	0	0	0	0	0	0	0	0	0	0	0	0	0	0	1
ENSG00000092036	HAUS4	splice_acceptor_variant	HIGH	0	0	0	0	0	0	0	0	0	0	0	1	0	0	0	0	0	0	0	0	0	0	0	0	1
ENSG00000249115	HAUS5	splice_acceptor_variant	HIGH	1	0	0	0	0	0	0	0	0	0	0	0	0	0	0	0	0	0	0	0	0	0	0	0	1
ENSG00000086506	HBQ1	splice_acceptor_variant	HIGH	1	0	0	0	0	0	0	0	0	0	0	0	0	0	0	0	0	0	0	0	0	0	0	0	1
ENSG00000111727	HCFC2	splice_acceptor_variant	HIGH	0	0	0	0	0	0	0	0	0	0	0	0	0	0	0	0	0	1	0	0	0	0	0	0	1
ENSG00000068024	HDAC4	splice_acceptor_variant	HIGH	0	0	0	0	0	0	0	0	0	0	0	0	0	0	0	0	0	0	0	0	1	0	0	0	1
ENSG00000108840	HDAC5	splice_acceptor_variant	HIGH	0	0	1	0	0	0	0	0	0	0	0	0	0	0	0	0	0	0	0	0	0	0	0	0	1
ENSG00000094631	HDAC6	splice_acceptor_variant	HIGH	1	0	0	0	0	0	0	0	0	0	0	0	0	0	0	0	0	0	0	0	0	0	0	0	1
ENSG00000061273	HDAC7	splice_acceptor_variant	HIGH	0	0	0	0	0	0	0	0	0	0	0	0	1	0	0	0	0	0	0	0	0	0	0	0	1
ENSG00000167220	HDHD2	splice_acceptor_variant	HIGH	1	0	0	0	0	0	0	0	0	0	0	0	0	0	0	0	0	0	0	0	0	0	0	0	1
ENSG00000068097	HEATR6	splice_acceptor_variant	HIGH	1	0	0	0	0	0	0	0	0	0	0	0	0	0	0	0	0	0	0	0	0	0	0	0	1
ENSG00000092148	HECTD1	splice_acceptor_variant	HIGH	0	0	0	0	1	0	0	0	0	0	0	0	0	0	0	0	0	0	0	0	0	0	0	0	1
ENSG00000126107	HECTD3	splice_acceptor_variant	HIGH	0	0	0	0	1	0	0	0	0	0	0	0	0	0	0	0	0	0	0	0	0	0	0	0	1
ENSG00000002746	HECW1	splice_acceptor_variant	HIGH	1	0	0	0	0	0	0	0	0	0	0	0	0	0	0	0	0	0	0	0	0	0	0	0	1
ENSG00000163312	HELQ	splice_acceptor_variant	HIGH	1	0	0	0	0	0	0	0	0	0	0	0	0	0	0	0	0	0	0	0	0	0	0	0	1
ENSG00000128731	HERC2	splice_acceptor_variant	HIGH	0	0	1	0	0	0	0	0	0	0	0	0	0	0	0	0	0	0	0	0	0	0	0	0	1
ENSG00000051108	HERPUD1	splice_acceptor_variant	HIGH	0	0	0	0	0	0	0	0	0	0	0	0	1	0	0	0	0	0	0	0	0	0	0	0	1
ENSG00000173673	HES3	splice_acceptor_variant	HIGH	0	0	0	0	0	0	0	0	0	0	0	0	0	0	0	0	0	0	0	1	0	0	0	0	1
ENSG00000113924	HGD	splice_acceptor_variant	HIGH	0	1	0	0	0	0	0	0	0	0	0	0	0	0	0	0	0	0	0	0	0	0	0	0	1
ENSG00000019991	HGF	splice_acceptor_variant	HIGH	0	0	0	0	0	0	0	0	0	0	0	0	0	0	0	0	1	0	0	0	0	0	0	0	1
ENSG00000185359	HGS	splice_acceptor_variant	HIGH	0	0	0	0	1	0	0	0	0	0	0	0	0	0	0	0	0	0	0	0	0	0	0	0	1
ENSG00000163349	HIPK1	splice_acceptor_variant	HIGH	0	0	0	0	0	0	0	0	0	0	0	0	0	0	1	0	0	0	0	0	0	0	0	0	1
ENSG00000110422	HIPK3	splice_acceptor_variant	HIGH	0	1	0	0	0	0	0	0	0	0	0	0	0	0	0	0	0	0	0	0	0	0	0	0	1
ENSG00000206503	HLA-A	splice_acceptor_variant	HIGH	0	0	0	0	0	0	0	0	0	0	0	0	0	0	0	0	0	1	0	0	0	0	0	0	1
ENSG00000204525	HLA-C	splice_acceptor_variant	HIGH	0	1	0	0	0	0	0	0	0	0	0	0	0	0	0	0	0	0	0	0	0	0	0	0	1
ENSG00000241106	HLA-DOB	splice_acceptor_variant	HIGH	0	0	1	0	0	0	0	0	0	0	0	0	0	0	0	0	0	0	0	0	0	0	0	0	1
ENSG00000237541	HLA-DQA2	splice_acceptor_variant	HIGH	0	0	0	0	1	0	0	0	0	0	0	0	0	0	0	0	0	0	0	0	0	0	0	0	1
ENSG00000143341	HMCN1	splice_acceptor_variant	HIGH	0	1	0	0	0	0	0	0	0	0	0	0	0	0	0	0	0	0	0	0	0	0	0	0	1
ENSG00000064961	HMG20B	splice_acceptor_variant	HIGH	1	0	0	0	0	0	0	0	0	0	0	0	0	0	0	0	0	0	0	0	0	0	0	0	1
ENSG00000117305	HMGCL	splice_acceptor_variant	HIGH	0	0	0	0	0	0	0	0	0	0	0	0	0	0	0	0	0	1	0	0	0	0	0	0	1
ENSG00000146151	HMGCLL1	splice_acceptor_variant	HIGH	1	0	0	0	0	0	0	0	0	0	0	0	0	0	0	0	0	0	0	0	0	0	0	0	1
ENSG00000188816	HMX2	splice_acceptor_variant	HIGH	0	0	0	0	0	0	0	0	0	0	0	0	0	0	0	0	0	0	0	0	1	0	0	0	1
ENSG00000164749	HNF4G	splice_acceptor_variant	HIGH	0	0	0	0	1	0	0	0	0	0	0	0	0	0	0	0	0	0	0	0	0	0	0	0	1
ENSG00000135486	HNRNPA1	splice_acceptor_variant	HIGH	0	0	0	0	0	1	0	0	0	0	0	0	0	0	0	0	0	0	0	0	0	0	0	0	1
ENSG00000125944	HNRNPR	splice_acceptor_variant	HIGH	0	1	0	0	0	0	0	0	0	0	0	0	0	0	0	0	0	0	0	0	0	0	0	0	1
ENSG00000153187	HNRNPU	splice_acceptor_variant	HIGH	0	0	0	0	1	0	0	0	0	0	0	0	0	0	0	0	0	0	0	0	0	0	0	0	1
ENSG00000171476	HOPX	splice_acceptor_variant	HIGH	0	1	0	0	0	0	0	0	0	0	0	0	0	0	0	0	0	0	0	0	0	0	0	0	1
ENSG00000163106	HPGDS	splice_acceptor_variant	HIGH	0	0	0	0	0	0	0	0	0	1	0	0	0	0	0	0	0	0	0	0	0	0	0	0	1
ENSG00000110169	HPX	splice_acceptor_variant	HIGH	0	0	0	0	0	0	0	0	0	0	0	0	0	0	0	0	0	0	0	0	1	0	0	0	1
ENSG00000130528	HRC	splice_acceptor_variant	HIGH	0	0	0	0	1	0	0	0	0	0	0	0	0	0	0	0	0	0	0	0	0	0	0	0	1
ENSG00000130948	HSD17B3	splice_acceptor_variant	HIGH	0	0	1	0	0	0	0	0	0	0	0	0	0	0	0	0	0	0	0	0	0	0	0	0	1
ENSG00000133835	HSD17B4	splice_acceptor_variant	HIGH	0	1	0	0	0	0	0	0	0	0	0	0	0	0	0	0	0	0	0	0	0	0	0	0	1
ENSG00000204228	HSD17B8	splice_acceptor_variant	HIGH	0	0	0	1	0	0	0	0	0	0	0	0	0	0	0	0	0	0	0	0	0	0	0	0	1
ENSG00000096384	HSP90AB1	splice_acceptor_variant	HIGH	0	0	0	0	0	0	0	0	0	0	0	0	0	0	0	0	1	0	0	0	0	0	0	0	1
ENSG00000166033	HTRA1	splice_acceptor_variant	HIGH	1	0	0	0	0	0	0	0	0	0	0	0	0	0	0	0	0	0	0	0	0	0	0	0	1
ENSG00000164151	ICE1	splice_acceptor_variant	HIGH	0	0	0	1	0	0	0	0	0	0	0	0	0	0	0	0	0	0	0	0	0	0	0	0	1
ENSG00000138413	IDH1	splice_acceptor_variant	HIGH	1	0	0	0	0	0	0	0	0	0	0	0	0	0	0	0	0	0	0	0	0	0	0	0	1
ENSG00000101365	IDH3B	splice_acceptor_variant	HIGH	0	0	1	0	0	0	0	0	0	0	0	0	0	0	0	0	0	0	0	0	0	0	0	0	1
ENSG00000137965	IFI44	splice_acceptor_variant	HIGH	0	1	0	0	0	0	0	0	0	0	0	0	0	0	0	0	0	0	0	0	0	0	0	0	1
ENSG00000115267	IFIH1	splice_acceptor_variant	HIGH	0	1	0	0	0	0	0	0	0	0	0	0	0	0	0	0	0	0	0	0	0	0	0	0	1
ENSG00000159110	IFNAR2	splice_acceptor_variant	HIGH	0	1	0	0	0	0	0	0	0	0	0	0	0	0	0	0	0	0	0	0	0	0	0	0	1
ENSG00000163913	IFT122	splice_acceptor_variant	HIGH	1	0	0	0	0	0	0	0	0	0	0	0	0	0	0	0	0	0	0	0	0	0	0	0	1
ENSG00000187535	IFT140	splice_acceptor_variant	HIGH	0	0	0	0	1	0	0	0	0	0	0	0	0	0	0	0	0	0	0	0	0	0	0	0	1
ENSG00000101052	IFT52	splice_acceptor_variant	HIGH	0	0	1	0	0	0	0	0	0	0	0	0	0	0	0	0	0	0	0	0	0	0	0	0	1
ENSG00000122970	IFT81	splice_acceptor_variant	HIGH	0	1	0	0	0	0	0	0	0	0	0	0	0	0	0	0	0	0	0	0	0	0	0	0	1
ENSG00000163395	IGFN1	splice_acceptor_variant	HIGH	0	0	0	0	1	0	0	0	0	0	0	0	0	0	0	0	0	0	0	0	0	0	0	0	1
ENSG00000085552	IGSF9	splice_acceptor_variant	HIGH	0	0	0	0	0	0	0	1	0	0	0	0	0	0	0	0	0	0	0	0	0	0	0	0	1
ENSG00000113141	IK	splice_acceptor_variant	HIGH	0	0	0	1	0	0	0	0	0	0	0	0	0	0	0	0	0	0	0	0	0	0	0	0	1
ENSG00000263528	IKBKE	splice_acceptor_variant	HIGH	0	1	0	0	0	0	0	0	0	0	0	0	0	0	0	0	0	0	0	0	0	0	0	0	1
ENSG00000137070	IL11RA	splice_acceptor_variant	HIGH	0	0	0	0	0	0	0	0	0	0	0	0	0	0	0	0	0	0	0	1	0	0	0	0	1
ENSG00000169194	IL13	splice_acceptor_variant	HIGH	0	1	0	0	0	0	0	0	0	0	0	0	0	0	0	0	0	0	0	0	0	0	0	0	1
ENSG00000174564	IL20RB	splice_acceptor_variant	HIGH	0	0	0	0	0	0	0	0	0	0	1	0	0	0	0	0	0	0	0	0	0	0	0	0	1
ENSG00000136688	IL36G	splice_acceptor_variant	HIGH	0	0	1	0	0	0	0	0	0	0	0	0	0	0	0	0	0	0	0	0	0	0	0	0	1
ENSG00000134352	IL6ST	splice_acceptor_variant	HIGH	0	0	0	0	0	0	0	0	0	0	0	0	0	0	0	0	0	0	0	0	1	0	0	0	1
ENSG00000168685	IL7R	splice_acceptor_variant	HIGH	0	0	0	1	0	0	0	0	0	0	0	0	0	0	0	0	0	0	0	0	0	0	0	0	1
ENSG00000145839	IL9	splice_acceptor_variant	HIGH	0	0	0	0	0	0	0	0	0	0	0	0	0	0	0	0	0	0	0	0	0	0	0	1	1
ENSG00000143195	ILDR2	splice_acceptor_variant	HIGH	1	0	0	0	0	0	0	0	0	0	0	0	0	0	0	0	0	0	0	0	0	0	0	0	1
ENSG00000129351	ILF3	splice_acceptor_variant	HIGH	0	0	0	1	0	0	0	0	0	0	0	0	0	0	0	0	0	0	0	0	0	0	0	0	1
ENSG00000148950	IMMP1L	splice_acceptor_variant	HIGH	0	0	0	1	0	0	0	0	0	0	0	0	0	0	0	0	0	0	0	0	0	0	0	0	1
ENSG00000133731	IMPA1	splice_acceptor_variant	HIGH	0	0	0	0	0	0	1	0	0	0	0	0	0	0	0	0	0	0	0	0	0	0	0	0	1
ENSG00000154059	IMPACT	splice_acceptor_variant	HIGH	0	1	0	0	0	0	0	0	0	0	0	0	0	0	0	0	0	0	0	0	0	0	0	0	1
ENSG00000106348	IMPDH1	splice_acceptor_variant	HIGH	0	0	0	0	0	0	0	0	0	0	1	0	0	0	0	0	0	0	0	0	0	0	0	0	1
ENSG00000081148	IMPG2	splice_acceptor_variant	HIGH	1	0	0	0	0	0	0	0	0	0	0	0	0	0	0	0	0	0	0	0	0	0	0	0	1
ENSG00000149503	INCENP	splice_acceptor_variant	HIGH	0	0	0	0	0	0	0	0	0	0	0	0	0	0	0	0	1	0	0	0	0	0	0	0	1
ENSG00000132376	INPP5K	splice_acceptor_variant	HIGH	1	0	0	0	0	0	0	0	0	0	0	0	0	0	0	0	0	0	0	0	0	0	0	0	1
ENSG00000165458	INPPL1	splice_acceptor_variant	HIGH	0	0	1	0	0	0	0	0	0	0	0	0	0	0	0	0	0	0	0	0	0	0	0	0	1
ENSG00000186480	INSIG1	splice_acceptor_variant	HIGH	0	0	0	0	0	0	0	0	0	1	0	0	0	0	0	0	0	0	0	0	0	0	0	0	1
ENSG00000164880	INTS1	splice_acceptor_variant	HIGH	1	0	0	0	0	0	0	0	0	0	0	0	0	0	0	0	0	0	0	0	0	0	0	0	1
ENSG00000143493	INTS7	splice_acceptor_variant	HIGH	0	0	0	0	0	0	0	0	0	0	0	0	1	0	0	0	0	0	0	0	0	0	0	0	1
ENSG00000164941	INTS8	splice_acceptor_variant	HIGH	0	1	0	0	0	0	0	0	0	0	0	0	0	0	0	0	0	0	0	0	0	0	0	0	1
ENSG00000164066	INTU	splice_acceptor_variant	HIGH	0	1	0	0	0	0	0	0	0	0	0	0	0	0	0	0	0	0	0	0	0	0	0	0	1
ENSG00000161896	IP6K3	splice_acceptor_variant	HIGH	1	0	0	0	0	0	0	0	0	0	0	0	0	0	0	0	0	0	0	0	0	0	0	0	1
ENSG00000086200	IPO11	splice_acceptor_variant	HIGH	0	0	0	0	0	0	1	0	0	0	0	0	0	0	0	0	0	0	0	0	0	0	0	0	1
ENSG00000278685	IQCA1L	splice_acceptor_variant	HIGH	0	0	0	0	0	1	0	0	0	0	0	0	0	0	0	0	0	0	0	0	0	0	0	0	1
ENSG00000106012	IQCE	splice_acceptor_variant	HIGH	0	0	1	0	0	0	0	0	0	0	0	0	0	0	0	0	0	0	0	0	0	0	0	0	1
ENSG00000140575	IQGAP1	splice_acceptor_variant	HIGH	0	0	0	0	0	0	0	0	1	0	0	0	0	0	0	0	0	0	0	0	0	0	0	0	1
ENSG00000136381	IREB2	splice_acceptor_variant	HIGH	1	0	0	0	0	0	0	0	0	0	0	0	0	0	0	0	0	0	0	0	0	0	0	0	1
ENSG00000126456	IRF3	splice_acceptor_variant	HIGH	0	0	0	0	1	0	0	0	0	0	0	0	0	0	0	0	0	0	0	0	0	0	0	0	1
ENSG00000185507	IRF7	splice_acceptor_variant	HIGH	0	0	0	1	0	0	0	0	0	0	0	0	0	0	0	0	0	0	0	0	0	0	0	0	1
ENSG00000159556	ISL2	splice_acceptor_variant	HIGH	0	0	0	0	0	1	0	0	0	0	0	0	0	0	0	0	0	0	0	0	0	0	0	0	1
ENSG00000063241	ISOC2	splice_acceptor_variant	HIGH	1	0	0	0	0	0	0	0	0	0	0	0	0	0	0	0	0	0	0	0	0	0	0	0	1
ENSG00000078747	ITCH	splice_acceptor_variant	HIGH	1	0	0	0	0	0	0	0	0	0	0	0	0	0	0	0	0	0	0	0	0	0	0	0	1
ENSG00000005884	ITGA3	splice_acceptor_variant	HIGH	0	0	0	0	0	0	0	0	0	0	0	0	0	0	0	0	0	0	0	0	0	1	0	0	1
ENSG00000091409	ITGA6	splice_acceptor_variant	HIGH	0	0	0	0	1	0	0	0	0	0	0	0	0	0	0	0	0	0	0	0	0	0	0	0	1
ENSG00000005844	ITGAL	splice_acceptor_variant	HIGH	0	0	0	0	0	0	0	0	0	0	0	0	0	0	0	0	0	0	1	0	0	0	0	0	1
ENSG00000132470	ITGB4	splice_acceptor_variant	HIGH	1	0	0	0	0	0	0	0	0	0	0	0	0	0	0	0	0	0	0	0	0	0	0	0	1
ENSG00000162267	ITIH3	splice_acceptor_variant	HIGH	0	1	0	0	0	0	0	0	0	0	0	0	0	0	0	0	0	0	0	0	0	0	0	0	1
ENSG00000143772	ITPKB	splice_acceptor_variant	HIGH	0	0	0	0	0	0	0	0	0	0	0	0	0	1	0	0	0	0	0	0	0	0	0	0	1
ENSG00000205726	ITSN1	splice_acceptor_variant	HIGH	0	1	0	0	0	0	0	0	0	0	0	0	0	0	0	0	0	0	0	0	0	0	0	0	1
ENSG00000102221	JADE3	splice_acceptor_variant	HIGH	0	0	1	0	0	0	0	0	0	0	0	0	0	0	0	0	0	0	0	0	0	0	0	0	1
ENSG00000101384	JAG1	splice_acceptor_variant	HIGH	0	0	0	0	1	0	0	0	0	0	0	0	0	0	0	0	0	0	0	0	0	0	0	0	1
ENSG00000176049	JAKMIP2	splice_acceptor_variant	HIGH	0	0	0	0	0	0	0	0	0	0	0	0	0	0	0	0	1	0	0	0	0	0	0	0	1
ENSG00000171988	JMJD1C	splice_acceptor_variant	HIGH	0	0	0	0	0	0	0	0	0	0	1	0	0	0	0	0	0	0	0	0	0	0	0	0	1
ENSG00000197256	KANK2	splice_acceptor_variant	HIGH	0	0	0	0	1	0	0	0	0	0	0	0	0	0	0	0	0	0	0	0	0	0	0	0	1
ENSG00000139620	KANSL2	splice_acceptor_variant	HIGH	1	0	0	0	0	0	0	0	0	0	0	0	0	0	0	0	0	0	0	0	0	0	0	0	1
ENSG00000186625	KATNA1	splice_acceptor_variant	HIGH	0	0	0	0	0	0	0	0	0	0	0	0	0	0	0	0	0	0	0	0	0	0	1	0	1
ENSG00000115041	KCNIP3	splice_acceptor_variant	HIGH	0	0	0	0	0	0	0	0	0	0	0	0	0	1	0	0	0	0	0	0	0	0	0	0	1
ENSG00000099337	KCNK6	splice_acceptor_variant	HIGH	0	0	1	0	0	0	0	0	0	0	0	0	0	0	0	0	0	0	0	0	0	0	0	0	1
ENSG00000145936	KCNMB1	splice_acceptor_variant	HIGH	0	0	0	0	1	0	0	0	0	0	0	0	0	0	0	0	0	0	0	0	0	0	0	0	1
ENSG00000185760	KCNQ5	splice_acceptor_variant	HIGH	0	0	0	0	0	1	0	0	0	0	0	0	0	0	0	0	0	0	0	0	0	0	0	0	1
ENSG00000136636	KCTD3	splice_acceptor_variant	HIGH	0	0	0	0	0	0	0	0	0	0	0	0	0	0	1	0	0	0	0	0	0	0	0	0	1
ENSG00000105438	KDELR1	splice_acceptor_variant	HIGH	1	0	0	0	0	0	0	0	0	0	0	0	0	0	0	0	0	0	0	0	0	0	0	0	1
ENSG00000066135	KDM4A	splice_acceptor_variant	HIGH	0	0	0	1	0	0	0	0	0	0	0	0	0	0	0	0	0	0	0	0	0	0	0	0	1
ENSG00000119537	KDSR	splice_acceptor_variant	HIGH	0	0	0	0	0	0	0	0	0	0	0	1	0	0	0	0	0	0	0	0	0	0	0	0	1
ENSG00000138030	KHK	splice_acceptor_variant	HIGH	0	1	0	0	0	0	0	0	0	0	0	0	0	0	0	0	0	0	0	0	0	0	0	0	1
ENSG00000007202	KIAA0100	splice_acceptor_variant	HIGH	0	0	0	0	0	0	0	0	0	0	0	0	0	0	1	0	0	0	0	0	0	0	0	0	1
ENSG00000170871	KIAA0232	splice_acceptor_variant	HIGH	0	0	0	1	0	0	0	0	0	0	0	0	0	0	0	0	0	0	0	0	0	0	0	0	1
ENSG00000198920	KIAA0753	splice_acceptor_variant	HIGH	0	0	0	0	0	0	0	0	1	0	0	0	0	0	0	0	0	0	0	0	0	0	0	0	1
ENSG00000100364	KIAA0930	splice_acceptor_variant	HIGH	0	0	0	0	1	0	0	0	0	0	0	0	0	0	0	0	0	0	0	0	0	0	0	0	1
ENSG00000110427	KIAA1549L	splice_acceptor_variant	HIGH	1	0	0	0	0	0	0	0	0	0	0	0	0	0	0	0	0	0	0	0	0	0	0	0	1
ENSG00000135835	KIAA1614	splice_acceptor_variant	HIGH	1	0	0	0	0	0	0	0	0	0	0	0	0	0	0	0	0	0	0	0	0	0	0	0	1
ENSG00000162929	KIAA1841	splice_acceptor_variant	HIGH	1	0	0	0	0	0	0	0	0	0	0	0	0	0	0	0	0	0	0	0	0	0	0	0	1
ENSG00000136883	KIF12	splice_acceptor_variant	HIGH	0	0	0	0	0	0	0	0	0	0	1	0	0	0	0	0	0	0	0	0	0	0	0	0	1
ENSG00000137177	KIF13A	splice_acceptor_variant	HIGH	0	0	0	0	0	0	0	0	0	0	0	0	0	0	0	0	0	0	0	1	0	0	0	0	1
ENSG00000121621	KIF18A	splice_acceptor_variant	HIGH	1	0	0	0	0	0	0	0	0	0	0	0	0	0	0	0	0	0	0	0	0	0	0	0	1
ENSG00000054523	KIF1B	splice_acceptor_variant	HIGH	0	0	1	0	0	0	0	0	0	0	0	0	0	0	0	0	0	0	0	0	0	0	0	0	1
ENSG00000079616	KIF22	splice_acceptor_variant	HIGH	1	0	0	0	0	0	0	0	0	0	0	0	0	0	0	0	0	0	0	0	0	0	0	0	1
ENSG00000090889	KIF4A	splice_acceptor_variant	HIGH	0	0	0	0	0	0	0	0	0	0	0	0	0	0	0	0	0	0	0	1	0	0	0	0	1
ENSG00000164627	KIF6	splice_acceptor_variant	HIGH	0	0	1	0	0	0	0	0	0	0	0	0	0	0	0	0	0	0	0	0	0	0	0	0	1
ENSG00000166813	KIF7	splice_acceptor_variant	HIGH	0	0	0	0	0	1	0	0	0	0	0	0	0	0	0	0	0	0	0	0	0	0	0	0	1
ENSG00000140859	KIFC3	splice_acceptor_variant	HIGH	0	0	0	0	0	0	0	0	0	0	0	0	0	0	0	0	1	0	0	0	0	0	0	0	1
ENSG00000151657	KIN	splice_acceptor_variant	HIGH	0	0	1	0	0	0	0	0	0	0	0	0	0	0	0	0	0	0	0	0	0	0	0	0	1
ENSG00000243772	KIR2DL3	splice_acceptor_variant	HIGH	0	1	0	0	0	0	0	0	0	0	0	0	0	0	0	0	0	0	0	0	0	0	0	0	1
ENSG00000242019	KIR3DL3	splice_acceptor_variant	HIGH	0	0	0	0	0	0	0	0	0	0	0	0	0	0	0	0	0	0	0	0	1	0	0	0	1
ENSG00000157404	KIT	splice_acceptor_variant	HIGH	0	0	0	0	1	0	0	0	0	0	0	0	0	0	0	0	0	0	0	0	0	0	0	0	1
ENSG00000049130	KITLG	splice_acceptor_variant	HIGH	0	1	0	0	0	0	0	0	0	0	0	0	0	0	0	0	0	0	0	0	0	0	0	0	1
ENSG00000088970	KIZ	splice_acceptor_variant	HIGH	0	0	0	0	0	0	0	1	0	0	0	0	0	0	0	0	0	0	0	0	0	0	0	0	1
ENSG00000174996	KLC2	splice_acceptor_variant	HIGH	0	1	0	0	0	0	0	0	0	0	0	0	0	0	0	0	0	0	0	0	0	0	0	0	1
ENSG00000165516	KLHDC2	splice_acceptor_variant	HIGH	1	0	0	0	0	0	0	0	0	0	0	0	0	0	0	0	0	0	0	0	0	0	0	0	1
ENSG00000104731	KLHDC4	splice_acceptor_variant	HIGH	0	0	0	0	0	0	0	0	0	0	1	0	0	0	0	0	0	0	0	0	0	0	0	0	1
ENSG00000162755	KLHDC9	splice_acceptor_variant	HIGH	0	0	1	0	0	0	0	0	0	0	0	0	0	0	0	0	0	0	0	0	0	0	0	0	1
ENSG00000179454	KLHL28	splice_acceptor_variant	HIGH	0	0	0	0	0	0	0	0	0	0	0	0	0	0	0	0	0	0	0	0	0	1	0	0	1
ENSG00000109790	KLHL5	splice_acceptor_variant	HIGH	0	0	0	0	0	0	0	0	1	0	0	0	0	0	0	0	0	0	0	0	0	0	0	0	1
ENSG00000129451	KLK10	splice_acceptor_variant	HIGH	1	0	0	0	0	0	0	0	0	0	0	0	0	0	0	0	0	0	0	0	0	0	0	0	1
ENSG00000117009	KMO	splice_acceptor_variant	HIGH	0	0	0	0	0	0	0	0	0	0	1	0	0	0	0	0	0	0	0	0	0	0	0	0	1
ENSG00000184619	KRBA2	splice_acceptor_variant	HIGH	0	0	0	0	1	0	0	0	0	0	0	0	0	0	0	0	0	0	0	0	0	0	0	0	1
ENSG00000108244	KRT23	splice_acceptor_variant	HIGH	0	0	1	0	0	0	0	0	0	0	0	0	0	0	0	0	0	0	0	0	0	0	0	0	1
ENSG00000204897	KRT25	splice_acceptor_variant	HIGH	0	0	0	1	0	0	0	0	0	0	0	0	0	0	0	0	0	0	0	0	0	0	0	0	1
ENSG00000171446	KRT27	splice_acceptor_variant	HIGH	0	1	0	0	0	0	0	0	0	0	0	0	0	0	0	0	0	0	0	0	0	0	0	0	1
ENSG00000131737	KRT34	splice_acceptor_variant	HIGH	0	0	0	0	0	1	0	0	0	0	0	0	0	0	0	0	0	0	0	0	0	0	0	0	1
ENSG00000196859	KRT39	splice_acceptor_variant	HIGH	0	0	0	0	0	0	0	0	1	0	0	0	0	0	0	0	0	0	0	0	0	0	0	0	1
ENSG00000170477	KRT4	splice_acceptor_variant	HIGH	0	0	0	0	0	0	0	0	0	0	0	0	0	0	0	0	0	0	1	0	0	0	0	0	1
ENSG00000186081	KRT5	splice_acceptor_variant	HIGH	1	0	0	0	0	0	0	0	0	0	0	0	0	0	0	0	0	0	0	0	0	0	0	0	1
ENSG00000205420	KRT6A	splice_acceptor_variant	HIGH	1	0	0	0	0	0	0	0	0	0	0	0	0	0	0	0	0	0	0	0	0	0	0	0	1
ENSG00000139648	KRT71	splice_acceptor_variant	HIGH	0	1	0	0	0	0	0	0	0	0	0	0	0	0	0	0	0	0	0	0	0	0	0	0	1
ENSG00000115919	KYNU	splice_acceptor_variant	HIGH	0	0	0	0	1	0	0	0	0	0	0	0	0	0	0	0	0	0	0	0	0	0	0	0	1
ENSG00000167618	LAIR2	splice_acceptor_variant	HIGH	0	0	0	1	0	0	0	0	0	0	0	0	0	0	0	0	0	0	0	0	0	0	0	0	1
ENSG00000058085	LAMC2	splice_acceptor_variant	HIGH	1	0	0	0	0	0	0	0	0	0	0	0	0	0	0	0	0	0	0	0	0	0	0	0	1
ENSG00000050555	LAMC3	splice_acceptor_variant	HIGH	0	0	0	0	0	0	0	0	0	1	0	0	0	0	0	0	0	0	0	0	0	0	0	0	1
ENSG00000109270	LAMTOR3	splice_acceptor_variant	HIGH	0	0	0	0	0	0	1	0	0	0	0	0	0	0	0	0	0	0	0	0	0	0	0	0	1
ENSG00000134248	LAMTOR5	splice_acceptor_variant	HIGH	0	1	0	0	0	0	0	0	0	0	0	0	0	0	0	0	0	0	0	0	0	0	0	0	1
ENSG00000107929	LARP4B	splice_acceptor_variant	HIGH	0	0	0	0	1	0	0	0	0	0	0	0	0	0	0	0	0	0	0	0	0	0	0	0	1
ENSG00000174720	LARP7	splice_acceptor_variant	HIGH	0	0	0	0	0	0	0	0	0	0	0	1	0	0	0	0	0	0	0	0	0	0	0	0	1
ENSG00000086730	LAT2	splice_acceptor_variant	HIGH	0	0	0	0	0	1	0	0	0	0	0	0	0	0	0	0	0	0	0	0	0	0	0	0	1
ENSG00000187180	LCE2C	splice_acceptor_variant	HIGH	1	0	0	0	0	0	0	0	0	0	0	0	0	0	0	0	0	0	0	0	0	0	0	0	1
ENSG00000148386	LCN9	splice_acceptor_variant	HIGH	0	0	0	0	0	0	0	0	0	0	1	0	0	0	0	0	0	0	0	0	0	0	0	0	1
ENSG00000136167	LCP1	splice_acceptor_variant	HIGH	0	0	1	0	0	0	0	0	0	0	0	0	0	0	0	0	0	0	0	0	0	0	0	0	1
ENSG00000043462	LCP2	splice_acceptor_variant	HIGH	0	0	0	0	0	0	0	0	0	0	0	0	1	0	0	0	0	0	0	0	0	0	0	0	1
ENSG00000166800	LDHAL6A	splice_acceptor_variant	HIGH	1	0	0	0	0	0	0	0	0	0	0	0	0	0	0	0	0	0	0	0	0	0	0	0	1
ENSG00000166796	LDHC	splice_acceptor_variant	HIGH	0	0	1	0	0	0	0	0	0	0	0	0	0	0	0	0	0	0	0	0	0	0	0	0	1
ENSG00000143768	LEFTY2	splice_acceptor_variant	HIGH	0	0	0	0	0	0	0	0	0	0	0	1	0	0	0	0	0	0	0	0	0	0	0	0	1
ENSG00000186007	LEMD1	splice_acceptor_variant	HIGH	0	0	0	0	0	0	0	1	0	0	0	0	0	0	0	0	0	0	0	0	0	0	0	0	1
ENSG00000105617	LENG1	splice_acceptor_variant	HIGH	0	0	0	0	0	0	0	0	0	0	0	0	0	0	0	1	0	0	0	0	0	0	0	0	1
ENSG00000116678	LEPR	splice_acceptor_variant	HIGH	0	0	0	0	1	0	0	0	0	0	0	0	0	0	0	0	0	0	0	0	0	0	0	0	1
ENSG00000162398	LEXM	splice_acceptor_variant	HIGH	0	0	0	0	0	0	0	0	0	0	0	0	0	0	0	0	0	0	1	0	0	0	0	0	1
ENSG00000131981	LGALS3	splice_acceptor_variant	HIGH	1	0	0	0	0	0	0	0	0	0	0	0	0	0	0	0	0	0	0	0	0	0	0	0	1
ENSG00000153012	LGI2	splice_acceptor_variant	HIGH	0	0	0	0	0	0	0	0	1	0	0	0	0	0	0	0	0	0	0	0	0	0	0	0	1
ENSG00000139292	LGR5	splice_acceptor_variant	HIGH	0	0	0	0	0	0	0	0	0	0	0	0	0	0	0	0	0	0	0	0	1	0	0	0	1
ENSG00000239998	LILRA2	splice_acceptor_variant	HIGH	0	1	0	0	0	0	0	0	0	0	0	0	0	0	0	0	0	0	0	0	0	0	0	0	1
ENSG00000131042	LILRB2	splice_acceptor_variant	HIGH	0	1	0	0	0	0	0	0	0	0	0	0	0	0	0	0	0	0	0	0	0	0	0	0	1
ENSG00000182541	LIMK2	splice_acceptor_variant	HIGH	0	0	0	0	0	0	0	1	0	0	0	0	0	0	0	0	0	0	0	0	0	0	0	0	1
ENSG00000111052	LIN7A	splice_acceptor_variant	HIGH	0	0	0	1	0	0	0	0	0	0	0	0	0	0	0	0	0	0	0	0	0	0	0	0	1
ENSG00000262152	LINC00514	splice_acceptor_variant	HIGH	0	0	0	0	0	0	0	0	1	0	0	0	0	0	0	0	0	0	0	0	0	0	0	0	1
ENSG00000174482	LINGO2	splice_acceptor_variant	HIGH	0	0	0	0	0	0	0	0	0	1	0	0	0	0	0	0	0	0	0	0	0	0	0	0	1
ENSG00000166035	LIPC	splice_acceptor_variant	HIGH	0	1	0	0	0	0	0	0	0	0	0	0	0	0	0	0	0	0	0	0	0	0	0	0	1
ENSG00000182333	LIPF	splice_acceptor_variant	HIGH	0	0	0	1	0	0	0	0	0	0	0	0	0	0	0	0	0	0	0	0	0	0	0	0	1
ENSG00000173239	LIPM	splice_acceptor_variant	HIGH	0	1	0	0	0	0	0	0	0	0	0	0	0	0	0	0	0	0	0	0	0	0	0	0	1
ENSG00000204020	LIPN	splice_acceptor_variant	HIGH	0	0	0	0	0	0	0	0	0	0	0	0	0	0	0	0	0	0	0	0	1	0	0	0	1
ENSG00000074695	LMAN1	splice_acceptor_variant	HIGH	0	0	0	0	0	0	0	0	0	0	0	0	0	0	0	0	0	0	1	0	0	0	0	0	1
ENSG00000105983	LMBR1	splice_acceptor_variant	HIGH	0	0	0	0	0	0	0	0	0	0	0	0	0	0	0	0	1	0	0	0	0	0	0	0	1
ENSG00000164187	LMBRD2	splice_acceptor_variant	HIGH	0	1	0	0	0	0	0	0	0	0	0	0	0	0	0	0	0	0	0	0	0	0	0	0	1
ENSG00000103227	LMF1	splice_acceptor_variant	HIGH	0	1	0	0	0	0	0	0	0	0	0	0	0	0	0	0	0	0	0	0	0	0	0	0	1
ENSG00000135363	LMO2	splice_acceptor_variant	HIGH	0	0	0	0	0	0	1	0	0	0	0	0	0	0	0	0	0	0	0	0	0	0	0	0	1
ENSG00000136944	LMX1B	splice_acceptor_variant	HIGH	1	0	0	0	0	0	0	0	0	0	0	0	0	0	0	0	0	0	0	0	0	0	0	0	1
ENSG00000139517	LNX2	splice_acceptor_variant	HIGH	1	0	0	0	0	0	0	0	0	0	0	0	0	0	0	0	0	0	0	0	0	0	0	0	1
ENSG00000167210	LOXHD1	splice_acceptor_variant	HIGH	0	0	1	0	0	0	0	0	0	0	0	0	0	0	0	0	0	0	0	0	0	0	0	0	1
ENSG00000087253	LPCAT2	splice_acceptor_variant	HIGH	0	0	0	0	0	0	0	1	0	0	0	0	0	0	0	0	0	0	0	0	0	0	0	0	1
ENSG00000123684	LPGAT1	splice_acceptor_variant	HIGH	0	1	0	0	0	0	0	0	0	0	0	0	0	0	0	0	0	0	0	0	0	0	0	0	1
ENSG00000175445	LPL	splice_acceptor_variant	HIGH	0	0	0	0	0	0	0	0	0	1	0	0	0	0	0	0	0	0	0	0	0	0	0	0	1
ENSG00000155530	LRGUK	splice_acceptor_variant	HIGH	1	0	0	0	0	0	0	0	0	0	0	0	0	0	0	0	0	0	0	0	0	0	0	0	1
ENSG00000121931	LRIF1	splice_acceptor_variant	HIGH	0	0	0	0	0	0	0	1	0	0	0	0	0	0	0	0	0	0	0	0	0	0	0	0	1
ENSG00000081479	LRP2	splice_acceptor_variant	HIGH	0	1	0	0	0	0	0	0	0	0	0	0	0	0	0	0	0	0	0	0	0	0	0	0	1
ENSG00000122477	LRRC39	splice_acceptor_variant	HIGH	0	0	0	1	0	0	0	0	0	0	0	0	0	0	0	0	0	0	0	0	0	0	0	0	1
ENSG00000137821	LRRC49	splice_acceptor_variant	HIGH	0	1	0	0	0	0	0	0	0	0	0	0	0	0	0	0	0	0	0	0	0	0	0	0	1
ENSG00000205858	LRRC72	splice_acceptor_variant	HIGH	0	0	0	0	0	0	0	0	0	0	0	0	0	0	1	0	0	0	0	0	0	0	0	0	1
ENSG00000133739	LRRCC1	splice_acceptor_variant	HIGH	0	0	0	0	0	0	0	0	1	0	0	0	0	0	0	0	0	0	0	0	0	0	0	0	1
ENSG00000093167	LRRFIP2	splice_acceptor_variant	HIGH	0	0	0	0	0	0	0	0	0	1	0	0	0	0	0	0	0	0	0	0	0	0	0	0	1
ENSG00000133640	LRRIQ1	splice_acceptor_variant	HIGH	1	0	0	0	0	0	0	0	0	0	0	0	0	0	0	0	0	0	0	0	0	0	0	0	1
ENSG00000161036	LRWD1	splice_acceptor_variant	HIGH	0	1	0	0	0	0	0	0	0	0	0	0	0	0	0	0	0	0	0	0	0	0	0	0	1
ENSG00000130592	LSP1	splice_acceptor_variant	HIGH	1	0	0	0	0	0	0	0	0	0	0	0	0	0	0	0	0	0	0	0	0	0	0	0	1
ENSG00000226979	LTA	splice_acceptor_variant	HIGH	0	0	0	0	1	0	0	0	0	0	0	0	0	0	0	0	0	0	0	0	0	0	0	0	1
ENSG00000227507	LTB	splice_acceptor_variant	HIGH	0	0	0	0	0	0	0	0	0	0	0	0	0	0	0	0	0	0	0	0	1	0	0	0	1
ENSG00000049323	LTBP1	splice_acceptor_variant	HIGH	0	0	0	0	0	0	1	0	0	0	0	0	0	0	0	0	0	0	0	0	0	0	0	0	1
ENSG00000119681	LTBP2	splice_acceptor_variant	HIGH	0	0	1	0	0	0	0	0	0	0	0	0	0	0	0	0	0	0	0	0	0	0	0	0	1
ENSG00000146963	LUC7L2	splice_acceptor_variant	HIGH	0	1	0	0	0	0	0	0	0	0	0	0	0	0	0	0	0	0	0	0	0	0	0	0	1
ENSG00000176956	LY6H	splice_acceptor_variant	HIGH	1	0	0	0	0	0	0	0	0	0	0	0	0	0	0	0	0	0	0	0	0	0	0	0	1
ENSG00000160886	LY6K	splice_acceptor_variant	HIGH	0	0	0	0	0	0	0	0	0	0	0	0	1	0	0	0	0	0	0	0	0	0	0	0	1
ENSG00000254087	LYN	splice_acceptor_variant	HIGH	0	0	0	0	0	0	0	0	0	0	0	0	0	1	0	0	0	0	0	0	0	0	0	0	1
ENSG00000150551	LYPD1	splice_acceptor_variant	HIGH	0	0	0	0	0	0	0	0	0	0	0	0	1	0	0	0	0	0	0	0	0	0	0	0	1
ENSG00000011009	LYPLA2	splice_acceptor_variant	HIGH	1	0	0	0	0	0	0	0	0	0	0	0	0	0	0	0	0	0	0	0	0	0	0	0	1
ENSG00000143669	LYST	splice_acceptor_variant	HIGH	0	0	1	0	0	0	0	0	0	0	0	0	0	0	0	0	0	0	0	0	0	0	0	0	1
ENSG00000133800	LYVE1	splice_acceptor_variant	HIGH	0	0	0	0	0	0	0	0	0	0	0	0	0	0	0	0	0	0	0	1	0	0	0	0	1
ENSG00000162441	LZIC	splice_acceptor_variant	HIGH	0	0	0	0	0	0	0	0	0	0	0	1	0	0	0	0	0	0	0	0	0	0	0	0	1
ENSG00000183833	MAATS1	splice_acceptor_variant	HIGH	0	0	0	0	1	0	0	0	0	0	0	0	0	0	0	0	0	0	0	0	0	0	0	0	1
ENSG00000133315	MACROD1	splice_acceptor_variant	HIGH	0	1	0	0	0	0	0	0	0	0	0	0	0	0	0	0	0	0	0	0	0	0	0	0	1
ENSG00000002822	MAD1L1	splice_acceptor_variant	HIGH	1	0	0	0	0	0	0	0	0	0	0	0	0	0	0	0	0	0	0	0	0	0	0	0	1
ENSG00000176774	MAGEB18	splice_acceptor_variant	HIGH	0	0	0	0	1	0	0	0	0	0	0	0	0	0	0	0	0	0	0	0	0	0	0	0	1
ENSG00000187391	MAGI2	splice_acceptor_variant	HIGH	0	0	0	0	1	0	0	0	0	0	0	0	0	0	0	0	0	0	0	0	0	0	0	0	1
ENSG00000165072	MAMDC2	splice_acceptor_variant	HIGH	0	0	0	0	0	0	0	0	0	1	0	0	0	0	0	0	0	0	0	0	0	0	0	0	1
ENSG00000112893	MAN2A1	splice_acceptor_variant	HIGH	1	0	0	0	0	0	0	0	0	0	0	0	0	0	0	0	0	0	0	0	0	0	0	0	1
ENSG00000013288	MAN2B2	splice_acceptor_variant	HIGH	0	0	0	0	0	0	0	1	0	0	0	0	0	0	0	0	0	0	0	0	0	0	0	0	1
ENSG00000111261	MANSC1	splice_acceptor_variant	HIGH	0	0	1	0	0	0	0	0	0	0	0	0	0	0	0	0	0	0	0	0	0	0	0	0	1
ENSG00000078018	MAP2	splice_acceptor_variant	HIGH	0	0	0	0	0	0	0	0	0	0	0	0	0	0	0	0	0	0	0	0	1	0	0	0	1
ENSG00000137764	MAP2K5	splice_acceptor_variant	HIGH	0	1	0	0	0	0	0	0	0	0	0	0	0	0	0	0	0	0	0	0	0	0	0	0	1
ENSG00000104814	MAP4K1	splice_acceptor_variant	HIGH	0	0	0	0	0	0	0	0	0	0	0	0	0	0	0	0	0	0	0	0	1	0	0	0	1
ENSG00000135525	MAP7	splice_acceptor_variant	HIGH	0	0	0	0	0	0	0	0	0	0	0	0	1	0	0	0	0	0	0	0	0	0	0	0	1
ENSG00000185386	MAPK11	splice_acceptor_variant	HIGH	1	0	0	0	0	0	0	0	0	0	0	0	0	0	0	0	0	0	0	0	0	0	0	0	1
ENSG00000141639	MAPK4	splice_acceptor_variant	HIGH	0	0	1	0	0	0	0	0	0	0	0	0	0	0	0	0	0	0	0	0	0	0	0	0	1
ENSG00000121653	MAPK8IP1	splice_acceptor_variant	HIGH	0	0	0	0	0	0	0	0	0	0	0	0	0	0	0	0	1	0	0	0	0	0	0	0	1
ENSG00000138834	MAPK8IP3	splice_acceptor_variant	HIGH	1	0	0	0	0	0	0	0	0	0	0	0	0	0	0	0	0	0	0	0	0	0	0	0	1
ENSG00000089022	MAPKAPK5	splice_acceptor_variant	HIGH	0	0	0	0	0	0	0	0	0	0	0	0	0	0	0	0	0	0	0	1	0	0	0	0	1
ENSG00000137802	MAPKBP1	splice_acceptor_variant	HIGH	0	0	0	0	1	0	0	0	0	0	0	0	0	0	0	0	0	0	0	0	0	0	0	0	1
ENSG00000186868	MAPT	splice_acceptor_variant	HIGH	0	0	0	0	0	0	0	0	0	0	0	1	0	0	0	0	0	0	0	0	0	0	0	0	1
ENSG00000019169	MARCO	splice_acceptor_variant	HIGH	0	0	0	1	0	0	0	0	0	0	0	0	0	0	0	0	0	0	0	0	0	0	0	0	1
ENSG00000072518	MARK2	splice_acceptor_variant	HIGH	0	0	1	0	0	0	0	0	0	0	0	0	0	0	0	0	0	0	0	0	0	0	0	0	1
ENSG00000009724	MASP2	splice_acceptor_variant	HIGH	0	0	0	1	0	0	0	0	0	0	0	0	0	0	0	0	0	0	0	0	0	0	0	0	1
ENSG00000007264	MATK	splice_acceptor_variant	HIGH	0	1	0	0	0	0	0	0	0	0	0	0	0	0	0	0	0	0	0	0	0	0	0	0	1
ENSG00000134046	MBD2	splice_acceptor_variant	HIGH	0	0	0	0	1	0	0	0	0	0	0	0	0	0	0	0	0	0	0	0	0	0	0	0	1
ENSG00000011258	MBTD1	splice_acceptor_variant	HIGH	0	0	0	0	0	0	0	0	0	0	0	0	0	0	1	0	0	0	0	0	0	0	0	0	1
ENSG00000140943	MBTPS1	splice_acceptor_variant	HIGH	0	1	0	0	0	0	0	0	0	0	0	0	0	0	0	0	0	0	0	0	0	0	0	0	1
ENSG00000076706	MCAM	splice_acceptor_variant	HIGH	0	0	0	0	1	0	0	0	0	0	0	0	0	0	0	0	0	0	0	0	0	0	0	0	1
ENSG00000171444	MCC	splice_acceptor_variant	HIGH	0	1	0	0	0	0	0	0	0	0	0	0	0	0	0	0	0	0	0	0	0	0	0	0	1
ENSG00000078070	MCCC1	splice_acceptor_variant	HIGH	0	0	0	0	1	0	0	0	0	0	0	0	0	0	0	0	0	0	0	0	0	0	0	0	1
ENSG00000065328	MCM10	splice_acceptor_variant	HIGH	0	0	0	0	0	0	0	0	0	0	0	0	0	0	0	0	1	0	0	0	0	0	0	0	1
ENSG00000160294	MCM3AP	splice_acceptor_variant	HIGH	0	0	0	1	0	0	0	0	0	0	0	0	0	0	0	0	0	0	0	0	0	0	0	0	1
ENSG00000166508	MCM7	splice_acceptor_variant	HIGH	0	1	0	0	0	0	0	0	0	0	0	0	0	0	0	0	0	0	0	0	0	0	0	0	1
ENSG00000140563	MCTP2	splice_acceptor_variant	HIGH	0	0	0	0	0	0	0	0	0	0	0	0	0	0	0	0	0	0	0	0	1	0	0	0	1
ENSG00000151376	ME3	splice_acceptor_variant	HIGH	0	0	0	0	0	0	0	0	0	0	0	0	1	0	0	0	0	0	0	0	0	0	0	0	1
ENSG00000180182	MED14	splice_acceptor_variant	HIGH	0	0	0	0	1	0	0	0	0	0	0	0	0	0	0	0	0	0	0	0	0	0	0	0	1
ENSG00000008838	MED24	splice_acceptor_variant	HIGH	0	0	0	0	0	0	0	0	0	0	0	0	0	0	0	0	0	0	1	0	0	0	0	0	1
ENSG00000108590	MED31	splice_acceptor_variant	HIGH	0	1	0	0	0	0	0	0	0	0	0	0	0	0	0	0	0	0	0	0	0	0	0	0	1
ENSG00000068305	MEF2A	splice_acceptor_variant	HIGH	0	1	0	0	0	0	0	0	0	0	0	0	0	0	0	0	0	0	0	0	0	0	0	0	1
ENSG00000164024	METAP1	splice_acceptor_variant	HIGH	0	0	0	0	1	0	0	0	0	0	0	0	0	0	0	0	0	0	0	0	0	0	0	0	1
ENSG00000127804	METTL16	splice_acceptor_variant	HIGH	0	0	0	0	0	0	0	0	0	0	0	0	0	0	0	0	0	0	0	0	1	0	0	0	1
ENSG00000165819	METTL3	splice_acceptor_variant	HIGH	1	0	0	0	0	0	0	0	0	0	0	0	0	0	0	0	0	0	0	0	0	0	0	0	1
ENSG00000206562	METTL6	splice_acceptor_variant	HIGH	0	0	0	1	0	0	0	0	0	0	0	0	0	0	0	0	0	0	0	0	0	0	0	0	1
ENSG00000205639	MFSD2B	splice_acceptor_variant	HIGH	0	1	0	0	0	0	0	0	0	0	0	0	0	0	0	0	0	0	0	0	0	0	0	0	1
ENSG00000170430	MGMT	splice_acceptor_variant	HIGH	1	0	0	0	0	0	0	0	0	0	0	0	0	0	0	0	0	0	0	0	0	0	0	0	1
ENSG00000154305	MIA3	splice_acceptor_variant	HIGH	0	0	0	0	0	0	0	0	0	0	1	0	0	0	0	0	0	0	0	0	0	0	0	0	1
ENSG00000101752	MIB1	splice_acceptor_variant	HIGH	0	0	0	0	1	0	0	0	0	0	0	0	0	0	0	0	0	0	0	0	0	0	0	0	1
ENSG00000204520	MICA	splice_acceptor_variant	HIGH	0	0	0	1	0	0	0	0	0	0	0	0	0	0	0	0	0	0	0	0	0	0	0	0	1
ENSG00000133816	MICAL2	splice_acceptor_variant	HIGH	0	0	0	0	0	0	0	0	0	0	0	0	1	0	0	0	0	0	0	0	0	0	0	0	1
ENSG00000155970	MICU3	splice_acceptor_variant	HIGH	0	0	0	0	1	0	0	0	0	0	0	0	0	0	0	0	0	0	0	0	0	0	0	0	1
ENSG00000101871	MID1	splice_acceptor_variant	HIGH	0	0	0	0	1	0	0	0	0	0	0	0	0	0	0	0	0	0	0	0	0	0	0	0	1
ENSG00000240972	MIF	splice_acceptor_variant	HIGH	0	0	0	0	0	0	0	0	0	1	0	0	0	0	0	0	0	0	0	0	0	0	0	0	1
ENSG00000099875	MKNK2	splice_acceptor_variant	HIGH	0	1	0	0	0	0	0	0	0	0	0	0	0	0	0	0	0	0	0	0	0	0	0	0	1
ENSG00000178053	MLF1	splice_acceptor_variant	HIGH	0	0	0	0	0	0	0	0	0	0	1	0	0	0	0	0	0	0	0	0	0	0	0	0	1
ENSG00000119684	MLH3	splice_acceptor_variant	HIGH	0	0	0	0	0	0	0	0	0	0	0	0	0	0	0	0	1	0	0	0	0	0	0	0	1
ENSG00000275023	MLLT6	splice_acceptor_variant	HIGH	0	1	0	0	0	0	0	0	0	0	0	0	0	0	0	0	0	0	0	0	0	0	0	0	1
ENSG00000115648	MLPH	splice_acceptor_variant	HIGH	0	0	1	0	0	0	0	0	0	0	0	0	0	0	0	0	0	0	0	0	0	0	0	0	1
ENSG00000139428	MMAB	splice_acceptor_variant	HIGH	0	0	1	0	0	0	0	0	0	0	0	0	0	0	0	0	0	0	0	0	0	0	0	0	1
ENSG00000136297	MMD2	splice_acceptor_variant	HIGH	0	0	0	0	0	0	1	0	0	0	0	0	0	0	0	0	0	0	0	0	0	0	0	0	1
ENSG00000142606	MMEL1	splice_acceptor_variant	HIGH	0	0	0	0	0	0	0	0	0	0	1	0	0	0	0	0	0	0	0	0	0	0	0	0	1
ENSG00000196611	MMP1	splice_acceptor_variant	HIGH	0	0	0	0	0	0	0	0	0	0	0	1	0	0	0	0	0	0	0	0	0	0	0	0	1
ENSG00000198598	MMP17	splice_acceptor_variant	HIGH	1	0	0	0	0	0	0	0	0	0	0	0	0	0	0	0	0	0	0	0	0	0	0	0	1
ENSG00000087245	MMP2	splice_acceptor_variant	HIGH	0	1	0	0	0	0	0	0	0	0	0	0	0	0	0	0	0	0	0	0	0	0	0	0	1
ENSG00000118113	MMP8	splice_acceptor_variant	HIGH	0	0	0	0	0	0	0	0	1	0	0	0	0	0	0	0	0	0	0	0	0	0	0	0	1
ENSG00000155229	MMS19	splice_acceptor_variant	HIGH	0	0	0	0	0	0	0	0	0	0	0	0	0	0	0	0	0	0	0	0	0	1	0	0	1
ENSG00000106384	MOGAT3	splice_acceptor_variant	HIGH	0	0	0	0	0	0	1	0	0	0	0	0	0	0	0	0	0	0	0	0	0	0	0	0	1
ENSG00000114487	MORC1	splice_acceptor_variant	HIGH	0	1	0	0	0	0	0	0	0	0	0	0	0	0	0	0	0	0	0	0	0	0	0	0	1
ENSG00000116151	MORN1	splice_acceptor_variant	HIGH	0	0	0	0	0	1	0	0	0	0	0	0	0	0	0	0	0	0	0	0	0	0	0	0	1
ENSG00000155363	MOV10	splice_acceptor_variant	HIGH	0	1	0	0	0	0	0	0	0	0	0	0	0	0	0	0	0	0	0	0	0	0	0	0	1
ENSG00000079931	MOXD1	splice_acceptor_variant	HIGH	0	0	0	1	0	0	0	0	0	0	0	0	0	0	0	0	0	0	0	0	0	0	0	0	1
ENSG00000179832	MROH1	splice_acceptor_variant	HIGH	1	0	0	0	0	0	0	0	0	0	0	0	0	0	0	0	0	0	0	0	0	0	0	0	1
ENSG00000171495	MROH2B	splice_acceptor_variant	HIGH	0	1	0	0	0	0	0	0	0	0	0	0	0	0	0	0	0	0	0	0	0	0	0	0	1
ENSG00000204839	MROH6	splice_acceptor_variant	HIGH	0	0	0	0	1	0	0	0	0	0	0	0	0	0	0	0	0	0	0	0	0	0	0	0	1
ENSG00000172172	MRPL13	splice_acceptor_variant	HIGH	0	1	0	0	0	0	0	0	0	0	0	0	0	0	0	0	0	0	0	0	0	0	0	0	1
ENSG00000136522	MRPL47	splice_acceptor_variant	HIGH	0	0	0	0	0	1	0	0	0	0	0	0	0	0	0	0	0	0	0	0	0	0	0	0	1
ENSG00000173141	MRPL57	splice_acceptor_variant	HIGH	0	0	0	0	0	0	1	0	0	0	0	0	0	0	0	0	0	0	0	0	0	0	0	0	1
ENSG00000143436	MRPL9	splice_acceptor_variant	HIGH	0	0	0	0	1	0	0	0	0	0	0	0	0	0	0	0	0	0	0	0	0	0	0	0	1
ENSG00000239789	MRPS17	splice_acceptor_variant	HIGH	0	0	0	0	0	0	0	0	0	1	0	0	0	0	0	0	0	0	0	0	0	0	0	0	1
ENSG00000096080	MRPS18A	splice_acceptor_variant	HIGH	0	0	1	0	0	0	0	0	0	0	0	0	0	0	0	0	0	0	0	0	0	0	0	0	1
ENSG00000175110	MRPS22	splice_acceptor_variant	HIGH	0	0	0	0	0	0	1	0	0	0	0	0	0	0	0	0	0	0	0	0	0	0	0	0	1
ENSG00000062582	MRPS24	splice_acceptor_variant	HIGH	0	1	0	0	0	0	0	0	0	0	0	0	0	0	0	0	0	0	0	0	0	0	0	0	1
ENSG00000147586	MRPS28	splice_acceptor_variant	HIGH	0	0	1	0	0	0	0	0	0	0	0	0	0	0	0	0	0	0	0	0	0	0	0	0	1
ENSG00000053372	MRTO4	splice_acceptor_variant	HIGH	0	0	0	0	0	0	0	0	0	0	0	0	0	0	1	0	0	0	0	0	0	0	0	0	1
ENSG00000071203	MS4A12	splice_acceptor_variant	HIGH	0	0	0	0	0	0	0	0	0	1	0	0	0	0	0	0	0	0	0	0	0	0	0	0	1
ENSG00000166928	MS4A14	splice_acceptor_variant	HIGH	0	1	0	0	0	0	0	0	0	0	0	0	0	0	0	0	0	0	0	0	0	0	0	0	1
ENSG00000166930	MS4A5	splice_acceptor_variant	HIGH	0	0	0	0	0	0	0	0	0	0	0	0	0	0	0	0	1	0	0	0	0	0	0	0	1
ENSG00000120458	MSANTD2	splice_acceptor_variant	HIGH	0	1	0	0	0	0	0	0	0	0	0	0	0	0	0	0	0	0	0	0	0	0	0	0	1
ENSG00000251349	MSANTD3-TMEFF1	splice_acceptor_variant	HIGH	0	0	0	0	0	0	0	0	0	1	0	0	0	0	0	0	0	0	0	0	0	0	0	0	1
ENSG00000204410	MSH5	splice_acceptor_variant	HIGH	1	0	0	0	0	0	0	0	0	0	0	0	0	0	0	0	0	0	0	0	0	0	0	0	1
ENSG00000255152	MSH5-SAPCD1	splice_acceptor_variant	HIGH	1	0	0	0	0	0	0	0	0	0	0	0	0	0	0	0	0	0	0	0	0	0	0	0	1
ENSG00000052802	MSMO1	splice_acceptor_variant	HIGH	0	0	0	0	0	0	0	0	0	0	0	1	0	0	0	0	0	0	0	0	0	0	0	0	1
[truncated: 169,893 more rows]
