# Supplementary material for: Analysis of 3760 hematologic malignancies reveals rare transcriptomic aberrations of driver genes
Source: Genome Med. 2024 May 20;16:70. doi: 10.1186/s13073-024-01331-6 (PMC11103968; doi:10.1186/s13073-024-01331-6)
Supplement: Supplementary file 9 — Additional file 9: Table S8. Number of splicing outliers aggregated by disease entities and genes. [file 13073_2024_1331_MOESM9_ESM.csv]

GeneID	GeneSymbol	AML	MDS	MPN	CLL	MM	BCP-ALL	CMML	Mastocytosis	CML	T-NHL	T-ALL	MDS/MPN-U	MZL	MCL	HCL	aCML	HGBL	LPL	MDS/MPN-RS-T	CLPD-NK	FL	B-NHL	HCL-V	MGUS	Total
ENSG00000150991	UBC	8	14	7	3	12	2	4	0	1	0	1	4	0	1	1	2	1	0	1	0	0	1	0	0	63
ENSG00000131269	ABCB7	12	7	5	1	2	4	2	1	1	3	1	0	2	1	0	1	0	0	2	2	2	1	0	0	50
ENSG00000174501	ANKRD36C	15	8	5	4	3	4	1	1	1	0	0	1	0	0	0	0	0	2	0	0	0	0	0	0	45
ENSG00000161203	AP2M1	11	15	4	1	2	2	0	1	0	2	0	0	0	2	0	0	0	0	1	1	0	0	1	0	43
ENSG00000012223	LTF	3	8	3	1	3	2	2	3	2	0	1	6	2	0	0	2	1	0	1	0	0	0	0	0	40
ENSG00000135976	ANKRD36	14	5	3	1	3	2	0	2	1	2	0	1	1	1	0	0	1	1	0	0	1	0	0	0	39
ENSG00000169045	HNRNPH1	13	9	1	6	0	1	1	2	0	1	0	1	0	1	0	0	0	0	1	1	0	0	0	0	38
ENSG00000119655	NPC2	5	7	7	3	2	2	3	1	1	0	1	0	0	1	0	1	1	1	2	0	0	0	0	0	38
ENSG00000196465	MYL6B	16	13	0	1	2	0	1	0	0	0	0	0	1	0	0	0	1	2	0	0	0	0	0	0	37
ENSG00000138385	SSB	8	9	4	2	0	4	0	0	1	1	1	1	2	1	0	1	0	0	0	0	1	0	0	0	36
ENSG00000137154	RPS6	3	11	2	1	4	0	3	1	0	0	1	1	1	2	0	0	1	0	2	0	0	0	1	0	34
ENSG00000104043	ATP8B4	16	10	2	0	0	0	0	0	1	0	0	3	0	0	0	0	0	0	0	0	1	0	0	0	33
ENSG00000005381	MPO	9	11	4	1	1	2	2	0	1	0	0	0	1	0	0	0	0	0	1	0	0	0	0	0	33
ENSG00000101972	STAG2	15	9	2	0	1	0	0	1	0	0	0	4	0	0	0	1	0	0	0	0	0	0	0	0	33
ENSG00000008128	CDK11A	5	8	5	3	0	2	1	1	0	0	1	1	2	0	0	0	1	0	1	0	0	1	0	0	32
ENSG00000134516	DOCK2	10	6	7	3	0	0	1	1	1	0	0	2	0	0	0	0	0	0	1	0	0	0	0	0	32
ENSG00000231389	HLA-DPA1	8	6	4	2	0	2	1	1	0	0	1	0	0	0	1	2	2	1	0	1	0	0	0	0	32
ENSG00000142347	MYO1F	8	6	4	1	0	1	0	1	1	1	0	1	0	3	1	2	0	1	0	1	0	0	0	0	32
ENSG00000081237	PTPRC	4	7	3	4	0	1	2	2	0	1	2	0	0	2	1	0	1	1	0	0	0	0	1	0	32
ENSG00000126524	SBDS	6	5	1	4	1	3	1	0	0	0	1	0	1	0	2	2	2	1	2	0	0	0	0	0	32
ENSG00000268400	AC008763.2	8	5	4	0	4	1	2	0	0	1	0	2	0	0	0	0	0	0	0	2	2	0	0	0	31
ENSG00000203710	CR1	7	8	3	0	0	0	1	0	2	0	1	1	2	1	0	3	0	0	1	0	1	0	0	0	31
ENSG00000011052	NME1-NME2	12	8	2	1	4	1	0	1	0	0	0	0	0	1	0	1	0	0	0	0	0	0	0	0	31
ENSG00000101596	SMCHD1	1	12	4	3	1	2	0	1	1	0	0	1	1	0	0	2	0	1	1	0	0	0	0	0	31
ENSG00000172232	AZU1	4	13	2	0	0	0	3	1	1	0	1	0	0	1	0	1	0	0	3	0	0	0	0	0	30
ENSG00000248333	CDK11B	5	8	5	3	0	1	1	1	0	0	1	1	2	0	0	0	1	0	1	0	0	0	0	0	30
ENSG00000115677	HDLBP	8	9	5	1	0	1	0	1	0	0	1	1	0	0	0	0	0	0	1	0	1	1	0	0	30
ENSG00000076944	STXBP2	8	5	4	1	4	1	2	0	0	1	0	1	0	0	0	1	0	0	0	0	2	0	0	0	30
ENSG00000130227	XPO7	5	12	3	1	1	0	1	0	0	0	0	1	0	2	0	0	1	2	1	0	0	0	0	0	30
ENSG00000149311	ATM	3	5	3	5	2	2	0	0	0	5	0	1	0	3	0	0	0	0	0	0	0	0	0	0	29
ENSG00000239839	DEFA3	3	14	3	0	0	1	1	1	1	1	0	0	1	0	0	2	0	0	0	0	1	0	0	0	29
ENSG00000079805	DNM2	7	7	4	0	0	2	0	1	0	0	5	0	0	0	0	1	1	0	0	0	0	1	0	0	29
ENSG00000144848	ATG3	10	5	2	1	1	0	0	1	1	1	1	3	0	0	1	1	0	0	0	0	0	0	0	0	28
ENSG00000119535	CSF3R	7	5	6	0	0	0	0	1	1	0	0	4	0	1	0	1	0	1	0	0	1	0	0	0	28
ENSG00000144713	RPL32	6	2	3	2	2	5	0	1	0	1	1	0	1	1	0	1	0	1	1	0	0	0	0	0	28
ENSG00000137076	TLN1	8	12	2	2	1	0	0	1	0	0	1	0	0	0	0	0	1	0	0	0	0	0	0	0	28
ENSG00000129003	VPS13C	5	7	0	6	2	1	0	0	0	0	3	0	0	0	1	0	1	0	0	1	0	1	0	0	28
ENSG00000105993	DNAJB6	6	4	2	3	0	1	1	1	0	0	0	1	0	2	1	1	0	0	0	0	1	3	0	0	27
ENSG00000223609	HBD	1	24	0	0	1	0	0	0	0	0	0	1	0	0	0	0	0	0	0	0	0	0	0	0	27
ENSG00000180198	RCC1	5	7	5	2	1	2	0	1	0	0	0	2	0	0	0	0	1	0	0	1	0	0	0	0	27
ENSG00000173821	RNF213	6	8	5	2	0	1	0	0	0	0	2	1	1	0	0	0	0	0	0	1	0	0	0	0	27
ENSG00000121741	ZMYM2	2	5	3	4	1	2	2	0	0	0	1	1	1	0	0	0	1	1	1	0	1	0	1	0	27
ENSG00000085265	FCN1	6	6	5	0	0	2	0	1	1	2	0	1	1	0	0	0	1	0	0	0	0	0	0	0	26
ENSG00000266714	MYO15B	9	7	3	1	0	0	0	0	0	0	1	0	0	0	0	0	1	2	2	0	0	0	0	0	26
ENSG00000172661	WASHC2C	6	9	3	1	0	1	1	0	1	0	0	1	0	0	0	0	1	0	1	1	0	0	0	0	26
ENSG00000179869	ABCA13	4	9	6	0	0	0	2	0	1	0	0	1	0	0	0	1	1	0	0	0	0	0	0	0	25
ENSG00000141480	ARRB2	6	8	3	0	1	1	0	1	2	0	0	1	0	0	0	1	0	0	0	1	0	0	0	0	25
ENSG00000141568	FOXK2	8	6	3	2	1	1	1	0	0	1	0	1	0	0	0	0	1	0	0	0	0	0	0	0	25
ENSG00000184445	KNTC1	7	7	1	2	5	1	0	0	0	0	0	1	0	0	0	0	1	0	0	0	0	0	0	0	25
ENSG00000186652	PRG2	6	10	4	0	2	0	0	1	0	0	0	1	0	0	0	1	0	0	0	0	0	0	0	0	25
ENSG00000104312	RIPK2	9	6	3	1	1	1	1	1	0	0	0	0	0	0	0	0	0	1	1	0	0	0	0	0	25
ENSG00000152818	UTRN	5	5	1	1	1	1	1	0	0	1	2	3	1	0	0	1	1	0	0	0	0	1	0	0	25
ENSG00000014216	CAPN1	4	8	2	3	0	2	0	1	0	0	1	1	0	0	0	2	0	0	0	0	0	0	0	0	24
ENSG00000122497	NBPF14	5	7	1	1	0	0	3	1	0	0	2	0	0	0	1	0	1	0	1	0	0	1	0	0	24
ENSG00000134242	PTPN22	3	7	2	3	0	1	1	1	2	0	1	1	1	0	0	1	0	0	0	0	0	0	0	0	24
ENSG00000063978	RNF4	6	7	1	5	2	0	0	1	0	0	1	1	0	0	0	0	0	0	0	0	0	0	0	0	24
ENSG00000137642	SORL1	5	8	4	0	0	1	1	0	3	1	0	0	0	0	0	0	0	1	0	0	0	0	0	0	24
ENSG00000116209	TMEM59	6	5	3	4	0	1	0	0	0	0	0	1	0	1	0	0	0	1	1	0	0	1	0	0	24
ENSG00000130985	UBA1	4	11	4	0	0	3	0	0	0	0	0	0	0	1	0	0	1	0	0	0	0	0	0	0	24
ENSG00000155313	USP25	4	5	2	1	0	1	2	1	1	0	0	4	1	1	0	0	0	1	0	0	0	0	0	0	24
ENSG00000270249	AC093668.1_2	8	5	1	1	1	1	0	0	1	0	2	1	0	0	0	0	1	0	0	0	0	1	0	0	23
ENSG00000286185	AC242842.3	3	7	1	6	0	0	3	0	0	0	0	0	0	2	0	0	1	0	0	0	0	0	0	0	23
ENSG00000138772	ANXA3	2	10	5	1	0	0	2	1	0	0	0	0	1	0	0	1	0	0	0	0	0	0	0	0	23
ENSG00000204936	CD177	2	9	7	0	0	0	0	2	1	0	1	0	0	0	0	0	0	1	0	0	0	0	0	0	23
ENSG00000130816	DNMT1	7	9	2	1	0	0	0	1	0	0	1	1	0	0	0	0	0	1	0	0	0	0	0	0	23
ENSG00000109917	ZPR1	9	5	3	2	0	0	0	1	0	0	0	1	0	1	0	0	1	0	0	0	0	0	0	0	23
ENSG00000101425	BPI	3	5	6	0	0	0	1	2	1	0	1	1	0	1	0	1	0	0	0	0	0	0	0	0	22
ENSG00000019582	CD74	3	3	3	1	2	0	0	2	0	2	0	0	0	2	1	2	0	1	0	0	0	0	0	0	22
ENSG00000196924	FLNA	6	7	1	1	0	1	2	0	0	0	0	0	0	3	0	0	0	0	0	0	0	0	1	0	22
ENSG00000263001	GTF2I	5	6	2	1	1	0	1	0	2	0	1	1	0	0	0	1	0	1	0	0	0	0	0	0	22
ENSG00000254709	IGLL5	6	4	0	1	8	0	2	0	0	0	0	0	0	0	0	0	0	0	0	0	1	0	0	0	22
ENSG00000169896	ITGAM	2	10	3	0	0	1	1	0	0	0	0	2	0	1	1	0	0	0	0	0	0	1	0	0	22
ENSG00000160255	ITGB2	6	4	1	3	0	2	2	0	0	1	1	0	0	1	0	0	0	0	1	0	0	0	0	0	22
ENSG00000118113	MMP8	3	8	2	0	1	1	2	0	0	1	0	0	0	0	0	1	1	1	1	0	0	0	0	0	22
ENSG00000285238	AC006064.6	4	7	3	3	0	0	1	0	0	1	0	0	0	0	0	0	0	0	1	0	0	1	0	0	21
ENSG00000263264	AC119396.1	4	6	0	4	0	2	0	0	1	1	0	0	1	0	0	1	1	0	0	0	0	0	0	0	21
ENSG00000254979	AP000781.2	4	9	3	0	2	0	0	1	0	0	0	1	0	0	0	1	0	0	0	0	0	0	0	0	21
ENSG00000047365	ARAP2	0	6	4	0	0	3	2	0	0	0	1	2	0	0	0	0	2	1	0	0	0	0	0	0	21
ENSG00000029363	BCLAF1	2	6	1	4	0	1	0	0	0	0	0	1	1	1	0	1	0	1	0	1	0	1	0	0	21
ENSG00000121691	CAT	4	4	1	1	0	1	1	2	1	0	1	1	1	0	0	1	0	0	1	0	0	1	0	0	21
ENSG00000133773	CCDC59	4	8	3	1	0	0	1	0	0	0	1	0	0	0	0	0	2	0	0	0	0	0	1	0	21
ENSG00000215301	DDX3X	7	5	1	4	1	0	1	0	0	0	0	0	0	1	0	0	0	0	0	0	0	1	0	0	21
ENSG00000100985	MMP9	1	1	8	0	1	0	2	1	2	0	0	2	0	1	0	1	0	1	0	0	0	0	0	0	21
ENSG00000172890	NADSYN1	2	7	1	2	1	1	2	0	0	1	1	0	0	2	0	0	0	1	0	0	0	0	0	0	21
ENSG00000271425	NBPF10	3	7	1	6	0	0	2	0	0	0	0	0	0	1	0	0	1	0	0	0	0	0	0	0	21
ENSG00000068831	RASGRP2	5	5	1	2	0	2	1	1	0	0	1	2	0	0	0	0	1	0	0	0	0	0	0	0	21
ENSG00000182899	RPL35A	5	2	0	4	0	2	2	0	0	0	2	0	0	0	0	0	1	0	1	0	1	1	0	0	21
ENSG00000267645	AC105052.3	5	4	2	4	0	1	0	0	0	0	1	1	0	0	0	0	1	0	0	0	0	1	0	0	20
ENSG00000197043	ANXA6	1	7	2	1	0	1	3	0	1	0	0	1	0	0	1	1	0	0	0	0	0	1	0	0	20
ENSG00000084234	APLP2	5	5	2	1	2	0	2	0	0	1	1	0	0	0	0	0	0	1	0	0	0	0	0	0	20
ENSG00000135387	CAPRIN1	5	3	1	3	0	1	2	1	0	0	0	2	0	0	1	1	0	0	0	0	0	0	0	0	20
ENSG00000153922	CHD1	2	4	2	6	0	1	1	0	0	0	0	0	0	1	0	0	1	1	0	0	1	0	0	0	20
ENSG00000111642	CHD4	3	7	3	3	0	0	1	0	0	1	0	0	0	0	0	0	0	0	1	0	0	1	0	0	20
ENSG00000173020	GRK2	4	7	2	1	0	1	1	1	0	0	1	0	0	0	0	0	1	0	0	0	0	1	0	0	20
ENSG00000152601	MBNL1	6	6	0	3	0	0	2	0	0	1	0	0	0	1	0	1	0	0	0	0	0	0	0	0	20
ENSG00000123066	MED13L	8	7	0	2	0	1	1	0	0	0	0	0	0	0	0	0	0	1	0	0	0	0	0	0	20
ENSG00000196535	MYO18A	8	7	3	0	0	1	0	0	0	0	0	1	0	0	0	0	0	0	0	0	0	0	0	0	20
ENSG00000203836	NBPF24	5	5	1	2	0	0	2	1	0	0	0	0	0	0	1	0	1	0	1	0	0	1	0	0	20
ENSG00000168255	POLR2J3	5	3	2	1	1	1	0	0	1	0	2	1	0	0	0	0	1	0	0	0	0	2	0	0	20
ENSG00000153827	TRIP12	5	7	1	2	0	1	1	1	0	0	0	0	1	0	0	0	1	0	0	0	0	0	0	0	20
ENSG00000071127	WDR1	4	13	1	0	0	0	0	0	1	0	0	0	0	0	0	0	0	0	1	0	0	0	0	0	20
ENSG00000010244	ZNF207	9	3	2	1	1	1	1	1	0	0	1	0	0	0	0	0	0	0	0	0	0	0	0	0	20
ENSG00000064687	ABCA7	2	7	1	2	1	1	0	0	0	0	0	0	0	2	0	2	0	1	0	0	0	0	0	0	19
ENSG00000258461	AC012651.1	4	5	3	1	0	1	0	1	1	0	0	1	0	1	0	0	0	1	0	0	0	0	0	0	19
ENSG00000029534	ANK1	2	11	4	0	0	0	0	0	0	0	0	1	0	1	0	0	0	0	0	0	0	0	0	0	19
ENSG00000075884	ARHGAP15	3	4	3	1	2	1	2	1	0	0	1	1	0	0	0	0	0	0	0	0	0	0	0	0	19
ENSG00000092529	CAPN3	4	5	3	1	0	1	0	1	1	0	0	1	0	1	0	0	0	1	0	0	0	0	0	0	19
ENSG00000064012	CASP8	3	5	1	0	0	0	1	2	0	0	3	2	0	0	0	0	1	0	0	0	1	0	0	0	19
ENSG00000131778	CHD1L	4	4	2	1	2	0	2	0	1	0	1	1	0	0	0	0	0	0	0	0	0	0	1	0	19
ENSG00000136732	GYPC	3	4	0	2	0	2	0	1	1	0	0	0	0	0	1	0	0	0	4	1	0	0	0	0	19
ENSG00000109971	HSPA8	4	5	4	2	0	1	0	0	0	0	0	1	0	0	0	0	0	0	0	0	0	1	1	0	19
ENSG00000178035	IMPDH2	9	3	2	0	0	2	0	0	0	0	0	0	0	2	0	0	0	0	1	0	0	0	0	0	19
ENSG00000136167	LCP1	2	6	1	3	0	2	0	0	0	1	1	0	0	0	0	1	0	1	0	0	0	0	1	0	19
ENSG00000128534	LSM8	9	0	1	1	1	0	0	1	1	0	0	2	0	1	0	1	0	1	0	0	0	0	0	0	19
ENSG00000126934	MAP2K2	4	6	2	3	1	0	0	0	0	0	1	0	0	0	0	1	0	0	0	0	0	0	0	1	19
ENSG00000123349	PFDN5	8	1	1	2	0	0	0	1	1	0	0	2	0	1	0	1	0	0	0	0	0	0	0	1	19
ENSG00000123143	PKN1	5	6	1	1	1	0	1	0	0	0	0	1	1	0	0	1	0	0	1	0	0	0	0	0	19
ENSG00000137841	PLCB2	6	8	1	1	0	2	0	0	0	0	0	1	0	0	0	0	0	0	0	0	0	0	0	0	19
ENSG00000167526	RPL13	6	3	0	0	0	2	1	0	1	0	4	0	0	0	0	0	0	0	0	1	1	0	0	0	19
ENSG00000166888	STAT6	6	11	0	0	0	1	0	0	0	0	0	0	0	0	0	0	1	0	0	0	0	0	0	0	19
ENSG00000134825	TMEM258	9	3	0	1	0	0	0	1	1	0	0	2	0	0	0	1	0	0	0	0	0	0	0	1	19
ENSG00000164062	APEH	3	10	1	0	0	0	1	0	0	0	1	0	0	0	0	0	0	0	1	0	0	1	0	0	18
ENSG00000204463	BAG6	4	7	3	2	0	0	1	0	0	0	0	0	0	0	0	0	1	0	0	0	0	0	0	0	18
ENSG00000105205	CLC	5	8	1	1	0	0	0	1	0	0	0	1	0	1	0	0	0	0	0	0	0	0	0	0	18
ENSG00000104671	DCTN6	7	1	1	1	0	1	1	2	0	0	0	1	0	1	1	0	0	0	0	1	0	0	0	0	18
ENSG00000102580	DNAJC3	2	4	4	0	0	3	2	0	0	0	0	0	0	0	0	0	1	0	1	0	1	0	0	0	18
ENSG00000087086	FTL	2	3	3	3	0	0	0	1	1	0	1	0	0	1	1	1	1	0	0	0	0	0	0	0	18
ENSG00000215252	GOLGA8B	3	1	1	4	3	3	0	0	0	0	1	0	0	1	0	0	0	0	1	0	0	0	0	0	18
ENSG00000234745	HLA-B	4	6	2	2	0	0	0	1	0	0	0	0	0	1	0	0	2	0	0	0	0	0	0	0	18
ENSG00000196126	HLA-DRB1	7	3	1	1	0	3	0	0	0	1	0	1	0	0	0	0	0	0	0	0	0	0	1	0	18
ENSG00000257017	HP	4	5	4	0	0	0	1	1	1	0	1	0	0	0	0	0	0	0	1	0	0	0	0	0	18
ENSG00000100345	MYH9	5	5	0	1	0	2	2	0	0	0	0	1	0	1	0	0	1	0	0	0	0	0	0	0	18
ENSG00000140853	NLRC5	4	4	2	2	1	0	1	0	0	0	1	0	0	1	0	1	1	0	0	0	0	0	0	0	18
ENSG00000243678	NME2	5	5	2	1	1	1	0	1	0	0	0	0	0	1	0	1	0	0	0	0	0	0	0	0	18
ENSG00000132182	NUP210	5	8	1	1	0	1	0	0	0	0	0	1	0	0	0	0	1	0	0	0	0	0	0	0	18
ENSG00000138964	PARVG	3	7	1	2	1	1	1	0	0	0	0	2	0	0	0	0	0	0	0	0	0	0	0	0	18
ENSG00000215021	PHB2	7	1	0	3	1	1	0	1	0	0	0	1	0	0	0	1	0	1	0	0	0	0	1	0	18
ENSG00000148290	SURF1	6	4	2	0	2	0	1	0	0	0	1	0	0	1	0	1	0	0	0	0	0	0	0	0	18
ENSG00000105053	VRK3	3	6	3	0	0	1	0	0	0	0	0	0	1	1	0	2	0	0	0	0	0	1	0	0	18
ENSG00000158578	ALAS2	6	2	0	0	1	1	1	0	0	1	1	1	0	1	0	0	1	0	0	0	0	1	0	0	17
ENSG00000158019	BABAM2	9	4	0	0	0	2	1	0	0	0	0	0	0	0	0	0	0	1	0	0	0	0	0	0	17
ENSG00000172270	BSG	5	3	2	0	1	0	0	1	1	0	0	0	0	0	0	1	0	0	0	0	1	0	1	1	17
ENSG00000026508	CD44	4	4	0	5	0	1	0	0	0	0	1	0	0	0	0	0	0	1	0	0	0	1	0	0	17
ENSG00000002586	CD99	4	2	0	4	0	4	0	0	0	1	2	0	0	0	0	0	0	0	0	0	0	0	0	0	17
ENSG00000133063	CHIT1	0	11	2	0	0	0	1	0	0	0	0	0	0	1	0	2	0	0	0	0	0	0	0	0	17
ENSG00000158856	DMTN	2	10	1	0	0	1	0	0	0	0	0	0	0	1	0	0	0	1	0	0	1	0	0	0	17
ENSG00000135636	DYSF	1	9	3	0	0	0	1	0	0	0	0	0	0	1	0	1	0	0	0	0	0	1	0	0	17
ENSG00000159023	EPB41	4	6	2	0	0	0	1	1	1	0	0	0	0	0	0	0	2	0	0	0	0	0	0	0	17
ENSG00000117868	ESYT2	10	3	0	1	0	0	1	0	0	0	1	1	0	0	0	0	0	0	0	0	0	0	0	0	17
ENSG00000103657	HERC1	1	6	3	1	0	1	0	0	0	0	0	1	0	1	0	0	1	2	0	0	0	0	0	0	17
ENSG00000204525	HLA-C	3	6	2	1	0	0	0	1	0	0	1	0	0	1	0	0	1	0	0	0	0	1	0	0	17
ENSG00000248672	LY75-CD302	3	3	5	1	0	0	0	1	1	0	0	2	0	0	0	1	0	0	0	0	0	0	0	0	17
ENSG00000127603	MACF1	4	6	2	2	0	1	0	0	0	0	1	0	0	1	0	0	0	0	0	0	0	0	0	0	17
ENSG00000100030	MAPK1	7	1	2	1	0	0	0	1	1	0	0	1	0	1	0	1	0	0	0	0	0	1	0	0	17
ENSG00000197111	PCBP2	3	7	3	2	0	1	0	1	0	0	0	0	0	0	0	0	0	0	0	0	0	0	0	0	17
ENSG00000078674	PCM1	5	2	1	2	1	1	0	0	0	0	1	1	0	0	1	0	1	0	0	0	1	0	0	0	17
ENSG00000115020	PIKFYVE	4	6	0	1	0	0	2	0	1	0	1	0	0	0	0	0	0	1	0	0	1	0	0	0	17
ENSG00000139687	RB1	1	1	0	0	5	2	0	1	0	0	1	0	1	0	0	1	3	0	0	0	0	1	0	0	17
ENSG00000197728	RPS26	4	3	3	0	0	0	2	0	1	0	0	2	0	1	0	1	0	0	0	0	0	0	0	0	17
ENSG00000116560	SFPQ	2	6	5	1	0	1	0	0	1	0	0	1	0	0	0	0	0	0	0	0	0	0	0	0	17
ENSG00000163554	SPTA1	4	7	3	0	0	1	1	0	0	0	0	0	0	0	1	0	0	0	0	0	0	0	0	0	17
ENSG00000131473	ACLY	6	5	2	1	1	1	0	0	0	0	0	0	0	0	0	0	0	0	0	0	0	0	0	0	16
ENSG00000042980	ADAM28	6	1	0	5	0	0	0	1	0	0	0	0	0	1	0	0	0	0	0	0	1	1	0	0	16
ENSG00000117448	AKR1A1	4	6	2	0	0	1	0	0	1	0	1	0	0	0	0	0	0	1	0	0	0	0	0	0	16
ENSG00000089820	ARHGAP4	7	2	2	1	0	0	0	0	0	0	1	0	1	1	0	0	1	0	0	0	0	0	0	0	16
ENSG00000013441	CLK1	1	6	2	3	1	1	0	0	0	0	0	0	0	0	0	0	2	0	0	0	0	0	0	0	16
ENSG00000110090	CPT1A	3	9	1	0	0	0	0	0	0	0	0	1	1	1	0	0	0	0	0	0	0	0	0	0	16
ENSG00000183258	DDX41	3	7	3	1	0	1	0	1	0	0	0	0	0	0	0	0	0	0	0	0	0	0	0	0	16
ENSG00000147202	DIAPH2	4	2	1	1	2	2	0	1	0	0	0	0	0	1	0	0	1	0	0	1	0	0	0	0	16
ENSG00000167658	EEF2	3	3	1	4	1	0	1	0	0	0	0	0	0	3	0	0	0	0	0	0	0	0	0	0	16
ENSG00000175265	GOLGA8A	3	2	1	4	1	3	0	0	0	0	0	0	0	1	0	0	0	0	1	0	0	0	0	0	16
ENSG00000148180	GSN	4	5	1	0	0	1	1	1	0	0	0	2	0	0	0	0	1	0	0	0	0	0	0	0	16
ENSG00000244734	HBB	1	9	0	1	2	0	0	0	0	0	0	0	0	1	0	0	0	1	1	0	0	0	0	0	16
ENSG00000223865	HLA-DPB1	4	3	1	1	0	3	0	0	1	0	0	0	2	0	0	0	0	0	0	0	0	0	1	0	16
ENSG00000140400	MAN2C1	6	6	3	0	0	0	0	0	0	0	0	0	0	0	0	0	1	0	0	0	0	0	0	0	16
ENSG00000239672	NME1	9	4	0	0	3	0	0	0	0	0	0	0	0	0	0	0	0	0	0	0	0	0	0	0	16
ENSG00000147140	NONO	6	3	1	2	0	2	0	0	0	0	0	0	1	0	0	0	0	0	0	0	1	0	0	0	16
ENSG00000147162	OGT	2	3	4	2	2	1	0	1	0	0	0	0	0	0	0	0	0	0	0	1	0	0	0	0	16
ENSG00000067225	PKM	3	3	4	0	1	0	0	1	0	0	0	1	0	0	0	1	0	0	1	0	0	0	1	0	16
ENSG00000105223	PLD3	6	6	1	0	1	0	1	0	0	0	0	1	0	0	0	0	0	0	0	0	0	0	0	0	16
ENSG00000100614	PPM1A	3	5	0	0	0	1	1	0	0	0	1	2	0	1	0	0	1	1	0	0	0	0	0	0	16
ENSG00000119707	RBM25	1	2	2	2	1	2	0	1	1	0	0	0	1	1	0	0	1	1	0	0	0	0	0	0	16
ENSG00000023191	RNH1	1	11	1	1	1	0	0	0	0	0	1	0	0	0	0	0	0	0	0	0	0	0	0	0	16
ENSG00000120438	TCP1	3	3	1	2	1	2	0	0	0	1	0	1	0	0	1	0	0	0	0	0	0	1	0	0	16
ENSG00000072274	TFRC	6	2	3	1	0	0	1	1	0	0	0	0	0	0	0	1	0	1	0	0	0	0	0	0	16
ENSG00000141510	TP53	7	3	1	0	0	2	0	0	0	1	0	0	1	0	0	0	1	0	0	0	0	0	0	0	16
ENSG00000070010	UFD1	7	1	2	2	0	0	0	1	1	0	0	1	0	0	0	0	0	0	0	1	0	0	0	0	16
ENSG00000169554	ZEB2	2	3	2	1	0	4	0	0	0	1	1	0	0	0	0	0	0	1	0	1	0	0	0	0	16
ENSG00000285920	AC087721.2	4	5	1	0	1	0	0	1	0	0	0	0	2	1	0	0	0	0	0	0	0	0	0	0	15
ENSG00000285043	AC093512.2	4	2	1	0	1	0	1	1	1	0	1	0	0	1	0	0	1	1	0	0	0	0	0	0	15
ENSG00000149925	ALDOA	4	2	1	0	1	0	1	1	1	0	1	0	0	1	0	0	1	1	0	0	0	0	0	0	15
ENSG00000131503	ANKHD1	5	4	2	1	1	0	0	0	0	0	0	0	0	0	0	0	1	1	0	0	0	0	0	0	15
ENSG00000254996	ANKHD1-EIF4EBP3	5	4	2	1	1	0	0	0	0	0	0	0	0	0	0	0	1	1	0	0	0	0	0	0	15
ENSG00000042493	CAPG	2	5	2	2	0	2	0	0	0	0	0	0	0	0	0	1	1	0	0	0	0	0	0	0	15
ENSG00000162909	CAPN2	2	4	3	2	0	0	0	1	0	0	0	1	0	1	0	0	1	0	0	0	0	0	0	0	15
ENSG00000104894	CD37	4	7	0	1	0	1	1	0	0	0	0	0	0	1	0	0	0	0	0	0	0	0	0	0	15
ENSG00000107099	DOCK8	4	5	1	1	0	1	0	0	0	0	1	0	0	0	0	0	1	1	0	0	0	0	0	0	15
ENSG00000120690	ELF1	4	3	2	2	0	1	0	0	1	1	0	0	0	0	0	1	0	0	0	0	0	0	0	0	15
ENSG00000120705	ETF1	3	6	0	0	0	2	0	0	1	0	0	0	0	1	0	2	0	0	0	0	0	0	0	0	15
ENSG00000000938	FGR	5	5	5	0	0	0	0	0	0	0	0	0	0	0	0	0	0	0	0	0	0	0	0	0	15
ENSG00000232653	GOLGA8N	6	6	0	0	0	1	0	0	0	0	0	0	0	0	0	0	1	0	1	0	0	0	0	0	15
ENSG00000250361	GYPB	4	5	4	0	0	0	0	0	0	0	0	1	0	1	0	0	0	0	0	0	0	0	0	0	15
ENSG00000180573	H2AC6	0	6	0	1	0	1	2	0	1	0	1	1	0	0	0	0	1	1	0	0	0	0	0	0	15
ENSG00000158373	H2BC5	5	3	0	1	0	0	3	0	0	0	1	0	0	0	0	0	0	1	1	0	0	0	0	0	15
ENSG00000100644	HIF1A	4	2	1	2	0	2	1	0	0	0	0	0	0	0	0	0	0	1	0	1	1	0	0	0	15
ENSG00000135486	HNRNPA1	2	6	1	1	0	1	0	0	0	0	0	0	0	2	1	1	0	0	0	0	0	0	0	0	15
ENSG00000076662	ICAM3	2	4	1	1	0	1	0	0	1	0	1	1	0	1	1	0	1	0	0	0	0	0	0	0	15
ENSG00000005961	ITGA2B	3	6	5	0	0	0	0	0	0	0	0	1	0	0	0	0	0	0	0	0	0	0	0	0	15
ENSG00000126777	KTN1	2	3	3	1	1	0	0	0	0	0	0	0	0	2	0	2	1	0	0	0	0	0	0	0	15
ENSG00000148346	LCN2	1	6	2	0	1	1	0	0	1	0	0	1	0	1	0	0	0	0	1	0	0	0	0	0	15
ENSG00000168961	LGALS9	6	1	1	0	0	0	1	0	0	0	0	2	1	2	0	0	0	0	0	0	1	0	0	0	15
ENSG00000257335	MGAM	0	8	2	0	0	0	2	0	0	0	0	1	0	0	0	2	0	0	0	0	0	0	0	0	15
ENSG00000099331	MYO9B	3	6	1	0	1	0	1	0	0	0	0	1	0	0	0	0	2	0	0	0	0	0	0	0	15
ENSG00000160796	NBEAL2	2	8	1	1	1	0	0	1	0	0	0	0	0	0	0	1	0	0	0	0	0	0	0	0	15
ENSG00000103512	NOMO1	3	4	1	2	2	0	0	0	0	0	0	2	0	0	0	0	1	0	0	0	0	0	0	0	15
ENSG00000078618	NRDC	6	5	1	0	0	0	1	0	0	0	0	1	0	1	0	0	0	0	0	0	0	0	0	0	15
ENSG00000137804	NUSAP1	4	5	1	0	1	0	0	1	0	0	0	0	2	1	0	0	0	0	0	0	0	0	0	0	15
ENSG00000146247	PHIP	3	5	2	0	0	1	1	0	1	0	0	0	0	1	0	1	0	0	0	0	0	0	0	0	15
ENSG00000103335	PIEZO1	3	4	2	2	2	0	2	0	0	0	0	0	0	0	0	0	0	0	0	0	0	0	0	0	15
ENSG00000187514	PTMA	4	3	1	0	0	0	1	0	0	2	1	0	0	1	0	0	0	0	0	0	0	2	0	0	15
ENSG00000089157	RPLP0	3	1	1	1	3	1	0	0	0	0	2	0	0	2	0	0	0	0	0	0	0	1	0	0	15
ENSG00000125354	SEPTIN6	6	1	0	2	0	1	0	0	0	0	2	0	0	0	0	0	2	1	0	0	0	0	0	0	15
ENSG00000067066	SP100	2	3	2	3	2	1	0	0	0	0	0	0	0	1	0	1	0	0	0	0	0	0	0	0	15
ENSG00000106052	TAX1BP1	1	4	1	1	0	0	0	1	1	0	1	1	0	0	0	0	2	1	1	0	0	0	0	0	15
ENSG00000182179	UBA7	1	7	1	1	0	0	0	0	0	0	1	0	1	1	0	0	1	0	1	0	0	0	0	0	15
ENSG00000127481	UBR4	3	4	3	1	2	0	0	0	0	0	0	1	0	0	0	0	0	1	0	0	0	0	0	0	15
ENSG00000092929	UNC13D	1	8	1	0	2	0	0	0	0	1	0	1	0	0	0	0	0	0	1	0	0	0	0	0	15
ENSG00000060138	YBX3	1	5	2	1	0	2	0	0	0	0	1	0	0	0	0	0	2	0	0	0	0	1	0	0	15
ENSG00000072778	ACADVL	2	3	0	1	0	0	0	0	0	2	0	0	0	1	0	0	1	0	0	3	1	0	0	0	14
ENSG00000122359	ANXA11	2	7	1	1	1	0	0	0	0	0	0	1	0	0	0	0	1	0	0	0	0	0	0	0	14
ENSG00000168010	ATG16L2	5	4	3	0	0	0	0	0	0	0	1	1	0	0	0	0	0	0	0	0	0	0	0	0	14
ENSG00000058063	ATP11B	3	4	1	2	1	0	0	0	0	0	0	1	0	0	1	0	1	0	0	0	0	0	0	0	14
ENSG00000115760	BIRC6	5	5	3	1	0	0	0	0	0	0	0	0	0	0	0	0	0	0	0	0	0	0	0	0	14
ENSG00000163660	CCNL1	2	4	1	1	0	1	0	1	0	1	1	0	1	0	0	0	0	0	0	0	0	1	0	0	14
ENSG00000082258	CCNT2	4	3	2	2	0	0	0	1	0	0	0	0	0	1	0	1	0	0	0	0	0	0	0	0	14
ENSG00000135218	CD36	4	5	4	0	0	0	0	0	0	0	0	0	0	1	0	0	0	0	0	0	0	0	0	0	14
ENSG00000173575	CHD2	1	2	1	3	2	0	1	0	0	0	0	1	0	1	0	1	0	1	0	0	0	0	0	0	14
ENSG00000125107	CNOT1	2	6	1	0	0	0	1	1	1	0	0	0	0	0	0	0	1	1	0	0	0	0	0	0	14
ENSG00000262246	CORO7	1	5	2	2	0	1	1	0	0	0	2	0	0	0	0	0	0	0	0	0	0	0	0	0	14
ENSG00000103426	CORO7-PAM16	1	4	2	2	0	1	1	0	0	0	2	0	0	0	0	0	1	0	0	0	0	0	0	0	14
ENSG00000170275	CRTAP	7	3	0	0	2	0	1	0	1	0	0	0	0	0	0	0	0	0	0	0	0	0	0	0	14
ENSG00000108654	DDX5	1	1	4	2	1	0	0	0	0	2	0	0	1	0	0	0	0	0	0	0	0	2	0	0	14
ENSG00000077044	DGKD	3	5	1	1	0	1	1	0	0	0	0	0	0	1	1	0	0	0	0	0	0	0	0	0	14
ENSG00000109606	DHX15	3	4	1	1	2	0	0	0	0	0	0	0	0	1	0	0	0	0	0	0	0	1	1	0	14
ENSG00000136813	ECPAS	7	5	1	0	0	1	0	0	0	0	0	0	0	0	0	0	0	0	0	0	0	0	0	0	14
ENSG00000074800	ENO1	4	2	3	1	0	0	0	1	1	1	0	0	0	1	0	0	0	0	0	0	0	0	0	0	14
ENSG00000125991	ERGIC3	2	2	0	1	1	2	0	0	0	0	1	0	0	3	0	0	1	0	1	0	0	0	0	0	14
ENSG00000106462	EZH2	3	4	2	0	0	1	1	0	0	0	0	2	0	0	0	1	0	0	0	0	0	0	0	0	14
ENSG00000184922	FMNL1	1	9	1	0	0	1	0	0	0	0	0	1	0	0	0	0	0	1	0	0	0	0	0	0	14
ENSG00000089597	GANAB	2	6	3	2	0	0	1	0	0	0	0	0	0	0	0	0	0	0	0	0	0	0	0	0	14
ENSG00000172354	GNB2	2	3	4	1	0	0	0	0	0	0	0	1	0	0	0	1	0	1	0	0	0	1	0	0	14
ENSG00000170180	GYPA	1	5	3	1	0	0	0	0	0	0	0	2	0	0	0	1	0	1	0	0	0	0	0	0	14
ENSG00000160883	HK3	1	7	2	1	0	0	0	0	0	0	1	1	0	1	0	0	0	0	0	0	0	0	0	0	14
ENSG00000204592	HLA-E	3	7	0	1	1	0	0	0	0	0	0	0	0	0	1	0	0	0	0	0	1	0	0	0	14
ENSG00000152795	HNRNPDL	3	2	2	1	0	1	0	1	0	1	1	1	0	1	0	0	0	0	0	0	0	0	0	0	14
ENSG00000096384	HSP90AB1	3	4	4	1	0	1	0	0	0	0	0	0	0	0	0	0	1	0	0	0	0	0	0	0	14
ENSG00000170606	HSPA4	1	4	0	3	1	2	0	0	0	0	0	0	1	0	0	0	1	0	0	0	0	0	0	1	14
ENSG00000006652	IFRD1	1	4	1	2	0	0	0	0	1	1	1	0	0	0	0	1	1	1	0	0	0	0	0	0	14
ENSG00000138688	KIAA1109	5	7	0	1	0	1	0	0	0	0	0	0	0	0	0	0	0	0	0	0	0	0	0	0	14
ENSG00000113648	MACROH2A1	3	4	1	0	1	2	0	1	0	0	2	0	0	0	0	0	0	0	0	0	0	0	0	0	14
ENSG00000104774	MAN2B1	6	4	0	1	1	0	1	0	0	0	0	0	0	0	0	1	0	0	0	0	0	0	0	0	14
ENSG00000135596	MICAL1	1	4	2	1	0	3	0	1	1	0	0	0	0	0	0	0	0	0	1	0	0	0	0	0	14
ENSG00000118513	MYB	5	4	0	0	0	1	0	0	1	1	0	0	0	1	0	0	0	0	1	0	0	0	0	0	14
ENSG00000005810	MYCBP2	2	7	0	2	0	1	0	0	0	0	1	0	0	0	0	0	0	0	0	0	0	1	0	0	14
ENSG00000100365	NCF4	3	3	1	2	0	0	0	0	0	0	0	3	0	0	0	1	0	0	1	0	0	0	0	0	14
ENSG00000103226	NOMO3	5	4	0	1	0	1	0	0	0	0	0	1	0	0	0	0	0	0	0	1	0	1	0	0	14
ENSG00000070081	NUCB2	3	8	1	0	0	0	0	0	0	0	0	0	1	1	0	0	0	0	0	0	0	0	0	0	14
ENSG00000137497	NUMA1	1	4	3	0	0	1	1	0	0	0	0	1	0	2	0	1	0	0	0	0	0	0	0	0	14
ENSG00000111581	NUP107	3	5	0	2	1	0	0	0	1	0	0	0	0	1	0	0	0	1	0	0	0	0	0	0	14
ENSG00000155463	OXA1L	0	2	3	4	0	1	1	0	0	0	0	0	0	0	1	0	0	1	0	0	0	0	1	0	14
ENSG00000143799	PARP1	4	4	0	3	0	1	0	0	0	0	1	0	0	0	0	0	0	1	0	0	0	0	0	0	14
ENSG00000156531	PHF6	5	1	1	0	0	0	0	0	0	0	4	1	0	0	0	0	1	0	0	0	0	1	0	0	14
ENSG00000196415	PRTN3	1	4	2	0	1	0	1	1	1	0	1	1	0	0	0	0	0	1	0	0	0	0	0	0	14
ENSG00000197746	PSAP	5	2	2	1	1	0	0	0	0	0	0	1	0	1	0	1	0	0	0	0	0	0	0	0	14
ENSG00000112701	SENP6	7	4	1	0	1	0	0	0	0	0	0	1	0	0	0	0	0	0	0	0	0	0	0	0	14
ENSG00000125089	SH3TC1	2	4	0	2	1	1	0	0	0	1	0	0	0	0	1	0	2	0	0	0	0	0	0	0	14
ENSG00000004939	SLC4A1	4	2	3	0	0	0	1	0	0	0	0	1	0	1	0	0	0	0	1	0	0	0	1	0	14
ENSG00000163479	SSR2	5	3	1	1	0	0	1	1	0	0	0	1	0	0	0	0	0	0	0	1	0	0	0	0	14
ENSG00000131018	SYNE1	0	6	5	0	0	0	0	0	0	0	1	1	0	0	0	1	0	0	0	0	0	0	0	0	14
ENSG00000140262	TCF12	5	2	3	2	0	0	0	0	0	0	0	1	0	0	0	0	0	0	0	0	0	1	0	0	14
ENSG00000099797	TECR	2	5	1	1	1	1	0	0	0	1	0	0	0	0	0	0	0	0	1	0	0	1	0	0	14
ENSG00000088992	TESC	1	4	2	1	1	0	2	1	0	0	0	0	1	0	0	1	0	0	0	0	0	0	0	0	14
ENSG00000141524	TMC6	1	2	1	3	0	1	0	0	2	0	0	1	0	0	0	1	2	0	0	0	0	0	0	0	14
ENSG00000182670	TTC3	3	4	1	1	1	0	1	0	0	0	0	0	0	0	0	2	0	0	0	0	1	0	0	0	14
ENSG00000170315	UBB	4	5	2	1	0	0	1	0	0	0	1	0	0	0	0	0	0	0	0	0	0	0	0	0	14
ENSG00000141968	VAV1	2	6	0	1	0	3	0	0	0	0	0	0	0	1	0	0	0	0	0	0	0	1	0	0	14
ENSG00000215305	VPS16	5	6	2	0	0	0	0	0	0	0	1	0	0	0	0	0	0	0	0	0	0	0	0	0	14
ENSG00000079246	XRCC5	10	1	0	1	0	1	0	0	0	0	0	0	0	1	0	0	0	0	0	0	0	0	0	0	14
ENSG00000147905	ZCCHC7	1	1	1	3	1	4	0	0	0	0	0	1	0	0	0	0	1	0	0	0	1	0	0	0	14
ENSG00000136754	ABI1	1	2	2	0	1	2	0	1	0	0	2	0	0	0	0	0	1	0	0	0	0	1	0	0	13
ENSG00000272772	AC104109.3	4	5	1	0	1	0	2	0	0	0	0	0	0	0	0	0	0	0	0	0	0	0	0	0	13
ENSG00000205236	AC105052.1	5	4	2	1	0	0	0	0	0	0	1	0	0	0	0	0	0	0	0	0	0	0	0	0	13
ENSG00000214265	AC124312.1	2	5	0	2	2	0	0	0	0	0	0	0	0	0	0	1	0	0	0	1	0	0	0	0	13
ENSG00000123130	ACOT9	4	5	0	0	0	2	0	0	0	0	0	0	0	2	0	0	0	0	0	0	0	0	0	0	13
ENSG00000106948	AKNA	2	7	1	2	0	0	0	0	0	0	0	0	0	1	0	0	0	0	0	0	0	0	0	0	13
ENSG00000182718	ANXA2	5	3	1	0	0	2	0	0	0	0	0	0	1	0	0	0	0	1	0	0	0	0	0	0	13
ENSG00000123329	ARHGAP9	0	5	1	1	0	0	0	1	1	0	0	1	0	0	1	0	1	1	0	0	0	0	0	0	13
ENSG00000076928	ARHGEF1	2	5	2	0	0	0	1	0	0	0	1	0	0	0	0	1	1	0	0	0	0	0	0	0	13
ENSG00000250151	ARPC4-TTLL3	5	3	0	0	0	0	1	0	0	0	2	2	0	0	0	0	0	0	0	0	0	0	0	0	13
ENSG00000104763	ASAH1	3	1	2	0	2	1	0	1	0	0	0	1	0	0	1	0	1	0	0	0	0	0	0	0	13
ENSG00000100325	ASCC2	2	6	1	0	0	2	0	1	0	0	0	0	0	0	0	0	0	1	0	0	0	0	0	0	13
ENSG00000168488	ATXN2L	3	5	1	2	1	1	0	0	0	0	0	0	0	0	0	0	0	0	0	0	0	0	0	0	13
ENSG00000204256	BRD2	1	2	2	3	1	1	0	0	1	0	1	0	0	0	0	0	1	0	0	0	0	0	0	0	13
ENSG00000095564	BTAF1	3	3	1	1	0	0	0	1	0	0	2	0	0	1	0	0	0	1	0	0	0	0	0	0	13
ENSG00000214212	C19orf38	2	5	2	1	0	0	0	0	0	0	0	0	1	1	0	0	1	0	0	0	0	0	0	0	13
ENSG00000126247	CAPNS1	5	3	1	1	0	1	0	1	0	0	0	0	0	0	0	0	0	0	0	0	0	1	0	0	13
ENSG00000124469	CEACAM8	1	2	2	0	0	0	0	1	2	0	0	4	1	0	0	0	0	0	0	0	0	0	0	0	13
ENSG00000254413	CHKB-CPT1B	2	4	0	2	1	1	0	0	1	0	0	0	0	1	0	0	0	0	0	1	0	0	0	0	13
ENSG00000140848	CPNE2	2	7	1	0	0	0	0	0	0	1	0	0	1	0	0	1	0	0	0	0	0	0	0	0	13
ENSG00000205560	CPT1B	2	4	0	2	1	1	0	0	1	0	0	0	0	1	0	0	0	0	0	1	0	0	0	0	13
ENSG00000137100	DCTN3	3	5	1	0	0	0	0	1	0	0	0	0	0	1	0	1	1	0	0	0	0	0	0	0	13
ENSG00000149091	DGKZ	2	5	1	2	0	0	0	0	1	0	0	0	0	1	0	1	0	0	0	0	0	0	0	0	13
ENSG00000147251	DOCK11	4	2	1	2	0	1	0	0	0	0	0	0	0	0	0	1	0	0	0	1	0	1	0	0	13
ENSG00000156976	EIF4A2	0	2	0	5	0	1	1	0	0	0	0	0	0	1	0	0	0	0	1	1	0	1	0	0	13
ENSG00000110321	EIF4G2	2	3	3	1	0	1	1	0	0	0	0	0	0	0	0	1	0	1	0	0	0	0	0	0	13
ENSG00000143924	EML4	0	2	0	5	0	1	0	1	0	0	1	0	0	0	0	1	1	0	0	0	1	0	0	0	13
ENSG00000139641	ESYT1	3	5	1	2	0	1	1	0	0	0	0	0	0	0	0	0	0	0	0	0	0	0	0	0	13
ENSG00000196405	EVL	4	3	2	1	0	1	0	0	0	0	0	1	0	0	0	0	0	1	0	0	0	0	0	0	13
ENSG00000177731	FLII	1	8	0	1	0	0	0	0	0	0	0	1	0	1	1	0	0	0	0	0	0	0	0	0	13
ENSG00000132589	FLOT2	3	2	2	1	0	0	0	0	0	0	1	0	1	2	0	0	0	0	0	0	0	1	0	0	13
ENSG00000089154	GCN1	0	8	1	1	0	0	0	0	0	0	1	0	1	0	0	0	1	0	0	0	0	0	0	0	13
ENSG00000143774	GUK1	1	5	2	1	1	0	1	0	0	0	1	0	0	1	0	0	0	0	0	0	0	0	0	0	13
ENSG00000138029	HADHB	1	4	1	2	1	1	1	0	0	0	0	1	0	1	0	0	0	0	0	0	0	0	0	0	13
ENSG00000080824	HSP90AA1	2	5	1	1	0	1	0	0	0	1	0	0	0	0	0	0	0	1	0	0	0	0	1	0	13
ENSG00000086758	HUWE1	2	5	1	0	2	1	0	0	0	0	1	0	1	0	0	0	0	0	0	0	0	0	0	0	13
ENSG00000010404	IDS	0	5	1	1	0	0	0	0	0	0	2	1	0	0	0	0	2	1	0	0	0	0	0	0	13
ENSG00000163565	IFI16	3	1	1	1	0	2	0	0	0	0	1	0	1	0	0	0	2	1	0	0	0	0	0	0	13
ENSG00000055609	KMT2C	2	5	0	2	0	1	0	0	0	0	1	0	0	0	0	2	0	0	0	0	0	0	0	0	13
ENSG00000054219	LY75	3	2	4	0	0	0	0	1	1	0	0	1	0	0	0	1	0	0	0	0	0	0	0	0	13
ENSG00000143669	LYST	3	6	1	1	0	0	0	0	0	0	0	0	0	1	0	0	0	0	0	0	1	0	0	0	13
ENSG00000140563	MCTP2	3	5	1	2	0	0	1	0	0	0	0	0	0	0	0	0	0	0	0	0	1	0	0	0	13
ENSG00000135679	MDM2	3	2	0	4	0	2	0	0	0	0	0	1	0	1	0	0	0	0	0	0	0	0	0	0	13
ENSG00000141027	NCOR1	3	2	0	3	1	1	0	1	0	1	0	0	0	0	0	0	1	0	0	0	0	0	0	0	13
ENSG00000055044	NOP58	2	1	1	2	0	3	0	0	0	0	2	0	0	0	0	0	1	0	0	0	0	1	0	0	13
ENSG00000134250	NOTCH2	1	7	2	1	0	0	0	0	0	0	0	0	0	0	1	0	0	0	0	0	1	0	0	0	13
ENSG00000109685	NSD2	1	2	2	0	6	1	0	0	0	0	0	0	0	0	0	0	0	0	0	0	1	0	0	0	13
ENSG00000159339	PADI4	3	5	1	0	0	0	2	0	2	0	0	0	0	0	0	0	0	0	0	0	0	0	0	0	13
ENSG00000100731	PCNX1	4	1	0	2	0	0	0	1	0	0	0	1	0	1	0	1	0	1	1	0	0	0	0	0	13
ENSG00000173889	PHC3	3	2	0	1	0	0	2	0	1	0	0	0	0	0	0	1	0	0	1	0	0	1	1	0	13
ENSG00000241973	PI4KA	6	4	0	0	0	2	0	0	0	0	0	0	0	1	0	0	0	0	0	0	0	0	0	0	13
ENSG00000228049	POLR2J2	3	3	1	3	0	1	0	0	0	0	0	1	0	0	0	0	0	0	0	0	0	1	0	0	13
ENSG00000285437	POLR2J3_2	4	2	0	0	1	1	0	0	1	0	1	1	0	0	0	0	0	0	0	0	0	2	0	0	13
ENSG00000100504	PYGL	3	4	1	0	0	0	1	0	0	0	0	0	1	0	0	1	0	0	1	0	0	1	0	0	13
ENSG00000128340	RAC2	2	5	1	1	1	1	1	0	0	0	0	0	0	0	0	0	0	0	0	0	0	0	0	1	13
ENSG00000102760	RGCC	3	2	2	1	1	0	1	0	1	1	0	0	0	0	0	0	0	1	0	0	0	0	0	0	13
ENSG00000117133	RPF1	5	0	1	2	0	0	0	1	1	0	0	1	0	0	0	0	1	1	0	0	0	0	0	0	13
ENSG00000197157	SND1	2	10	0	0	1	0	0	0	0	0	0	0	0	0	0	0	0	0	0	0	0	0	0	0	13
ENSG00000115234	SNX17	3	7	1	1	0	1	0	0	0	0	0	0	0	0	0	0	0	0	0	0	0	0	0	0	13
ENSG00000008294	SPAG9	1	5	2	2	1	1	0	0	0	0	0	0	0	0	0	0	1	0	0	0	0	0	0	0	13
ENSG00000070182	SPTB	3	7	2	0	0	0	0	0	0	0	0	0	0	0	0	0	0	0	1	0	0	0	0	0	13
ENSG00000131748	STARD3	1	7	0	1	0	0	0	0	0	0	0	1	0	1	0	0	1	1	0	0	0	0	0	0	13
ENSG00000163931	TKT	2	3	3	0	0	1	0	0	0	0	1	1	0	1	0	0	1	0	0	0	0	0	0	0	13
ENSG00000112697	TMEM30A	6	1	2	1	0	0	1	2	0	0	0	0	0	0	0	0	0	0	0	0	0	0	0	0	13
ENSG00000145901	TNIP1	2	10	0	0	0	0	0	0	0	0	0	0	0	0	0	1	0	0	0	0	0	0	0	0	13
ENSG00000111669	TPI1	5	2	2	0	0	2	0	1	1	0	0	0	0	0	0	0	0	0	0	0	0	0	0	0	13
ENSG00000160218	TRAPPC10	1	6	0	3	0	1	0	1	0	1	0	0	0	0	0	0	0	0	0	0	0	0	0	0	13
ENSG00000068724	TTC7A	4	5	1	0	0	1	1	0	0	0	0	0	1	0	0	0	0	0	0	0	0	0	0	0	13
ENSG00000128815	WDFY4	3	4	1	2	0	0	1	0	0	0	0	0	0	0	0	0	1	0	0	0	0	1	0	0	13
ENSG00000135776	ABCB10	2	5	2	0	0	0	0	0	0	1	0	0	0	1	0	0	0	0	1	0	0	0	0	0	12
ENSG00000285589	AC010422.8	2	3	0	0	3	1	0	0	0	0	2	1	0	0	0	0	0	0	0	0	0	0	0	0	12
ENSG00000269307	AC010463.1	5	2	1	0	1	0	0	0	0	0	0	0	0	0	0	0	1	0	1	1	0	0	0	0	12
ENSG00000279765	AC013394.1	3	2	1	1	2	1	0	0	0	0	0	0	0	0	0	0	1	1	0	0	0	0	0	0	12
ENSG00000241489	AC244197.3	1	4	1	1	0	0	0	0	0	0	2	0	0	0	0	0	2	1	0	0	0	0	0	0	12
ENSG00000072818	ACAP1	2	6	0	1	0	0	1	0	0	0	1	0	0	0	0	0	0	0	0	0	0	1	0	0	12
ENSG00000151651	ADAM8	4	0	2	3	0	0	2	0	0	0	0	0	0	1	0	0	0	0	0	0	0	0	0	0	12
ENSG00000087274	ADD1	2	5	0	0	0	0	1	0	1	0	0	0	0	1	0	0	0	0	1	0	0	0	1	0	12
ENSG00000255339	AL133352.1	2	2	1	4	0	1	0	0	0	0	0	1	0	0	0	0	0	0	1	0	0	0	0	0	12
ENSG00000153107	ANAPC1	2	1	1	3	0	0	0	0	0	1	2	0	0	1	0	0	1	0	0	0	0	0	0	0	12
ENSG00000172932	ANKRD13D	1	3	2	0	1	1	2	0	0	0	0	2	0	0	0	0	0	0	0	0	0	0	0	0	12
ENSG00000100280	AP1B1	2	7	1	0	0	0	0	0	0	0	0	0	0	0	0	0	2	0	0	0	0	0	0	0	12
ENSG00000185829	ARL17A	2	4	1	0	1	0	0	0	1	0	0	0	0	0	0	0	0	1	0	0	1	0	1	0	12
ENSG00000241553	ARPC4	4	2	0	0	0	0	1	0	0	0	3	2	0	0	0	0	0	0	0	0	0	0	0	0	12
ENSG00000105393	BABAM1	5	2	1	0	1	0	0	0	0	0	0	0	0	0	0	0	1	0	1	1	0	0	0	0	12
ENSG00000185825	BCAP31	1	6	2	1	0	0	0	0	0	0	0	1	0	1	0	0	0	0	0	0	0	0	0	0	12
ENSG00000153113	CAST	2	3	1	1	2	1	0	0	0	0	0	0	0	1	1	0	0	0	0	0	0	0	0	0	12
ENSG00000158941	CCAR2	0	5	0	3	0	1	1	0	0	0	0	0	0	0	0	1	0	0	0	0	0	1	0	0	12
ENSG00000105383	CD33	6	4	1	0	0	0	1	0	0	0	0	0	0	0	0	0	0	0	0	0	0	0	0	0	12
ENSG00000111666	CHPT1	3	6	1	0	0	0	0	0	0	0	0	0	0	0	1	1	0	0	0	0	0	0	0	0	12
ENSG00000005339	CREBBP	1	0	2	2	1	2	0	0	0	0	0	0	1	0	0	1	1	0	0	0	1	0	0	0	12
ENSG00000186529	CYP4F3	2	6	2	0	0	0	0	0	0	0	0	0	1	0	0	0	0	0	0	0	0	1	0	0	12
ENSG00000167986	DDB1	3	4	2	0	1	1	0	0	0	0	0	1	0	0	0	0	0	0	0	0	0	0	0	0	12
ENSG00000147459	DOCK5	4	6	2	0	0	0	0	0	0	0	0	0	0	0	0	0	0	0	0	0	0	0	0	0	12
ENSG00000178852	EFCAB13	2	0	1	5	1	0	0	0	0	0	0	0	0	0	0	2	1	0	0	0	0	0	0	0	12
ENSG00000181090	EHMT1	2	7	0	2	0	0	1	0	0	0	0	0	0	0	0	0	0	0	0	0	0	0	0	0	12
ENSG00000178982	EIF3K	1	3	2	1	2	1	1	0	0	0	0	0	0	0	0	0	1	0	0	0	0	0	0	0	12
ENSG00000063046	EIF4B	3	4	1	0	0	0	0	1	0	0	0	0	0	2	0	0	1	0	0	0	0	0	0	0	12
ENSG00000121053	EPX	2	3	1	0	0	0	0	1	1	0	0	1	1	0	0	1	0	0	1	0	0	0	0	0	12
ENSG00000065809	FAM107B	1	3	4	1	0	0	1	0	0	0	0	0	0	0	0	0	0	1	0	0	1	0	0	0	12
ENSG00000149781	FERMT3	3	6	1	0	1	0	1	0	0	0	0	0	0	0	0	0	0	0	0	0	0	0	0	0	12
ENSG00000182511	FES	2	7	0	0	0	1	0	0	0	0	0	0	0	0	0	1	0	0	0	0	0	1	0	0	12
ENSG00000075420	FNDC3B	4	6	0	0	1	0	0	0	0	0	0	0	0	0	0	1	0	0	0	0	0	0	0	0	12
ENSG00000148690	FRA10AC1	6	1	0	1	0	0	0	1	1	0	0	0	0	0	0	0	0	1	0	0	0	1	0	0	12
ENSG00000100083	GGA1	1	2	4	2	0	1	1	1	0	0	0	0	0	0	0	0	0	0	0	0	0	0	0	0	12
ENSG00000170266	GLB1	4	2	2	1	0	0	1	0	1	0	0	1	0	0	0	0	0	0	0	0	0	0	0	0	12
ENSG00000188536	HBA2	0	4	1	1	3	0	0	0	0	0	0	0	0	1	0	0	0	0	1	0	0	0	0	1	12
ENSG00000196735	HLA-DQA1	1	2	0	5	0	0	1	0	0	0	0	0	0	0	1	0	0	0	0	0	0	2	0	0	12
ENSG00000140575	IQGAP1	1	5	2	2	1	0	0	0	0	0	1	0	0	0	0	0	0	0	0	0	0	0	0	0	12
ENSG00000147050	KDM6A	5	2	0	1	1	1	0	0	0	0	0	0	0	0	0	1	0	1	0	0	0	0	0	0	12
ENSG00000107798	LIPA	3	1	2	1	0	1	0	0	0	0	0	1	0	1	0	0	1	0	1	0	0	0	0	0	12
ENSG00000106355	LSM5	9	1	0	0	0	0	0	0	1	0	0	0	0	0	0	1	0	0	0	0	0	0	0	0	12
ENSG00000196547	MAN2A2	1	6	1	2	0	1	0	0	0	0	0	0	0	1	0	0	0	0	0	0	0	0	0	0	12
ENSG00000166986	MARS1	2	4	0	0	1	0	1	1	0	0	0	0	0	1	0	1	1	0	0	0	0	0	0	0	12
ENSG00000134046	MBD2	2	5	0	0	1	0	0	0	1	1	0	0	0	1	0	1	0	0	0	0	0	0	0	0	12
ENSG00000112159	MDN1	4	5	1	1	0	0	0	0	0	0	0	0	1	0	0	0	0	0	0	0	0	0	0	0	12
ENSG00000163719	MTMR14	2	4	1	1	0	0	1	0	0	0	1	0	0	1	0	0	1	0	0	0	0	0	0	0	12
ENSG00000183426	NPIPA1	3	3	1	0	0	1	0	0	0	0	0	1	0	1	0	0	0	1	1	0	0	0	0	0	12
ENSG00000180530	NRIP1	7	1	1	0	0	2	0	0	0	0	1	0	0	0	0	0	0	0	0	0	0	0	0	0	12
ENSG00000155660	PDIA4	2	2	3	0	1	0	2	0	0	0	0	0	0	0	0	0	1	0	0	0	0	1	0	0	12
ENSG00000197329	PELI1	1	2	0	0	1	1	1	0	1	0	0	2	1	1	0	0	0	0	0	0	0	1	0	0	12
ENSG00000141959	PFKL	3	4	1	1	0	0	1	0	0	0	1	1	0	0	0	0	0	0	0	0	0	0	0	0	12
ENSG00000155629	PIK3AP1	3	3	1	1	0	1	0	0	0	0	0	0	0	1	0	1	0	0	1	0	0	0	0	0	12
ENSG00000145675	PIK3R1	3	4	0	0	0	3	0	0	0	0	0	0	0	0	0	0	0	1	1	0	0	0	0	0	12
ENSG00000105063	PPP6R1	2	3	2	0	1	1	0	0	0	1	0	0	0	1	0	0	1	0	0	0	0	0	0	0	12
ENSG00000253729	PRKDC	2	3	3	0	2	0	0	0	0	0	0	1	0	0	0	1	0	0	0	0	0	0	0	0	12
ENSG00000174231	PRPF8	1	2	1	1	1	0	1	0	0	0	2	0	0	2	0	0	0	1	0	0	0	0	0	0	12
ENSG00000159377	PSMB4	0	3	3	4	0	1	0	0	0	0	0	0	0	0	0	0	0	0	0	1	0	0	0	0	12
ENSG00000111679	PTPN6	1	4	0	0	0	2	1	0	0	0	0	2	0	0	0	0	1	0	1	0	0	0	0	0	12
ENSG00000237441	RGL2	2	5	1	1	0	1	0	0	0	0	0	2	0	0	0	0	0	0	0	0	0	0	0	0	12
ENSG00000171858	RPS21	2	1	0	0	0	2	0	0	0	0	1	1	0	1	1	0	2	0	0	0	0	0	1	0	12
ENSG00000161526	SAP30BP	0	4	0	3	0	0	0	0	0	0	2	0	0	1	0	1	0	1	0	0	0	0	0	0	12
ENSG00000100241	SBF1	2	7	1	0	0	0	1	0	0	0	0	0	0	0	0	0	0	0	0	0	0	1	0	0	12
ENSG00000092108	SCFD1	1	4	1	0	1	1	1	0	0	0	0	1	0	1	0	0	1	0	0	0	0	0	0	0	12
ENSG00000107290	SETX	2	5	1	2	0	0	0	0	0	0	0	0	0	0	0	1	0	0	0	0	1	0	0	0	12
ENSG00000160691	SHC1	3	4	1	2	0	0	1	0	0	0	0	0	0	1	0	0	0	0	0	0	0	0	0	0	12
ENSG00000128739	SNRPN	2	5	0	1	2	0	0	0	0	0	0	0	0	0	0	1	0	0	0	1	0	0	0	0	12
ENSG00000112081	SRSF3	1	4	1	1	0	1	0	0	0	0	1	1	0	0	0	0	1	0	0	1	0	0	0	0	12
ENSG00000173757	STAT5B	2	1	1	1	0	0	1	1	0	0	2	1	0	0	0	1	0	0	1	0	0	0	0	0	12
ENSG00000054654	SYNE2	0	4	2	1	0	1	0	0	0	0	1	0	0	0	0	0	3	0	0	0	0	0	0	0	12
ENSG00000102125	TAZ	3	5	0	1	0	0	1	0	0	0	1	0	0	1	0	0	0	0	0	0	0	0	0	0	12
ENSG00000141002	TCF25	1	5	0	0	0	1	0	1	0	0	1	0	0	1	0	0	0	0	0	0	0	2	0	0	12
ENSG00000196628	TCF4	0	1	0	2	1	2	0	0	0	1	0	0	1	0	0	0	1	1	1	0	0	1	0	0	12
ENSG00000100109	TFIP11	2	3	2	2	1	0	0	0	0	1	0	1	0	0	0	0	0	0	0	0	0	0	0	0	12
ENSG00000149932	TMEM219	2	8	1	0	0	0	0	0	0	0	0	0	0	0	1	0	0	0	0	0	0	0	0	0	12
ENSG00000034510	TMSB10	2	0	3	2	2	0	1	0	0	0	0	1	0	0	0	0	0	0	0	0	0	1	0	0	12
ENSG00000101150	TPD52L2	2	2	2	1	0	1	0	0	0	0	1	1	0	0	0	0	1	1	0	0	0	0	0	0	12
ENSG00000105397	TYK2	3	5	2	1	0	0	0	0	0	0	0	1	0	0	0	0	0	0	0	0	0	0	0	0	12
ENSG00000011600	TYROBP	0	9	1	1	0	0	0	0	0	0	1	0	0	0	0	0	0	0	0	0	0	0	0	0	12
ENSG00000063244	U2AF2	0	9	1	1	0	0	1	0	0	0	0	0	0	0	0	0	0	0	0	0	0	0	0	0	12
ENSG00000094841	UPRT	2	1	2	2	0	0	1	0	0	0	2	0	0	1	0	0	0	0	0	1	0	0	0	0	12
ENSG00000114316	USP4	5	5	0	0	1	0	0	0	0	0	0	1	0	0	0	0	0	0	0	0	0	0	0	0	12
ENSG00000124486	USP9X	1	5	1	1	0	1	0	0	1	1	0	1	0	0	0	0	0	0	0	0	0	0	0	0	12
ENSG00000255073	ZFP91-CNTF	5	0	0	0	0	3	0	2	0	0	0	1	0	1	0	0	0	0	0	0	0	0	0	0	12
ENSG00000204427	ABHD16A	1	2	3	0	0	1	0	0	0	0	0	1	0	1	0	1	1	0	0	0	0	0	0	0	11
ENSG00000132359	AC002316.1	2	5	1	0	1	0	0	0	0	0	0	0	0	0	0	0	1	0	0	1	0	0	0	0	11
ENSG00000180448	AC004151.1	1	5	1	0	0	1	0	0	0	0	0	0	0	1	0	0	0	1	0	0	0	1	0	0	11
ENSG00000273734	AC005258.1	0	5	0	2	0	0	0	1	0	1	0	0	0	0	0	1	0	0	0	0	0	0	1	0	11
ENSG00000273217	AC008695.1	3	5	1	1	1	0	0	0	0	0	0	0	0	0	0	0	0	0	0	0	0	0	0	0	11
ENSG00000282278	AC058822.1	1	3	2	1	0	2	0	0	0	0	0	0	1	0	0	0	0	0	0	1	0	0	0	0	11
ENSG00000250644	AC068580.4	0	6	1	1	0	0	1	0	0	0	0	1	1	0	0	0	0	0	0	0	0	0	0	0	11
ENSG00000285708	AC097634.4	2	0	1	0	0	1	0	0	0	2	0	0	0	2	0	0	2	1	0	0	0	0	0	0	11
ENSG00000151726	ACSL1	4	2	1	1	0	0	0	0	1	0	1	0	0	0	0	0	0	1	0	0	0	0	0	0	11
ENSG00000072110	ACTN1	3	2	1	0	0	2	1	0	0	0	0	1	0	0	0	0	0	0	1	0	0	0	0	0	11
ENSG00000204422	AL662899.3	1	2	3	0	0	1	0	0	0	0	0	1	0	1	0	1	1	0	0	0	0	0	0	0	11
ENSG00000059573	ALDH18A1	4	5	0	0	0	1	0	0	0	0	0	0	0	1	0	0	0	0	0	0	0	0	0	0	11
ENSG00000078061	ARAF	3	2	0	2	0	1	1	0	0	0	1	1	0	0	0	0	0	0	0	0	0	0	0	0	11
ENSG00000110046	ATG2A	0	4	2	1	0	0	0	0	1	0	1	1	0	0	0	0	0	0	0	1	0	0	0	0	11
ENSG00000130734	ATG4D	1	5	1	1	0	1	0	0	0	0	0	0	0	1	0	0	1	0	0	0	0	0	0	0	11
ENSG00000133657	ATP13A3	3	3	1	0	0	0	0	0	0	0	1	2	0	0	0	0	0	1	0	0	0	0	0	0	11
ENSG00000183337	BCOR	3	5	0	0	1	1	0	0	0	0	1	0	0	0	0	0	0	0	0	0	0	0	0	0	11
ENSG00000090013	BLVRB	2	3	2	0	0	0	1	0	0	0	0	1	0	0	0	2	0	0	0	0	0	0	0	0	11
ENSG00000196954	CASP4	1	1	3	0	2	0	0	1	0	0	0	0	0	0	0	0	0	1	0	1	1	0	0	0	11
ENSG00000175455	CCDC14	3	1	1	0	0	1	1	0	0	0	1	0	0	0	1	2	0	0	0	0	0	0	0	0	11
ENSG00000196776	CD47	4	2	2	0	0	0	1	0	0	0	0	1	0	0	0	1	0	0	0	0	0	0	0	0	11
ENSG00000135404	CD63	1	4	4	1	0	0	0	0	0	0	0	0	0	0	0	1	0	0	0	0	0	0	0	0	11
ENSG00000136861	CDK5RAP2	0	3	1	1	1	1	2	0	0	0	0	1	0	0	0	0	0	1	0	0	0	0	0	0	11
ENSG00000048740	CELF2	1	2	1	1	0	1	0	0	2	0	2	0	1	0	0	0	0	0	0	0	0	0	0	0	11
ENSG00000101639	CEP192	2	5	0	2	0	1	0	0	1	0	0	0	0	0	0	0	0	0	0	0	0	0	0	0	11
ENSG00000133048	CHI3L1	1	5	1	0	0	0	0	1	0	0	0	0	0	0	0	1	0	0	1	0	0	1	0	0	11
ENSG00000103249	CLCN7	5	4	0	2	0	0	0	0	0	0	0	0	0	0	0	0	0	0	0	0	0	0	0	0	11
ENSG00000130779	CLIP1	3	7	0	0	0	0	0	0	0	0	1	0	0	0	0	0	0	0	0	0	0	0	0	0	11
ENSG00000120885	CLU	4	5	1	0	0	0	0	0	0	0	0	1	0	0	0	0	0	0	0	0	0	0	0	0	11
ENSG00000214078	CPNE1	3	5	1	0	0	0	0	0	0	0	0	0	0	1	0	0	0	0	0	0	0	0	0	1	11
ENSG00000164733	CTSB	3	4	1	1	0	0	0	0	0	0	0	0	0	1	0	0	1	0	0	0	0	0	0	0	11
ENSG00000117984	CTSD	0	6	1	1	0	0	1	0	0	0	0	1	1	0	0	0	0	0	0	0	0	0	0	0	11
ENSG00000051523	CYBA	1	3	2	0	2	0	0	0	1	0	0	0	0	2	0	0	0	0	0	0	0	0	0	0	11
ENSG00000055163	CYFIP2	1	5	1	0	1	1	0	0	0	0	0	1	0	0	0	1	0	0	0	0	0	0	0	0	11
ENSG00000198876	DCAF12	3	1	3	0	0	1	0	0	0	0	1	1	0	0	0	0	0	0	0	0	1	0	0	0	11
ENSG00000143164	DCAF6	5	1	2	0	0	0	1	0	0	0	1	1	0	0	0	0	0	0	0	0	0	0	0	0	11
ENSG00000204843	DCTN1	2	3	0	1	1	0	2	0	0	0	0	0	0	0	0	0	1	0	1	0	0	0	0	0	11
ENSG00000100612	DHRS7	1	4	1	0	1	1	0	0	0	0	1	0	0	1	0	0	0	0	0	1	0	0	0	0	11
ENSG00000197102	DYNC1H1	1	6	1	1	0	0	0	0	0	0	0	1	1	0	0	0	0	0	0	0	0	0	0	0	11
ENSG00000100129	EIF3L	3	4	1	0	1	0	1	0	0	0	0	0	0	0	0	0	0	0	0	0	0	1	0	0	11
ENSG00000197561	ELANE	2	5	2	0	0	0	1	0	0	0	0	1	0	0	0	0	0	0	0	0	0	0	0	0	11
ENSG00000071859	FAM50A	3	3	0	0	0	1	1	0	0	0	1	1	0	0	0	0	0	0	0	0	1	0	0	0	11
ENSG00000145216	FIP1L1	1	3	2	1	0	2	0	0	0	0	0	0	1	0	0	0	0	0	0	1	0	0	0	0	11
ENSG00000105701	FKBP8	0	5	0	1	0	1	0	0	0	0	0	0	0	1	0	0	1	2	0	0	0	0	0	0	11
ENSG00000114861	FOXP1	2	0	1	0	0	1	0	0	0	2	0	0	0	2	0	0	2	1	0	0	0	0	0	0	11
ENSG00000115419	GLS	2	1	0	2	0	0	0	0	1	0	0	0	1	0	0	1	1	1	1	0	0	0	0	0	11
ENSG00000148672	GLUD1	3	4	0	2	0	0	0	0	0	0	0	1	0	0	0	0	0	0	1	0	0	0	0	0	11
ENSG00000125772	GPCPD1	3	4	0	1	0	0	1	1	0	0	0	0	0	0	0	1	0	0	0	0	0	0	0	0	11
ENSG00000030582	GRN	3	3	2	1	1	0	1	0	0	0	0	0	0	0	0	0	0	0	0	0	0	0	0	0	11
ENSG00000122034	GTF3A	4	0	0	3	0	2	0	0	0	0	0	0	0	1	0	0	0	0	0	0	1	0	0	0	11
ENSG00000172534	HCFC1	1	5	1	0	0	2	0	0	0	0	0	2	0	0	0	0	0	0	0	0	0	0	0	0	11
ENSG00000130589	HELZ2	3	4	0	2	0	0	1	0	0	0	0	0	0	0	0	0	0	1	0	0	0	0	0	0	11
ENSG00000122566	HNRNPA2B1	1	2	0	3	1	1	0	0	1	0	0	0	0	1	0	0	0	0	0	0	0	1	0	0	11
ENSG00000185811	IKZF1	4	4	0	0	0	2	0	0	0	0	0	0	0	0	0	0	1	0	0	0	0	0	0	0	11
ENSG00000171988	JMJD1C	3	2	0	2	0	2	0	1	0	0	1	0	0	0	0	0	0	0	0	0	0	0	0	0	11
ENSG00000069424	KCNAB2	2	6	0	2	0	0	1	0	0	0	0	0	0	0	0	0	0	0	0	0	0	0	0	0	11
ENSG00000126012	KDM5C	3	7	0	0	1	0	0	0	0	0	0	0	0	0	0	0	0	0	0	0	0	0	0	0	11
ENSG00000149357	LAMTOR1	1	5	1	1	0	0	2	0	0	0	0	0	0	0	0	1	0	0	0	0	0	0	0	0	11
ENSG00000108848	LUC7L3	3	1	0	3	0	1	0	0	0	0	0	0	0	0	0	1	2	0	0	0	0	0	0	0	11
ENSG00000075413	MARK3	2	4	0	1	1	0	0	1	1	0	0	0	0	0	0	1	0	0	0	0	0	0	0	0	11
ENSG00000280987	MATR3	0	4	1	3	0	1	0	0	1	0	0	0	1	0	0	0	0	0	0	0	0	0	0	0	11
ENSG00000015479	MATR3_2	0	4	1	3	0	1	0	0	1	0	0	0	1	0	0	0	0	0	0	0	0	0	0	0	11
ENSG00000100297	MCM5	1	9	1	0	0	0	0	0	0	0	0	0	0	0	0	0	0	0	0	0	0	0	0	0	11
ENSG00000128585	MKLN1	3	1	2	1	0	1	1	0	0	0	1	1	0	0	0	0	0	0	0	0	0	0	0	0	11
ENSG00000155229	MMS19	2	5	1	1	0	0	0	0	0	0	0	0	0	0	0	0	0	0	1	0	0	1	0	0	11
ENSG00000137409	MTCH1	4	3	1	1	0	0	1	0	0	0	0	0	0	0	0	0	0	0	0	1	0	0	0	0	11
ENSG00000198336	MYL4	1	4	3	0	0	0	0	0	0	1	0	0	1	0	0	0	0	0	1	0	0	0	0	0	11
ENSG00000105835	NAMPT	4	3	0	2	0	0	0	0	0	0	1	0	0	0	0	0	0	0	1	0	0	0	0	0	11
ENSG00000187109	NAP1L1	3	1	3	1	1	1	0	0	0	0	0	0	0	0	1	0	0	0	0	0	0	0	0	0	11
ENSG00000100503	NIN	4	5	0	1	0	0	0	0	0	0	1	0	0	0	0	0	0	0	0	0	0	0	0	0	11
ENSG00000185164	NOMO2	3	3	0	1	0	1	0	0	0	0	0	1	0	0	0	0	0	0	0	1	0	1	0	0	11
ENSG00000122126	OCRL	3	6	0	0	1	0	0	0	1	0	0	0	0	0	0	0	0	0	0	0	0	0	0	0	11
ENSG00000185624	P4HB	1	4	0	1	0	0	2	1	0	0	0	1	0	0	0	0	0	0	1	0	0	0	0	0	11
ENSG00000149269	PAK1	1	5	2	0	1	0	1	0	0	0	0	0	0	0	0	0	0	0	1	0	0	0	0	0	11
ENSG00000102699	PARP4	0	5	4	1	0	0	0	0	0	0	0	0	0	0	1	0	0	0	0	0	0	0	0	0	11
ENSG00000113448	PDE4D	1	2	2	1	1	1	0	0	0	0	0	1	0	2	0	0	0	0	0	0	0	0	0	0	11
ENSG00000102144	PGK1	1	4	1	0	0	0	0	0	1	1	0	0	0	1	0	1	0	1	0	0	0	0	0	0	11
ENSG00000134686	PHC2	3	3	2	1	0	0	0	0	1	0	0	1	0	0	0	0	0	0	0	0	0	0	0	0	11
ENSG00000172943	PHF8	2	6	1	2	0	0	0	0	0	0	0	0	0	0	0	0	0	0	0	0	0	0	0	0	11
ENSG00000085514	PILRA	2	3	2	0	0	0	0	0	0	0	0	0	1	0	0	2	0	1	0	0	0	0	0	0	11
ENSG00000124126	PREX1	1	5	0	0	0	0	0	0	1	1	1	0	0	0	0	0	1	1	0	0	0	0	0	0	11
ENSG00000196504	PRPF40A	6	2	0	1	0	0	0	0	0	0	0	0	0	1	0	0	0	0	0	0	1	0	0	0	11
ENSG00000130723	PRRC2B	3	4	0	2	1	0	0	0	0	0	0	0	0	0	0	0	1	0	0	0	0	0	0	0	11
ENSG00000108344	PSMD3	2	3	0	2	0	0	0	0	0	0	0	0	2	0	1	1	0	0	0	0	0	0	0	0	11
ENSG00000140368	PSTPIP1	1	4	0	2	0	0	1	0	1	0	0	0	0	0	1	1	0	0	0	0	0	0	0	0	11
ENSG00000168297	PXK	2	5	1	0	0	2	0	0	0	0	0	0	0	0	0	0	0	1	0	0	0	0	0	0	11
ENSG00000004700	RECQL	0	5	1	2	2	0	0	0	0	0	0	0	0	1	0	0	0	0	0	0	0	0	0	0	11
ENSG00000117616	RSRP1	2	4	0	4	0	1	0	0	0	0	0	0	0	0	0	0	0	0	0	0	0	0	0	0	11
ENSG00000183207	RUVBL2	5	4	0	0	0	1	0	0	0	0	0	0	0	1	0	0	0	0	0	0	0	0	0	0	11
ENSG00000150459	SAP18	3	1	2	0	1	0	1	0	0	0	1	0	0	1	0	0	1	0	0	0	0	0	0	0	11
ENSG00000122545	SEPTIN7	0	6	1	1	0	2	0	0	0	0	0	0	0	0	0	1	0	0	0	0	0	0	0	0	11
ENSG00000115524	SF3B1	4	3	0	1	0	1	0	0	0	0	0	1	0	0	0	0	1	0	0	0	0	0	0	0	11
ENSG00000118515	SGK1	1	1	1	2	0	1	1	0	1	0	0	0	0	1	1	0	1	0	0	0	0	0	0	0	11
ENSG00000137776	SLTM	4	2	1	1	0	0	1	0	1	0	1	0	0	0	0	0	0	0	0	0	0	0	0	0	11
ENSG00000198952	SMG5	2	3	1	3	0	0	0	0	0	0	1	0	0	1	0	0	0	0	0	0	0	0	0	0	11
ENSG00000077312	SNRPA	2	1	2	0	0	2	0	0	0	0	2	1	0	1	0	0	0	0	0	0	0	0	0	0	11
ENSG00000104133	SPG11	2	2	1	3	0	0	0	0	0	0	1	0	0	0	0	0	0	0	0	0	1	1	0	0	11
ENSG00000197694	SPTAN1	0	4	3	1	0	0	0	0	0	0	0	0	0	2	0	1	0	0	0	0	0	0	0	0	11
ENSG00000116754	SRSF11	1	2	0	4	0	1	0	0	0	0	0	0	0	1	0	0	1	0	0	0	0	1	0	0	11
ENSG00000168610	STAT3	1	4	2	3	0	0	0	0	0	0	0	0	0	0	0	0	1	0	0	0	0	0	0	0	11
ENSG00000081320	STK17B	2	2	1	2	0	0	0	0	0	1	0	0	0	0	0	1	0	1	0	0	0	0	1	0	11
ENSG00000082146	STRADB	2	6	1	0	0	0	1	1	0	0	0	0	0	0	0	0	0	0	0	0	0	0	0	0	11
ENSG00000163527	STT3B	2	3	1	1	1	1	0	1	0	0	0	0	0	1	0	0	0	0	0	0	0	0	0	0	11
ENSG00000104915	STX10	2	5	0	0	0	0	1	0	1	0	0	0	0	0	0	0	0	1	0	1	0	0	0	0	11
ENSG00000198198	SZT2	2	4	1	1	0	1	1	0	0	0	0	0	0	0	0	0	0	0	0	0	0	1	0	0	11
ENSG00000175463	TBC1D10C	0	8	0	2	0	0	0	0	0	0	0	0	0	1	0	0	0	0	0	0	0	0	0	0	11
ENSG00000168769	TET2	3	3	2	0	0	0	1	0	0	0	0	1	0	0	1	0	0	0	0	0	0	0	0	0	11
ENSG00000111843	TMEM14C	5	2	3	1	0	0	0	0	0	0	0	0	0	0	0	0	0	0	0	0	0	0	0	0	11
ENSG00000079308	TNS1	1	5	2	1	0	0	1	0	0	0	0	0	0	0	1	0	0	0	0	0	0	0	0	0	11
ENSG00000131747	TOP2A	2	2	2	0	0	0	1	1	0	0	1	0	0	0	0	0	0	1	0	0	0	1	0	0	11
ENSG00000130726	TRIM28	2	5	2	1	0	0	0	0	0	0	0	1	0	0	0	0	0	0	0	0	0	0	0	0	11
ENSG00000155657	TTN	0	0	0	6	0	0	0	0	0	0	0	0	1	1	1	0	1	0	0	0	0	1	0	0	11
ENSG00000126088	UROD	1	6	2	0	0	0	0	0	0	0	0	0	0	1	0	1	0	0	0	0	0	0	0	0	11
ENSG00000162402	USP24	1	4	2	1	0	0	0	0	0	0	0	0	1	0	0	1	1	0	0	0	0	0	0	0	11
ENSG00000134215	VAV3	1	4	2	1	0	0	0	1	0	0	0	0	0	1	0	1	0	0	0	0	0	0	0	0	11
ENSG00000198373	WWP2	0	5	1	2	1	0	0	0	0	0	0	1	0	0	0	0	0	0	1	0	0	0	0	0	11
ENSG00000186660	ZFP91	5	0	0	0	0	2	0	2	0	0	0	1	0	1	0	0	0	0	0	0	0	0	0	0	11
ENSG00000268861	AC008878.3	1	2	0	2	0	2	0	0	0	1	0	0	0	0	0	1	0	0	0	0	1	0	0	0	10
ENSG00000284946	AC068831.8	2	5	0	2	0	0	0	0	0	0	0	0	0	1	0	0	0	0	0	0	0	0	0	0	10
ENSG00000121281	ADCY7	2	6	1	0	0	0	0	0	0	0	0	0	0	0	0	0	0	0	0	0	1	0	0	0	10
ENSG00000250349	AF241726.2	3	3	0	1	0	0	1	0	0	0	0	1	0	0	1	0	0	0	0	0	0	0	0	0	10
ENSG00000135049	AGTPBP1	2	2	2	0	0	0	1	1	0	0	1	0	0	1	0	0	0	0	0	0	0	0	0	0	10
ENSG00000153207	AHCTF1	2	4	1	1	1	0	0	0	0	1	0	0	0	0	0	0	0	0	0	0	0	0	0	0	10
ENSG00000170776	AKAP13	5	1	1	0	0	0	0	0	0	0	0	0	1	0	0	0	1	0	0	1	0	0	0	0	10
ENSG00000284431	AL022238.4	2	6	1	0	0	0	0	0	0	0	0	0	0	1	0	0	0	0	0	0	0	0	0	0	10
ENSG00000089053	ANAPC5	2	4	1	1	0	0	0	0	0	0	1	0	0	1	0	0	0	0	0	0	0	0	0	0	10
ENSG00000186635	ARAP1	0	6	1	0	0	0	0	0	0	0	0	0	0	1	0	0	0	1	0	0	0	1	0	0	10
ENSG00000118520	ARG1	0	4	4	0	0	0	1	0	0	0	0	0	0	0	0	1	0	0	0	0	0	0	0	0	10
ENSG00000104880	ARHGEF18	1	2	0	2	0	2	0	0	0	1	0	0	0	0	0	1	0	0	0	0	1	0	0	0	10
ENSG00000032219	ARID4A	1	0	1	2	1	1	0	0	0	0	1	0	0	1	0	0	0	0	1	0	0	1	0	0	10
ENSG00000130429	ARPC1B	3	3	1	1	0	0	1	0	0	0	0	0	0	0	0	0	0	1	0	0	0	0	0	0	10
ENSG00000163466	ARPC2	0	1	2	1	1	1	0	1	0	0	0	1	0	0	0	0	0	1	1	0	0	0	0	0	10
ENSG00000162704	ARPC5	3	2	2	1	0	0	0	1	0	0	0	0	0	0	0	0	1	0	0	0	0	0	0	0	10
ENSG00000163399	ATP1A1	3	3	2	0	0	0	0	0	0	0	0	0	0	0	0	0	2	0	0	0	0	0	0	0	10
ENSG00000165629	ATP5F1C	2	1	2	2	1	0	0	0	1	0	0	0	0	1	0	0	0	0	0	0	0	0	0	0	10
ENSG00000117410	ATP6V0B	0	4	1	2	0	0	1	0	0	0	0	1	0	1	0	0	0	0	0	0	0	0	0	0	10
ENSG00000110934	BIN2	0	3	3	0	0	0	1	0	0	1	0	0	0	1	0	0	1	0	0	0	0	0	0	0	10
ENSG00000010671	BTK	3	3	1	0	0	1	1	0	0	0	0	0	0	1	0	0	0	0	0	0	0	0	0	0	10
ENSG00000099991	CABIN1	4	2	0	3	0	0	0	0	0	0	0	0	0	1	0	0	0	0	0	0	0	0	0	0	10
ENSG00000179218	CALR	1	2	2	1	2	0	1	1	0	0	0	0	0	0	0	0	0	0	0	0	0	0	0	0	10
ENSG00000166946	CCNDBP1	1	6	2	1	0	0	0	0	0	0	0	0	0	0	0	0	0	0	0	0	0	0	0	0	10
ENSG00000059758	CDK17	3	5	0	0	0	1	0	0	0	0	0	0	0	0	0	0	1	0	0	0	0	0	0	0	10
ENSG00000108465	CDK5RAP3	3	4	0	1	0	0	1	0	0	0	0	0	0	0	0	0	1	0	0	0	0	0	0	0	10
ENSG00000171316	CHD7	3	3	0	2	1	0	0	0	0	0	0	0	0	0	0	0	0	0	0	0	1	0	0	0	10
ENSG00000113240	CLK4	2	4	0	1	0	1	0	0	0	0	0	0	0	0	0	0	1	1	0	0	0	0	0	0	10
ENSG00000103051	COG4	4	5	1	0	0	0	0	0	0	0	0	0	0	0	0	0	0	0	0	0	0	0	0	0	10
ENSG00000181789	COPG1	0	4	1	0	1	1	1	0	0	0	1	1	0	0	0	0	0	0	0	0	0	0	0	0	10
ENSG00000009307	CSDE1	1	6	1	1	0	0	0	1	0	0	0	0	0	0	0	0	0	0	0	0	0	0	0	0	10
ENSG00000213923	CSNK1E	1	5	0	2	0	1	0	0	0	0	0	0	0	1	0	0	0	0	0	0	0	0	0	0	10
ENSG00000172543	CTSW	1	4	2	0	0	1	1	0	0	0	0	1	0	0	0	0	0	0	0	0	0	0	0	0	10
ENSG00000257923	CUX1	1	4	1	0	1	2	1	0	0	0	0	0	0	0	0	0	0	0	0	0	0	0	0	0	10
ENSG00000115866	DARS1	7	1	0	0	0	0	0	0	0	0	1	0	0	0	0	0	1	0	0	0	0	0	0	0	10
ENSG00000071626	DAZAP1	3	2	1	0	0	1	0	1	0	1	0	0	1	0	0	0	0	0	0	0	0	0	0	0	10
ENSG00000100897	DCAF11	0	2	3	1	1	0	0	0	0	0	0	0	0	0	0	1	0	2	0	0	0	0	0	0	10
ENSG00000244038	DDOST	2	7	1	0	0	0	0	0	0	0	0	0	0	0	0	0	0	0	0	0	0	0	0	0	10
ENSG00000013573	DDX11	4	2	1	1	1	0	0	0	0	0	0	0	0	0	0	0	0	0	0	0	1	0	0	0	10
ENSG00000123064	DDX54	2	3	0	0	1	2	0	0	0	0	0	0	0	0	0	0	1	0	1	0	0	0	0	0	10
ENSG00000065357	DGKA	1	4	0	1	0	1	0	0	0	1	0	0	0	0	0	0	1	0	0	1	0	0	0	0	10
ENSG00000123992	DNPEP	2	5	0	2	0	0	0	0	0	0	0	0	0	0	0	0	1	0	0	0	0	0	0	0	10
ENSG00000188641	DPYD	4	4	0	0	0	0	0	0	2	0	0	0	0	0	0	0	0	0	0	0	0	0	0	0	10
ENSG00000156171	DRAM2	4	1	0	3	0	0	0	0	0	0	0	1	0	0	0	1	0	0	0	0	0	0	0	0	10
ENSG00000038358	EDC4	2	4	1	2	0	1	0	0	0	0	0	0	0	0	0	0	0	0	0	0	0	0	0	0	10
ENSG00000130811	EIF3G	1	3	3	2	0	1	0	0	0	0	0	0	0	0	0	0	0	0	0	0	0	0	0	0	10
ENSG00000242372	EIF6	1	5	2	1	0	1	0	0	0	0	0	0	0	0	0	0	0	0	0	0	0	0	0	0	10
ENSG00000006744	ELAC2	5	1	0	2	0	1	0	0	0	0	0	0	0	0	0	0	0	1	0	0	0	0	0	0	10
ENSG00000109670	FBXW7	2	1	0	0	5	1	0	0	0	0	1	0	0	0	0	0	0	0	0	0	0	0	0	0	10
ENSG00000162613	FUBP1	0	2	2	0	3	1	0	0	0	1	0	0	0	1	0	0	0	0	0	0	0	0	0	0	10
ENSG00000160211	G6PD	1	2	1	0	1	1	0	0	1	0	1	1	0	0	0	0	1	0	0	0	0	0	0	0	10
ENSG00000087460	GNAS	6	2	0	1	0	0	0	0	0	0	0	1	0	0	0	0	0	0	0	0	0	0	0	0	10
ENSG00000062194	GPBP1	1	4	1	0	0	0	0	0	0	0	2	1	0	0	0	0	0	0	1	0	0	0	0	0	10
ENSG00000198055	GRK6	1	6	1	0	0	0	0	0	0	1	0	0	0	0	0	1	0	0	0	0	0	0	0	0	10
ENSG00000084207	GSTP1	2	3	2	0	1	0	0	0	1	0	0	0	0	1	0	0	0	0	0	0	0	0	0	0	10
ENSG00000125651	GTF2F1	3	3	0	0	1	0	1	0	0	0	0	0	1	0	0	0	1	0	0	0	0	0	0	0	10
ENSG00000171720	HDAC3	2	6	0	1	0	0	0	0	0	0	0	1	0	0	0	0	0	0	0	0	0	0	0	0	10
ENSG00000094631	HDAC6	3	2	2	0	0	1	0	0	0	0	0	0	1	0	0	0	0	1	0	0	0	0	0	0	10
ENSG00000051108	HERPUD1	1	2	0	0	0	0	2	0	1	0	0	1	1	0	0	1	0	1	0	0	0	0	0	0	10
ENSG00000165119	HNRNPK	3	4	1	0	0	0	0	0	0	0	0	0	0	1	0	0	1	0	0	0	0	0	0	0	10
ENSG00000127483	HP1BP3	2	0	2	1	0	2	0	0	0	0	0	0	0	0	1	0	0	1	1	0	0	0	0	0	10
ENSG00000166598	HSP90B1	1	4	0	0	0	1	1	1	0	0	0	0	0	0	0	1	0	0	0	0	0	1	0	0	10
ENSG00000270757	HSPE1-MOB4	3	3	1	1	0	1	0	0	0	0	0	0	1	0	0	0	0	0	0	0	0	0	0	0	10
ENSG00000067704	IARS2	1	5	2	0	0	0	0	0	0	0	1	0	0	1	0	0	0	0	0	0	0	0	0	0	10
ENSG00000115738	ID2	2	2	2	0	0	0	1	0	0	0	0	0	0	0	0	1	1	1	0	0	0	0	0	0	10
ENSG00000113141	IK	3	3	0	2	1	0	0	0	0	0	1	0	0	0	0	0	0	0	0	0	0	0	0	0	10
ENSG00000129351	ILF3	2	3	1	0	0	0	1	0	0	1	0	1	0	0	0	0	0	0	0	0	1	0	0	0	10
ENSG00000274049	INO80B-WBP1	2	1	1	4	1	0	0	0	0	0	0	0	0	0	0	0	1	0	0	0	0	0	0	0	10
ENSG00000123104	ITPR2	4	0	0	2	0	1	0	0	0	0	0	0	0	2	0	1	0	0	0	0	0	0	0	0	10
ENSG00000189159	JPT1	3	0	3	0	1	1	0	0	0	0	0	0	1	0	0	1	0	0	0	0	0	0	0	0	10
ENSG00000073614	KDM5A	3	4	1	1	0	0	0	0	0	0	0	0	0	0	0	0	0	0	1	0	0	0	0	0	10
ENSG00000007202	KIAA0100	2	2	0	1	0	2	0	0	1	0	0	1	0	0	1	0	0	0	0	0	0	0	0	0	10
ENSG00000116852	KIF21B	3	6	0	1	0	0	0	0	0	0	0	0	0	0	0	0	0	0	0	0	0	0	0	0	10
ENSG00000167613	LAIR1	1	4	2	0	0	1	1	0	0	0	1	0	0	0	0	0	0	0	0	0	0	0	0	0	10
ENSG00000162511	LAPTM5	2	1	1	3	0	0	0	0	0	0	0	0	0	1	0	0	0	1	0	0	1	0	0	0	10
ENSG00000086730	LAT2	4	4	0	0	1	0	0	0	0	0	0	1	0	0	0	0	0	0	0	0	0	0	0	0	10
ENSG00000134333	LDHA	2	1	3	0	0	0	0	1	0	0	0	1	0	0	0	0	0	1	0	0	0	1	0	0	10
ENSG00000167615	LENG8	2	1	1	2	1	2	0	0	0	0	0	0	0	1	0	0	0	0	0	0	0	0	0	0	10
ENSG00000105486	LIG1	1	5	0	1	0	0	0	0	0	0	0	1	1	0	0	0	1	0	0	0	0	0	0	0	10
ENSG00000131042	LILRB2	0	4	3	0	0	0	1	0	1	0	0	0	0	0	0	1	0	0	0	0	0	0	0	0	10
ENSG00000077454	LRCH4	1	3	3	0	1	0	0	0	0	0	0	1	0	1	0	0	0	0	0	0	0	0	0	0	10
ENSG00000093167	LRRFIP2	5	1	0	2	0	0	0	1	0	0	0	1	0	0	0	0	0	0	0	0	0	0	0	0	10
ENSG00000204482	LST1	2	5	0	0	0	1	1	0	0	0	0	1	0	0	0	0	0	0	0	0	0	0	0	0	10
ENSG00000111885	MAN1A1	2	5	0	1	0	0	0	0	0	0	0	0	0	1	1	0	0	0	0	0	0	0	0	0	10
ENSG00000198909	MAP3K3	1	5	1	0	0	1	0	0	1	0	1	0	0	0	0	0	0	0	0	0	0	0	0	0	10
ENSG00000071054	MAP4K4	3	5	0	0	0	0	0	0	0	0	0	0	0	1	0	0	0	0	0	0	0	1	0	0	10
ENSG00000073111	MCM2	0	4	1	0	0	2	2	0	0	0	0	0	0	0	0	0	0	0	1	0	0	0	0	0	10
ENSG00000175471	MCTP1	5	2	2	0	0	0	0	0	0	0	0	0	0	0	0	1	0	0	0	0	0	0	0	0	10
ENSG00000150527	MIA2	1	6	0	0	1	1	0	0	0	0	0	0	0	0	0	1	0	0	0	0	0	0	0	0	10
ENSG00000130830	MPP1	3	1	0	1	0	0	1	1	0	0	0	1	0	0	0	0	0	2	0	0	0	0	0	0	10
ENSG00000203832	NBPF20	3	4	0	2	0	0	0	0	0	0	0	0	0	0	0	0	0	1	0	0	0	0	0	0	10
ENSG00000010292	NCAPD2	1	4	2	0	0	1	0	0	0	0	1	1	0	0	0	0	0	0	0	0	0	0	0	0	10
ENSG00000123338	NCKAP1L	0	6	0	1	0	0	0	0	0	0	0	0	1	0	0	0	0	2	0	0	0	0	0	0	10
ENSG00000124151	NCOA3	2	0	2	4	0	1	0	0	0	0	0	0	0	0	0	0	0	1	0	0	0	0	0	0	10
ENSG00000188986	NELFB	2	3	1	2	0	1	0	0	0	0	1	0	0	0	0	0	0	0	0	0	0	0	0	0	10
ENSG00000010322	NISCH	2	4	2	1	0	0	0	0	0	0	0	0	0	0	0	0	1	0	0	0	0	0	0	0	10
ENSG00000214967	NPIPA7	1	4	0	0	1	2	0	0	0	0	0	0	0	1	0	0	0	0	1	0	0	0	0	0	10
ENSG00000115216	NRBP1	1	3	2	1	0	0	0	0	0	0	0	2	0	0	0	1	0	0	0	0	0	0	0	0	10
ENSG00000113569	NUP155	4	3	0	1	0	0	0	0	0	0	0	0	0	1	0	0	1	0	0	0	0	0	0	0	10
ENSG00000110713	NUP98	2	2	3	1	1	0	0	0	0	0	0	0	0	0	0	0	0	1	0	0	0	0	0	0	10
ENSG00000104904	OAZ1	0	4	0	2	0	0	0	1	0	1	0	0	0	0	0	1	0	0	0	0	0	0	1	0	10
ENSG00000198408	OGA	2	2	1	2	0	1	0	0	0	0	1	0	0	0	0	0	0	1	0	0	0	0	0	0	10
ENSG00000184792	OSBP2	1	3	2	0	0	1	0	0	0	0	0	0	0	1	0	1	0	0	1	0	0	0	0	0	10
ENSG00000137817	PARP6	2	4	0	0	1	1	0	0	1	0	0	0	0	0	0	0	1	0	0	0	0	0	0	0	10
ENSG00000143870	PDIA6	3	3	1	1	1	0	0	0	0	0	0	0	0	0	0	0	0	0	1	0	0	0	0	0	10
ENSG00000044446	PHKA2	2	4	0	2	0	0	0	0	0	0	0	1	0	0	0	0	0	0	1	0	0	0	0	0	10
ENSG00000115956	PLEK	2	2	0	1	0	0	1	0	2	0	2	0	0	0	0	0	0	0	0	0	0	0	0	0	10
ENSG00000116786	PLEKHM2	2	6	0	1	0	0	0	0	0	0	0	0	0	0	0	0	0	1	0	0	0	0	0	0	10
ENSG00000105287	PRKD2	3	1	2	1	0	0	0	0	0	1	0	0	0	0	0	0	0	1	0	0	0	0	0	1	10
ENSG00000143106	PSMA5	3	3	0	0	0	0	0	0	0	0	0	1	0	1	0	0	0	1	1	0	0	0	0	0	10
ENSG00000136930	PSMB7	4	2	0	0	0	1	0	0	0	0	1	0	0	0	0	0	0	0	0	0	2	0	0	0	10
ENSG00000171862	PTEN	2	2	1	0	0	2	0	1	1	0	0	0	0	0	0	0	1	0	0	0	0	0	0	0	10
ENSG00000132334	PTPRE	2	3	1	1	0	1	0	0	0	0	0	0	0	1	0	1	0	0	0	0	0	0	0	0	10
ENSG00000112531	QKI	1	3	2	0	0	1	0	0	0	0	0	0	0	0	0	2	1	0	0	0	0	0	0	0	10
ENSG00000179262	RAD23A	2	5	1	1	0	1	0	0	0	0	0	0	0	0	0	0	0	0	0	0	0	0	0	0	10
ENSG00000101146	RAE1	2	7	0	0	0	1	0	0	0	0	0	0	0	0	0	0	0	0	0	0	0	0	0	0	10
ENSG00000103479	RBL2	1	2	1	0	2	0	0	1	0	1	0	0	0	1	0	0	1	0	0	0	0	0	0	0	10
ENSG00000100387	RBX1	2	5	0	0	0	1	0	0	0	0	0	0	0	0	0	1	0	0	1	0	0	0	0	0	10
ENSG00000134444	RELCH	1	5	1	1	0	1	0	0	0	0	1	0	0	0	0	0	0	0	0	0	0	0	0	0	10
ENSG00000035928	RFC1	1	5	1	0	1	0	0	0	0	0	0	0	0	0	0	1	0	0	0	0	1	0	0	0	10
ENSG00000204227	RING1	2	4	0	0	0	1	0	0	0	0	0	0	0	1	0	1	0	0	0	0	1	0	0	0	10
ENSG00000147403	RPL10	3	2	0	3	1	0	0	0	0	0	1	0	0	0	0	0	0	0	0	0	0	0	0	0	10
ENSG00000108107	RPL28	0	0	1	2	2	2	0	0	0	0	1	0	1	0	0	1	0	0	0	0	0	0	0	0	10
ENSG00000100316	RPL3	1	2	0	2	0	0	0	0	0	0	2	0	0	1	0	1	0	0	0	0	1	0	0	0	10
ENSG00000118705	RPN2	1	3	2	0	0	1	2	0	0	0	0	0	0	0	0	0	1	0	0	0	0	0	0	0	10
ENSG00000159216	RUNX1	6	3	0	0	0	1	0	0	0	0	0	0	0	0	0	0	0	0	0	0	0	0	0	0	10
ENSG00000064932	SBNO2	2	4	1	1	0	1	0	1	0	0	0	0	0	0	0	0	0	0	0	0	0	0	0	0	10
ENSG00000176986	SEC24C	1	6	1	0	0	0	0	0	0	0	0	0	1	1	0	0	0	0	0	0	0	0	0	0	10
ENSG00000075826	SEC31B	2	2	0	4	0	0	0	0	0	0	1	0	0	0	0	0	0	0	1	0	0	0	0	0	10
ENSG00000184640	SEPTIN9	4	1	1	0	1	0	0	0	0	0	1	0	0	0	0	0	0	1	1	0	0	0	0	0	10
ENSG00000197249	SERPINA1	1	1	1	0	0	1	1	0	1	1	0	0	0	2	0	0	0	0	0	1	0	0	0	0	10
ENSG00000100359	SGSM3	3	5	1	0	0	0	0	0	0	0	0	0	0	1	0	0	0	0	0	0	0	0	0	0	10
ENSG00000148341	SH3GLB2	1	3	1	1	1	0	0	0	0	0	0	1	0	0	0	0	1	0	0	0	0	1	0	0	10
ENSG00000213445	SIPA1	1	5	0	0	0	0	0	0	1	0	0	1	1	0	0	0	0	1	0	0	0	0	0	0	10
ENSG00000113558	SKP1	3	4	1	0	0	0	1	0	0	0	0	0	1	0	0	0	0	0	0	0	0	0	0	0	10
ENSG00000084070	SMAP2	2	1	2	1	0	0	0	1	2	0	0	1	0	0	0	0	0	0	0	0	0	0	0	0	10
ENSG00000153147	SMARCA5	1	1	2	2	0	2	1	0	0	0	1	0	0	0	0	0	0	0	0	0	0	0	0	0	10
ENSG00000145335	SNCA	3	4	1	0	0	0	0	0	0	0	0	2	0	0	0	0	0	0	0	0	0	0	0	0	10
ENSG00000135250	SRPK2	2	2	2	1	0	0	0	1	1	0	0	0	1	0	0	0	0	0	0	0	0	0	0	0	10
ENSG00000180879	SSR4	0	4	1	0	2	0	0	1	0	0	1	0	0	1	0	0	0	0	0	0	0	0	0	0	10
ENSG00000254995	STX16-NPEPL1	2	7	0	0	0	0	0	0	0	0	0	0	0	0	0	0	0	1	0	0	0	0	0	0	10
ENSG00000100242	SUN2	1	2	1	1	0	0	0	0	0	0	0	0	0	0	0	0	0	1	1	0	0	3	0	0	10
ENSG00000196235	SUPT5H	2	5	1	0	0	0	0	0	0	0	0	0	0	2	0	0	0	0	0	0	0	0	0	0	10
ENSG00000110719	TCIRG1	1	2	1	2	0	1	1	0	0	0	0	0	1	0	0	0	0	0	0	1	0	0	0	0	10
ENSG00000198176	TFDP1	0	7	1	0	0	0	0	0	0	0	0	0	0	1	0	0	0	1	0	0	0	0	0	0	10
ENSG00000102265	TIMP1	3	2	1	1	1	0	0	1	0	1	0	0	0	0	0	0	0	0	0	0	0	0	0	0	10
ENSG00000125304	TM9SF2	0	3	1	1	0	2	0	1	0	0	0	1	0	0	0	0	0	1	0	0	0	0	0	0	10
ENSG00000166340	TPP1	4	2	3	0	0	0	0	0	0	0	1	0	0	0	0	0	0	0	0	0	0	0	0	0	10
ENSG00000283900	TPTEP2-CSNK1E	1	5	0	2	0	1	0	0	0	0	0	0	0	1	0	0	0	0	0	0	0	0	0	0	10
ENSG00000131653	TRAF7	2	7	0	1	0	0	0	0	0	0	0	0	0	0	0	0	0	0	0	0	0	0	0	0	10
ENSG00000115993	TRAK2	1	5	1	1	1	0	0	0	0	0	0	0	0	0	0	0	0	1	0	0	0	0	0	0	10
ENSG00000128159	TUBGCP6	1	4	1	2	0	0	0	0	0	0	1	0	0	0	0	0	1	0	0	0	0	0	0	0	10
ENSG00000156587	UBE2L6	2	3	0	1	1	2	0	0	0	1	0	0	0	0	0	0	0	0	0	0	0	0	0	0	10
ENSG00000024048	UBR2	2	6	2	0	0	0	0	0	0	0	0	0	0	0	0	0	0	0	0	0	0	0	0	0	10
ENSG00000090686	USP48	1	3	1	2	0	1	2	0	0	0	0	0	0	0	0	0	0	0	0	0	0	0	0	0	10
ENSG00000125753	VASP	2	3	2	1	0	0	0	0	0	0	1	0	0	0	0	0	0	0	0	0	1	0	0	0	10
ENSG00000197969	VPS13A	2	3	1	1	0	0	0	0	0	1	0	0	0	0	1	0	0	1	0	0	0	0	0	0	10
ENSG00000028116	VRK2	1	5	1	0	0	0	1	0	0	0	0	0	0	1	0	1	0	0	0	0	0	0	0	0	10
ENSG00000060237	WNK1	1	3	1	1	0	0	0	1	0	0	0	2	0	0	0	0	0	1	0	0	0	0	0	0	10
ENSG00000065978	YBX1	1	0	1	1	0	0	1	0	0	2	0	0	1	0	0	0	0	0	1	0	1	1	0	0	10
ENSG00000127337	YEATS4	1	4	2	1	0	1	0	1	0	0	0	0	0	0	0	0	0	0	0	0	0	0	0	0	10
ENSG00000056097	ZFR	4	2	0	2	1	0	0	0	0	0	1	0	0	0	0	0	0	0	0	0	0	0	0	0	10
ENSG00000174652	ZNF266	2	2	2	0	0	0	0	0	0	0	1	0	0	0	0	1	1	1	0	0	0	0	0	0	10
ENSG00000074755	ZZEF1	0	3	5	1	0	0	0	0	0	0	0	0	0	0	0	0	1	0	0	0	0	0	0	0	10
ENSG00000283761	AC118553.2	2	2	1	2	0	1	0	0	0	0	0	0	0	0	0	0	0	1	0	0	0	0	0	0	9
ENSG00000100813	ACIN1	1	5	1	1	0	0	0	0	0	0	0	0	0	0	0	0	0	0	0	0	0	0	0	1	9
ENSG00000204472	AIF1	1	4	0	0	0	2	0	0	0	0	0	1	0	0	0	0	1	0	0	0	0	0	0	0	9
ENSG00000105221	AKT2	4	1	1	1	0	0	1	0	0	0	0	1	0	0	0	0	0	0	0	0	0	0	0	0	9
ENSG00000272162	AL024498.2	3	4	0	1	0	0	1	0	0	0	0	0	0	0	0	0	0	0	0	0	0	0	0	0	9
ENSG00000012779	ALOX5	3	1	0	0	0	0	0	0	0	1	0	1	0	1	0	0	0	1	1	0	0	0	0	0	9
ENSG00000132965	ALOX5AP	0	3	1	1	1	0	0	0	1	0	0	0	0	1	0	1	0	0	0	0	0	0	0	0	9
ENSG00000249209	AP000311.1	2	5	0	1	0	1	0	0	0	0	0	0	0	0	0	0	0	0	0	0	0	0	0	0	9
ENSG00000166747	AP1G1	2	2	1	2	0	0	0	0	0	0	0	0	0	1	0	0	1	0	0	0	0	0	0	0	9
ENSG00000242247	ARFGAP3	0	6	0	0	0	1	0	0	0	0	0	0	0	2	0	0	0	0	0	0	0	0	0	0	9
ENSG00000111229	ARPC3	2	2	0	0	0	1	0	0	1	1	0	1	0	0	0	1	0	0	0	0	0	0	0	0	9
ENSG00000197785	ATAD3A	0	6	2	0	0	1	0	0	0	0	0	0	0	0	0	0	0	0	0	0	0	0	0	0	9
ENSG00000114573	ATP6V1A	1	6	1	1	0	0	0	0	0	0	0	0	0	0	0	0	0	0	0	0	0	0	0	0	9
ENSG00000166710	B2M	4	2	1	0	1	0	0	0	0	1	0	0	0	0	0	0	0	0	0	0	0	0	0	0	9
ENSG00000076108	BAZ2A	1	4	0	0	0	1	0	0	0	0	0	0	0	1	0	0	0	1	0	0	0	1	0	0	9
ENSG00000136717	BIN1	2	1	1	0	1	0	0	0	0	0	1	0	0	2	0	0	1	0	0	0	0	0	0	0	9
ENSG00000130303	BST2	2	3	1	0	1	0	0	0	0	0	0	1	0	0	0	0	0	0	0	0	0	0	0	1	9
ENSG00000169679	BUB1	1	5	1	0	0	0	0	0	0	1	0	0	0	0	0	0	0	1	0	0	0	0	0	0	9
ENSG00000143110	C1orf162	1	4	0	1	0	1	0	0	1	0	0	0	0	0	0	0	0	0	0	0	0	1	0	0	9
ENSG00000136819	C9orf78	2	1	0	2	0	0	0	0	0	1	0	0	0	1	1	0	1	0	0	0	0	0	0	0	9
ENSG00000127022	CANX	2	2	2	0	0	1	0	0	0	0	0	0	1	0	0	1	0	0	0	0	0	0	0	0	9
ENSG00000131236	CAP1	1	6	0	0	0	0	0	0	0	0	0	0	1	1	0	0	0	0	0	0	0	0	0	0	9
ENSG00000221978	CCNL2	4	1	0	2	0	0	0	0	0	0	0	0	0	1	0	1	0	0	0	0	0	0	0	0	9
ENSG00000117335	CD46	1	3	2	0	0	0	0	0	0	1	0	0	0	0	0	0	0	1	0	0	0	1	0	0	9
ENSG00000163539	CLASP2	1	4	1	0	1	0	0	0	0	0	1	0	0	0	0	0	1	0	0	0	0	0	0	0	9
ENSG00000104859	CLASRP	4	2	1	1	0	1	0	0	0	0	0	0	0	0	0	0	0	0	0	0	0	0	0	0	9
ENSG00000172322	CLEC12A	3	3	0	0	0	0	0	0	0	1	0	1	0	0	0	1	0	0	0	0	0	0	0	0	9
ENSG00000179335	CLK3	3	3	0	0	0	0	1	0	1	0	0	0	0	1	0	0	0	0	0	0	0	0	0	0	9
ENSG00000182871	COL18A1	1	6	0	0	0	0	0	0	0	0	0	2	0	0	0	0	0	0	0	0	0	0	0	0	9
ENSG00000168036	CTNNB1	3	2	1	1	0	0	0	0	0	0	0	0	0	0	0	0	0	1	0	0	0	1	0	0	9
ENSG00000165168	CYBB	2	3	0	1	0	0	1	0	0	0	0	1	0	0	1	0	0	0	0	0	0	0	0	0	9
ENSG00000108669	CYTH1	1	1	2	1	0	2	0	0	0	0	1	0	0	0	0	0	1	0	0	0	0	0	0	0	9
ENSG00000136279	DBNL	2	3	1	2	0	0	0	0	0	0	0	0	0	1	0	0	0	0	0	0	0	0	0	0	9
ENSG00000175203	DCTN2	3	4	0	0	0	0	0	0	0	0	1	0	0	0	0	0	1	0	0	0	0	0	0	0	9
ENSG00000198837	DENND4B	0	4	0	3	0	0	0	0	0	0	0	0	0	1	0	1	0	0	0	0	0	0	0	0	9
ENSG00000184014	DENND5A	1	4	2	1	0	0	1	0	0	0	0	0	0	0	0	0	0	0	0	0	0	0	0	0	9
ENSG00000228716	DHFR	0	1	2	0	0	0	2	1	0	0	0	0	0	0	0	1	1	0	0	0	1	0	0	0	9
ENSG00000135829	DHX9	3	2	1	0	0	1	1	0	0	0	0	0	1	0	0	0	0	0	0	0	0	0	0	0	9
ENSG00000119772	DNMT3A	4	1	0	0	0	1	0	0	0	2	0	1	0	0	0	0	0	0	0	0	0	0	0	0	9
ENSG00000176978	DPP7	2	4	0	0	2	0	0	0	0	0	1	0	0	0	0	0	0	0	0	0	0	0	0	0	9
ENSG00000088986	DYNLL1	5	1	2	0	1	0	0	0	0	0	0	0	0	0	0	0	0	0	0	0	0	0	0	0	9
ENSG00000104823	ECH1	1	5	1	0	0	0	1	0	0	0	0	0	0	0	0	0	0	0	1	0	0	0	0	0	9
ENSG00000104529	EEF1D	1	1	0	1	1	2	1	0	0	0	0	0	0	1	0	0	1	0	0	0	0	0	0	0	9
ENSG00000104408	EIF3E	3	1	0	0	1	2	1	0	0	0	0	0	0	0	1	0	0	0	0	0	0	0	0	0	9
ENSG00000114867	EIF4G1	1	5	1	2	0	0	0	0	0	0	0	0	0	0	0	0	0	0	0	0	0	0	0	0	9
ENSG00000102034	ELF4	1	4	2	0	0	0	0	1	0	0	0	0	0	0	0	0	0	0	0	1	0	0	0	0	9
ENSG00000155849	ELMO1	1	4	1	0	1	0	1	0	0	0	0	0	0	0	0	0	1	0	0	0	0	0	0	0	9
ENSG00000070061	ELP1	3	3	0	1	0	0	0	0	0	0	0	1	0	1	0	0	0	0	0	0	0	0	0	0	9
ENSG00000139684	ESD	2	3	1	1	0	1	0	0	0	0	1	0	0	0	0	0	0	0	0	0	0	0	0	0	9
ENSG00000182473	EXOC7	2	5	2	0	0	0	0	0	0	0	0	0	0	0	0	0	0	0	0	0	0	0	0	0	9
ENSG00000171824	EXOSC10	3	3	1	0	0	0	0	0	0	0	0	0	0	0	0	0	1	1	0	0	0	0	0	0	9
ENSG00000123737	EXOSC9	5	2	0	0	0	0	0	0	0	0	0	0	0	1	0	0	0	0	1	0	0	0	0	0	9
ENSG00000104870	FCGRT	1	4	0	2	1	0	0	0	0	0	0	1	0	0	0	0	0	0	0	0	0	0	0	0	9
ENSG00000269955	FMC1-LUC7L2	1	2	1	0	0	0	0	0	1	0	1	1	0	0	0	0	0	1	0	1	0	0	0	0	9
ENSG00000075426	FOSL2	5	0	1	1	0	0	1	0	0	0	0	0	0	0	0	0	0	0	1	0	0	0	0	0	9
ENSG00000075539	FRYL	3	3	0	0	0	1	0	0	0	0	1	0	0	0	0	0	1	0	0	0	0	0	0	0	9
ENSG00000089327	FXYD5	2	4	2	0	0	1	0	0	0	0	0	0	0	0	0	0	0	0	0	0	0	0	0	0	9
ENSG00000171298	GAA	2	0	1	1	2	0	0	0	0	1	1	0	0	0	0	0	0	0	0	0	1	0	0	0	9
ENSG00000278311	GGNBP2	2	1	1	1	0	0	0	0	0	0	1	0	1	1	0	0	0	0	0	0	0	1	0	0	9
ENSG00000135821	GLUL	3	1	0	1	0	0	0	0	1	0	0	0	0	0	1	0	2	0	0	0	0	0	0	0	9
ENSG00000147533	GOLGA7	3	1	1	0	0	0	0	1	1	0	0	1	0	0	0	0	0	0	0	1	0	0	0	0	9
ENSG00000173230	GOLGB1	2	2	1	2	1	0	0	0	0	0	0	1	0	0	0	0	0	0	0	0	0	0	0	0	9
ENSG00000159592	GPBP1L1	0	6	1	1	0	0	0	0	0	0	0	0	0	0	0	0	1	0	0	0	0	0	0	0	9
ENSG00000105220	GPI	1	3	0	0	0	0	1	1	0	0	0	1	0	0	0	1	0	0	0	0	0	1	0	0	9
ENSG00000084754	HADHA	4	3	1	0	1	0	0	0	0	0	0	0	0	0	0	0	0	0	0	0	0	0	0	0	9
ENSG00000170445	HARS1	4	1	0	0	0	0	0	1	0	0	0	1	0	1	0	0	0	0	0	1	0	0	0	0	9
ENSG00000092148	HECTD1	1	5	0	1	1	0	0	0	0	0	0	1	0	0	0	0	0	0	0	0	0	0	0	0	9
ENSG00000173064	HECTD4	2	3	1	1	0	0	0	0	0	0	0	0	0	1	0	0	0	1	0	0	0	0	0	0	9
ENSG00000185359	HGS	0	5	1	0	1	2	0	0	0	0	0	0	0	0	0	0	0	0	0	0	0	0	0	0	9
ENSG00000206503	HLA-A	1	3	1	1	0	1	1	0	0	0	1	0	0	0	0	0	0	0	0	0	0	0	0	0	9
ENSG00000204642	HLA-F	2	2	0	1	0	2	0	0	0	0	0	0	0	1	0	0	1	0	0	0	0	0	0	0	9
ENSG00000104824	HNRNPL	3	2	1	1	0	0	1	0	0	0	1	0	0	0	0	0	0	0	0	0	0	0	0	0	9
ENSG00000113013	HSPA9	1	4	0	1	1	0	0	0	0	0	0	0	0	2	0	0	0	0	0	0	0	0	0	0	9
ENSG00000144381	HSPD1	3	1	1	1	0	2	0	0	0	0	0	0	0	0	0	0	0	1	0	0	0	0	0	0	9
ENSG00000101365	IDH3B	2	3	1	0	0	0	0	0	0	0	0	0	0	0	0	0	0	2	0	0	0	1	0	0	9
ENSG00000136003	ISCU	1	5	0	1	0	0	0	0	0	0	0	0	0	0	0	0	1	0	1	0	0	0	0	0	9
ENSG00000161638	ITGA5	3	3	2	0	0	0	0	0	0	0	0	0	0	0	0	0	0	1	0	0	0	0	0	0	9
ENSG00000144668	ITGA9	2	5	1	0	0	0	0	0	0	0	0	1	0	0	0	0	0	0	0	0	0	0	0	0	9
ENSG00000150995	ITPR1	1	2	2	0	1	0	0	0	0	0	0	0	0	0	0	0	1	2	0	0	0	0	0	0	9
ENSG00000160593	JAML	3	4	0	1	0	0	0	1	0	0	0	0	0	0	0	0	0	0	0	0	0	0	0	0	9
ENSG00000008083	JARID2	1	2	2	1	0	0	0	0	0	0	0	0	0	0	0	1	0	1	0	0	0	1	0	0	9
ENSG00000197892	KIF13B	2	4	0	1	0	0	0	0	0	0	0	0	1	0	0	0	1	0	0	0	0	0	0	0	9
ENSG00000075945	KIFAP3	3	5	1	0	0	0	0	0	0	0	0	0	0	0	0	0	0	0	0	0	0	0	0	0	9
ENSG00000126214	KLC1	3	1	0	2	0	1	0	0	0	0	1	0	0	0	0	0	1	0	0	0	0	0	0	0	9
ENSG00000188186	LAMTOR4	3	5	1	0	0	0	0	0	0	0	0	0	0	0	0	0	0	0	0	0	0	0	0	0	9
ENSG00000130164	LDLR	2	4	1	0	0	0	0	0	0	1	0	1	0	0	0	0	0	0	0	0	0	0	0	0	9
ENSG00000138795	LEF1	0	1	1	1	0	3	0	0	0	0	3	0	0	0	0	0	0	0	0	0	0	0	0	0	9
ENSG00000087253	LPCAT2	2	3	0	0	0	1	0	1	0	0	0	1	0	0	0	0	0	0	1	0	0	0	0	0	9
ENSG00000101577	LPIN2	2	3	3	0	0	0	0	0	0	0	0	0	0	0	0	0	1	0	0	0	0	0	0	0	9
ENSG00000257103	LSM14A	0	2	0	1	1	0	0	1	0	0	0	1	0	1	1	0	1	0	0	0	0	0	0	0	9
ENSG00000130592	LSP1	3	3	0	0	0	0	2	0	1	0	0	0	0	0	0	0	0	0	0	0	0	0	0	0	9
ENSG00000111144	LTA4H	0	2	0	0	0	0	2	0	1	0	0	0	0	1	0	2	0	0	0	0	0	1	0	0	9
ENSG00000146963	LUC7L2	1	2	1	0	0	0	0	0	1	0	1	1	0	0	0	0	0	1	0	1	0	0	0	0	9
ENSG00000112062	MAPK14	0	4	3	0	0	1	0	0	0	0	0	0	0	0	0	0	0	0	0	0	1	0	0	0	9
ENSG00000145495	MARCHF6	3	2	0	1	0	0	0	0	0	0	0	0	0	0	0	0	3	0	0	0	0	0	0	0	9
ENSG00000129933	MAU2	2	4	1	0	0	0	0	0	0	0	0	0	1	0	0	1	0	0	0	0	0	0	0	0	9
ENSG00000143797	MBOAT2	1	6	0	0	0	0	0	0	0	0	0	1	0	0	0	1	0	0	0	0	0	0	0	0	9
ENSG00000118855	MFSD1	2	4	0	0	0	0	1	0	0	0	0	1	0	0	0	0	0	0	0	0	1	0	0	0	9
ENSG00000109736	MFSD10	4	3	0	1	0	0	0	0	0	0	0	0	0	0	0	1	0	0	0	0	0	0	0	0	9
ENSG00000198160	MIER1	0	5	0	2	0	1	0	0	0	0	0	0	0	0	0	0	0	0	0	0	1	0	0	0	9
ENSG00000168288	MMADHC	1	2	2	2	0	0	0	0	0	0	0	1	0	0	1	0	0	0	0	0	0	0	0	0	9
ENSG00000013364	MVP	1	2	1	0	1	1	1	0	0	0	0	1	0	0	0	1	0	0	0	0	0	0	0	0	9
ENSG00000092841	MYL6	1	0	0	1	1	3	0	1	0	0	0	1	0	0	0	0	1	0	0	0	0	0	0	0	9
ENSG00000135372	NAT10	2	3	0	1	0	2	0	0	0	0	0	0	0	1	0	0	0	0	0	0	0	0	0	0	9
ENSG00000131495	NDUFA2	0	4	0	0	0	0	2	1	0	0	0	0	0	0	1	1	0	0	0	0	0	0	0	0	9
ENSG00000158864	NDUFS2	1	4	0	2	0	1	0	0	0	0	0	1	0	0	0	0	0	0	0	0	0	0	0	0	9
ENSG00000114857	NKTR	1	2	0	1	0	1	0	0	0	0	0	0	1	2	0	0	1	0	0	0	0	0	0	0	9
ENSG00000188976	NOC2L	2	3	2	1	0	1	0	0	0	0	0	0	0	0	0	0	0	0	0	0	0	0	0	0	9
ENSG00000183793	NPIPA5	2	1	1	0	0	1	0	0	0	0	0	1	0	1	0	0	0	0	1	1	0	0	0	0	9
ENSG00000243716	NPIPB5	1	3	1	2	0	1	1	0	0	0	0	0	0	0	0	0	0	0	0	0	0	0	0	0	9
ENSG00000182446	NPLOC4	3	1	1	3	0	0	0	0	0	0	0	0	0	0	0	0	0	0	0	0	0	1	0	0	9
ENSG00000095319	NUP188	2	4	2	1	0	0	0	0	0	0	0	0	0	0	0	0	0	0	0	0	0	0	0	0	9
ENSG00000198836	OPA1	0	2	0	2	0	0	1	0	0	0	0	0	0	1	0	0	0	1	1	0	0	1	0	0	9
ENSG00000135506	OS9	0	2	2	1	0	1	1	0	0	0	1	0	0	0	1	0	0	0	0	0	0	0	0	0	9
ENSG00000091039	OSBPL8	1	2	2	0	0	1	0	0	0	0	1	0	0	0	0	1	0	0	1	0	0	0	0	0	9
ENSG00000070756	PABPC1	3	2	0	0	0	0	0	0	1	1	0	1	0	0	0	0	0	1	0	0	0	0	0	0	9
ENSG00000090621	PABPC4	0	6	2	0	0	0	0	0	0	0	1	0	0	0	0	0	0	0	0	0	0	0	0	0	9
ENSG00000135473	PAN2	3	2	0	2	0	0	0	0	0	0	1	0	0	0	0	0	1	0	0	0	0	0	0	0	9
ENSG00000196092	PAX5	0	0	0	0	1	5	0	0	0	0	0	0	0	0	0	0	2	0	0	0	0	1	0	0	9
ENSG00000148843	PDCD11	4	3	0	1	0	0	0	0	0	0	0	1	0	0	0	0	0	0	0	0	0	0	0	0	9
ENSG00000150593	PDCD4	2	2	1	1	0	0	1	0	0	0	0	1	0	0	0	0	0	1	0	0	0	0	0	0	9
ENSG00000100029	PES1	1	5	1	0	0	0	0	0	0	0	1	0	0	0	0	1	0	0	0	0	0	0	0	0	9
ENSG00000142657	PGD	1	3	3	0	0	1	0	0	1	0	0	0	0	0	0	0	0	0	0	0	0	0	0	0	9
ENSG00000073921	PICALM	0	4	1	0	0	0	1	1	0	0	0	0	1	0	0	0	0	0	0	1	0	0	0	0	9
ENSG00000005075	POLR2J	0	3	1	1	1	1	0	0	1	0	0	0	0	0	0	0	0	0	0	1	0	0	0	0	9
ENSG00000196313	POM121	1	2	0	1	1	0	0	0	0	0	0	0	1	0	0	0	3	0	0	0	0	0	0	0	9
ENSG00000132963	POMP	2	2	0	2	0	0	0	0	0	0	2	0	0	0	0	0	1	0	0	0	0	0	0	0	9
ENSG00000105568	PPP2R1A	2	3	0	1	0	0	0	0	0	0	0	1	0	0	0	0	0	2	0	0	0	0	0	0	9
ENSG00000198901	PRC1	2	5	0	1	0	0	0	0	0	0	0	0	0	1	0	0	0	0	0	0	0	0	0	0	9
ENSG00000167815	PRDX2	1	0	4	0	1	0	0	0	0	1	1	0	0	0	1	0	0	0	0	0	0	0	0	0	9
ENSG00000172775	PSME3IP1	0	4	0	0	0	2	0	0	0	0	0	1	0	0	0	1	1	0	0	0	0	0	0	0	9
ENSG00000152229	PSTPIP2	4	3	0	0	0	0	0	0	1	0	0	1	0	0	0	0	0	0	0	0	0	0	0	0	9
ENSG00000076201	PTPN23	0	8	0	1	0	0	0	0	0	0	0	0	0	0	0	0	0	0	0	0	0	0	0	0	9
ENSG00000172053	QARS1	3	3	1	0	0	0	0	0	0	0	0	1	0	0	0	0	0	0	0	0	0	1	0	0	9
ENSG00000164754	RAD21	3	2	1	1	0	1	0	0	0	0	0	0	0	0	0	1	0	0	0	0	0	0	0	0	9
ENSG00000100401	RANGAP1	4	3	0	0	0	2	0	0	0	0	0	0	0	0	0	0	0	0	0	0	0	0	0	0	9
ENSG00000107263	RAPGEF1	2	1	0	1	0	0	1	0	1	1	0	0	0	0	0	0	0	0	0	0	0	1	1	0	9
ENSG00000131051	RBM39	2	3	0	0	0	0	2	0	0	0	0	0	0	1	0	0	0	1	0	0	0	0	0	0	9
ENSG00000015568	RGPD5	2	2	0	2	0	1	0	0	1	0	0	0	0	0	1	0	0	0	0	0	0	0	0	0	9
ENSG00000183054	RGPD6	2	2	0	2	0	1	0	0	1	0	0	0	0	0	1	0	0	0	0	0	0	0	0	0	9
ENSG00000140983	RHOT2	1	3	1	3	0	1	0	0	0	0	0	0	0	0	0	0	0	0	0	0	0	0	0	0	9
ENSG00000111913	RIPOR2	3	2	2	0	0	1	0	0	0	0	0	0	0	0	0	0	0	0	0	0	0	1	0	0	9
ENSG00000136104	RNASEH2B	2	3	1	0	0	2	0	1	0	0	0	0	0	0	0	0	0	0	0	0	0	0	0	0	9
ENSG00000123091	RNF11	3	2	2	0	0	0	0	0	0	0	0	1	0	0	0	0	0	0	0	0	0	1	0	0	9
ENSG00000164068	RNF123	1	4	1	2	0	0	0	0	0	0	0	0	0	1	0	0	0	0	0	0	0	0	0	0	9
ENSG00000071082	RPL31	1	2	0	0	0	2	0	0	0	0	1	0	0	0	0	1	1	0	0	0	0	1	0	0	9
ENSG00000109475	RPL34	2	1	0	1	0	2	0	0	0	0	1	0	0	0	0	0	1	0	0	0	0	1	0	0	9
ENSG00000163682	RPL9	2	1	2	0	0	1	0	0	0	0	1	1	0	0	0	0	0	0	1	0	0	0	0	0	9
ENSG00000162302	RPS6KA4	4	4	0	0	0	0	0	0	0	0	1	0	0	0	0	0	0	0	0	0	0	0	0	0	9
ENSG00000175634	RPS6KB2	4	2	0	0	1	0	0	0	0	0	0	1	0	0	0	0	1	0	0	0	0	0	0	0	9
ENSG00000124782	RREB1	0	2	2	0	1	0	1	1	0	0	0	0	0	0	0	0	1	1	0	0	0	0	0	0	9
ENSG00000111011	RSRC2	4	1	1	0	0	2	0	0	0	0	0	0	0	0	0	0	0	0	0	0	0	1	0	0	9
ENSG00000100220	RTCB	2	5	0	2	0	0	0	0	0	0	0	0	0	0	0	0	0	0	0	0	0	0	0	0	9
ENSG00000130066	SAT1	2	1	1	1	1	0	0	0	0	1	0	0	0	0	0	0	1	0	0	0	0	1	0	0	9
ENSG00000157020	SEC13	1	2	2	1	0	1	1	0	0	0	1	0	0	0	0	0	0	0	0	0	0	0	0	0	9
ENSG00000129657	SEC14L1	1	2	1	2	1	0	0	0	0	0	0	1	0	0	0	1	0	0	0	0	0	0	0	0	9
ENSG00000091490	SEL1L3	1	1	1	3	1	1	0	0	0	0	0	0	0	1	0	0	0	0	0	0	0	0	0	0	9
ENSG00000189091	SF3B3	2	5	1	0	0	0	1	0	0	0	0	0	0	0	0	0	0	0	0	0	0	0	0	0	9
ENSG00000141258	SGSM2	2	4	1	1	0	0	0	0	0	1	0	0	0	0	0	0	0	0	0	0	0	0	0	0	9
ENSG00000068903	SIRT2	3	2	1	1	0	1	0	0	0	0	0	0	0	0	0	0	0	0	1	0	0	0	0	0	9
ENSG00000155926	SLA	3	3	0	0	0	0	0	0	0	0	0	0	1	0	0	1	0	1	0	0	0	0	0	0	9
ENSG00000013306	SLC25A39	2	0	3	0	0	0	0	1	0	0	1	1	0	0	0	0	0	1	0	0	0	0	0	0	9
ENSG00000059804	SLC2A3	3	3	2	0	0	0	0	0	1	0	0	0	0	0	0	0	0	0	0	0	0	0	0	0	9
ENSG00000129353	SLC44A2	4	1	1	0	0	0	0	1	0	0	0	0	0	0	0	1	1	0	0	0	0	0	0	0	9
ENSG00000125835	SNRPB	3	3	0	1	0	0	0	0	0	0	0	0	0	0	0	0	1	1	0	0	0	0	0	0	9
ENSG00000167642	SPINT2	4	3	0	1	0	1	0	0	0	0	0	0	0	0	0	0	0	0	0	0	0	0	0	0	9
ENSG00000115306	SPTBN1	1	3	1	1	0	1	0	0	0	1	0	0	1	0	0	0	0	0	0	0	0	0	0	0	9
ENSG00000115694	STK25	2	3	1	0	0	0	0	0	0	0	0	1	1	1	0	0	0	0	0	0	0	0	0	0	9
ENSG00000148175	STOM	0	4	0	0	1	1	1	0	0	0	0	0	0	0	0	0	2	0	0	0	0	0	0	0	9
ENSG00000113387	SUB1	1	2	1	0	2	0	1	0	0	0	1	0	0	0	1	0	0	0	0	0	0	0	0	0	9
ENSG00000116030	SUMO1	2	2	2	2	0	1	0	0	0	0	0	0	0	0	0	0	0	0	0	0	0	0	0	0	9
ENSG00000133789	SWAP70	3	3	0	0	0	0	0	0	0	0	0	0	0	1	0	0	0	0	1	0	0	1	0	0	9
ENSG00000136560	TANK	1	1	1	1	0	0	1	0	0	0	1	0	2	0	0	1	0	0	0	0	0	0	0	0	9
ENSG00000231925	TAPBP	2	3	1	1	2	0	0	0	0	0	0	0	0	0	0	0	0	0	0	0	0	0	0	0	9
ENSG00000114126	TFDP2	1	2	3	0	0	1	0	0	0	0	1	0	0	0	0	0	0	1	0	0	0	0	0	0	9
ENSG00000167895	TMC8	0	7	0	0	0	1	1	0	0	0	0	0	0	0	0	0	0	0	0	0	0	0	0	0	9
ENSG00000121210	TMEM131L	0	5	0	2	0	0	0	0	0	0	1	0	0	0	0	0	1	0	0	0	0	0	0	0	9
ENSG00000137210	TMEM14B	3	4	0	1	0	0	1	0	0	0	0	0	0	0	0	0	0	0	0	0	0	0	0	0	9
ENSG00000262481	TMEM256-PLSCR3	4	2	0	1	1	0	0	0	0	0	0	0	0	0	0	0	1	0	0	0	0	0	0	0	9
ENSG00000198467	TPM2	1	2	3	0	0	1	0	0	0	0	1	0	0	0	0	0	0	0	0	1	0	0	0	0	9
ENSG00000164548	TRA2A	3	2	1	1	1	0	0	0	0	0	0	0	0	0	0	0	1	0	0	0	0	0	0	0	9
ENSG00000038382	TRIO	0	5	1	0	0	0	0	0	0	0	0	0	0	1	0	0	2	0	0	0	0	0	0	0	9
ENSG00000104907	TRMT1	1	3	0	1	1	1	0	0	0	0	0	0	0	1	0	1	0	0	0	0	0	0	0	0	9
ENSG00000103197	TSC2	0	4	0	1	1	1	0	0	0	0	0	0	0	0	1	0	1	0	0	0	0	0	0	0	9
ENSG00000163728	TTC14	5	1	0	0	1	1	1	0	0	0	0	0	0	0	0	0	0	0	0	0	0	0	0	0	9
ENSG00000198677	TTC37	2	5	0	1	0	0	0	0	0	0	0	0	0	0	0	0	0	0	0	0	0	1	0	0	9
ENSG00000198431	TXNRD1	2	3	1	1	0	1	0	0	0	0	0	1	0	0	0	0	0	0	0	0	0	0	0	0	9
ENSG00000163714	U2SURP	2	2	3	0	0	1	0	0	0	0	1	0	0	0	0	0	0	0	0	0	0	0	0	0	9
ENSG00000244687	UBE2V1	2	4	2	0	0	0	0	0	0	0	1	0	0	0	0	0	0	0	0	0	0	0	0	0	9
ENSG00000147854	UHRF2	1	3	2	1	0	1	0	0	0	0	1	0	0	0	0	0	0	0	0	0	0	0	0	0	9
ENSG00000005007	UPF1	1	6	1	1	0	0	0	0	0	0	0	0	0	0	0	0	0	0	0	0	0	0	0	0	9
ENSG00000267368	UPK3BL1	1	3	3	1	0	0	0	0	0	0	1	0	0	0	0	0	0	0	0	0	0	0	0	0	9
ENSG00000284981	UPK3BL2	3	2	2	1	0	0	0	0	0	0	1	0	0	0	0	0	0	0	0	0	0	0	0	0	9
ENSG00000140455	USP3	2	1	0	1	0	0	0	0	0	0	1	1	0	1	0	0	1	0	0	0	0	1	0	0	9
ENSG00000170832	USP32	1	2	3	0	0	0	0	0	0	0	0	0	0	1	0	1	0	0	0	0	1	0	0	0	9
ENSG00000115464	USP34	3	3	0	0	1	2	0	0	0	0	0	0	0	0	0	0	0	0	0	0	0	0	0	0	9
ENSG00000148429	USP6NL	1	1	1	2	0	1	0	0	0	0	0	0	0	0	0	0	1	0	0	0	0	2	0	0	9
ENSG00000132549	VPS13B	3	5	0	0	0	0	0	0	0	0	0	0	1	0	0	0	0	0	0	0	0	0	0	0	9
ENSG00000103544	VPS35L	3	3	1	0	0	1	0	0	0	0	0	0	0	0	0	0	0	1	0	0	0	0	0	0	9
ENSG00000136051	WASHC4	3	1	1	1	0	1	0	0	0	0	0	1	0	0	0	0	0	1	0	0	0	0	0	0	9
ENSG00000114742	WDR48	1	1	1	2	0	1	0	0	0	0	1	0	0	0	0	1	1	0	0	0	0	0	0	0	9
ENSG00000163374	YY1AP1	1	4	0	2	0	0	0	0	1	0	0	0	0	0	0	0	1	0	0	0	0	0	0	0	9
ENSG00000257315	ZBED6	2	3	0	1	0	0	1	0	0	1	0	0	0	0	0	0	0	1	0	0	0	0	0	0	9
ENSG00000116809	ZBTB17	5	2	1	0	0	0	0	0	0	0	0	0	0	0	0	1	0	0	0	0	0	0	0	0	9
ENSG00000058673	ZC3H11A	2	3	0	1	0	0	1	0	0	1	0	0	0	0	0	0	0	1	0	0	0	0	0	0	9
ENSG00000033030	ZCCHC8	4	0	0	1	0	0	0	1	1	0	1	1	0	0	0	0	0	0	0	0	0	0	0	0	9
ENSG00000180776	ZDHHC20	1	3	0	1	0	0	0	0	1	1	1	0	0	0	0	0	0	1	0	0	0	0	0	0	9
ENSG00000104231	ZFAND1	2	3	0	2	0	0	0	0	0	1	0	0	0	1	0	0	0	0	0	0	0	0	0	0	9
ENSG00000169249	ZRSR2	2	6	0	0	0	1	0	0	0	0	0	0	0	0	0	0	0	0	0	0	0	0	0	0	9
ENSG00000127837	AAMP	2	4	0	1	0	1	0	0	0	0	0	0	0	0	0	0	0	0	0	0	0	0	0	0	8
ENSG00000284292	AC004922.1	2	3	0	1	0	0	1	0	0	0	0	0	0	0	0	0	0	1	0	0	0	0	0	0	8
ENSG00000256206	AC018523.2	3	1	0	1	0	1	1	0	0	0	0	0	0	0	0	0	0	0	1	0	0	0	0	0	8
ENSG00000228144	AC078927.1	1	3	2	0	0	0	0	0	0	0	0	1	0	0	0	0	1	0	0	0	0	0	0	0	8
ENSG00000286239	AC093884.1	1	5	0	0	0	0	0	0	0	0	0	0	1	0	1	0	0	0	0	0	0	0	0	0	8
ENSG00000288053	AC231657.3	3	5	0	0	0	0	0	0	0	0	0	0	0	0	0	0	0	0	0	0	0	0	0	0	8
ENSG00000148700	ADD3	2	2	0	1	0	0	0	0	0	0	0	1	0	2	0	0	0	0	0	0	0	0	0	0	8
ENSG00000105127	AKAP8	1	3	1	0	0	1	0	0	0	0	1	1	0	0	0	0	0	0	0	0	0	0	0	0	8
ENSG00000127914	AKAP9	6	1	1	0	0	0	0	0	0	0	0	0	0	0	0	0	0	0	0	0	0	0	0	0	8
ENSG00000264545	AL359922.1	1	2	0	0	0	3	0	0	0	0	0	0	0	0	0	0	1	0	0	0	1	0	0	0	8
ENSG00000248993	AL645941.2	0	3	1	1	0	0	0	0	0	0	0	1	0	1	0	0	0	0	0	0	0	0	1	0	8
ENSG00000148218	ALAD	0	5	1	0	0	0	0	0	0	0	0	0	0	1	0	0	0	0	0	0	0	1	0	0	8
ENSG00000076513	ANKRD13A	1	2	0	2	0	0	0	0	0	0	0	1	0	0	0	1	1	0	0	0	0	0	0	0	8
ENSG00000140350	ANP32A	2	3	0	0	0	0	2	0	0	0	0	0	0	0	0	0	0	1	0	0	0	0	0	0	8
ENSG00000166825	ANPEP	2	3	2	0	0	0	0	0	0	0	0	0	0	0	0	1	0	0	0	0	0	0	0	0	8
ENSG00000135046	ANXA1	1	1	2	1	0	1	0	0	0	1	0	0	0	0	0	0	0	0	0	0	0	1	0	0	8
ENSG00000164111	ANXA5	1	3	2	0	0	0	0	1	0	0	0	0	0	0	0	1	0	0	0	0	0	0	0	0	8
ENSG00000138279	ANXA7	1	2	1	1	1	0	0	0	0	0	0	0	1	0	0	0	0	0	0	1	0	0	0	0	8
ENSG00000196961	AP2A1	1	3	1	1	0	0	0	0	0	0	0	1	0	0	0	0	0	0	0	0	0	1	0	0	8
ENSG00000132842	AP3B1	2	2	0	0	0	0	1	0	0	0	0	0	1	0	0	0	1	1	0	0	0	0	0	0	8
ENSG00000117362	APH1A	2	2	1	1	0	0	0	0	0	0	0	0	0	0	0	1	0	0	0	0	1	0	0	0	8
ENSG00000159314	ARHGAP27	1	3	2	2	0	0	0	0	0	0	0	0	0	0	0	0	0	0	0	0	0	0	0	0	8
ENSG00000105676	ARMC6	2	3	0	0	0	1	0	0	0	0	0	1	0	0	0	0	0	0	1	0	0	0	0	0	8
ENSG00000169696	ASPSCR1	4	1	0	1	1	0	0	0	0	0	0	0	0	0	0	1	0	0	0	0	0	0	0	0	8
ENSG00000241837	ATP5PO	2	4	0	1	0	1	0	0	0	0	0	0	0	0	0	0	0	0	0	0	0	0	0	0	8
ENSG00000087152	ATXN7L3	0	5	1	1	1	0	0	0	0	0	0	0	0	0	0	0	0	0	0	0	0	0	0	0	8
ENSG00000123636	BAZ2B	3	2	2	0	0	0	1	0	0	0	0	0	0	0	0	0	0	0	0	0	0	0	0	0	8
ENSG00000162819	BROX	0	5	1	0	0	0	0	0	0	0	1	0	0	1	0	0	0	0	0	0	0	0	0	0	8
ENSG00000160058	BSDC1	2	3	1	2	0	0	0	0	0	0	0	0	0	0	0	0	0	0	0	0	0	0	0	0	8
ENSG00000133742	CA1	0	1	1	1	0	2	0	1	0	0	0	1	0	0	0	1	0	0	0	0	0	0	0	0	8
ENSG00000104267	CA2	1	2	2	0	0	0	2	0	0	0	0	1	0	0	0	0	0	0	0	0	0	0	0	0	8
ENSG00000160014	CALM3	0	1	2	0	2	0	1	0	0	0	0	0	0	1	0	1	0	0	0	0	0	0	0	0	8
ENSG00000077549	CAPZB	2	2	1	1	0	0	0	0	1	0	0	0	0	0	0	1	0	0	0	0	0	0	0	0	8
ENSG00000136682	CBWD2	2	3	0	0	0	1	0	0	0	0	0	0	0	0	0	0	0	0	1	0	0	1	0	0	8
ENSG00000150753	CCT5	3	3	0	0	1	0	0	0	0	0	1	0	0	0	0	0	0	0	0	0	0	0	0	0	8
ENSG00000177455	CD19	0	0	0	1	0	1	0	0	0	0	0	0	0	1	0	0	1	1	0	0	0	2	1	0	8
ENSG00000130177	CDC16	1	4	1	0	1	0	0	0	0	0	0	1	0	0	0	0	0	0	0	0	0	0	0	0	8
ENSG00000164649	CDCA7L	2	3	0	0	0	1	1	0	0	0	0	1	0	0	0	0	0	0	0	0	0	0	0	0	8
ENSG00000164885	CDK5	2	1	0	0	2	1	1	0	0	0	0	0	0	0	0	0	0	0	1	0	0	0	0	0	8
ENSG00000143418	CERS2	3	4	0	0	0	0	0	0	0	0	0	0	0	0	0	0	0	0	0	1	0	0	0	0	8
ENSG00000100888	CHD8	2	3	2	1	0	0	0	0	0	0	0	0	0	0	0	0	0	0	0	0	0	0	0	0	8
ENSG00000049656	CLPTM1L	0	4	0	1	1	0	0	0	0	0	0	0	0	0	0	1	0	0	1	0	0	0	0	0	8
ENSG00000153815	CMIP	3	2	1	0	0	0	0	0	0	0	1	0	0	0	0	0	1	0	0	0	0	0	0	0	8
ENSG00000138767	CNOT6L	2	1	1	3	0	0	0	0	0	0	0	0	0	0	0	0	0	0	0	0	0	1	0	0	8
ENSG00000068120	COASY	1	3	0	2	0	0	1	0	0	0	0	0	0	0	0	0	0	1	0	0	0	0	0	0	8
ENSG00000143207	COP1	2	2	1	1	1	0	0	0	0	0	0	1	0	0	0	0	0	0	0	0	0	0	0	0	8
ENSG00000184432	COPB2	4	1	1	0	0	0	0	0	0	0	0	0	0	0	0	0	0	0	1	0	0	1	0	0	8
ENSG00000105669	COPE	1	2	0	2	1	0	0	0	0	0	0	0	1	1	0	0	0	0	0	0	0	0	0	0	8
ENSG00000103381	CPPED1	2	3	0	0	0	1	1	0	1	0	0	0	0	0	0	0	0	0	0	0	0	0	0	0	8
ENSG00000118260	CREB1	3	2	2	0	0	0	0	0	0	0	1	0	0	0	0	0	0	0	0	0	0	0	0	0	8
ENSG00000096006	CRISP3	3	0	2	0	0	0	1	1	0	0	0	0	1	0	0	0	0	0	0	0	0	0	0	0	8
ENSG00000088205	DDX18	2	2	0	1	2	1	0	0	0	0	0	0	0	0	0	0	0	0	0	0	0	0	0	0	8
ENSG00000081791	DELE1	3	3	2	0	0	0	0	0	0	0	0	0	0	0	0	0	0	0	0	0	0	0	0	0	8
ENSG00000174485	DENND4A	1	2	0	2	0	0	1	0	0	0	0	0	1	0	0	0	0	0	0	1	0	0	0	0	8
ENSG00000114956	DGUOK	2	5	1	0	0	0	0	0	0	0	0	0	0	0	0	0	0	0	0	0	0	0	0	0	8
ENSG00000172893	DHCR7	3	1	1	0	0	0	1	0	0	2	0	0	0	0	0	0	0	0	0	0	0	0	0	0	8
ENSG00000140829	DHX38	0	5	0	0	0	0	0	0	0	0	0	0	0	2	0	0	1	0	0	0	0	0	0	0	8
ENSG00000083520	DIS3	2	2	0	0	2	0	0	0	0	0	0	1	0	0	0	0	1	0	0	0	0	0	0	0	8
ENSG00000086061	DNAJA1	1	1	0	2	0	0	1	0	0	0	0	0	1	1	0	0	0	0	0	0	0	1	0	0	8
ENSG00000140403	DNAJA4	2	3	1	0	0	0	1	0	0	0	0	0	0	0	0	1	0	0	0	0	0	0	0	0	8
ENSG00000142197	DOP1B	1	5	0	0	0	0	0	0	0	0	0	1	0	0	0	0	0	1	0	0	0	0	0	0	8
ENSG00000142002	DPP9	3	4	1	0	0	0	0	0	0	0	0	0	0	0	0	0	0	0	0	0	0	0	0	0	8
ENSG00000185721	DRG1	1	5	0	0	1	0	0	0	0	0	0	0	0	0	0	0	0	1	0	0	0	0	0	0	8
ENSG00000204371	EHMT2	1	2	0	1	0	0	0	0	0	0	0	1	0	0	0	0	1	2	0	0	0	0	0	0	8
ENSG00000143486	EIF2D	1	4	2	1	0	0	0	0	0	0	0	0	0	0	0	0	0	0	0	0	0	0	0	0	8
ENSG00000105656	ELL	1	4	0	0	1	0	1	0	0	0	0	0	1	0	0	0	0	0	0	0	0	0	0	0	8
ENSG00000163161	ERCC3	2	4	1	1	0	0	0	0	0	0	0	0	0	0	0	0	0	0	0	0	0	0	0	0	8
ENSG00000113391	FAM172A	1	4	0	1	1	0	0	0	0	0	0	0	1	0	0	0	0	0	0	0	0	0	0	0	8
ENSG00000153310	FAM49B	2	3	0	0	0	0	0	0	1	0	0	0	0	0	1	0	0	0	0	1	0	0	0	0	8
ENSG00000149806	FAU	1	1	1	2	0	1	0	0	0	0	0	0	1	0	0	0	0	0	0	0	0	1	0	0	8
ENSG00000134452	FBH1	0	5	0	0	0	1	0	0	0	0	0	1	0	0	0	0	0	1	0	0	0	0	0	0	8
ENSG00000156860	FBRS	0	4	0	1	1	0	0	0	0	0	0	0	0	0	0	0	0	1	1	0	0	0	0	0	8
ENSG00000112146	FBXO9	2	3	0	0	0	0	0	0	0	0	0	0	0	0	0	1	1	0	1	0	0	0	0	0	8
ENSG00000143226	FCGR2A	0	5	3	0	0	0	0	0	0	0	0	0	0	0	0	0	0	0	0	0	0	0	0	0	8
ENSG00000197948	FCHSD1	1	3	2	0	0	0	0	0	0	0	0	0	0	1	0	0	0	0	0	0	1	0	0	0	8
ENSG00000122025	FLT3	3	2	1	0	0	1	0	0	0	0	1	0	0	0	0	0	0	0	0	0	0	0	0	0	8
ENSG00000187239	FNBP1	2	1	0	1	1	2	0	1	0	0	0	0	0	0	0	0	0	0	0	0	0	0	0	0	8
ENSG00000082074	FYB1	3	1	2	0	0	0	1	1	0	0	0	0	0	0	0	0	0	0	0	0	0	0	0	0	8
ENSG00000141429	GALNT1	3	2	0	1	0	1	0	0	0	0	1	0	0	0	0	0	0	0	0	0	0	0	0	0	8
ENSG00000165219	GAPVD1	2	4	0	0	0	0	0	0	0	0	1	0	0	0	0	0	0	1	0	0	0	0	0	0	8
ENSG00000107862	GBF1	2	3	1	2	0	0	0	0	0	0	0	0	0	0	0	0	0	0	0	0	0	0	0	0	8
ENSG00000162645	GBP2	1	1	1	1	0	0	0	1	0	0	2	0	0	1	0	0	0	0	0	0	0	0	0	0	8
ENSG00000065135	GNAI3	1	3	1	1	1	0	0	0	0	0	0	0	0	0	0	0	0	1	0	0	0	0	0	0	8
ENSG00000078369	GNB1	3	1	1	1	0	0	0	0	0	0	0	1	0	1	0	0	0	0	0	0	0	0	0	0	8
ENSG00000206127	GOLGA8O	3	2	1	1	0	0	0	0	0	0	0	0	0	0	0	0	0	0	1	0	0	0	0	0	8
ENSG00000125734	GPR108	3	3	2	0	0	0	0	0	0	0	0	0	0	0	0	0	0	0	0	0	0	0	0	0	8
ENSG00000103342	GSPT1	0	4	1	1	0	0	0	1	0	0	0	0	0	0	0	0	0	0	1	0	0	0	0	0	8
ENSG00000172432	GTPBP2	0	5	0	1	0	0	0	0	0	0	0	1	0	0	0	0	0	0	0	0	0	1	0	0	8
ENSG00000180353	HCLS1	2	1	2	0	0	2	0	0	0	0	0	1	0	0	0	0	0	0	0	0	0	0	0	0	8
ENSG00000061273	HDAC7	1	4	0	0	1	0	0	1	0	0	0	0	0	0	0	0	1	0	0	0	0	0	0	0	8
ENSG00000051620	HEBP2	2	3	0	1	0	0	1	0	0	0	0	0	0	0	0	0	0	0	0	0	0	1	0	0	8
ENSG00000198265	HELZ	0	3	1	3	0	0	0	0	0	0	1	0	0	0	0	0	0	0	0	0	0	0	0	0	8
ENSG00000213614	HEXA	3	2	1	0	0	0	0	0	2	0	0	0	0	0	0	0	0	0	0	0	0	0	0	0	8
ENSG00000163349	HIPK1	2	2	1	1	0	1	0	0	0	0	0	0	0	0	0	0	0	1	0	0	0	0	0	0	8
ENSG00000204257	HLA-DMA	0	3	1	1	0	0	0	0	0	0	0	1	0	1	0	0	0	0	0	0	0	0	1	0	8
ENSG00000169813	HNRNPF	0	5	2	0	0	0	0	0	0	0	0	1	0	0	0	0	0	0	0	0	0	0	0	0	8
ENSG00000099783	HNRNPM	3	2	0	1	0	0	0	1	0	0	0	1	0	0	0	0	0	0	0	0	0	0	0	0	8
ENSG00000105323	HNRNPUL1	1	2	2	1	0	0	1	0	0	0	0	0	0	1	0	0	0	0	0	0	0	0	0	0	8
ENSG00000198189	HSD17B11	2	2	1	0	1	0	0	1	0	0	0	1	0	0	0	0	0	0	0	0	0	0	0	0	8
ENSG00000150782	IL18	3	2	0	0	0	0	0	0	0	0	0	2	0	0	0	1	0	0	0	0	0	0	0	0	8
ENSG00000165458	INPPL1	1	2	2	1	0	0	0	0	0	0	0	0	0	1	0	1	0	0	0	0	0	0	0	0	8
ENSG00000068745	IP6K2	2	2	0	1	0	1	0	0	0	0	1	0	0	0	0	0	0	0	0	1	0	0	0	0	8
ENSG00000198700	IPO9	2	2	1	0	0	2	0	0	1	0	0	0	0	0	0	0	0	0	0	0	0	0	0	0	8
ENSG00000063241	ISOC2	1	5	0	0	1	0	0	0	0	0	0	0	0	0	0	0	0	0	1	0	0	0	0	0	8
ENSG00000138434	ITPRID2	4	2	0	0	0	0	0	0	1	0	0	0	0	0	0	1	0	0	0	0	0	0	0	0	8
ENSG00000198399	ITSN2	0	4	0	1	0	0	2	0	0	0	0	0	0	0	1	0	0	0	0	0	0	0	0	0	8
ENSG00000173120	KDM2A	1	3	2	0	0	0	0	0	0	0	1	0	0	0	0	0	0	1	0	0	0	0	0	0	8
ENSG00000079616	KIF22	1	2	1	2	0	1	1	0	0	0	0	0	0	0	0	0	0	0	0	0	0	0	0	0	8
ENSG00000142945	KIF2C	0	5	2	0	0	0	0	0	0	0	0	1	0	0	0	0	0	0	0	0	0	0	0	0	8
ENSG00000100097	LGALS1	4	1	0	0	0	0	0	0	1	0	0	0	1	0	0	0	0	0	0	0	0	0	1	0	8
ENSG00000118308	LRMP	0	0	0	3	1	2	0	0	0	0	0	0	0	0	0	0	1	1	0	0	0	0	0	0	8
ENSG00000188906	LRRK2	3	2	0	1	0	0	1	0	0	0	0	0	0	0	0	0	1	0	0	0	0	0	0	0	8
ENSG00000007392	LUC7L	1	2	0	1	1	1	0	0	0	0	0	0	0	1	0	0	1	0	0	0	0	0	0	0	8
ENSG00000172175	MALT1	1	0	2	0	0	2	0	0	0	0	1	0	0	0	1	0	0	0	0	0	0	1	0	0	8
ENSG00000047849	MAP4	1	3	1	1	0	0	0	0	0	0	0	0	0	0	0	1	0	0	0	0	0	1	0	0	8
ENSG00000129680	MAP7D3	4	1	0	0	0	2	0	0	0	0	0	0	0	0	0	0	0	0	0	0	0	1	0	0	8
ENSG00000112118	MCM3	3	4	0	0	0	0	1	0	0	0	0	0	0	0	0	0	0	0	0	0	0	0	0	0	8
ENSG00000187778	MCRS1	1	5	1	0	0	0	0	0	0	0	0	1	0	0	0	0	0	0	0	0	0	0	0	0	8
ENSG00000108510	MED13	2	1	1	1	0	1	0	0	0	0	1	0	0	0	0	0	0	1	0	0	0	0	0	0	8
ENSG00000008838	MED24	5	3	0	0	0	0	0	0	0	0	0	0	0	0	0	0	0	0	0	0	0	0	0	0	8
ENSG00000197006	METTL9	1	5	0	1	0	0	0	0	0	0	0	0	0	0	0	0	0	1	0	0	0	0	0	0	8
ENSG00000101752	MIB1	1	3	0	0	1	1	0	0	0	0	1	1	0	0	0	0	0	0	0	0	0	0	0	0	8
ENSG00000107745	MICU1	1	3	2	1	0	0	0	0	0	0	0	0	0	1	0	0	0	0	0	0	0	0	0	0	8
ENSG00000099875	MKNK2	0	3	1	0	0	0	2	0	0	0	0	0	2	0	0	0	0	0	0	0	0	0	0	0	8
ENSG00000159256	MORC3	2	4	0	0	0	0	0	1	0	0	0	0	0	0	0	1	0	0	0	0	0	0	0	0	8
ENSG00000185787	MORF4L1	2	4	0	0	0	1	0	0	0	0	0	1	0	0	0	0	0	0	0	0	0	0	0	0	8
ENSG00000136522	MRPL47	0	3	0	2	0	0	1	0	0	0	0	0	0	0	1	0	0	0	0	0	1	0	0	0	8
ENSG00000116898	MRPS15	0	4	1	0	1	0	1	0	0	0	1	0	0	0	0	0	0	0	0	0	0	0	0	0	8
ENSG00000149516	MS4A3	1	3	1	0	0	0	1	1	0	0	0	0	0	0	0	0	0	1	0	0	0	0	0	0	8
ENSG00000175806	MSRA	0	5	1	0	0	0	0	0	0	0	0	1	0	0	0	0	0	1	0	0	0	0	0	0	8
ENSG00000174099	MSRB3	2	4	2	0	0	0	0	0	0	0	0	0	0	0	0	0	0	0	0	0	0	0	0	0	8
ENSG00000099810	MTAP	1	2	0	0	0	3	0	0	0	0	0	0	0	0	0	0	1	0	0	0	1	0	0	0	8
ENSG00000105402	NAPA	4	3	0	1	0	0	0	0	0	0	0	0	0	0	0	0	0	0	0	0	0	0	0	0	8
ENSG00000025770	NCAPH2	0	4	1	1	0	0	1	0	0	0	0	0	0	1	0	0	0	0	0	0	0	0	0	0	8
ENSG00000166579	NDEL1	1	5	0	1	0	0	0	0	0	0	0	0	0	0	0	1	0	0	0	0	0	0	0	0	8
ENSG00000157191	NECAP2	3	3	0	2	0	0	0	0	0	0	0	0	0	0	0	0	0	0	0	0	0	0	0	0	8
ENSG00000091592	NLRP1	1	5	0	1	1	0	0	0	0	0	0	0	0	0	0	0	0	0	0	0	0	0	0	0	8
ENSG00000181163	NPM1	0	0	3	2	0	0	0	0	0	0	3	0	0	0	0	0	0	0	0	0	0	0	0	0	8
ENSG00000178694	NSUN3	1	5	0	1	0	0	0	0	0	0	0	0	0	0	0	1	0	0	0	0	0	0	0	0	8
ENSG00000124789	NUP153	4	2	0	1	0	0	0	0	0	0	1	0	0	0	0	0	0	0	0	0	0	0	0	0	8
ENSG00000065154	OAT	2	4	0	0	0	2	0	0	0	0	0	0	0	0	0	0	0	0	0	0	0	0	0	0	8
ENSG00000115758	ODC1	1	1	2	2	0	0	0	0	0	1	0	0	1	0	0	0	0	0	0	0	0	0	0	0	8
ENSG00000229314	ORM1	0	3	1	0	0	0	0	1	2	0	0	1	0	0	0	0	0	0	0	0	0	0	0	0	8
ENSG00000134996	OSTF1	1	3	3	0	0	0	0	0	0	0	0	0	0	1	0	0	0	0	0	0	0	0	0	0	8
ENSG00000007168	PAFAH1B1	0	3	0	2	0	0	0	0	0	0	0	1	0	0	0	0	1	1	0	0	0	0	0	0	8
ENSG00000188677	PARVB	2	3	0	0	0	0	0	0	0	0	0	1	0	0	0	1	0	0	0	0	0	1	0	0	8
ENSG00000178104	PDE4DIP	0	3	0	1	3	0	0	0	0	0	0	0	0	0	0	0	1	0	0	0	0	0	0	0	8
ENSG00000179094	PER1	3	2	1	0	0	1	0	1	0	0	0	0	0	0	0	0	0	0	0	0	0	0	0	0	8
ENSG00000229833	PET100	2	1	0	0	1	0	1	0	0	0	0	1	0	0	0	0	0	0	0	2	0	0	0	0	8
ENSG00000170525	PFKFB3	1	2	1	0	0	0	0	0	0	0	0	1	0	1	0	1	0	0	0	0	1	0	0	0	8
ENSG00000112137	PHACTR1	3	0	1	0	2	0	0	0	0	0	0	0	0	0	0	0	1	0	1	0	0	0	0	0	8
ENSG00000197724	PHF2	3	3	0	0	0	0	1	0	0	0	0	0	0	1	0	0	0	0	0	0	0	0	0	0	8
ENSG00000078142	PIK3C3	3	4	0	0	0	1	0	0	0	0	0	0	0	0	0	0	0	0	0	0	0	0	0	0	8
ENSG00000171608	PIK3CD	1	7	0	0	0	0	0	0	0	0	0	0	0	0	0	0	0	0	0	0	0	0	0	0	8
ENSG00000150867	PIP4K2A	1	3	1	0	0	0	0	0	1	0	1	0	1	0	0	0	0	0	0	0	0	0	0	0	8
ENSG00000177666	PNPLA2	2	3	1	0	0	0	0	0	0	0	0	1	0	0	0	0	0	1	0	0	0	0	0	0	8
ENSG00000163736	PPBP	2	2	2	0	0	0	0	0	1	0	0	0	0	0	0	0	0	0	1	0	0	0	0	0	8
ENSG00000198056	PRIM1	4	1	0	0	0	0	0	0	0	0	0	2	0	1	0	0	0	0	0	0	0	0	0	0	8
ENSG00000112739	PRPF4B	1	2	0	2	0	0	0	1	1	0	0	0	0	0	0	0	0	0	0	0	1	0	0	0	8
ENSG00000013275	PSMC4	3	1	3	0	0	0	1	0	0	0	0	0	0	0	0	0	0	0	0	0	0	0	0	0	8
ENSG00000092010	PSME1	2	4	0	0	1	0	0	0	0	0	0	0	0	1	0	0	0	0	0	0	0	0	0	0	8
ENSG00000120899	PTK2B	3	3	1	0	0	0	0	0	0	0	0	0	0	1	0	0	0	0	0	0	0	0	0	0	8
ENSG00000149177	PTPRJ	0	4	0	1	0	0	0	1	0	0	0	0	1	0	0	0	0	0	1	0	0	0	0	0	8
ENSG00000119318	RAD23B	1	3	0	0	1	1	0	1	0	0	0	0	0	0	0	0	0	0	0	0	0	0	0	1	8
ENSG00000188559	RALGAPA2	1	3	3	0	0	0	0	0	0	0	0	1	0	0	0	0	0	0	0	0	0	0	0	0	8
ENSG00000109756	RAPGEF2	3	1	1	0	0	0	0	0	0	1	0	1	0	0	0	0	0	0	1	0	0	0	0	0	8
ENSG00000158987	RAPGEF6	1	3	2	1	1	0	0	0	0	0	0	0	0	0	0	0	0	0	0	0	0	0	0	0	8
ENSG00000105808	RASA4	4	3	0	1	0	0	0	0	0	0	0	0	0	0	0	0	0	0	0	0	0	0	0	0	8
ENSG00000170667	RASA4B	2	3	0	1	1	0	0	0	0	0	1	0	0	0	0	0	0	0	0	0	0	0	0	0	8
ENSG00000152689	RASGRP3	2	2	0	1	0	0	0	0	0	0	0	0	2	0	0	0	0	0	1	0	0	0	0	0	8
ENSG00000179051	RCC2	3	1	0	0	0	0	1	0	0	0	1	2	0	0	0	0	0	0	0	0	0	0	0	0	8
ENSG00000054967	RELT	1	3	1	1	0	0	1	1	0	0	0	0	0	0	0	0	0	0	0	0	0	0	0	0	8
ENSG00000157916	RER1	4	1	1	0	0	1	0	0	0	1	0	0	0	0	0	0	0	0	0	0	0	0	0	0	8
ENSG00000064490	RFXANK	0	5	0	1	0	0	0	0	0	0	0	1	0	0	0	0	0	0	1	0	0	0	0	0	8
ENSG00000101782	RIOK3	1	3	1	0	0	0	0	1	0	0	0	1	0	0	0	1	0	0	0	0	0	0	0	0	8
ENSG00000113269	RNF130	1	1	1	1	0	2	0	0	0	0	0	0	0	1	0	0	1	0	0	0	0	0	0	0	8
ENSG00000187147	RNF220	0	1	0	2	0	1	1	0	0	0	0	1	0	0	0	0	1	1	0	0	0	0	0	0	8
ENSG00000092098	RNF31	0	5	2	0	0	0	0	0	0	0	0	0	0	0	0	1	0	0	0	0	0	0	0	0	8
ENSG00000067900	ROCK1	1	5	0	2	0	0	0	0	0	0	0	0	0	0	0	0	0	0	0	0	0	0	0	0	8
ENSG00000215472	RPL17-C18orf32	1	0	0	1	0	2	0	0	0	1	2	0	0	0	0	0	1	0	0	0	0	0	0	0	8
ENSG00000229117	RPL41	1	2	1	0	2	0	0	0	0	0	1	0	0	0	0	1	0	0	0	0	0	0	0	0	8
ENSG00000147604	RPL7	1	1	0	0	0	3	0	0	0	0	1	0	0	0	0	0	2	0	0	0	0	0	0	0	8
ENSG00000141425	RPRD1A	2	2	2	0	0	0	1	0	0	0	0	0	0	0	0	0	0	0	1	0	0	0	0	0	8
ENSG00000142534	RPS11	0	0	1	0	2	1	0	0	0	0	1	1	1	1	0	0	0	0	0	0	0	0	0	0	8
ENSG00000105193	RPS16	2	2	2	0	2	0	0	0	0	0	0	0	0	0	0	0	0	0	0	0	0	0	0	0	8
ENSG00000101347	SAMHD1	2	2	0	0	0	0	0	0	0	3	0	0	0	0	0	0	0	1	0	0	0	0	0	0	8
ENSG00000114650	SCAP	2	1	0	0	1	0	0	0	0	0	1	0	0	0	0	1	0	2	0	0	0	0	0	0	8
ENSG00000178980	SELENOW	1	2	1	0	0	0	0	0	0	0	0	0	1	1	0	1	0	0	0	0	0	1	0	0	8
ENSG00000188404	SELL	2	2	0	0	0	1	1	0	0	0	1	0	0	0	0	0	0	1	0	0	0	0	0	0	8
ENSG00000142864	SERBP1	2	0	3	0	0	0	1	1	0	0	0	0	0	1	0	0	0	0	0	0	0	0	0	0	8
ENSG00000087365	SF3B2	0	4	0	1	0	0	0	0	1	0	1	0	0	0	0	0	0	0	1	0	0	0	0	0	8
ENSG00000147454	SLC25A37	2	4	0	0	0	0	0	1	0	0	0	0	0	1	0	0	0	0	0	0	0	0	0	0	8
ENSG00000173262	SLC2A14	1	5	1	0	0	0	1	0	0	0	0	0	0	0	0	0	0	0	0	0	0	0	0	0	8
ENSG00000089060	SLC8B1	2	3	1	1	1	0	0	0	0	0	0	0	0	0	0	0	0	0	0	0	0	0	0	0	8
ENSG00000065923	SLC9A7	1	3	1	2	0	0	0	0	0	0	0	0	0	0	0	1	0	0	0	0	0	0	0	0	8
ENSG00000127616	SMARCA4	0	5	0	1	0	2	0	0	0	0	0	0	0	0	0	0	0	0	0	0	0	0	0	0	8
ENSG00000088826	SMOX	3	1	2	0	0	0	0	0	0	0	0	1	0	0	0	0	0	0	0	0	0	1	0	0	8
ENSG00000136699	SMPD4	2	4	0	1	0	0	0	1	0	0	0	0	0	0	0	0	0	0	0	0	0	0	0	0	8
ENSG00000159140	SON	1	4	0	0	0	2	0	0	0	0	1	0	0	0	0	0	0	0	0	0	0	0	0	0	8
ENSG00000110693	SOX6	1	4	3	0	0	0	0	0	0	0	0	0	0	0	0	0	0	0	0	0	0	0	0	0	8
ENSG00000129128	SPCS3	4	2	0	1	0	0	0	1	0	0	0	0	0	0	0	0	0	0	0	0	0	0	0	0	8
ENSG00000128487	SPECC1	2	5	0	0	0	0	0	0	0	0	0	0	0	0	0	1	0	0	0	0	0	0	0	0	8
ENSG00000068784	SRBD1	2	2	1	0	1	1	0	0	0	0	1	0	0	0	0	0	0	0	0	0	0	0	0	0	8
ENSG00000149136	SSRP1	2	2	2	1	0	0	0	0	0	0	0	0	0	0	0	0	0	0	0	0	0	1	0	0	8
ENSG00000010327	STAB1	2	5	0	0	0	0	1	0	0	0	0	0	0	0	0	0	0	0	0	0	0	0	0	0	8
ENSG00000115415	STAT1	2	0	2	0	2	0	0	1	0	0	0	0	0	0	0	0	0	0	0	0	0	1	0	0	8
ENSG00000118046	STK11	1	6	0	0	0	0	0	0	0	0	0	1	0	0	0	0	0	0	0	0	0	0	0	0	8
ENSG00000163541	SUCLG1	2	1	1	2	0	0	0	0	0	0	1	1	0	0	0	0	0	0	0	0	0	0	0	0	8
ENSG00000177156	TALDO1	2	1	0	0	2	0	1	0	0	0	0	1	0	1	0	0	0	0	0	0	0	0	0	0	8
ENSG00000059377	TBXAS1	5	2	0	0	1	0	0	0	0	0	0	0	0	0	0	0	0	0	0	0	0	0	0	0	8
ENSG00000134827	TCN1	0	3	2	0	0	1	1	0	0	1	0	0	0	0	0	0	0	0	0	0	0	0	0	0	8
ENSG00000130775	THEMIS2	2	3	2	1	0	0	0	0	0	0	0	0	0	0	0	0	0	0	0	0	0	0	0	0	8
ENSG00000125676	THOC2	2	3	1	0	0	0	1	0	0	0	0	0	1	0	0	0	0	0	0	0	0	0	0	0	8
ENSG00000077147	TM9SF3	1	3	0	1	0	0	0	0	0	0	0	1	0	1	0	0	0	0	1	0	0	0	0	0	8
ENSG00000124208	TMEM189-UBE2V1	2	3	2	0	0	0	0	0	0	0	1	0	0	0	0	0	0	0	0	0	0	0	0	0	8
ENSG00000205544	TMEM256	3	2	0	1	1	0	0	0	0	0	0	0	0	0	0	0	1	0	0	0	0	0	0	0	8
ENSG00000064419	TNPO3	1	5	0	2	0	0	0	0	0	0	0	0	0	0	0	0	0	0	0	0	0	0	0	0	8
ENSG00000100284	TOM1	1	3	1	1	0	0	0	0	0	0	0	0	0	0	1	1	0	0	0	0	0	0	0	0	8
ENSG00000077097	TOP2B	1	3	0	1	1	1	0	0	1	0	0	0	0	0	0	0	0	0	0	0	0	0	0	0	8
ENSG00000131462	TUBG1	1	6	0	0	0	1	0	0	0	0	0	0	0	0	0	0	0	0	0	0	0	0	0	0	8
ENSG00000178952	TUFM	0	5	0	1	1	0	0	0	0	0	0	0	0	1	0	0	0	0	0	0	0	0	0	0	8
ENSG00000239264	TXNDC5	1	1	1	0	2	1	0	0	0	0	0	1	0	1	0	0	0	0	0	0	0	0	0	0	8
ENSG00000144744	UBA3	1	6	0	0	0	0	0	0	0	0	0	1	0	0	0	0	0	0	0	0	0	0	0	0	8
ENSG00000198833	UBE2J1	1	2	1	1	1	0	1	0	0	0	0	1	0	0	0	0	0	0	0	0	0	0	0	0	8
ENSG00000104517	UBR5	0	2	0	3	0	0	0	0	0	0	0	0	1	2	0	0	0	0	0	0	0	0	0	0	8
ENSG00000183696	UPP1	1	2	1	1	0	0	0	0	0	0	1	0	0	0	0	1	1	0	0	0	0	0	0	0	8
ENSG00000010256	UQCRC1	0	1	1	0	0	0	1	0	0	0	0	1	0	1	0	0	0	0	0	0	0	3	0	0	8
ENSG00000102226	USP11	2	1	0	3	0	0	0	0	0	0	0	0	0	1	0	1	0	0	0	0	0	0	0	0	8
ENSG00000135655	USP15	0	3	2	0	0	0	0	0	0	0	0	1	0	1	0	0	0	0	1	0	0	0	0	0	8
ENSG00000101558	VAPA	3	1	1	1	0	1	0	0	0	1	0	0	0	0	0	0	0	0	0	0	0	0	0	0	8
ENSG00000048707	VPS13D	0	3	3	2	0	0	0	0	0	0	0	0	0	0	0	0	0	0	0	0	0	0	0	0	8
ENSG00000069329	VPS35	3	0	0	1	0	0	0	1	1	1	0	0	0	0	0	0	0	0	1	0	0	0	0	0	8
ENSG00000006715	VPS41	2	4	0	1	0	0	0	0	0	0	0	0	0	1	0	0	0	0	0	0	0	0	0	0	8
ENSG00000100749	VRK1	2	1	1	0	0	0	2	0	0	0	0	0	1	1	0	0	0	0	0	0	0	0	0	0	8
ENSG00000085449	WDFY1	1	5	0	0	0	0	0	0	0	0	0	0	1	0	1	0	0	0	0	0	0	0	0	0	8
ENSG00000196998	WDR45	3	5	0	0	0	0	0	0	0	0	0	0	0	0	0	0	0	0	0	0	0	0	0	0	8
ENSG00000133316	WDR74	2	3	1	1	0	0	0	0	0	0	0	0	0	0	0	1	0	0	0	0	0	0	0	0	8
ENSG00000082898	XPO1	0	3	1	0	0	0	0	0	0	0	1	0	0	1	0	2	0	0	0	0	0	0	0	0	8
ENSG00000169180	XPO6	2	2	1	0	0	1	1	0	1	0	0	0	0	0	0	0	0	0	0	0	0	0	0	0	8
ENSG00000119801	YPEL5	1	3	1	2	0	0	0	0	0	0	0	0	0	1	0	0	0	0	0	0	0	0	0	0	8
ENSG00000083896	YTHDC1	2	1	3	0	0	0	0	0	0	0	0	0	0	1	0	1	0	0	0	0	0	0	0	0	8
ENSG00000178381	ZFAND2A	2	2	3	0	0	0	0	1	0	0	0	0	0	0	0	0	0	0	0	0	0	0	0	0	8
ENSG00000147394	ZNF185	2	2	2	0	0	0	0	0	0	0	1	0	0	0	0	1	0	0	0	0	0	0	0	0	8
ENSG00000198026	ZNF335	0	3	0	1	0	0	1	0	0	0	0	0	0	0	0	1	1	0	0	0	0	1	0	0	8
ENSG00000094914	AAAS	2	4	1	0	0	0	0	0	0	0	0	0	0	0	0	0	0	0	0	0	0	0	0	0	7
ENSG00000103222	ABCC1	3	2	0	1	0	0	0	0	0	0	0	1	0	0	0	0	0	0	0	0	0	0	0	0	7
ENSG00000164163	ABCE1	3	2	1	0	0	0	0	0	0	0	1	0	0	0	0	0	0	0	0	0	0	0	0	0	7
ENSG00000159842	ABR	2	1	1	1	0	1	1	0	0	0	0	0	0	0	0	0	0	0	0	0	0	0	0	0	7
ENSG00000285897	AC004687.2	2	4	0	0	0	1	0	0	0	0	0	0	0	0	0	0	0	0	0	0	0	0	0	0	7
ENSG00000260729	AC009690.1	2	2	1	0	0	0	0	0	2	0	0	0	0	0	0	0	0	0	0	0	0	0	0	0	7
ENSG00000283149	AC068631.3	0	1	0	1	1	0	1	1	1	0	1	0	0	0	0	0	0	0	0	0	0	0	0	0	7
ENSG00000259316	AC087632.2	1	3	0	0	0	0	0	0	0	2	0	0	0	0	0	1	0	0	0	0	0	0	0	0	7
ENSG00000275740	AC091959.3	2	3	2	0	0	0	0	0	0	0	0	0	0	0	0	0	0	0	0	0	0	0	0	0	7
ENSG00000154930	ACSS1	2	2	1	0	0	0	0	0	0	0	0	0	0	0	0	0	1	1	0	0	0	0	0	0	7
ENSG00000075624	ACTB	1	3	0	1	2	0	0	0	0	0	0	0	0	0	0	0	0	0	0	0	0	0	0	0	7
ENSG00000184009	ACTG1	0	1	2	0	2	0	0	0	1	0	0	0	1	0	0	0	0	0	0	0	0	0	0	0	7
ENSG00000130402	ACTN4	0	5	1	0	0	0	0	0	0	0	1	0	0	0	0	0	0	0	0	0	0	0	0	0	7
ENSG00000131966	ACTR10	2	2	1	1	0	1	0	0	0	0	0	0	0	0	0	0	0	0	0	0	0	0	0	0	7
ENSG00000115091	ACTR3	1	3	0	0	0	0	0	0	0	0	0	0	2	0	0	0	0	0	0	0	0	1	0	0	7
ENSG00000143537	ADAM15	0	4	1	0	0	0	1	0	0	0	0	0	0	0	0	1	0	0	0	0	0	0	0	0	7
ENSG00000075340	ADD2	1	3	3	0	0	0	0	0	0	0	0	0	0	0	0	0	0	0	0	0	0	0	0	0	7
ENSG00000035687	ADSS2	1	2	1	0	0	0	1	0	0	0	1	1	0	0	0	0	0	0	0	0	0	0	0	0	7
ENSG00000173744	AGFG1	2	1	1	0	0	1	0	0	0	0	0	0	0	0	0	1	0	1	0	0	0	0	0	0	7
ENSG00000123908	AGO2	1	3	0	0	0	1	0	0	0	0	0	1	0	0	0	0	0	0	0	0	0	1	0	0	7
ENSG00000177674	AGTRAP	1	5	0	1	0	0	0	0	0	0	0	0	0	0	0	0	0	0	0	0	0	0	0	0	7
ENSG00000164022	AIMP1	2	3	0	1	0	0	0	0	0	0	1	0	0	0	0	0	0	0	0	0	0	0	0	0	7
ENSG00000085231	AK6	2	2	0	0	1	0	0	0	0	0	0	0	0	0	0	0	1	0	1	0	0	0	0	0	7
ENSG00000286235	AL035461.4	2	3	0	1	0	0	0	1	0	0	0	0	0	0	0	0	0	0	0	0	0	0	0	0	7
ENSG00000272897	AL109827.1	2	3	1	0	1	0	0	0	0	0	0	0	0	0	0	0	0	0	0	0	0	0	0	0	7
ENSG00000259529	AL136295.5	0	3	1	1	0	0	0	0	0	0	0	0	0	0	0	1	0	1	0	0	0	0	0	0	7
ENSG00000249141	AL159163.1	0	2	1	0	0	0	2	0	0	0	0	1	0	0	0	0	1	0	0	0	0	0	0	0	7
ENSG00000263020	AL662899.4	0	3	1	0	1	1	0	0	0	0	0	0	0	0	0	0	1	0	0	0	0	0	0	0	7
ENSG00000273088	AL713999.1	4	0	0	0	0	0	0	2	0	0	0	1	0	0	0	0	0	0	0	0	0	0	0	0	7
ENSG00000143149	ALDH9A1	0	3	2	1	0	0	0	0	0	0	0	0	1	0	0	0	0	0	0	0	0	0	0	0	7
ENSG00000110200	ANAPC15	1	2	1	0	0	1	0	0	0	0	0	0	0	0	0	0	1	0	0	0	0	1	0	0	7
ENSG00000053900	ANAPC4	1	3	1	0	0	1	0	0	0	0	0	0	0	1	0	0	0	0	0	0	0	0	0	0	7
ENSG00000206560	ANKRD28	1	1	1	0	2	1	0	0	0	0	0	0	0	0	0	1	0	0	0	0	0	0	0	0	7
ENSG00000196912	ANKRD36B	4	2	0	0	0	0	0	0	0	0	1	0	0	0	0	0	0	0	0	0	0	0	0	0	7
ENSG00000065413	ANKRD44	2	0	0	1	1	1	1	0	0	0	0	0	0	0	0	0	0	1	0	0	0	0	0	0	7
ENSG00000177119	ANO6	1	5	0	0	0	0	0	0	0	0	0	1	0	0	0	0	0	0	0	0	0	0	0	0	7
ENSG00000136250	AOAH	4	2	1	0	0	0	0	0	0	0	0	0	0	0	0	0	0	0	0	0	0	0	0	0	7
ENSG00000065000	AP3D1	1	1	2	0	0	0	0	0	0	0	0	0	0	0	0	0	1	1	0	0	0	1	0	0	7
ENSG00000128383	APOBEC3A	1	1	1	0	1	0	1	0	1	1	0	0	0	0	0	0	0	0	0	0	0	0	0	0	7
ENSG00000134884	ARGLU1	0	0	1	0	1	0	1	0	1	0	0	1	1	0	0	0	0	0	0	0	0	0	1	0	7
ENSG00000163219	ARHGAP25	0	2	0	1	1	0	1	0	0	1	0	0	0	0	0	0	1	0	0	0	0	0	0	0	7
ENSG00000186517	ARHGAP30	2	3	0	1	0	0	0	0	1	0	0	0	0	0	0	0	0	0	0	0	0	0	0	0	7
ENSG00000111348	ARHGDIB	1	1	0	0	0	1	0	1	0	0	0	2	0	0	0	0	0	0	1	0	0	0	0	0	7
ENSG00000196843	ARID5A	0	1	1	1	0	1	0	0	0	0	2	0	0	1	0	0	0	0	0	0	0	0	0	0	7
ENSG00000114098	ARMC8	3	2	0	0	0	1	0	0	0	0	0	0	0	1	0	0	0	0	0	0	0	0	0	0	7
ENSG00000153317	ASAP1	0	4	2	0	0	0	0	0	1	0	0	0	0	0	0	0	0	0	0	0	0	0	0	0	7
ENSG00000112249	ASCC3	0	2	0	0	1	1	0	1	0	0	0	0	0	1	0	0	0	1	0	0	0	0	0	0	7
ENSG00000213676	ATF6B	1	4	0	0	0	0	0	0	0	0	0	0	0	0	0	0	1	0	1	0	0	0	0	0	7
ENSG00000101974	ATP11C	3	2	0	0	1	0	0	0	0	0	0	0	0	0	0	0	0	1	0	0	0	0	0	0	7
ENSG00000058668	ATP2B4	0	5	1	1	0	0	0	0	0	0	0	0	0	0	0	0	0	0	0	0	0	0	0	0	7
ENSG00000131100	ATP6V1E1	0	2	1	0	0	2	1	0	0	0	1	0	0	0	0	0	0	0	0	0	0	0	0	0	7
ENSG00000124406	ATP8A1	1	2	2	1	0	0	1	0	0	0	0	0	0	0	0	0	0	0	0	0	0	0	0	0	7
ENSG00000115307	AUP1	1	2	0	0	0	1	0	0	0	0	0	0	0	0	0	0	1	1	0	0	0	1	0	0	7
ENSG00000198604	BAZ1A	2	1	0	0	0	0	0	1	0	0	0	1	1	0	0	0	1	0	0	0	0	0	0	0	7
ENSG00000186716	BCR	1	4	0	0	0	0	0	0	0	0	0	0	1	0	0	0	1	0	0	0	0	0	0	0	7
ENSG00000023445	BIRC3	0	1	0	2	0	0	0	0	0	0	0	0	2	1	0	0	1	0	0	0	0	0	0	0	7
ENSG00000259040	BLOC1S5-TXNDC5	1	1	0	0	2	1	0	0	0	0	0	1	0	1	0	0	0	0	0	0	0	0	0	0	7
ENSG00000156983	BRPF1	0	4	1	1	0	1	0	0	0	0	0	0	0	0	0	0	0	0	0	0	0	0	0	0	7
ENSG00000109743	BST1	1	0	1	0	0	0	1	0	2	0	0	1	0	1	0	0	0	0	0	0	0	0	0	0	7
ENSG00000110665	C11orf21	1	4	2	0	0	0	0	0	0	0	0	0	0	0	0	0	0	0	0	0	0	0	0	0	7
ENSG00000167747	C19orf48	1	2	1	1	0	0	0	0	0	0	0	0	0	1	0	0	0	0	0	0	0	1	0	0	7
ENSG00000116161	CACYBP	2	1	1	2	0	0	0	0	0	1	0	0	0	0	0	0	0	0	0	0	0	0	0	0	7
ENSG00000084774	CAD	1	6	0	0	0	0	0	0	0	0	0	0	0	0	0	0	0	0	0	0	0	0	0	0	7
ENSG00000105483	CARD8	1	4	1	0	0	0	0	0	0	0	0	0	0	0	0	0	0	1	0	0	0	0	0	0	7
ENSG00000142453	CARM1	0	3	2	1	0	0	0	0	0	0	0	0	0	0	0	0	0	1	0	0	0	0	0	0	7
ENSG00000172785	CBWD1	1	2	0	1	0	1	0	0	0	0	0	0	0	0	0	0	1	0	0	0	0	0	0	1	7
ENSG00000180329	CCDC43	5	0	0	0	0	0	0	1	0	0	0	1	0	0	0	0	0	0	0	0	0	0	0	0	7
ENSG00000115355	CCDC88A	3	1	1	2	0	0	0	0	0	0	0	0	0	0	0	0	0	0	0	0	0	0	0	0	7
ENSG00000168071	CCDC88B	2	2	0	1	0	1	0	0	0	0	1	0	0	0	0	0	0	0	0	0	0	0	0	0	7
ENSG00000090061	CCNK	2	1	1	0	0	1	0	1	0	0	0	1	0	0	0	0	0	0	0	0	0	0	0	0	7
ENSG00000163468	CCT3	2	1	0	1	1	1	0	0	0	0	0	0	0	1	0	0	0	0	0	0	0	0	0	0	7
ENSG00000143119	CD53	1	3	1	0	0	0	0	0	0	0	0	0	0	1	0	0	0	0	0	0	0	1	0	0	7
ENSG00000196352	CD55	3	1	0	0	0	1	0	0	0	0	0	0	0	0	1	0	1	0	0	0	0	0	0	0	7
ENSG00000167258	CDK12	2	1	0	0	0	0	1	0	0	0	1	0	0	1	0	0	1	0	0	0	0	0	0	0	7
ENSG00000086548	CEACAM6	0	1	1	0	0	0	0	1	0	0	0	1	0	0	0	2	1	0	0	0	0	0	0	0	7
ENSG00000117724	CENPF	2	1	2	0	0	2	0	0	0	0	0	0	0	0	0	0	0	0	0	0	0	0	0	0	7
ENSG00000153044	CENPH	3	2	1	0	0	0	0	0	0	0	0	0	0	1	0	0	0	0	0	0	0	0	0	0	7
ENSG00000100422	CERK	0	3	0	0	1	2	0	0	0	0	0	0	0	0	0	0	0	1	0	0	0	0	0	0	7
ENSG00000171603	CLSTN1	4	1	0	0	1	0	0	0	0	0	0	0	0	0	0	0	0	1	0	0	0	0	0	0	7
ENSG00000137200	CMTR1	0	6	1	0	0	0	0	0	0	0	0	0	0	0	0	0	0	0	0	0	0	0	0	0	7
ENSG00000064666	CNN2	3	0	0	0	1	1	0	0	0	0	1	0	0	0	0	1	0	0	0	0	0	0	0	0	7
ENSG00000115649	CNPPD1	3	1	1	0	0	0	0	0	0	0	0	0	0	0	0	1	0	1	0	0	0	0	0	0	7
ENSG00000106603	COA1	3	2	2	0	0	0	0	0	0	0	0	0	0	0	0	0	0	0	0	0	0	0	0	0	7
ENSG00000269897	COMMD3-BMI1	1	1	0	1	2	0	0	0	0	0	0	1	0	0	0	0	0	0	0	0	0	1	0	0	7
ENSG00000122218	COPA	2	2	1	0	0	1	0	0	0	0	0	0	0	0	0	1	0	0	0	0	0	0	0	0	7
ENSG00000121022	COPS5	0	3	0	1	0	1	0	0	0	0	0	1	0	0	0	0	0	1	0	0	0	0	0	0	7
ENSG00000111481	COPZ1	2	3	0	0	0	0	0	0	0	0	1	1	0	0	0	0	0	0	0	0	0	0	0	0	7
ENSG00000115944	COX7A2L	2	1	1	0	1	0	0	0	0	0	0	2	0	0	0	0	0	0	0	0	0	0	0	0	7
ENSG00000106066	CPVL	2	4	0	0	0	0	0	0	0	0	0	1	0	0	0	0	0	0	0	0	0	0	0	0	7
ENSG00000077984	CST7	2	0	2	0	0	0	0	1	1	0	0	0	0	0	0	0	1	0	0	0	0	0	0	0	7
ENSG00000044115	CTNNA1	1	2	0	0	0	1	0	0	0	0	0	0	1	1	0	0	0	1	0	0	0	0	0	0	7
ENSG00000055130	CUL1	3	3	0	1	0	0	0	0	0	0	0	0	0	0	0	0	0	0	0	0	0	0	0	0	7
ENSG00000036257	CUL3	1	0	0	2	0	1	0	0	0	0	1	0	0	0	1	0	1	0	0	0	0	0	0	0	7
ENSG00000083799	CYLD	0	1	2	1	2	1	0	0	0	0	0	0	0	0	0	0	0	0	0	0	0	0	0	0	7
ENSG00000115165	CYTIP	1	2	0	1	0	0	0	0	0	0	0	0	0	1	0	0	0	0	0	0	0	2	0	0	7
ENSG00000100201	DDX17	1	0	2	0	0	1	0	0	0	0	1	1	0	0	0	0	0	0	0	0	0	1	0	0	7
ENSG00000123136	DDX39A	0	0	1	2	0	2	0	0	0	0	0	1	0	0	0	0	1	0	0	0	0	0	0	0	7
ENSG00000105671	DDX49	2	2	0	0	0	0	0	0	1	0	0	1	0	0	0	0	0	0	1	0	0	0	0	0	7
ENSG00000164821	DEFA4	0	5	1	0	0	1	0	0	0	0	0	0	0	0	0	0	0	0	0	0	0	0	0	0	7
ENSG00000100150	DEPDC5	0	4	0	1	0	0	0	0	0	0	0	0	0	0	0	0	1	0	1	0	0	0	0	0	7
ENSG00000072849	DERL2	3	2	0	1	0	0	0	1	0	0	0	0	0	0	0	0	0	0	0	0	0	0	0	0	7
ENSG00000185000	DGAT1	2	3	0	0	0	1	0	0	0	0	0	0	0	0	0	0	1	0	0	0	0	0	0	0	7
ENSG00000095059	DHPS	2	1	0	0	1	0	0	0	0	0	2	1	0	0	0	0	0	0	0	0	0	0	0	0	7
ENSG00000066084	DIP2B	1	2	0	3	0	0	0	0	0	0	0	0	0	0	0	0	1	0	0	0	0	0	0	0	7
ENSG00000090520	DNAJB11	0	1	0	1	1	0	1	1	1	0	1	0	0	0	0	0	0	0	0	0	0	0	0	0	7
ENSG00000168724	DNAJC21	2	3	0	0	0	0	0	1	0	0	0	0	0	0	0	1	0	0	0	0	0	0	0	0	7
ENSG00000135905	DOCK10	0	2	0	2	0	1	0	0	0	0	1	0	0	0	0	0	0	0	0	0	1	0	0	0	7
ENSG00000007968	E2F2	0	5	1	0	0	0	0	0	0	0	0	1	0	0	0	0	0	0	0	0	0	0	0	0	7
ENSG00000205250	E2F4	2	3	0	1	0	0	0	0	0	0	0	0	0	1	0	0	0	0	0	0	0	0	0	0	7
ENSG00000173442	EHBP1L1	0	2	1	0	0	0	0	0	0	0	1	1	0	0	0	0	0	0	1	1	0	0	0	0	7
ENSG00000144895	EIF2A	2	1	1	0	0	0	0	0	0	0	0	1	0	0	0	0	0	0	1	0	1	0	0	0	7
ENSG00000130165	ELOF1	2	3	0	0	1	0	0	0	0	0	0	0	0	0	0	0	0	0	1	0	0	0	0	0	7
ENSG00000152223	EPG5	1	3	0	1	0	0	0	0	0	0	0	0	0	0	0	0	0	0	2	0	0	0	0	0	7
ENSG00000085832	EPS15	3	0	1	3	0	0	0	0	0	0	0	0	0	0	0	0	0	0	0	0	0	0	0	0	7
ENSG00000131558	EXOC4	1	3	1	0	0	0	1	0	0	0	1	0	0	0	0	0	0	0	0	0	0	0	0	0	7
ENSG00000124491	F13A1	4	1	2	0	0	0	0	0	0	0	0	0	0	0	0	0	0	0	0	0	0	0	0	0	7
ENSG00000151553	FAM160B1	1	5	1	0	0	0	0	0	0	0	0	0	0	0	0	0	0	0	0	0	0	0	0	0	7
ENSG00000146067	FAM193B	0	4	1	1	0	0	1	0	0	0	0	0	0	0	0	0	0	0	0	0	0	0	0	0	7
ENSG00000064763	FAR2	4	1	0	0	0	0	1	0	0	0	0	1	0	0	0	0	0	0	0	0	0	0	0	0	7
ENSG00000179115	FARSA	2	2	2	0	0	0	0	0	0	0	0	1	0	0	0	0	0	0	0	0	0	0	0	0	7
ENSG00000143297	FCRL5	0	0	0	1	4	0	0	0	0	0	0	0	0	0	0	0	1	0	0	0	0	0	1	0	7
ENSG00000079459	FDFT1	2	1	0	1	0	0	0	0	0	0	1	1	0	0	0	0	0	0	1	0	0	0	0	0	7
ENSG00000214253	FIS1	3	0	2	0	0	1	0	1	0	0	0	0	0	0	0	0	0	0	0	0	0	0	0	0	7
ENSG00000010810	FYN	2	1	0	1	0	1	0	0	0	0	1	0	0	0	0	0	0	0	0	1	0	0	0	0	7
ENSG00000099860	GADD45B	2	1	2	1	0	0	0	0	0	0	0	1	0	0	0	0	0	0	0	0	0	0	0	0	7
ENSG00000143641	GALNT2	2	2	1	0	1	0	0	0	0	0	0	0	0	0	0	1	0	0	0	0	0	0	0	0	7
ENSG00000167491	GATAD2A	2	4	0	0	0	0	0	0	0	0	0	0	0	0	0	1	0	0	0	0	0	0	0	0	7
ENSG00000090863	GLG1	3	2	0	0	0	0	0	0	0	0	1	0	0	0	0	0	0	1	0	0	0	0	0	0	7
ENSG00000140632	GLYR1	4	1	0	1	0	0	0	0	0	0	0	0	0	0	1	0	0	0	0	0	0	0	0	0	7
ENSG00000144674	GOLGA4	5	1	0	0	0	0	0	0	0	0	0	1	0	0	0	0	0	0	0	0	0	0	0	0	7
ENSG00000186399	GOLGA8R	4	1	1	1	0	0	0	0	0	0	0	0	0	0	0	0	0	0	0	0	0	0	0	0	7
ENSG00000197858	GPAA1	2	5	0	0	0	0	0	0	0	0	0	0	0	0	0	0	0	0	0	0	0	0	0	0	7
ENSG00000197448	GSTK1	1	3	1	0	0	0	0	0	0	0	0	0	0	0	0	1	0	0	0	1	0	0	0	0	7
ENSG00000168765	GSTM4	1	1	0	1	2	0	0	0	0	0	1	0	0	0	0	0	0	0	1	0	0	0	0	0	7
ENSG00000197465	GYPE	1	1	3	0	0	0	0	1	0	0	0	0	0	0	0	0	0	0	0	0	1	0	0	0	7
ENSG00000164032	H2AZ1	1	4	0	0	1	0	0	0	0	0	1	0	0	0	0	0	0	0	0	0	0	0	0	0	7
ENSG00000132475	H3-3B	2	3	0	0	0	1	0	0	1	0	0	0	0	0	0	0	0	0	0	0	0	0	0	0	7
ENSG00000086506	HBQ1	0	3	2	0	0	0	0	0	0	0	0	0	1	0	0	1	0	0	0	0	0	0	0	0	7
ENSG00000101336	HCK	1	4	0	0	0	0	1	0	0	0	0	1	0	0	0	0	0	0	0	0	0	0	0	0	7
ENSG00000108840	HDAC5	1	2	0	2	0	0	1	0	0	0	0	0	0	0	0	0	1	0	0	0	0	0	0	0	7
ENSG00000167674	HDGFL2	1	3	1	0	0	0	0	0	0	1	0	0	0	0	0	0	0	0	1	0	0	0	0	0	7
ENSG00000008869	HEATR5B	2	2	0	2	0	0	0	0	0	0	0	0	0	0	0	1	0	0	0	0	0	0	0	0	7
ENSG00000128731	HERC2	3	2	1	0	0	1	0	0	0	0	0	0	0	0	0	0	0	0	0	0	0	0	0	0	7
ENSG00000148634	HERC4	2	5	0	0	0	0	0	0	0	0	0	0	0	0	0	0	0	0	0	0	0	0	0	0	7
ENSG00000130787	HIP1R	0	4	0	0	0	0	0	0	0	0	0	0	0	1	0	0	0	1	0	0	0	1	0	0	7
ENSG00000205581	HMGN1	1	1	2	0	0	0	1	1	0	0	0	1	0	0	0	0	0	0	0	0	0	0	0	0	7
ENSG00000153187	HNRNPU	0	2	0	1	0	1	0	0	0	1	2	0	0	0	0	0	0	0	0	0	0	0	0	0	7
ENSG00000100099	HPS4	4	1	0	0	0	1	0	0	0	0	0	1	0	0	0	0	0	0	0	0	0	0	0	0	7
ENSG00000120694	HSPH1	1	2	1	1	1	0	0	0	0	0	0	0	0	0	0	0	0	0	0	0	0	1	0	0	7
ENSG00000115317	HTRA2	1	4	0	1	0	0	0	0	0	0	0	0	0	1	0	0	0	0	0	0	0	0	0	0	7
ENSG00000197386	HTT	0	2	1	1	0	0	0	0	0	0	0	2	0	0	0	0	1	0	0	0	0	0	0	0	7
ENSG00000182054	IDH2	2	0	1	1	0	0	1	0	0	0	0	0	0	0	0	0	0	0	1	0	0	1	0	0	7
ENSG00000067064	IDI1	0	3	1	1	0	1	0	0	1	0	0	0	0	0	0	0	0	0	0	0	0	0	0	0	7
ENSG00000027697	IFNGR1	2	1	1	0	0	1	0	0	0	0	0	0	0	0	0	1	0	0	0	0	1	0	0	0	7
ENSG00000163453	IGFBP7	2	2	1	0	0	0	0	0	0	0	0	1	0	0	0	0	1	0	0	0	0	0	0	0	7
ENSG00000104365	IKBKB	1	3	1	1	0	0	0	0	0	0	0	0	0	0	0	0	0	0	0	0	0	1	0	0	7
ENSG00000077238	IL4R	0	4	0	2	0	0	0	0	0	0	0	0	0	0	0	0	0	1	0	0	0	0	0	0	7
ENSG00000128908	INO80	1	2	1	1	0	1	0	0	0	0	1	0	0	0	0	0	0	0	0	0	0	0	0	0	7
ENSG00000138614	INTS14	2	3	0	1	0	0	0	0	0	0	0	0	0	1	0	0	0	0	0	0	0	0	0	0	7
ENSG00000184216	IRAK1	1	3	0	1	0	1	0	0	0	0	0	1	0	0	0	0	0	0	0	0	0	0	0	0	7
ENSG00000140678	ITGAX	2	0	0	1	1	0	0	0	0	1	0	1	0	1	0	0	0	0	0	0	0	0	0	0	7
ENSG00000150093	ITGB1	1	2	1	0	0	1	0	0	0	0	1	0	0	0	0	0	0	0	0	0	0	1	0	0	7
ENSG00000114982	KANSL3	0	3	2	0	0	1	0	0	0	0	0	0	0	0	0	0	1	0	0	0	0	0	0	0	7
ENSG00000065427	KARS1	1	5	1	0	0	0	0	0	0	0	0	0	0	0	0	0	0	0	0	0	0	0	0	0	7
ENSG00000108773	KAT2A	2	0	2	0	0	1	0	0	0	0	0	0	0	1	0	0	0	0	0	0	0	1	0	0	7
ENSG00000114166	KAT2B	1	2	2	0	0	0	0	0	0	0	0	0	0	1	0	0	0	1	0	0	0	0	0	0	7
ENSG00000120733	KDM3B	2	3	0	2	0	0	0	0	0	0	0	0	0	0	0	0	0	0	0	0	0	0	0	0	7
ENSG00000107077	KDM4C	1	3	0	0	0	1	0	0	0	0	0	0	0	0	1	0	0	0	0	1	0	0	0	0	7
ENSG00000088247	KHSRP	1	3	1	0	0	0	0	0	0	0	0	1	0	0	0	0	1	0	0	0	0	0	0	0	7
ENSG00000145332	KLHL8	2	3	0	1	0	0	0	0	0	0	0	0	0	0	0	0	0	1	0	0	0	0	0	0	7
ENSG00000163463	KRTCAP2	4	0	0	0	0	0	0	2	0	0	0	1	0	0	0	0	0	0	0	0	0	0	0	0	7
ENSG00000066557	LRRC40	1	3	0	1	0	0	0	0	0	0	1	0	0	0	0	0	1	0	0	0	0	0	0	0	7
ENSG00000254087	LYN	0	2	1	1	0	0	0	0	0	0	0	0	2	0	0	1	0	0	0	0	0	0	0	0	7
ENSG00000197442	MAP3K5	1	4	0	0	0	0	0	0	0	0	1	0	0	0	0	1	0	0	0	0	0	0	0	0	7
ENSG00000168067	MAP4K2	0	6	0	0	0	0	0	0	0	0	1	0	0	0	0	0	0	0	0	0	0	0	0	0	7
ENSG00000165406	MARCHF8	1	1	0	2	0	0	0	0	0	0	0	1	0	1	0	0	0	1	0	0	0	0	0	0	7
ENSG00000078070	MCCC1	2	1	0	1	1	0	0	0	1	0	0	1	0	0	0	0	0	0	0	0	0	0	0	0	7
ENSG00000131844	MCCC2	2	3	0	0	0	0	0	0	0	0	0	0	0	0	0	0	2	0	0	0	0	0	0	0	7
ENSG00000165819	METTL3	4	1	0	0	0	0	0	0	0	0	0	1	0	0	0	0	1	0	0	0	0	0	0	0	7
ENSG00000156875	MFSD14A	2	1	1	1	0	1	0	0	0	0	0	0	0	0	0	0	0	1	0	0	0	0	0	0	7
ENSG00000158411	MITD1	1	4	0	1	0	0	0	0	0	0	0	0	0	0	0	1	0	0	0	0	0	0	0	0	7
ENSG00000196549	MME	1	3	0	0	0	2	0	0	0	0	0	0	0	1	0	0	0	0	0	0	0	0	0	0	7
ENSG00000169288	MRPL1	2	2	0	1	1	0	1	0	0	0	0	0	0	0	0	0	0	0	0	0	0	0	0	0	7
ENSG00000172590	MRPL52	0	3	1	0	1	0	0	0	0	0	0	0	0	1	0	0	0	0	1	0	0	0	0	0	7
ENSG00000162910	MRPL55	0	3	0	0	0	0	0	0	0	0	1	1	0	0	0	1	0	1	0	0	0	0	0	0	7
ENSG00000147065	MSN	1	1	2	0	0	0	0	0	0	1	1	0	0	0	0	0	0	0	1	0	0	0	0	0	7
ENSG00000187193	MT1X	0	5	1	0	0	0	0	0	0	0	0	0	0	1	0	0	0	0	0	0	0	0	0	0	7
ENSG00000182979	MTA1	0	2	1	1	1	0	1	0	0	0	0	0	0	0	0	0	1	0	0	0	0	0	0	0	7
ENSG00000149480	MTA2	2	3	1	1	0	0	0	0	0	0	0	0	0	0	0	0	0	0	0	0	0	0	0	0	7
ENSG00000171100	MTM1	3	1	0	1	0	1	0	0	0	1	0	0	0	0	0	0	0	0	0	0	0	0	0	0	7
ENSG00000100330	MTMR3	0	3	0	3	0	1	0	0	0	0	0	0	0	0	0	0	0	0	0	0	0	0	0	0	7
ENSG00000278259	MYO19	1	4	0	1	0	0	0	0	0	0	0	0	0	0	0	0	0	1	0	0	0	0	0	0	7
ENSG00000152620	NADK2	0	2	1	0	0	2	0	0	0	0	0	1	0	0	0	0	0	0	1	0	0	0	0	0	7
ENSG00000141562	NARF	2	3	1	0	0	0	0	0	0	0	0	0	1	0	0	0	0	0	0	0	0	0	0	0	7
ENSG00000134440	NARS1	1	3	0	0	0	1	0	0	0	0	0	0	0	0	0	0	2	0	0	0	0	0	0	0	7
ENSG00000132780	NASP	1	3	1	1	0	0	0	0	0	1	0	0	0	0	0	0	0	0	0	0	0	0	0	0	7
ENSG00000151779	NBAS	1	3	0	0	0	0	0	0	0	0	2	0	1	0	0	0	0	0	0	0	0	0	0	0	7
ENSG00000152042	NBPF11	4	0	0	1	0	0	0	0	0	0	0	1	0	0	0	0	0	0	0	0	0	1	0	0	7
ENSG00000266412	NCOA4	2	2	0	0	0	0	0	1	0	0	0	0	0	1	0	0	0	0	0	1	0	0	0	0	7
ENSG00000162736	NCSTN	0	4	0	1	0	0	0	0	0	0	0	1	0	0	0	1	0	0	0	0	0	0	0	0	7
ENSG00000166136	NDUFB8	1	1	1	2	0	1	0	0	0	0	0	1	0	0	0	0	0	0	0	0	0	0	0	0	7
ENSG00000023228	NDUFS1	1	5	0	0	0	0	0	0	0	0	0	0	0	0	0	0	0	0	0	0	1	0	0	0	7
ENSG00000178127	NDUFV2	0	4	1	0	0	0	0	0	0	0	0	0	1	0	0	0	0	0	0	1	0	0	0	0	7
ENSG00000089818	NECAP1	2	2	1	0	0	1	0	0	0	0	0	0	0	0	0	0	0	1	0	0	0	0	0	0	7
ENSG00000196712	NF1	2	2	0	0	0	2	0	0	0	0	0	0	1	0	0	0	0	0	0	0	0	0	0	0	7
ENSG00000170322	NFRKB	0	4	1	0	0	1	1	0	0	0	0	0	0	0	0	0	0	0	0	0	0	0	0	0	7
ENSG00000086102	NFX1	1	3	0	1	0	0	0	0	0	0	0	0	0	1	0	0	0	0	0	0	1	0	0	0	7
ENSG00000114388	NPRL2	1	3	0	2	0	0	0	0	0	0	0	0	0	0	0	0	0	0	0	1	0	0	0	0	7
ENSG00000165671	NSD1	2	2	0	0	0	0	0	0	0	0	1	0	1	0	0	0	1	0	0	0	0	0	0	0	7
ENSG00000133961	NUMB	1	3	2	0	1	0	0	0	0	0	0	0	0	0	0	0	0	0	0	0	0	0	0	0	7
ENSG00000108559	NUP88	2	0	0	2	0	0	1	0	0	0	0	0	0	0	0	0	1	0	0	0	0	1	0	0	7
ENSG00000162231	NXF1	1	2	2	2	0	0	0	0	0	0	0	0	0	0	0	0	0	0	0	0	0	0	0	0	7
ENSG00000170515	PA2G4	3	2	1	0	0	0	1	0	0	0	0	0	0	0	0	0	0	0	0	0	0	0	0	0	7
ENSG00000152520	PAN3	1	2	0	2	0	1	1	0	0	0	0	0	0	0	0	0	0	0	0	0	0	0	0	0	7
ENSG00000114054	PCCB	1	1	3	0	0	0	0	0	1	0	0	0	0	0	0	0	0	1	0	0	0	0	0	0	7
ENSG00000132646	PCNA	2	1	2	0	0	0	0	0	0	0	0	1	0	1	0	0	0	0	0	0	0	0	0	0	7
ENSG00000179889	PDXDC1	0	4	1	0	0	0	0	0	0	0	0	0	0	1	0	0	0	0	0	0	0	1	0	0	7
ENSG00000160209	PDXK	1	5	1	0	0	0	0	0	0	0	0	0	0	0	0	0	0	0	0	0	0	0	0	0	7
ENSG00000124299	PEPD	1	4	0	0	0	0	0	0	0	0	2	0	0	0	0	0	0	0	0	0	0	0	0	0	7
ENSG00000108518	PFN1	0	1	2	0	1	0	0	0	1	0	0	0	0	0	0	0	0	0	1	0	1	0	0	0	7
ENSG00000087111	PIGS	2	0	2	2	0	0	1	0	0	0	0	0	0	0	0	0	0	0	0	0	0	0	0	0	7
ENSG00000141506	PIK3R5	2	4	0	1	0	0	0	0	0	0	0	0	0	0	0	0	0	0	0	0	0	0	0	0	7
ENSG00000121316	PLBD1	0	1	1	0	0	0	1	1	0	0	1	1	0	0	0	0	0	0	1	0	0	0	0	0	7
ENSG00000197943	PLCG2	1	1	0	1	0	1	0	0	0	0	1	0	1	0	0	0	0	1	0	0	0	0	0	0	7
ENSG00000083444	PLOD1	3	2	2	0	0	0	0	0	0	0	0	0	0	0	0	0	0	0	0	0	0	0	0	0	7
ENSG00000132424	PNISR	0	1	1	1	0	1	0	0	0	0	0	1	0	0	2	0	0	0	0	0	0	0	0	0	7
ENSG00000032444	PNPLA6	0	4	0	0	1	0	0	0	0	0	1	0	0	0	0	1	0	0	0	0	0	0	0	0	7
ENSG00000146278	PNRC1	1	2	0	0	0	0	1	0	1	0	0	0	0	0	1	0	0	1	0	0	0	0	0	0	7
ENSG00000004142	POLDIP2	0	5	0	1	0	0	0	0	0	0	1	0	0	0	0	0	0	0	0	0	0	0	0	0	7
ENSG00000140521	POLG	0	4	0	1	0	0	0	0	0	0	0	0	1	1	0	0	0	0	0	0	0	0	0	0	7
ENSG00000138777	PPA2	5	2	0	0	0	0	0	0	0	0	0	0	0	0	0	0	0	0	0	0	0	0	0	0	7
ENSG00000186298	PPP1CC	1	0	0	2	0	0	0	0	1	0	1	0	0	1	0	0	0	1	0	0	0	0	0	0	7
ENSG00000163605	PPP4R2	0	4	1	0	0	1	0	0	0	0	0	0	0	0	0	0	0	1	0	0	0	0	0	0	7
ENSG00000142875	PRKACB	2	2	1	0	0	0	1	0	0	0	0	0	0	0	0	0	0	1	0	0	0	0	0	0	7
ENSG00000126457	PRMT1	2	2	1	0	0	1	0	0	0	0	0	0	0	0	0	0	0	0	0	0	1	0	0	0	7
ENSG00000100462	PRMT5	2	4	0	0	0	0	0	0	0	0	1	0	0	0	0	0	0	0	0	0	0	0	0	0	7
ENSG00000007062	PROM1	5	1	0	0	0	1	0	0	0	0	0	0	0	0	0	0	0	0	0	0	0	0	0	0	7
ENSG00000185246	PRPF39	3	3	0	0	1	0	0	0	0	0	0	0	0	0	0	0	0	0	0	0	0	0	0	0	7
ENSG00000204469	PRRC2A	0	4	0	1	0	0	1	0	0	0	0	0	0	0	0	0	0	0	0	0	0	1	0	0	7
ENSG00000128789	PSMG2	0	3	1	0	0	0	1	0	0	0	0	2	0	0	0	0	0	0	0	0	0	0	0	0	7
ENSG00000121390	PSPC1	3	1	0	1	0	1	0	0	0	0	1	0	0	0	0	0	0	0	0	0	0	0	0	0	7
ENSG00000143851	PTPN7	1	1	2	3	0	0	0	0	0	0	0	0	0	0	0	0	0	0	0	0	0	0	0	0	7
ENSG00000132670	PTPRA	0	4	2	1	0	0	0	0	0	0	0	0	0	0	0	0	0	0	0	0	0	0	0	0	7
ENSG00000089159	PXN	1	4	0	0	0	0	1	0	0	0	0	0	0	0	0	0	1	0	0	0	0	0	0	0	7
ENSG00000116260	QSOX1	0	3	1	0	0	0	1	0	0	0	0	1	0	0	0	0	0	0	1	0	0	0	0	0	7
ENSG00000175582	RAB6A	2	2	0	1	0	0	0	1	0	0	0	0	0	0	0	1	0	0	0	0	0	0	0	0	7
ENSG00000166128	RAB8B	1	1	1	1	0	1	0	0	0	0	0	0	1	1	0	0	0	0	0	0	0	0	0	0	7
ENSG00000152061	RABGAP1L	2	1	0	1	0	1	0	0	0	0	0	0	1	0	0	0	1	0	0	0	0	0	0	0	7
ENSG00000101265	RASSF2	0	5	1	0	0	0	0	0	1	0	0	0	0	0	0	0	0	0	0	0	0	0	0	0	7
ENSG00000023287	RB1CC1	2	5	0	0	0	0	0	0	0	0	0	0	0	0	0	0	0	0	0	0	0	0	0	0	7
ENSG00000101773	RBBP8	1	3	0	1	0	2	0	0	0	0	0	0	0	0	0	0	0	0	0	0	0	0	0	0	7
ENSG00000080839	RBL1	4	1	0	1	0	0	0	0	0	0	0	0	0	0	0	0	1	0	0	0	0	0	0	0	7
ENSG00000091009	RBM27	2	3	2	0	0	0	0	0	0	0	0	0	0	0	0	0	0	0	0	0	0	0	0	0	7
ENSG00000188739	RBM34	2	0	0	1	0	0	1	0	0	0	1	0	0	0	0	0	0	0	1	0	0	1	0	0	7
ENSG00000126254	RBM42	2	1	1	1	1	0	0	0	0	0	0	0	0	0	0	0	0	1	0	0	0	0	0	0	7
ENSG00000135870	RC3H1	2	1	1	1	0	0	0	0	0	0	0	2	0	0	0	0	0	0	0	0	0	0	0	0	7
ENSG00000168411	RFWD3	0	6	0	0	0	0	0	0	1	0	0	0	0	0	0	0	0	0	0	0	0	0	0	0	7
ENSG00000164327	RICTOR	1	1	2	1	0	0	0	0	0	0	1	0	0	0	0	0	1	0	0	0	0	0	0	0	7
ENSG00000080345	RIF1	0	5	1	0	0	0	0	0	0	0	0	0	0	0	0	0	0	0	1	0	0	0	0	0	7
ENSG00000026297	RNASET2	0	2	1	0	0	0	2	0	0	0	0	1	0	0	0	0	1	0	0	0	0	0	0	0	7
ENSG00000197958	RPL12	2	0	2	0	1	1	0	0	0	0	1	0	0	0	0	0	0	0	0	0	0	0	0	0	7
ENSG00000265681	RPL17	1	0	0	1	0	1	0	0	0	1	2	0	0	0	0	0	1	0	0	0	0	0	0	0	7
ENSG00000114391	RPL24	0	0	1	1	1	1	0	1	0	0	1	0	0	1	0	0	0	0	0	0	0	0	0	0	7
ENSG00000257529	RPL36A-HNRNPH2	3	1	0	0	0	1	0	0	0	0	0	1	0	0	0	0	1	0	0	0	0	0	0	0	7
ENSG00000112306	RPS12	0	0	1	0	1	1	0	0	0	0	2	0	0	0	0	0	1	0	0	0	0	1	0	0	7
ENSG00000140988	RPS2	0	0	2	0	1	1	0	0	0	0	0	0	0	1	0	0	1	0	0	0	1	0	0	0	7
ENSG00000118181	RPS25	2	1	1	1	0	0	0	0	0	0	0	0	0	2	0	0	0	0	0	0	0	0	0	0	7
ENSG00000177954	RPS27	0	0	0	0	0	2	0	0	0	0	2	0	0	0	0	0	2	0	0	0	0	1	0	0	7
ENSG00000171863	RPS7	0	0	1	0	2	1	0	0	0	0	1	1	0	1	0	0	0	0	0	0	0	0	0	0	7
ENSG00000163785	RYK	2	2	0	0	0	0	0	0	0	0	1	0	1	0	0	1	0	0	0	0	0	0	0	0	7
ENSG00000166788	SAAL1	0	3	1	1	0	0	0	0	1	0	0	0	0	1	0	0	0	0	0	0	0	0	0	0	7
ENSG00000182568	SATB1	5	1	1	0	0	0	0	0	0	0	0	0	0	0	0	0	0	0	0	0	0	0	0	0	7
ENSG00000106803	SEC61B	0	3	1	0	1	0	0	0	0	0	1	1	0	0	0	0	0	0	0	0	0	0	0	0	7
ENSG00000183291	SELENOF	0	4	0	0	0	0	1	0	0	0	0	1	0	0	0	0	1	0	0	0	0	0	0	0	7
ENSG00000079387	SENP1	0	2	0	2	0	0	0	0	0	0	0	0	1	1	0	1	0	0	0	0	0	0	0	0	7
ENSG00000168385	SEPTIN2	3	2	1	1	0	0	0	0	0	0	0	0	0	0	0	0	0	0	0	0	0	0	0	0	7
ENSG00000184702	SEPTIN5	0	4	1	0	0	0	0	0	0	0	0	1	0	1	0	0	0	0	0	0	0	0	0	0	7
ENSG00000080546	SESN1	3	2	0	0	0	0	0	0	0	0	0	0	0	0	1	0	0	0	0	0	1	0	0	0	7
ENSG00000181555	SETD2	2	1	0	0	1	1	0	0	0	0	0	0	0	1	0	0	0	1	0	0	0	0	0	0	7
ENSG00000097033	SH3GLB1	1	1	0	1	1	1	0	0	0	0	0	0	0	0	0	0	1	1	0	0	0	0	0	0	7
ENSG00000160410	SHKBP1	1	5	1	0	0	0	0	0	0	0	0	0	0	0	0	0	0	0	0	0	0	0	0	0	7
ENSG00000155287	SLC25A28	2	4	0	1	0	0	0	0	0	0	0	0	0	0	0	0	0	0	0	0	0	0	0	0	7
ENSG00000075415	SLC25A3	0	1	2	1	0	1	0	0	0	0	0	0	0	0	1	0	0	0	0	0	0	1	0	0	7
ENSG00000168003	SLC3A2	1	3	1	0	0	0	0	0	0	0	0	0	1	0	0	0	1	0	0	0	0	0	0	0	7
ENSG00000124107	SLPI	0	2	0	0	0	0	0	2	0	0	0	1	1	0	0	1	0	0	0	0	0	0	0	0	7
ENSG00000099956	SMARCB1	2	0	0	0	0	3	0	0	0	0	0	0	0	0	1	0	0	0	0	0	0	1	0	0	7
ENSG00000108055	SMC3	2	1	1	1	1	0	0	0	0	0	0	1	0	0	0	0	0	0	0	0	0	0	0	0	7
ENSG00000113810	SMC4	0	5	1	0	0	1	0	0	0	0	0	0	0	0	0	0	0	0	0	0	0	0	0	0	7
ENSG00000108854	SMURF2	2	3	0	1	0	0	0	0	0	0	0	0	0	0	0	0	0	0	0	1	0	0	0	0	7
ENSG00000104852	SNRNP70	1	0	0	1	0	2	0	0	0	0	0	1	0	1	0	0	1	0	0	0	0	0	0	0	7
ENSG00000086300	SNX10	1	2	1	0	1	0	1	0	1	0	0	0	0	0	0	0	0	0	0	0	0	0	0	0	7
ENSG00000135317	SNX14	0	4	0	1	0	1	0	1	0	0	0	0	0	0	0	0	0	0	0	0	0	0	0	0	7
ENSG00000129515	SNX6	0	5	1	1	0	0	0	0	0	0	0	0	0	0	0	0	0	0	0	0	0	0	0	0	7
ENSG00000130340	SNX9	1	3	0	2	0	0	0	0	0	0	0	0	0	0	0	0	0	1	0	0	0	0	0	0	7
ENSG00000185404	SP140L	3	0	1	0	0	1	0	0	0	0	0	0	0	0	0	0	2	0	0	0	0	0	0	0	7
ENSG00000076382	SPAG5	3	3	1	0	0	0	0	0	0	0	0	0	0	0	0	0	0	0	0	0	0	0	0	0	7
ENSG00000153914	SREK1	1	2	1	1	0	0	0	0	0	0	0	1	0	0	0	0	0	0	0	0	1	0	0	0	7
ENSG00000188529	SRSF10	0	4	0	1	0	1	0	0	0	0	0	0	0	1	0	0	0	0	0	0	0	0	0	0	7
ENSG00000118007	STAG1	1	3	0	1	1	0	0	0	0	0	0	0	0	1	0	0	0	0	0	0	0	0	0	0	7
ENSG00000102572	STK24	0	1	0	0	1	1	1	0	0	0	1	0	0	0	0	1	0	1	0	0	0	0	0	0	7
ENSG00000111707	SUDS3	2	3	0	0	0	0	0	0	0	0	1	1	0	0	0	0	0	0	0	0	0	0	0	0	7
ENSG00000064607	SUGP2	1	4	0	1	0	0	0	0	0	0	0	0	0	1	0	0	0	0	0	0	0	0	0	0	7
ENSG00000092201	SUPT16H	2	3	1	1	0	0	0	0	0	0	0	0	0	0	0	0	0	0	0	0	0	0	0	0	7
ENSG00000213246	SUPT4H1	2	4	0	0	0	1	0	0	0	0	0	0	0	0	0	0	0	0	0	0	0	0	0	0	7
ENSG00000142765	SYTL1	2	4	0	0	0	0	0	0	0	0	0	0	1	0	0	0	0	0	0	0	0	0	0	0	7
ENSG00000064313	TAF2	2	1	1	2	0	1	0	0	0	0	0	0	0	0	0	0	0	0	0	0	0	0	0	0	7
ENSG00000065491	TBC1D22B	1	1	1	0	0	0	0	0	0	0	1	0	0	0	0	0	1	0	1	0	0	1	0	0	7
ENSG00000187735	TCEA1	0	2	0	2	0	0	0	0	0	0	0	1	0	0	0	0	1	0	0	1	0	0	0	0	7
ENSG00000164329	TENT2	0	1	3	0	0	0	0	0	0	0	0	0	0	0	0	0	0	0	0	1	1	1	0	0	7
ENSG00000115970	THADA	3	1	0	0	1	0	0	0	0	0	0	0	0	0	0	1	0	1	0	0	0	0	0	0	7
ENSG00000054118	THRAP3	2	1	2	0	0	1	0	0	0	0	0	0	0	0	1	0	0	0	0	0	0	0	0	0	7
ENSG00000139644	TMBIM6	1	3	0	0	1	1	1	0	0	0	0	0	0	0	0	0	0	0	0	0	0	0	0	0	7
ENSG00000105677	TMEM147	2	3	0	1	0	0	0	0	0	0	0	0	0	0	0	1	0	0	0	0	0	0	0	0	7
ENSG00000215712	TMEM242	4	0	1	0	0	1	0	0	0	0	0	0	0	0	0	0	0	0	0	0	0	1	0	0	7
ENSG00000177728	TMEM94	0	3	0	2	0	1	0	0	0	0	0	0	0	0	0	0	0	0	1	0	0	0	0	0	7
ENSG00000173530	TNFRSF10D	2	3	1	0	0	0	0	0	0	0	1	0	0	0	0	0	0	0	0	0	0	0	0	0	7
ENSG00000028137	TNFRSF1B	1	3	2	0	0	0	0	0	0	0	0	0	0	0	0	0	0	1	0	0	0	0	0	0	7
ENSG00000248871	TNFSF12-TNFSF13	1	4	0	1	0	0	0	0	0	0	0	0	0	0	0	1	0	0	0	0	0	0	0	0	7
ENSG00000061938	TNK2	2	2	2	0	0	0	0	0	0	0	0	0	0	0	0	0	0	0	1	0	0	0	0	0	7
ENSG00000083312	TNPO1	3	2	0	0	0	0	1	0	0	0	0	0	0	0	0	1	0	0	0	0	0	0	0	0	7
ENSG00000100354	TNRC6B	1	1	1	2	0	0	1	0	0	0	0	0	0	0	0	0	0	0	1	0	0	0	0	0	7
ENSG00000169905	TOR1AIP2	2	1	0	1	0	0	0	0	1	0	0	0	0	0	0	1	0	1	0	0	0	0	0	0	7
ENSG00000167460	TPM4	3	1	1	0	0	2	0	0	0	0	0	0	0	0	0	0	0	0	0	0	0	0	0	0	7
ENSG00000134900	TPP2	2	1	0	1	1	0	0	0	0	0	0	0	1	0	0	0	0	0	1	0	0	0	0	0	7
ENSG00000088325	TPX2	2	5	0	0	0	0	0	0	0	0	0	0	0	0	0	0	0	0	0	0	0	0	0	0	7
ENSG00000170638	TRABD	2	2	0	1	0	0	0	1	0	0	0	1	0	0	0	0	0	0	0	0	0	0	0	0	7
ENSG00000009790	TRAF3IP3	2	2	0	1	0	0	0	1	0	0	0	0	0	0	0	0	1	0	0	0	0	0	0	0	7
ENSG00000132274	TRIM22	2	0	2	2	0	0	0	0	0	0	0	0	1	0	0	0	0	0	0	0	0	0	0	0	7
ENSG00000173113	TRMT112	1	1	0	1	1	1	0	0	0	0	0	1	1	0	0	0	0	0	0	0	0	0	0	0	7
ENSG00000188917	TRMT2B	1	3	2	1	0	0	0	0	0	0	0	0	0	0	0	0	0	0	0	0	0	0	0	0	7
ENSG00000092439	TRPM7	0	5	0	1	0	0	0	0	0	0	0	0	0	0	0	0	0	0	1	0	0	0	0	0	7
ENSG00000196367	TRRAP	1	3	1	0	0	0	0	0	0	0	0	0	0	1	0	0	0	1	0	0	0	0	0	0	7
ENSG00000104522	TSTA3	2	2	0	1	0	0	0	0	0	0	0	1	0	0	0	0	1	0	0	0	0	0	0	0	7
ENSG00000052841	TTC17	0	2	0	0	0	0	0	1	0	0	0	1	0	0	0	0	0	1	1	0	0	1	0	0	7
ENSG00000137073	UBAP2	2	4	0	0	0	1	0	0	0	0	0	0	0	0	0	0	0	0	0	0	0	0	0	0	7
ENSG00000077721	UBE2A	2	2	0	0	0	0	0	0	1	0	0	0	0	0	0	0	0	0	0	0	1	1	0	0	7
ENSG00000072401	UBE2D1	2	2	2	0	0	0	0	0	0	0	0	0	0	0	0	0	1	0	0	0	0	0	0	0	7
ENSG00000114062	UBE3A	1	0	0	4	1	1	0	0	0	0	0	0	0	0	0	0	0	0	0	0	0	0	0	0	7
ENSG00000153560	UBP1	0	4	1	0	0	1	0	0	0	0	0	1	0	0	0	0	0	0	0	0	0	0	0	0	7
ENSG00000167671	UBXN6	2	2	1	0	0	0	0	0	0	1	1	0	0	0	0	0	0	0	0	0	0	0	0	0	7
ENSG00000103194	USP10	0	0	3	1	1	1	1	0	0	0	0	0	0	0	0	0	0	0	0	0	0	0	0	0	7
ENSG00000172046	USP19	2	3	1	1	0	0	0	0	0	0	0	0	0	0	0	0	0	0	0	0	0	0	0	0	7
ENSG00000111667	USP5	2	4	1	0	0	0	0	0	0	0	0	0	0	0	0	0	0	0	0	0	0	0	0	0	7
ENSG00000155959	VBP1	3	1	0	0	0	0	0	1	1	0	0	0	0	0	0	1	0	0	0	0	0	0	0	0	7
ENSG00000165637	VDAC2	0	4	0	0	0	0	0	0	0	0	0	1	0	0	0	0	1	0	0	0	0	0	0	1	7
ENSG00000160948	VPS28	1	2	2	0	0	0	0	0	0	0	1	0	0	1	0	0	0	0	0	0	0	0	0	0	7
ENSG00000156931	VPS8	2	4	0	0	0	0	0	0	0	0	0	1	0	0	0	0	0	0	0	0	0	0	0	0	7
ENSG00000095787	WAC	3	2	0	0	0	0	0	0	0	0	0	1	0	0	0	0	0	1	0	0	0	0	0	0	7
ENSG00000181404	WASHC1	1	1	1	1	0	0	0	1	0	0	1	0	1	0	0	0	0	0	0	0	0	0	0	0	7
ENSG00000239779	WBP1	2	1	1	2	0	0	0	0	0	0	0	0	0	0	0	0	1	0	0	0	0	0	0	0	7
ENSG00000162923	WDR26	1	2	0	1	1	0	0	0	0	0	0	0	0	0	0	1	0	1	0	0	0	0	0	0	7
ENSG00000142784	WDTC1	0	4	2	1	0	0	0	0	0	0	0	0	0	0	0	0	0	0	0	0	0	0	0	0	7
ENSG00000165392	WRN	0	4	2	0	1	0	0	0	0	0	0	0	0	0	0	0	0	0	0	0	0	0	0	0	7
ENSG00000100219	XBP1	2	0	1	0	0	1	1	0	0	0	0	0	0	0	0	0	0	0	0	0	1	0	1	0	7
ENSG00000196419	XRCC6	0	1	1	0	0	2	0	0	0	1	0	0	0	0	1	1	0	0	0	0	0	0	0	0	7
ENSG00000167645	YIF1B	2	2	2	0	0	0	1	0	0	0	0	0	0	0	0	0	0	0	0	0	0	0	0	0	7
ENSG00000285404	Z82190.2	0	4	0	1	0	0	0	0	0	0	0	0	0	0	0	0	1	0	1	0	0	0	0	0	7
ENSG00000105939	ZC3HAV1	4	1	0	2	0	0	0	0	0	0	0	0	0	0	0	0	0	0	0	0	0	0	0	0	7
ENSG00000186908	ZDHHC17	2	3	0	1	0	0	1	0	0	0	0	0	0	0	0	0	0	0	0	0	0	0	0	0	7
ENSG00000154265	ABCA5	0	2	2	1	0	0	0	0	0	0	0	0	0	0	0	0	1	0	0	0	0	0	0	0	6
ENSG00000114770	ABCC5	0	4	1	0	0	1	0	0	0	0	0	0	0	0	0	0	0	0	0	0	0	0	0	0	6
ENSG00000272647	AC005020.2	1	2	1	1	0	0	0	0	0	0	0	0	0	0	0	0	0	0	0	1	0	0	0	0	6
ENSG00000269590	AC010422.5	0	3	0	0	2	1	0	0	0	0	0	0	0	0	0	0	0	0	0	0	0	0	0	0	6
ENSG00000283515	AC020915.5	2	0	1	2	0	0	0	0	0	0	1	0	0	0	0	0	0	0	0	0	0	0	0	0	6
ENSG00000281938	AC034228.3	2	3	1	0	0	0	0	0	0	0	0	0	0	0	0	0	0	0	0	0	0	0	0	0	6
ENSG00000285713	AC098588.2	0	2	1	1	0	0	0	0	0	0	0	0	0	0	0	0	1	0	0	0	0	1	0	0	6
ENSG00000271741	AC114490.2	3	1	0	1	0	0	0	0	0	0	0	0	0	0	0	0	1	0	0	0	0	0	0	0	6
ENSG00000285947	AC127029.3	0	0	0	1	0	0	0	0	0	0	1	0	0	0	0	0	1	1	0	0	1	1	0	0	6
ENSG00000261832	AC138894.1	2	4	0	0	0	0	0	0	0	0	0	0	0	0	0	0	0	0	0	0	0	0	0	0	6
ENSG00000183889	AC138969.1	1	3	0	0	1	1	0	0	0	0	0	0	0	0	0	0	0	0	0	0	0	0	0	0	6
ENSG00000131584	ACAP3	1	2	1	0	0	0	1	0	0	0	0	0	0	1	0	0	0	0	0	0	0	0	0	0	6
ENSG00000164398	ACSL6	2	3	1	0	0	0	0	0	0	0	0	0	0	0	0	0	0	0	0	0	0	0	0	0	6
ENSG00000135074	ADAM19	0	1	1	2	0	0	0	0	0	0	0	1	0	0	0	0	1	0	0	0	0	0	0	0	6
ENSG00000160710	ADAR	0	3	2	1	0	0	0	0	0	0	0	0	0	0	0	0	0	0	0	0	0	0	0	0	6
ENSG00000130706	ADRM1	2	2	1	1	0	0	0	0	0	0	0	0	0	0	0	0	0	0	0	0	0	0	0	0	6
ENSG00000172493	AFF1	1	3	0	0	0	1	0	0	0	0	1	0	0	0	0	0	0	0	0	0	0	0	0	0	6
ENSG00000144218	AFF3	0	0	0	3	0	0	0	0	0	0	0	0	0	0	0	0	1	2	0	0	0	0	0	0	6
ENSG00000162688	AGL	1	3	2	0	0	0	0	0	0	0	0	0	0	0	0	0	0	0	0	0	0	0	0	0	6
ENSG00000124942	AHNAK	0	2	0	1	1	0	1	0	0	0	0	0	0	0	0	0	1	0	0	0	0	0	0	0	6
ENSG00000169877	AHSP	1	3	0	0	0	0	0	0	0	0	0	0	0	1	0	0	0	0	0	0	0	1	0	0	6
ENSG00000004455	AK2	2	0	2	0	0	0	1	0	0	0	0	0	0	0	0	1	0	0	0	0	0	0	0	0	6
ENSG00000285629	AL031847.2	0	1	0	1	0	2	0	1	0	0	0	1	0	0	0	0	0	0	0	0	0	0	0	0	6
ENSG00000285245	AL162417.1	0	2	2	1	0	0	0	0	0	0	0	0	0	0	0	0	1	0	0	0	0	0	0	0	6
ENSG00000111275	ALDH2	1	2	1	0	0	0	0	0	0	0	0	0	0	0	0	2	0	0	0	0	0	0	0	0	6
ENSG00000006534	ALDH3B1	2	3	0	0	0	0	0	0	0	0	0	1	0	0	0	0	0	0	0	0	0	0	0	0	6
ENSG00000088035	ALG6	0	4	0	0	0	0	1	0	1	0	0	0	0	0	0	0	0	0	0	0	0	0	0	0	6
ENSG00000159461	AMFR	0	4	0	1	0	0	0	0	0	0	0	0	0	0	0	0	0	0	0	0	0	1	0	0	6
ENSG00000240038	AMY2B	0	2	0	1	0	0	1	0	0	0	0	1	0	0	0	0	1	0	0	0	0	0	0	0	6
ENSG00000164162	ANAPC10	0	2	1	1	0	0	0	0	0	0	0	0	0	0	0	0	1	0	0	0	0	1	0	0	6
ENSG00000167522	ANKRD11	2	1	0	1	0	1	0	0	0	0	0	0	0	0	0	0	1	0	0	0	0	0	0	0	6
ENSG00000101745	ANKRD12	2	2	1	0	0	0	0	0	0	1	0	0	0	0	0	0	0	0	0	0	0	0	0	0	6
ENSG00000239713	APOBEC3G	1	1	0	0	2	1	0	0	0	0	0	0	1	0	0	0	0	0	0	0	0	0	0	0	6
ENSG00000142192	APP	1	4	1	0	0	0	0	0	0	0	0	0	0	0	0	0	0	0	0	0	0	0	0	0	6
ENSG00000021776	AQR	0	3	0	0	0	0	0	0	0	0	1	0	0	1	0	0	0	1	0	0	0	0	0	0	6
ENSG00000168374	ARF4	3	2	0	1	0	0	0	0	0	0	0	0	0	0	0	0	0	0	0	0	0	0	0	0	6
ENSG00000101199	ARFGAP1	0	3	0	0	2	0	0	0	0	0	0	0	0	0	0	0	0	0	0	0	1	0	0	0	6
ENSG00000140750	ARHGAP17	2	2	0	1	0	0	0	0	0	0	0	0	0	0	0	0	0	0	0	0	0	1	0	0	6
ENSG00000138639	ARHGAP24	1	1	0	4	0	0	0	0	0	0	0	0	0	0	0	0	0	0	0	0	0	0	0	0	6
ENSG00000145819	ARHGAP26	0	1	3	0	0	0	1	0	0	1	0	0	0	0	0	0	0	0	0	0	0	0	0	0	6
ENSG00000196914	ARHGEF12	1	4	1	0	0	0	0	0	0	0	0	0	0	0	0	0	0	0	0	0	0	0	0	0	6
ENSG00000116584	ARHGEF2	1	2	1	0	0	0	0	0	0	0	0	0	0	0	0	1	0	0	1	0	0	0	0	0	6
ENSG00000129675	ARHGEF6	2	2	1	1	0	0	0	0	0	0	0	0	0	0	0	0	0	0	0	0	0	0	0	0	6
ENSG00000102606	ARHGEF7	0	2	1	2	0	0	1	0	0	0	0	0	0	0	0	0	0	0	0	0	0	0	0	0	6
ENSG00000182196	ARL6IP4	0	1	0	2	1	0	1	1	0	0	0	0	0	0	0	0	0	0	0	0	0	0	0	0	6
ENSG00000137486	ARRB1	4	0	0	0	0	0	0	0	0	0	0	1	0	0	0	1	0	0	0	0	0	0	0	0	6
ENSG00000113369	ARRDC3	1	1	1	1	0	0	0	0	1	0	0	0	0	0	1	0	0	0	0	0	0	0	0	0	6
ENSG00000115239	ASB3	0	3	0	1	0	0	0	0	0	0	1	0	0	0	0	0	1	0	0	0	0	0	0	0	6
ENSG00000115966	ATF2	3	1	0	1	0	0	0	0	0	0	0	0	0	0	0	0	0	0	0	0	0	1	0	0	6
ENSG00000197548	ATG7	0	4	1	1	0	0	0	0	0	0	0	0	0	0	0	0	0	0	0	0	0	0	0	0	6
ENSG00000152234	ATP5F1A	0	4	1	1	0	0	0	0	0	0	0	0	0	0	0	0	0	0	0	0	0	0	0	0	6
ENSG00000124172	ATP5F1E	0	0	0	0	1	2	0	0	0	0	2	0	0	0	0	0	1	0	0	0	0	0	0	0	6
ENSG00000116459	ATP5PB	0	3	1	0	0	1	0	0	0	1	0	0	0	0	0	0	0	0	0	0	0	0	0	0	6
ENSG00000178999	AURKB	1	4	0	0	0	0	0	0	0	0	0	0	0	0	0	1	0	0	0	0	0	0	0	0	6
ENSG00000158470	B4GALT5	0	3	0	0	0	0	1	0	1	0	0	0	0	0	0	1	0	0	0	0	0	0	0	0	6
ENSG00000141376	BCAS3	3	1	1	0	0	0	0	0	0	0	0	0	0	1	0	0	0	0	0	0	0	0	0	0	6
ENSG00000060982	BCAT1	2	3	1	0	0	0	0	0	0	0	0	0	0	0	0	0	0	0	0	0	0	0	0	0	6
ENSG00000113916	BCL6	1	2	1	0	1	0	0	0	0	0	0	0	0	0	0	0	1	0	0	0	0	0	0	0	6
ENSG00000147439	BIN3	0	2	0	1	0	0	1	0	0	0	0	0	0	0	0	1	0	1	0	0	0	0	0	0	6
ENSG00000196072	BLOC1S2	1	1	0	0	0	0	0	0	0	0	3	1	0	0	0	0	0	0	0	0	0	0	0	0	6
ENSG00000138756	BMP2K	2	2	0	0	0	0	0	0	0	0	0	0	0	1	0	0	0	1	0	0	0	0	0	0	6
ENSG00000104765	BNIP3L	0	1	1	1	1	0	0	0	0	0	0	0	0	0	0	0	0	1	0	0	0	1	0	0	6
ENSG00000261740	BOLA2-SMG1P6	1	0	1	0	0	1	0	0	0	0	1	0	0	0	0	0	0	0	0	0	0	2	0	0	6
ENSG00000172331	BPGM	1	3	0	0	0	1	0	0	0	0	0	0	0	0	0	0	0	1	0	0	0	0	0	0	6
ENSG00000185658	BRWD1	2	2	1	0	0	1	0	0	0	0	0	0	0	0	0	0	0	0	0	0	0	0	0	0	6
ENSG00000168000	BSCL2	2	1	1	0	1	0	0	0	0	0	0	0	0	0	0	0	0	0	1	0	0	0	0	0	6
ENSG00000156970	BUB1B	0	2	1	0	0	1	0	0	0	0	0	1	0	0	0	0	0	1	0	0	0	0	0	0	6
ENSG00000106245	BUD31	1	2	0	0	0	0	0	1	0	1	0	0	1	0	0	0	0	0	0	0	0	0	0	0	6
ENSG00000140688	C16orf58	2	2	0	0	0	1	0	0	0	0	0	0	0	0	0	1	0	0	0	0	0	0	0	0	6
ENSG00000258315	C17orf49	1	3	0	0	0	0	0	0	0	0	0	0	0	1	0	0	0	0	0	0	1	0	0	0	6
ENSG00000104979	C19orf53	2	2	0	0	1	0	0	0	0	0	0	0	0	0	0	1	0	0	0	0	0	0	0	0	6
ENSG00000110931	CAMKK2	2	4	0	0	0	0	0	0	0	0	0	0	0	0	0	0	0	0	0	0	0	0	0	0	6
ENSG00000067955	CBFB	1	3	0	1	0	0	0	0	0	0	0	1	0	0	0	0	0	0	0	0	0	0	0	0	6
ENSG00000110395	CBL	2	0	0	1	0	1	0	0	0	0	0	1	0	0	0	1	0	0	0	0	0	0	0	0	6
ENSG00000160799	CCDC12	0	3	2	0	0	1	0	0	0	0	0	0	0	0	0	0	0	0	0	0	0	0	0	0	6
ENSG00000186166	CCDC84	1	1	0	1	0	2	0	0	0	0	0	1	0	0	0	0	0	0	0	0	0	0	0	0	6
ENSG00000157456	CCNB2	1	1	3	0	1	0	0	0	0	0	0	0	0	0	0	0	0	0	0	0	0	0	0	0	6
ENSG00000108100	CCNY	0	1	2	0	1	0	1	0	0	0	0	0	0	1	0	0	0	0	0	0	0	0	0	0	6
ENSG00000146731	CCT6A	1	3	2	0	0	0	0	0	0	0	0	0	0	0	0	0	0	0	0	0	0	0	0	0	6
ENSG00000122674	CCZ1	2	2	1	0	0	0	0	1	0	0	0	0	0	0	0	0	0	0	0	0	0	0	0	0	6
ENSG00000129226	CD68	1	0	3	2	0	0	0	0	0	0	0	0	0	0	0	0	0	0	0	0	0	0	0	0	6
ENSG00000007312	CD79B	0	0	0	1	0	0	0	0	0	0	1	0	0	0	0	0	1	1	0	0	1	1	0	0	6
ENSG00000085117	CD82	3	2	0	0	0	0	0	0	0	0	0	0	0	0	0	0	0	0	0	0	0	1	0	0	6
ENSG00000010278	CD9	0	2	0	0	1	1	0	1	0	0	0	0	0	0	0	0	0	0	1	0	0	0	0	0	6
ENSG00000158985	CDC42SE2	0	0	0	2	0	0	0	0	0	1	0	0	0	1	0	1	0	1	0	0	0	0	0	0	6
ENSG00000093009	CDC45	2	2	1	0	0	1	0	0	0	0	0	0	0	0	0	0	0	0	0	0	0	0	0	0	6
ENSG00000170312	CDK1	1	2	0	0	0	2	0	1	0	0	0	0	0	0	0	0	0	0	0	0	0	0	0	0	6
ENSG00000058091	CDK14	2	2	0	0	0	0	0	0	0	0	0	0	0	0	0	1	0	1	0	0	0	0	0	0	6
ENSG00000111276	CDKN1B	0	1	0	1	2	0	0	0	0	0	0	0	0	1	0	0	1	0	0	0	0	0	0	0	6
ENSG00000153046	CDYL	2	2	0	0	0	1	0	0	0	0	0	0	0	0	0	0	0	1	0	0	0	0	0	0	6
ENSG00000115816	CEBPZ	1	3	1	0	0	0	0	0	0	0	0	0	0	0	0	0	1	0	0	0	0	0	0	0	6
ENSG00000103995	CEP152	0	1	0	1	1	1	0	0	0	0	0	1	0	1	0	0	0	0	0	0	0	0	0	0	6
ENSG00000197766	CFD	4	1	0	0	0	0	0	0	0	0	0	1	0	0	0	0	0	0	0	0	0	0	0	0	6
ENSG00000126759	CFP	2	2	1	0	0	0	1	0	0	0	0	0	0	0	0	0	0	0	0	0	0	0	0	0	6
ENSG00000080822	CLDND1	2	2	0	0	0	0	1	0	0	0	0	0	0	0	0	0	1	0	0	0	0	0	0	0	6
ENSG00000110852	CLEC2B	3	1	1	0	0	0	0	0	0	0	1	0	0	0	0	0	0	0	0	0	0	0	0	0	6
ENSG00000213719	CLIC1	1	2	1	1	0	0	0	0	0	0	1	0	0	0	0	0	0	0	0	0	0	0	0	0	6
ENSG00000113282	CLINT1	1	1	0	1	0	0	0	1	0	0	1	0	0	0	0	1	0	0	0	0	0	0	0	0	6
ENSG00000176444	CLK2	3	2	0	0	0	0	0	0	0	0	0	1	0	0	0	0	0	0	0	0	0	0	0	0	6
ENSG00000188603	CLN3	2	4	0	0	0	0	0	0	0	0	0	0	0	0	0	0	0	0	0	0	0	0	0	0	6
ENSG00000141367	CLTC	0	4	0	0	0	0	1	0	0	0	0	0	0	1	0	0	0	0	0	0	0	0	0	0	6
ENSG00000132361	CLUH	1	3	0	1	0	0	0	0	0	0	1	0	0	0	0	0	0	0	0	0	0	0	0	0	6
ENSG00000169714	CNBP	1	2	0	0	0	0	0	0	0	0	1	0	0	1	0	0	0	1	0	0	0	0	0	0	6
ENSG00000111596	CNOT2	1	1	0	1	0	2	0	0	0	0	0	0	0	0	0	0	0	1	0	0	0	0	0	0	6
ENSG00000144580	CNOT9	1	2	0	0	1	0	0	0	0	0	0	0	0	0	0	0	0	1	0	0	0	1	0	0	6
ENSG00000119397	CNTRL	1	1	1	0	0	1	0	0	0	0	0	1	0	0	0	0	0	0	0	0	1	0	0	0	6
ENSG00000049089	COL9A2	2	2	0	0	1	0	0	0	0	0	0	0	0	1	0	0	0	0	0	0	0	0	0	0	6
ENSG00000129083	COPB1	1	3	0	0	0	0	1	0	0	0	0	0	0	0	0	0	0	0	1	0	0	0	0	0	6
ENSG00000163050	COQ8A	1	5	0	0	0	0	0	0	0	0	0	0	0	0	0	0	0	0	0	0	0	0	0	0	6
ENSG00000108582	CPD	1	1	1	0	0	1	0	0	0	0	0	0	0	0	0	1	0	1	0	0	0	0	0	0	6
ENSG00000071894	CPSF1	0	4	1	1	0	0	0	0	0	0	0	0	0	0	0	0	0	0	0	0	0	0	0	0	6
ENSG00000111605	CPSF6	2	1	0	1	0	1	0	0	0	0	1	0	0	0	0	0	0	0	0	0	0	0	0	0	6
ENSG00000113851	CRBN	2	2	0	0	0	0	0	0	0	0	0	0	0	1	0	0	0	1	0	0	0	0	0	0	6
ENSG00000164463	CREBRF	2	1	1	1	0	0	0	0	0	0	0	0	0	0	0	1	0	0	0	0	0	0	0	0	6
ENSG00000204435	CSNK2B	0	3	0	0	1	1	0	0	0	0	0	0	0	0	0	0	1	0	0	0	0	0	0	0	6
ENSG00000159692	CTBP1	0	2	2	0	0	0	0	0	0	0	0	0	0	1	0	0	0	1	0	0	0	0	0	0	6
ENSG00000198730	CTR9	1	2	0	2	0	0	0	0	0	0	0	0	0	1	0	0	0	0	0	0	0	0	0	0	6
ENSG00000100448	CTSG	1	4	0	0	0	0	0	0	0	1	0	0	0	0	0	0	0	0	0	0	0	0	0	0	6
ENSG00000163131	CTSS	1	2	0	1	0	0	1	0	0	0	0	1	0	0	0	0	0	0	0	0	0	0	0	0	6
ENSG00000108094	CUL2	2	1	2	0	0	0	0	0	0	0	0	0	0	0	0	0	1	0	0	0	0	0	0	0	6
ENSG00000112659	CUL9	0	4	1	0	0	0	0	0	0	0	0	0	0	1	0	0	0	0	0	0	0	0	0	0	6
ENSG00000006634	DBF4	1	2	1	1	0	1	0	0	0	0	0	0	0	0	0	0	0	0	0	0	0	0	0	0	6
ENSG00000139990	DCAF5	1	2	1	2	0	0	0	0	0	0	0	0	0	0	0	0	0	0	0	0	0	0	0	0	6
ENSG00000132912	DCTN4	1	2	0	1	0	0	0	0	0	0	0	1	0	0	0	0	1	0	0	0	0	0	0	0	6
ENSG00000174243	DDX23	3	1	0	0	0	1	0	0	0	0	0	0	0	1	0	0	0	0	0	0	0	0	0	0	6
ENSG00000104325	DECR1	2	3	1	0	0	0	0	0	0	0	0	0	0	0	0	0	0	0	0	0	0	0	0	0	6
ENSG00000119522	DENND1A	1	4	0	0	0	0	0	0	0	0	0	1	0	0	0	0	0	0	0	0	0	0	0	0	6
ENSG00000205744	DENND1C	0	2	1	2	0	0	0	0	0	0	0	0	0	0	0	1	0	0	0	0	0	0	0	0	6
ENSG00000136986	DERL1	4	2	0	0	0	0	0	0	0	0	0	0	0	0	0	0	0	0	0	0	0	0	0	0	6
ENSG00000181192	DHTKD1	2	3	0	1	0	0	0	0	0	0	0	0	0	0	0	0	0	0	0	0	0	0	0	0	6
ENSG00000132153	DHX30	4	1	0	1	0	0	0	0	0	0	0	0	0	0	0	0	0	0	0	0	0	0	0	0	6
ENSG00000067596	DHX8	2	3	0	0	0	1	0	0	0	0	0	0	0	0	0	0	0	0	0	0	0	0	0	0	6
ENSG00000164031	DNAJB14	0	1	1	0	0	1	0	0	0	0	0	0	0	1	0	0	2	0	0	0	0	0	0	0	6
ENSG00000101152	DNAJC5	0	4	0	0	0	0	1	0	0	0	0	0	0	1	0	0	0	0	0	0	0	0	0	0	6
ENSG00000105612	DNASE2	2	1	0	0	0	0	1	0	0	0	0	0	0	1	0	1	0	0	0	0	0	0	0	0	6
ENSG00000146094	DOK3	2	2	0	0	0	0	0	0	1	0	0	0	0	0	0	0	0	0	1	0	0	0	0	0	6
ENSG00000148399	DPH7	2	3	1	0	0	0	0	0	0	0	0	0	0	0	0	0	0	0	0	0	0	0	0	0	6
ENSG00000133059	DSTYK	1	4	0	1	0	0	0	0	0	0	0	0	0	0	0	0	0	0	0	0	0	0	0	0	6
ENSG00000143476	DTL	1	2	1	1	0	0	0	0	0	0	1	0	0	0	0	0	0	0	0	0	0	0	0	0	6
ENSG00000169718	DUS1L	0	2	1	1	1	0	0	0	0	0	0	0	0	0	0	0	0	0	1	0	0	0	0	0	6
ENSG00000141627	DYM	0	3	0	0	0	1	0	0	0	0	0	0	0	0	0	0	1	0	0	0	0	1	0	0	6
ENSG00000156508	EEF1A1	0	0	0	1	2	0	1	0	0	0	0	0	0	0	0	1	0	0	0	0	0	0	1	0	6
ENSG00000130741	EIF2S3	0	1	3	0	1	0	0	0	0	0	0	0	0	1	0	0	0	0	0	0	0	0	0	0	6
ENSG00000205609	EIF3CL	0	4	0	1	1	0	0	0	0	0	0	0	0	0	0	0	0	0	0	0	0	0	0	0	6
ENSG00000175390	EIF3F	0	2	1	0	0	2	0	0	0	0	0	0	0	0	0	0	1	0	0	0	0	0	0	0	6
ENSG00000147677	EIF3H	0	0	0	1	0	1	1	0	0	1	0	1	0	1	0	0	0	0	0	0	0	0	0	0	6
ENSG00000084623	EIF3I	1	2	1	1	0	0	0	0	0	0	0	0	0	0	0	0	0	1	0	0	0	0	0	0	6
ENSG00000075151	EIF4G3	1	2	1	0	0	0	0	1	0	0	0	0	0	0	0	0	0	1	0	0	0	0	0	0	6
ENSG00000170571	EMB	2	1	1	0	0	0	0	1	0	0	0	0	0	1	0	0	0	0	0	0	0	0	0	0	6
ENSG00000183495	EP400	2	2	1	1	0	0	0	0	0	0	0	0	0	0	0	0	0	0	0	0	0	0	0	0	6
ENSG00000164307	ERAP1	2	1	0	1	0	0	0	0	0	1	1	0	0	0	0	0	0	0	0	0	0	0	0	0	6
ENSG00000107566	ERLIN1	1	2	2	1	0	0	0	0	0	0	0	0	0	0	0	0	0	0	0	0	0	0	0	0	6
ENSG00000197930	ERO1A	1	1	2	0	0	1	0	0	0	0	0	0	0	0	0	0	0	0	1	0	0	0	0	0	6
ENSG00000105755	ETHE1	0	3	1	1	0	0	1	0	0	0	0	0	0	0	0	0	0	0	0	0	0	0	0	0	6
ENSG00000182944	EWSR1	1	3	0	0	1	0	0	0	0	0	0	0	0	0	0	0	0	0	0	0	0	0	1	0	6
ENSG00000120699	EXOSC8	2	1	0	1	0	1	0	0	0	0	0	0	0	0	0	0	0	0	0	0	0	1	0	0	6
ENSG00000092820	EZR	2	0	0	1	0	1	0	0	0	0	1	0	1	0	0	0	0	0	0	0	0	0	0	0	6
ENSG00000176853	FAM91A1	1	4	1	0	0	0	0	0	0	0	0	0	0	0	0	0	0	0	0	0	0	0	0	0	6
ENSG00000144554	FANCD2	2	4	0	0	0	0	0	0	0	0	0	0	0	0	0	0	0	0	0	0	0	0	0	0	6
ENSG00000118246	FASTKD2	2	4	0	0	0	0	0	0	0	0	0	0	0	0	0	0	0	0	0	0	0	0	0	0	6
ENSG00000186431	FCAR	0	4	1	1	0	0	0	0	0	0	0	0	0	0	0	0	0	0	0	0	0	0	0	0	6
ENSG00000162747	FCGR3B	0	3	1	0	1	0	0	0	0	0	0	0	0	0	0	1	0	0	0	0	0	0	0	0	6
ENSG00000151702	FLI1	2	3	0	0	0	0	0	0	0	0	0	0	0	0	0	0	0	0	0	0	0	1	0	0	6
ENSG00000136068	FLNB	1	1	0	1	0	0	0	0	0	0	1	1	0	0	0	0	0	0	1	0	0	0	0	0	6
ENSG00000137312	FLOT1	2	1	1	0	1	1	0	0	0	0	0	0	0	0	0	0	0	0	0	0	0	0	0	0	6
ENSG00000102531	FNDC3A	0	2	0	0	3	1	0	0	0	0	0	0	0	0	0	0	0	0	0	0	0	0	0	0	6
ENSG00000217128	FNIP1	2	2	0	0	1	0	0	0	0	0	0	0	0	0	0	0	1	0	0	0	0	0	0	0	6
ENSG00000073910	FRY	2	3	0	1	0	0	0	0	0	0	0	0	0	0	0	0	0	0	0	0	0	0	0	0	6
ENSG00000178950	GAK	2	2	1	1	0	0	0	0	0	0	0	0	0	0	0	0	0	0	0	0	0	0	0	0	6
ENSG00000159131	GART	0	3	2	0	0	0	0	0	1	0	0	0	0	0	0	0	0	0	0	0	0	0	0	0	6
ENSG00000102145	GATA1	0	5	1	0	0	0	0	0	0	0	0	0	0	0	0	0	0	0	0	0	0	0	0	0	6
ENSG00000117228	GBP1	1	2	0	0	1	1	0	0	0	0	1	0	0	0	0	0	0	0	0	0	0	0	0	0	6
ENSG00000057608	GDI2	1	0	1	1	0	0	0	0	0	0	0	0	0	0	0	1	0	0	0	0	2	0	0	0	6
ENSG00000103365	GGA2	1	1	1	0	0	0	0	0	0	0	1	0	0	0	0	1	1	0	0	0	0	0	0	0	6
ENSG00000146830	GIGYF1	0	5	0	0	0	0	0	0	0	0	0	0	0	0	0	0	0	1	0	0	0	0	0	0	6
ENSG00000173540	GMPPB	0	2	1	1	0	0	0	0	0	0	0	0	0	1	0	0	1	0	0	0	0	0	0	0	6
ENSG00000100938	GMPR2	1	2	1	0	0	0	0	0	0	1	0	0	0	0	0	0	0	1	0	0	0	0	0	0	6
ENSG00000111670	GNPTAB	3	2	0	1	0	0	0	0	0	0	0	0	0	0	0	0	0	0	0	0	0	0	0	0	6
ENSG00000115159	GPD2	0	3	2	0	0	0	0	0	0	0	1	0	0	0	0	0	0	0	0	0	0	0	0	0	6
ENSG00000167468	GPX4	1	1	1	0	0	0	0	0	0	0	1	0	1	0	0	0	0	0	1	0	0	0	0	0	6
ENSG00000137106	GRHPR	0	3	2	1	0	0	0	0	0	0	0	0	0	0	0	0	0	0	0	0	0	0	0	0	6
ENSG00000068400	GRIPAP1	2	3	0	0	0	0	0	0	0	0	0	0	0	0	0	0	1	0	0	0	0	0	0	0	6
ENSG00000145736	GTF2H2	2	4	0	0	0	0	0	0	0	0	0	0	0	0	0	0	0	0	0	0	0	0	0	0	6
ENSG00000115207	GTF3C2	0	2	0	2	0	1	0	0	0	0	0	0	0	0	0	0	0	1	0	0	0	0	0	0	6
ENSG00000105856	HBP1	2	0	0	2	0	1	0	0	0	0	0	1	0	0	0	0	0	0	0	0	0	0	0	0	6
ENSG00000169567	HINT1	0	1	1	1	0	0	1	0	0	0	0	0	0	1	0	0	0	0	0	0	1	0	0	0	6
ENSG00000110422	HIPK3	1	2	1	1	0	1	0	0	0	0	0	0	0	0	0	0	0	0	0	0	0	0	0	0	6
ENSG00000100084	HIRA	2	4	0	0	0	0	0	0	0	0	0	0	0	0	0	0	0	0	0	0	0	0	0	0	6
ENSG00000204632	HLA-G	1	1	0	1	1	0	0	0	0	1	0	0	0	0	0	0	0	1	0	0	0	0	0	0	6
ENSG00000100292	HMOX1	1	4	0	0	0	0	0	0	0	1	0	0	0	0	0	0	0	0	0	0	0	0	0	0	6
ENSG00000234857	HNRNPUL2-BSCL2	2	1	2	0	1	0	0	0	0	0	0	0	0	0	0	0	0	0	0	0	0	0	0	0	6
ENSG00000025156	HSF2	2	1	0	1	0	0	0	0	1	1	0	0	0	0	0	0	0	0	0	0	0	0	0	0	6
ENSG00000196684	HSH2D	4	2	0	0	0	0	0	0	0	0	0	0	0	0	0	0	0	0	0	0	0	0	0	0	6
ENSG00000187522	HSPA14_2	0	4	0	0	0	1	0	0	0	0	0	0	0	0	0	0	0	0	1	0	0	0	0	0	6
ENSG00000196305	IARS1	1	5	0	0	0	0	0	0	0	0	0	0	0	0	0	0	0	0	0	0	0	0	0	0	6
ENSG00000003147	ICA1	1	2	0	0	1	0	1	0	0	0	0	1	0	0	0	0	0	0	0	0	0	0	0	0	6
ENSG00000165949	IFI27	1	3	1	0	1	0	0	0	0	0	0	0	0	0	0	0	0	0	0	0	0	0	0	0	6
ENSG00000101052	IFT52	1	1	2	0	0	0	0	0	0	0	2	0	0	0	0	0	0	0	0	0	0	0	0	0	6
ENSG00000114446	IFT57	3	0	0	2	0	0	0	0	0	0	0	0	0	0	0	0	0	0	0	0	0	1	0	0	6
ENSG00000128322	IGLL1	1	2	1	0	0	0	0	0	0	1	0	0	0	0	0	1	0	0	0	0	0	0	0	0	6
ENSG00000143621	ILF2	1	1	0	2	0	1	0	0	0	1	0	0	0	0	0	0	0	0	0	0	0	0	0	0	6
ENSG00000132305	IMMT	1	2	0	1	0	1	0	0	0	0	0	0	0	0	0	0	0	0	1	0	0	0	0	0	6
ENSG00000106348	IMPDH1	0	3	1	0	0	0	0	0	0	0	1	0	0	0	0	0	0	1	0	0	0	0	0	0	6
ENSG00000168918	INPP5D	0	3	3	0	0	0	0	0	0	0	0	0	0	0	0	0	0	0	0	0	0	0	0	0	6
ENSG00000127054	INTS11	1	4	0	0	0	0	1	0	0	0	0	0	0	0	0	0	0	0	0	0	0	0	0	0	6
ENSG00000125347	IRF1	0	2	0	0	1	0	0	0	0	0	1	0	0	1	0	1	0	0	0	0	0	0	0	0	6
ENSG00000140968	IRF8	2	2	0	0	0	2	0	0	0	0	0	0	0	0	0	0	0	0	0	0	0	0	0	0	6
ENSG00000182149	IST1	2	2	0	0	0	1	0	1	0	0	0	0	0	0	0	0	0	0	0	0	0	0	0	0	6
ENSG00000115232	ITGA4	0	2	0	0	0	3	0	0	0	0	0	0	0	1	0	0	0	0	0	0	0	0	0	0	6
ENSG00000005844	ITGAL	0	2	3	0	0	0	0	0	0	0	0	0	0	1	0	0	0	0	0	0	0	0	0	0	6
ENSG00000139626	ITGB7	3	2	1	0	0	0	0	0	0	0	0	0	0	0	0	0	0	0	0	0	0	0	0	0	6
ENSG00000136156	ITM2B	0	1	0	0	1	1	0	0	0	0	0	2	0	0	0	0	0	1	0	0	0	0	0	0	6
ENSG00000096968	JAK2	0	4	0	1	0	1	0	0	0	0	0	0	0	0	0	0	0	0	0	0	0	0	0	0	6
ENSG00000136504	KAT7	1	1	1	1	1	0	0	0	0	0	1	0	0	0	0	0	0	0	0	0	0	0	0	0	6
ENSG00000089094	KDM2B	4	2	0	0	0	0	0	0	0	0	0	0	0	0	0	0	0	0	0	0	0	0	0	0	6
ENSG00000117139	KDM5B	1	1	1	0	0	1	1	0	0	0	0	0	0	0	0	0	1	0	0	0	0	0	0	0	6
ENSG00000100441	KHNYN	0	4	1	0	0	0	0	0	0	0	1	0	0	0	0	0	0	0	0	0	0	0	0	0	6
ENSG00000135709	KIAA0513	3	2	1	0	0	0	0	0	0	0	0	0	0	0	0	0	0	0	0	0	0	0	0	0	6
ENSG00000138160	KIF11	1	4	0	0	0	0	0	0	0	0	0	1	0	0	0	0	0	0	0	0	0	0	0	0	6
ENSG00000136826	KLF4	2	3	1	0	0	0	0	0	0	0	0	0	0	0	0	0	0	0	0	0	0	0	0	0	6
ENSG00000124702	KLHDC3	2	4	0	0	0	0	0	0	0	0	0	0	0	0	0	0	0	0	0	0	0	0	0	0	6
ENSG00000117153	KLHL12	0	2	0	0	0	1	1	0	0	0	0	1	0	0	0	1	0	0	0	0	0	0	0	0	6
ENSG00000167548	KMT2D	0	2	1	1	0	0	0	0	0	0	1	0	0	1	0	0	0	0	0	0	0	0	0	0	6
ENSG00000102753	KPNA3	2	3	0	0	0	0	0	0	0	0	0	0	0	0	0	0	0	1	0	0	0	0	0	0	6
ENSG00000100395	L3MBTL2	1	4	0	1	0	0	0	0	0	0	0	0	0	0	0	0	0	0	0	0	0	0	0	0	6
ENSG00000185896	LAMP1	1	3	0	1	0	0	0	0	0	0	0	0	0	1	0	0	0	0	0	0	0	0	0	0	6
ENSG00000068697	LAPTM4A	1	3	0	0	0	1	0	0	0	0	1	0	0	0	0	0	0	0	0	0	0	0	0	0	6
ENSG00000155506	LARP1	2	0	1	0	1	0	0	0	0	0	0	1	0	0	0	1	0	0	0	0	0	0	0	0	6
ENSG00000174720	LARP7	0	3	0	0	0	1	1	0	0	0	0	0	0	0	0	0	1	0	0	0	0	0	0	0	6
ENSG00000133706	LARS1	2	0	0	0	0	1	0	0	0	1	0	1	0	1	0	0	0	0	0	0	0	0	0	0	6
ENSG00000002834	LASP1	1	2	1	0	0	0	0	0	0	0	0	0	1	1	0	0	0	0	0	0	0	0	0	0	6
ENSG00000143815	LBR	3	0	0	1	0	2	0	0	0	0	0	0	0	0	0	0	0	0	0	0	0	0	0	0	6
ENSG00000187116	LILRA5	1	4	0	0	0	0	0	0	0	0	0	0	0	0	0	0	1	0	0	0	0	0	0	0	6
ENSG00000244482	LILRA6	1	3	1	0	0	0	0	0	0	0	0	1	0	0	0	0	0	0	0	0	0	0	0	0	6
ENSG00000160789	LMNA	1	2	0	0	1	0	0	0	0	0	0	0	1	1	0	0	0	0	0	0	0	0	0	0	6
ENSG00000113368	LMNB1	3	2	1	0	0	0	0	0	0	0	0	0	0	0	0	0	0	0	0	0	0	0	0	0	6
ENSG00000144320	LNPK	0	2	2	0	0	0	0	0	1	0	0	1	0	0	0	0	0	0	0	0	0	0	0	0	6
ENSG00000123684	LPGAT1	1	1	1	1	0	0	0	0	0	0	1	0	0	0	0	0	0	1	0	0	0	0	0	0	6
ENSG00000198589	LRBA	1	4	1	0	0	0	0	0	0	0	0	0	0	0	0	0	0	0	0	0	0	0	0	0	6
ENSG00000238083	LRRC37A2	2	2	0	1	0	0	0	0	0	0	0	0	0	0	0	0	0	0	0	0	0	1	0	0	6
ENSG00000011009	LYPLA2	2	3	0	0	0	0	0	0	0	0	0	0	0	0	0	1	0	0	0	0	0	0	0	0	6
ENSG00000112893	MAN2A1	1	3	1	1	0	0	0	0	0	0	0	0	0	0	0	0	0	0	0	0	0	0	0	0	6
ENSG00000085511	MAP3K4	3	1	0	1	0	0	0	0	0	0	0	0	0	1	0	0	0	0	0	0	0	0	0	0	6
ENSG00000107968	MAP3K8	2	0	0	2	0	0	0	0	0	0	0	0	0	0	0	0	0	1	1	0	0	0	0	0	6
ENSG00000138834	MAPK8IP3	1	2	1	0	0	1	0	0	0	0	0	0	0	1	0	0	0	0	0	0	0	0	0	0	6
ENSG00000050748	MAPK9	1	3	1	0	0	0	0	0	0	0	0	1	0	0	0	0	0	0	0	0	0	0	0	0	6
ENSG00000141644	MBD1	1	1	0	0	0	2	0	0	0	0	0	0	1	0	0	0	0	0	0	0	0	1	0	0	6
ENSG00000065328	MCM10	0	2	2	0	0	0	0	0	0	0	0	1	0	0	0	1	0	0	0	0	0	0	0	0	6
ENSG00000104738	MCM4	3	0	0	0	1	1	0	0	0	0	0	0	1	0	0	0	0	0	0	0	0	0	0	0	6
ENSG00000166508	MCM7	0	3	2	0	0	0	0	0	0	0	1	0	0	0	0	0	0	0	0	0	0	0	0	0	6
ENSG00000147316	MCPH1	0	3	0	1	1	1	0	0	0	0	0	0	0	0	0	0	0	0	0	0	0	0	0	0	6
ENSG00000116604	MEF2D	2	0	0	0	2	1	0	0	0	0	0	0	0	0	0	0	1	0	0	0	0	0	0	0	6
ENSG00000106484	MEST	5	1	0	0	0	0	0	0	0	0	0	0	0	0	0	0	0	0	0	0	0	0	0	0	6
ENSG00000100060	MFNG	1	4	0	1	0	0	0	0	0	0	0	0	0	0	0	0	0	0	0	0	0	0	0	0	6
ENSG00000102858	MGRN1	0	3	0	0	0	1	0	0	0	0	0	0	0	0	0	1	0	0	0	0	0	1	0	0	6
ENSG00000141503	MINK1	0	4	0	1	0	0	0	0	0	0	0	1	0	0	0	0	0	0	0	0	0	0	0	0	6
ENSG00000100427	MLC1	0	5	0	0	0	0	0	0	0	0	0	0	0	0	0	0	0	0	1	0	0	0	0	0	6
ENSG00000076242	MLH1	1	4	0	0	0	0	0	0	0	0	0	1	0	0	0	0	0	0	0	0	0	0	0	0	6
ENSG00000020922	MRE11	2	2	0	2	0	0	0	0	0	0	0	0	0	0	0	0	0	0	0	0	0	0	0	0	6
ENSG00000082515	MRPL22	3	1	0	0	0	1	0	0	0	0	0	0	0	0	0	0	1	0	0	0	0	0	0	0	6
ENSG00000114686	MRPL3	4	1	0	0	0	0	1	0	0	0	0	0	0	0	0	0	0	0	0	0	0	0	0	0	6
ENSG00000204568	MRPS18B	2	2	0	0	0	1	0	0	0	0	0	1	0	0	0	0	0	0	0	0	0	0	0	0	6
ENSG00000144029	MRPS5	1	3	0	0	0	0	0	0	0	0	0	0	0	0	0	1	0	0	0	0	1	0	0	0	6
ENSG00000110077	MS4A6A	1	2	1	1	0	1	0	0	0	0	0	0	0	0	0	0	0	0	0	0	0	0	0	0	6
ENSG00000113318	MSH3	2	3	0	0	0	0	0	0	0	0	0	1	0	0	0	0	0	0	0	0	0	0	0	0	6
ENSG00000109919	MTCH2	1	0	1	2	0	0	0	1	0	0	1	0	0	0	0	0	0	0	0	0	0	0	0	0	6
ENSG00000198793	MTOR	0	3	1	1	0	0	0	0	0	0	0	0	0	0	0	0	1	0	0	0	0	0	0	0	6
ENSG00000039123	MTREX	1	3	0	0	0	0	0	0	0	0	0	0	0	1	0	0	0	0	0	0	0	1	0	0	6
ENSG00000157601	MX1	0	0	2	2	1	0	0	0	0	0	1	0	0	0	0	0	0	0	0	0	0	0	0	0	6
ENSG00000101608	MYL12A	1	2	0	0	1	0	0	1	0	0	0	0	0	0	0	0	0	0	0	1	0	0	0	0	6
ENSG00000197535	MYO5A	2	3	1	0	0	0	0	0	0	0	0	0	0	0	0	0	0	0	0	0	0	0	0	0	6
ENSG00000244754	N4BP2L2	4	0	1	0	0	0	0	0	0	0	0	0	0	0	0	0	0	1	0	0	0	0	0	0	6
ENSG00000172766	NAA16	2	0	1	0	0	0	0	0	0	1	0	1	0	0	0	1	0	0	0	0	0	0	0	0	6
ENSG00000173418	NAA20	4	0	1	0	1	0	0	0	0	0	0	0	0	0	0	0	0	0	0	0	0	0	0	0	6
ENSG00000173559	NABP1	2	0	1	0	0	0	0	0	1	0	0	1	0	0	0	0	0	1	0	0	0	0	0	0	6
ENSG00000008130	NADK	2	2	0	0	0	0	0	0	1	0	0	0	0	0	0	0	0	0	0	1	0	0	0	0	6
ENSG00000124357	NAGK	1	1	1	1	0	0	1	0	0	0	0	0	0	1	0	0	0	0	0	0	0	0	0	0	6
ENSG00000249437	NAIP	3	0	0	2	1	0	0	0	0	0	0	0	0	0	0	0	0	0	0	0	0	0	0	0	6
ENSG00000095380	NANS	2	0	2	0	0	0	0	0	0	0	1	0	0	0	0	0	1	0	0	0	0	0	0	0	6
ENSG00000219481	NBPF1	1	2	0	2	1	0	0	0	0	0	0	0	0	0	0	0	0	0	0	0	0	0	0	0	6
ENSG00000116701	NCF2	0	2	0	0	0	0	2	0	1	0	0	1	0	0	0	0	0	0	0	0	0	0	0	0	6
ENSG00000111912	NCOA7	1	2	1	0	0	1	0	1	0	0	0	0	0	0	0	0	0	0	0	0	0	0	0	0	6
ENSG00000101247	NDUFAF5	1	2	0	0	0	1	0	0	0	0	0	0	0	0	0	0	1	0	0	0	0	1	0	0	6
ENSG00000101158	NELFCD	0	3	1	1	0	0	0	0	0	0	1	0	0	0	0	0	0	0	0	0	0	0	0	0	6
ENSG00000165525	NEMF	2	0	0	2	1	0	0	0	0	1	0	0	0	0	0	0	0	0	0	0	0	0	0	0	6
ENSG00000186575	NF2	1	3	0	0	1	1	0	0	0	0	0	0	0	0	0	0	0	0	0	0	0	0	0	0	6
ENSG00000077150	NFKB2	0	2	1	0	1	0	0	0	0	0	1	0	0	0	0	0	1	0	0	0	0	0	0	0	6
ENSG00000066136	NFYC	0	1	2	0	0	0	0	0	0	0	0	1	0	0	0	0	0	1	0	0	0	1	0	0	6
ENSG00000196865	NHLRC2	4	1	1	0	0	0	0	0	0	0	0	0	0	0	0	0	0	0	0	0	0	0	0	0	6
ENSG00000114021	NIT2	3	2	0	0	0	0	1	0	0	0	0	0	0	0	0	0	0	0	0	0	0	0	0	0	6
ENSG00000169251	NMD3	1	4	0	1	0	0	0	0	0	0	0	0	0	0	0	0	0	0	0	0	0	0	0	0	6
ENSG00000112992	NNT	1	3	0	0	0	1	0	0	0	0	0	0	0	0	0	0	1	0	0	0	0	0	0	0	6
ENSG00000165271	NOL6	1	5	0	0	0	0	0	0	0	0	0	0	0	0	0	0	0	0	0	0	0	0	0	0	6
ENSG00000105373	NOP53	1	1	0	1	0	1	0	0	0	0	0	0	0	0	0	0	0	1	0	0	0	1	0	0	6
ENSG00000215440	NPEPL1	2	2	0	0	1	0	0	0	0	0	0	0	0	0	0	0	0	1	0	0	0	0	0	0	6
ENSG00000113580	NR3C1	1	2	0	2	0	0	0	0	0	0	1	0	0	0	0	0	0	0	0	0	0	0	0	0	6
ENSG00000130305	NSUN5	0	4	0	0	0	0	0	0	0	0	0	0	0	0	1	0	1	0	0	0	0	0	0	0	6
ENSG00000165609	NUDT5	4	1	0	0	0	0	0	0	0	0	0	0	0	1	0	0	0	0	0	0	0	0	0	0	6
ENSG00000069248	NUP133	3	1	1	0	0	0	0	0	0	0	0	0	0	0	0	0	0	0	0	0	0	1	0	0	6
ENSG00000085840	ORC1	0	3	2	0	0	0	0	0	0	0	0	1	0	0	0	0	0	0	0	0	0	0	0	0	6
ENSG00000115942	ORC2	0	5	0	0	0	0	0	0	0	1	0	0	0	0	0	0	0	0	0	0	0	0	0	0	6
ENSG00000135336	ORC3	0	3	0	1	0	0	0	0	0	0	0	0	0	0	0	0	0	0	1	0	0	1	0	0	6
ENSG00000135124	P2RX4	1	3	1	0	0	0	0	0	0	0	1	0	0	0	0	0	0	0	0	0	0	0	0	0	6
ENSG00000083454	P2RX5	2	0	0	2	1	0	0	0	0	0	0	0	0	0	0	0	0	0	0	0	0	1	0	0	6
ENSG00000100266	PACSIN2	0	3	1	1	0	1	0	0	0	0	0	0	0	0	0	0	0	0	0	0	0	0	0	0	6
ENSG00000140694	PARN	2	2	0	1	0	0	0	0	0	0	0	0	0	0	0	0	0	0	0	0	0	1	0	0	6
ENSG00000173193	PARP14	2	1	2	0	0	0	0	0	0	0	0	0	0	0	0	0	0	0	0	0	0	1	0	0	6
ENSG00000163346	PBXIP1	1	1	0	1	0	1	0	0	0	0	1	1	0	0	0	0	0	0	0	0	0	0	0	0	6
ENSG00000132635	PCED1A	1	3	0	0	0	0	0	0	0	0	0	0	0	0	1	0	0	0	0	0	0	0	0	1	6
ENSG00000100982	PCIF1	0	1	1	3	0	0	0	0	0	0	0	1	0	0	0	0	0	0	0	0	0	0	0	0	6
ENSG00000166803	PCLAF	1	2	0	0	1	0	0	0	0	1	0	0	0	0	0	1	0	0	0	0	0	0	0	0	6
ENSG00000167004	PDIA3	1	1	0	1	1	0	1	0	0	0	0	0	0	0	0	0	0	0	0	0	0	0	1	0	6
ENSG00000130517	PGPEP1	3	2	0	1	0	0	0	0	0	0	0	0	0	0	0	0	0	0	0	0	0	0	0	0	6
ENSG00000167085	PHB	2	1	2	0	0	0	0	0	0	0	0	0	0	0	0	0	1	0	0	0	0	0	0	0	6
ENSG00000112511	PHF1	0	1	1	1	0	0	1	0	0	0	0	0	0	0	0	0	2	0	0	0	0	0	0	0	6
ENSG00000102893	PHKB	2	3	0	1	0	0	0	0	0	0	0	0	0	0	0	0	0	0	0	0	0	0	0	0	6
ENSG00000054148	PHPT1	2	1	0	1	1	0	0	0	0	0	0	0	0	0	0	0	0	0	0	0	0	1	0	0	6
ENSG00000143393	PI4KB	0	3	2	1	0	0	0	0	0	0	0	0	0	0	0	0	0	0	0	0	0	0	0	0	6
ENSG00000174227	PIGG	1	2	0	2	0	0	0	0	0	0	0	0	0	1	0	0	0	0	0	0	0	0	0	0	6
ENSG00000124155	PIGT	2	1	1	0	0	0	0	0	0	0	1	0	0	1	0	0	0	0	0	0	0	0	0	0	6
ENSG00000143398	PIP5K1A	1	3	0	0	1	0	0	0	0	0	0	0	0	1	0	0	0	0	0	0	0	0	0	0	6
ENSG00000110697	PITPNM1	1	3	0	1	0	1	0	0	0	0	0	0	0	0	0	0	0	0	0	0	0	0	0	0	6
ENSG00000178209	PLEC	3	2	0	1	0	0	0	0	0	0	0	0	0	0	0	0	0	0	0	0	0	0	0	0	6
ENSG00000177084	POLE	1	4	0	0	0	0	0	0	0	0	1	0	0	0	0	0	0	0	0	0	0	0	0	0	6
ENSG00000166169	POLL	1	3	0	2	0	0	0	0	0	0	0	0	0	0	0	0	0	0	0	0	0	0	0	0	6
ENSG00000058600	POLR3E	0	2	2	0	0	0	0	0	0	0	0	0	0	0	0	0	0	1	0	0	1	0	0	0	6
ENSG00000180817	PPA1	2	1	0	0	0	1	0	0	0	0	0	0	0	0	1	1	0	0	0	0	0	0	0	0	6
ENSG00000131626	PPFIA1	1	3	0	0	0	0	0	0	0	0	0	0	0	0	0	0	0	0	0	0	1	1	0	0	6
ENSG00000196262	PPIA	1	1	0	1	1	0	0	0	0	1	0	0	0	1	0	0	0	0	0	0	0	0	0	0	6
ENSG00000145725	PPIP5K2	1	4	0	0	0	0	0	0	0	0	0	0	0	0	0	0	0	0	1	0	0	0	0	0	6
ENSG00000164088	PPM1M	2	2	1	0	0	0	0	0	0	0	0	0	0	0	0	0	0	1	0	0	0	0	0	0	6
ENSG00000172531	PPP1CA	1	2	0	0	1	0	0	0	0	0	0	0	0	1	0	0	0	1	0	0	0	0	0	0	6
ENSG00000058272	PPP1R12A	2	4	0	0	0	0	0	0	0	0	0	0	0	0	0	0	0	0	0	0	0	0	0	0	6
ENSG00000125503	PPP1R12C	2	0	1	2	0	0	0	0	0	0	1	0	0	0	0	0	0	0	0	0	0	0	0	0	6
ENSG00000100239	PPP6R2	1	3	1	1	0	0	0	0	0	0	0	0	0	0	0	0	0	0	0	0	0	0	0	0	6
ENSG00000160310	PRMT2	1	1	0	2	0	0	0	0	0	0	0	0	0	0	0	1	0	1	0	0	0	0	0	0	6
ENSG00000101161	PRPF6	1	2	0	0	0	0	0	0	0	0	1	1	0	0	0	0	0	1	0	0	0	0	0	0	6
ENSG00000161542	PRPSAP1	1	3	0	0	0	0	0	0	1	0	0	0	0	0	0	0	0	0	0	0	0	0	0	1	6
ENSG00000117523	PRRC2C	0	1	2	0	0	0	0	0	0	0	0	0	0	0	0	0	2	1	0	0	0	0	0	0	6
ENSG00000125637	PSD4	1	3	1	0	0	0	0	0	0	0	0	0	0	0	0	0	0	0	0	0	0	1	0	0	6
ENSG00000129084	PSMA1	2	0	0	2	0	1	0	0	0	0	0	0	0	0	0	0	0	0	1	0	0	0	0	0	6
ENSG00000240065	PSMB9	2	1	1	0	0	0	0	0	0	0	0	0	0	1	0	0	0	1	0	0	0	0	0	0	6
ENSG00000100764	PSMC1	2	1	0	2	0	0	0	0	0	0	0	0	0	0	0	0	0	1	0	0	0	0	0	0	6
ENSG00000165916	PSMC3	0	2	1	0	0	0	1	0	0	0	0	1	0	0	0	0	1	0	0	0	0	0	0	0	6
ENSG00000100519	PSMC6	1	3	0	0	0	1	0	0	0	0	0	0	0	0	0	0	1	0	0	0	0	0	0	0	6
ENSG00000163636	PSMD6	0	2	0	1	0	0	0	0	0	0	2	0	0	0	0	0	1	0	0	0	0	0	0	0	6
ENSG00000011304	PTBP1	1	4	0	0	0	0	0	0	0	0	0	0	0	1	0	0	0	0	0	0	0	0	0	0	6
ENSG00000104960	PTOV1	1	2	1	1	0	0	0	0	0	0	0	0	0	0	0	0	0	1	0	0	0	0	0	0	6
ENSG00000119383	PTPA	2	3	0	0	0	0	0	0	0	0	0	0	0	0	0	1	0	0	0	0	0	0	0	0	6
ENSG00000179950	PUF60	1	4	0	0	0	1	0	0	0	0	0	0	0	0	0	0	0	0	0	0	0	0	0	0	6
ENSG00000100994	PYGB	0	1	0	0	3	0	0	0	0	1	0	0	0	0	0	0	1	0	0	0	0	0	0	0	6
ENSG00000198858	R3HDM4	2	1	0	1	0	0	0	0	0	0	0	0	0	0	0	0	2	0	0	0	0	0	0	0	6
ENSG00000099246	RAB18	2	3	1	0	0	0	0	0	0	0	0	0	0	0	0	0	0	0	0	0	0	0	0	0	6
ENSG00000137955	RABGGTB	1	2	1	1	0	0	0	0	1	0	0	0	0	0	0	0	0	0	0	0	0	0	0	0	6
ENSG00000196642	RABL6	2	2	0	0	0	1	0	0	0	0	1	0	0	0	0	0	0	0	0	0	0	0	0	0	6
ENSG00000136238	RAC1	1	4	0	0	0	0	0	1	0	0	0	0	0	0	0	0	0	0	0	0	0	0	0	0	6
ENSG00000204628	RACK1	1	2	1	2	0	0	0	0	0	0	0	0	0	0	0	0	0	0	0	0	0	0	0	0	6
ENSG00000145715	RASA1	2	2	1	0	0	0	0	0	0	0	0	0	0	1	0	0	0	0	0	0	0	0	0	0	6
ENSG00000155903	RASA2	0	2	1	0	1	0	0	0	0	0	1	0	0	0	0	0	0	0	0	0	0	1	0	0	6
ENSG00000138670	RASGEF1B	1	1	1	2	0	0	0	0	0	0	0	0	0	1	0	0	0	0	0	0	0	0	0	0	6
ENSG00000184863	RBM33	0	5	0	0	0	0	0	0	0	0	0	0	0	1	0	0	0	0	0	0	0	0	0	0	6
ENSG00000141699	RETREG3	1	2	1	1	0	0	0	0	0	0	0	0	0	0	0	0	0	0	1	0	0	0	0	0	6
ENSG00000169629	RGPD8	2	2	0	0	0	0	0	0	1	0	0	0	0	0	0	0	0	0	0	0	0	1	0	0	6
ENSG00000042062	RIPOR3	1	4	1	0	0	0	0	0	0	0	0	0	0	0	0	0	0	0	0	0	0	0	0	0	6
ENSG00000169385	RNASE2	4	0	1	0	0	0	0	0	0	0	0	0	0	1	0	0	0	0	0	0	0	0	0	0	6
ENSG00000161939	RNASEK-C17orf49	1	3	0	0	0	0	0	0	0	0	0	0	0	1	0	0	0	0	0	0	1	0	0	0	6
ENSG00000108523	RNF167	1	2	1	0	0	1	1	0	0	0	0	0	0	0	0	0	0	0	0	0	0	0	0	0	6
ENSG00000153574	RPIA	0	4	1	0	0	0	0	0	0	0	0	0	0	1	0	0	0	0	0	0	0	0	0	0	6
ENSG00000063177	RPL18	0	0	1	0	0	2	0	0	0	0	2	0	0	1	0	0	0	0	0	0	0	0	0	0	6
ENSG00000122026	RPL21	1	0	0	1	0	1	0	0	0	0	1	0	0	1	0	0	1	0	0	0	0	0	0	0	6
ENSG00000116251	RPL22	0	1	0	1	0	2	0	1	0	0	0	1	0	0	0	0	0	0	0	0	0	0	0	0	6
ENSG00000198242	RPL23A	0	0	0	1	0	1	0	0	0	0	2	0	0	0	0	0	1	0	0	0	0	1	0	0	6
ENSG00000156482	RPL30	0	0	1	2	0	1	0	1	0	0	0	0	0	0	0	0	1	0	0	0	0	0	0	0	6
ENSG00000241343	RPL36A	3	1	0	0	0	1	0	0	0	0	0	0	0	0	0	0	1	0	0	0	0	0	0	0	6
ENSG00000174444	RPL4	3	1	0	0	0	0	0	0	0	0	0	0	0	0	0	0	1	0	1	0	0	0	0	0	6
ENSG00000137818	RPLP1	1	0	2	1	1	0	0	0	0	0	1	0	0	0	0	0	0	0	0	0	0	0	0	0	6
ENSG00000164587	RPS14	0	2	1	0	0	1	0	0	0	0	0	1	0	1	0	0	0	0	0	0	0	0	0	0	6
ENSG00000137996	RTCA	0	2	1	0	1	0	0	0	0	0	0	0	0	1	0	0	0	0	1	0	0	0	0	0	6
ENSG00000258366	RTEL1	1	4	0	0	0	0	0	0	0	0	1	0	0	0	0	0	0	0	0	0	0	0	0	0	6
ENSG00000022277	RTF2	1	3	0	0	0	0	1	0	0	0	0	1	0	0	0	0	0	0	0	0	0	0	0	0	6
ENSG00000115310	RTN4	2	1	1	2	0	0	0	0	0	0	0	0	0	0	0	0	0	0	0	0	0	0	0	0	6
ENSG00000176783	RUFY1	1	3	1	0	0	0	0	0	0	0	0	0	0	0	0	0	0	0	0	0	1	0	0	0	6
ENSG00000155307	SAMSN1	1	2	0	0	1	0	0	0	0	0	1	0	0	0	0	1	0	0	0	0	0	0	0	0	6
ENSG00000152700	SAR1B	1	2	1	0	0	0	0	0	0	0	1	0	1	0	0	0	0	0	0	0	0	0	0	0	6
ENSG00000175467	SART1	2	2	1	0	0	1	0	0	0	0	0	0	0	0	0	0	0	0	0	0	0	0	0	0	6
ENSG00000163156	SCNM1	2	2	0	0	0	0	0	0	0	0	0	0	0	1	0	1	0	0	0	0	0	0	0	0	6
ENSG00000121064	SCPEP1	3	1	1	0	0	0	0	0	0	0	0	0	0	1	0	0	0	0	0	0	0	0	0	0	6
ENSG00000142186	SCYL1	1	5	0	0	0	0	0	0	0	0	0	0	0	0	0	0	0	0	0	0	0	0	0	0	6
ENSG00000008952	SEC62	1	2	0	0	0	0	0	0	0	0	1	0	0	0	0	0	1	0	1	0	0	0	0	0	6
ENSG00000143416	SELENBP1	0	3	0	0	0	0	0	1	0	0	0	0	0	0	0	1	0	0	1	0	0	0	0	0	6
ENSG00000113811	SELENOK	1	1	0	0	2	0	1	0	0	0	0	0	0	1	0	0	0	0	0	0	0	0	0	0	6
ENSG00000198089	SFI1	1	2	0	1	0	0	0	1	0	0	0	0	0	1	0	0	0	0	0	0	0	0	0	0	6
ENSG00000087266	SH3BP2	2	1	1	1	0	0	0	0	0	0	0	1	0	0	0	0	0	0	0	0	0	0	0	0	6
ENSG00000131370	SH3BP5	1	1	2	2	0	0	0	0	0	0	0	0	0	0	0	0	0	0	0	0	0	0	0	0	6
ENSG00000147010	SH3KBP1	1	1	0	1	0	0	2	0	0	1	0	0	0	0	0	0	0	0	0	0	0	0	0	0	6
ENSG00000204351	SKIV2L	0	2	2	0	0	1	0	0	0	0	0	0	0	0	0	0	1	0	0	0	0	0	0	0	6
ENSG00000018280	SLC11A1	2	2	0	0	0	0	0	0	1	0	0	0	0	0	0	0	1	0	0	0	0	0	0	0	6
ENSG00000140199	SLC12A6	0	0	3	1	0	1	0	1	0	0	0	0	0	0	0	0	0	0	0	0	0	0	0	0	6
ENSG00000163393	SLC22A15	0	2	3	1	0	0	0	0	0	0	0	0	0	0	0	0	0	0	0	0	0	0	0	0	6
ENSG00000138449	SLC40A1	1	2	0	0	0	0	1	0	0	0	0	0	0	0	0	1	0	0	1	0	0	0	0	0	6
ENSG00000163798	SLC4A1AP	3	1	0	1	0	0	0	0	0	0	0	1	0	0	0	0	0	0	0	0	0	0	0	0	6
ENSG00000173473	SMARCC1	5	0	0	0	0	0	0	0	0	0	0	1	0	0	0	0	0	0	0	0	0	0	0	0	6
ENSG00000066117	SMARCD1	2	3	1	0	0	0	0	0	0	0	0	0	0	0	0	0	0	0	0	0	0	0	0	0	6
ENSG00000157106	SMG1	3	0	1	0	0	0	0	0	0	0	1	0	0	0	0	1	0	0	0	0	0	0	0	0	6
ENSG00000102172	SMS	3	2	1	0	0	0	0	0	0	0	0	0	0	0	0	0	0	0	0	0	0	0	0	0	6
ENSG00000163788	SNRK	2	3	0	1	0	0	0	0	0	0	0	0	0	0	0	0	0	0	0	0	0	0	0	0	6
ENSG00000144028	SNRNP200	1	4	0	1	0	0	0	0	0	0	0	0	0	0	0	0	0	0	0	0	0	0	0	0	6
ENSG00000182004	SNRPE	4	0	0	1	0	0	0	0	0	0	1	0	0	0	0	0	0	0	0	0	0	0	0	0	6
ENSG00000048471	SNX29	1	2	0	2	0	0	0	0	0	0	0	0	0	1	0	0	0	0	0	0	0	0	0	0	6
ENSG00000079263	SP140	0	0	1	2	1	0	0	0	0	0	0	0	0	2	0	0	0	0	0	0	0	0	0	0	6
ENSG00000107742	SPOCK2	1	3	0	1	0	0	0	0	0	0	0	0	0	0	0	0	1	0	0	0	0	0	0	0	6
ENSG00000096063	SRPK1	0	2	2	0	0	0	0	1	0	0	0	1	0	0	0	0	0	0	0	0	0	0	0	0	6
ENSG00000167978	SRRM2	0	2	1	0	0	0	0	0	0	0	0	0	1	1	0	0	0	1	0	0	0	0	0	0	6
ENSG00000115875	SRSF7	1	0	3	1	0	1	0	0	0	0	0	0	0	0	0	0	0	0	0	0	0	0	0	0	6
ENSG00000106028	SSBP1	0	1	1	1	0	0	0	0	0	0	1	0	0	1	0	0	0	0	1	0	0	0	0	0	6
ENSG00000130511	SSBP4	3	3	0	0	0	0	0	0	0	0	0	0	0	0	0	0	0	0	0	0	0	0	0	0	6
ENSG00000124783	SSR1	1	2	0	2	1	0	0	0	0	0	0	0	0	0	0	0	0	0	0	0	0	0	0	0	6
ENSG00000008513	ST3GAL1	1	2	1	2	0	0	0	0	0	0	0	0	0	0	0	0	0	0	0	0	0	0	0	0	6
ENSG00000167323	STIM1	2	3	0	0	0	1	0	0	0	0	0	0	0	0	0	0	0	0	0	0	0	0	0	0	6
ENSG00000072786	STK10	0	3	1	0	0	0	0	0	0	0	1	0	0	0	0	0	0	0	0	0	1	0	0	0	6
ENSG00000103496	STX4	1	4	0	1	0	0	0	0	0	0	0	0	0	0	0	0	0	0	0	0	0	0	0	0	6
ENSG00000079950	STX7	1	2	0	1	0	0	0	1	0	0	0	0	0	0	1	0	0	0	0	0	0	0	0	0	6
ENSG00000105705	SUGP1	2	3	0	1	0	0	0	0	0	0	0	0	0	0	0	0	0	0	0	0	0	0	0	0	6
ENSG00000196562	SULF2	0	2	1	0	1	0	0	0	1	0	0	0	0	0	0	0	0	1	0	0	0	0	0	0	6
ENSG00000261052	SULT1A3	1	1	1	3	0	0	0	0	0	0	0	0	0	0	0	0	0	0	0	0	0	0	0	0	6
ENSG00000119760	SUPT7L	2	2	0	1	0	0	0	0	0	0	0	0	0	1	0	0	0	0	0	0	0	0	0	0	6
ENSG00000147526	TACC1	0	3	0	1	0	0	0	0	0	0	0	1	0	1	0	0	0	0	0	0	0	0	0	0	6
ENSG00000171148	TADA3	2	2	1	0	0	0	0	0	0	0	0	0	0	0	0	0	1	0	0	0	0	0	0	0	6
ENSG00000273841	TAF9	2	1	0	0	1	0	0	0	0	0	0	0	0	0	0	0	1	0	1	0	0	0	0	0	6
ENSG00000164691	TAGAP	1	0	2	1	0	0	0	0	1	0	0	0	0	0	0	0	0	1	0	0	0	0	0	0	6
ENSG00000149930	TAOK2	1	1	1	0	0	1	0	0	0	0	0	0	0	1	0	0	0	1	0	0	0	0	0	0	6
ENSG00000065882	TBC1D1	2	1	0	2	0	0	0	0	0	0	0	0	0	0	0	0	0	0	0	0	1	0	0	0	6
ENSG00000071564	TCF3	0	3	1	0	0	0	0	0	0	0	0	0	0	1	0	0	0	0	0	0	0	1	0	0	6
ENSG00000106799	TGFBR1	2	2	0	1	0	0	0	0	0	0	0	0	0	0	0	0	0	1	0	0	0	0	0	0	6
ENSG00000100296	THOC5	0	2	1	0	0	1	0	0	0	0	1	0	0	0	0	0	0	1	0	0	0	0	0	0	6
ENSG00000116001	TIA1	3	2	0	1	0	0	0	0	0	0	0	0	0	0	0	0	0	0	0	0	0	0	0	0	6
ENSG00000101337	TM9SF4	0	3	1	1	0	0	0	0	0	0	1	0	0	0	0	0	0	0	0	0	0	0	0	0	6
ENSG00000152558	TMEM123	0	1	1	1	0	0	0	0	0	0	0	0	1	0	1	0	0	0	1	0	0	0	0	0	6
ENSG00000157600	TMEM164	1	1	0	1	1	0	0	0	0	0	0	0	0	0	0	0	0	0	2	0	0	0	0	0	6
ENSG00000182087	TMEM259	0	3	1	0	0	0	0	0	0	0	0	1	0	0	0	0	1	0	0	0	0	0	0	0	6
ENSG00000185215	TNFAIP2	1	2	2	0	0	0	0	0	1	0	0	0	0	0	0	0	0	0	0	0	0	0	0	0	6
ENSG00000161955	TNFSF13	1	4	0	0	0	0	0	0	0	0	0	0	0	0	0	1	0	0	0	0	0	0	0	0	6
ENSG00000173273	TNKS	3	0	0	1	0	2	0	0	0	0	0	0	0	0	0	0	0	0	0	0	0	0	0	0	6
ENSG00000182095	TNRC18	3	2	0	0	1	0	0	0	0	0	0	0	0	0	0	0	0	0	0	0	0	0	0	0	6
ENSG00000143549	TPM3	1	3	1	1	0	0	0	0	0	0	0	0	0	0	0	0	0	0	0	0	0	0	0	0	6
ENSG00000056972	TRAF3IP2	0	2	1	0	1	1	0	0	0	0	0	0	0	0	0	0	1	0	0	0	0	0	0	0	6
ENSG00000112343	TRIM38	2	2	0	1	0	0	0	0	0	0	0	0	1	0	0	0	0	0	0	0	0	0	0	0	6
ENSG00000248167	TRIM39-RPP21	0	2	1	2	0	0	0	0	0	0	0	0	0	0	0	0	1	0	0	0	0	0	0	0	6
ENSG00000135451	TROAP	0	3	0	0	0	1	0	0	0	0	1	1	0	0	0	0	0	0	0	0	0	0	0	0	6
ENSG00000100991	TRPC4AP	0	4	0	0	0	1	0	0	0	0	0	0	0	1	0	0	0	0	0	0	0	0	0	0	6
ENSG00000165832	TRUB1	2	2	0	0	0	0	1	0	0	0	0	0	0	0	0	0	0	0	1	0	0	0	0	0	6
ENSG00000048140	TSPAN17	2	2	1	0	0	0	0	0	0	0	0	0	0	0	1	0	0	0	0	0	0	0	0	0	6
ENSG00000064201	TSPAN32	2	2	2	0	0	0	0	0	0	0	0	0	0	0	0	0	0	0	0	0	0	0	0	0	6
ENSG00000005379	TSPOAP1	3	3	0	0	0	0	0	0	0	0	0	0	0	0	0	0	0	0	0	0	0	0	0	0	6
ENSG00000214021	TTLL3	1	3	0	0	0	0	0	0	0	0	1	1	0	0	0	0	0	0	0	0	0	0	0	0	6
ENSG00000131508	UBE2D2	2	1	0	2	0	0	0	0	0	0	0	0	0	1	0	0	0	0	0	0	0	0	0	0	6
ENSG00000198258	UBL5	1	2	0	1	0	0	0	1	0	0	0	1	0	0	0	0	0	0	0	0	0	0	0	0	6
ENSG00000158062	UBXN11	1	2	2	0	0	1	0	0	0	0	0	0	0	0	0	0	0	0	0	0	0	0	0	0	6
ENSG00000144224	UBXN4	3	0	2	0	0	0	0	0	0	0	0	0	0	0	0	0	0	0	1	0	0	0	0	0	6
ENSG00000136731	UGGT1	1	2	0	2	0	0	0	0	0	0	1	0	0	0	0	0	0	0	0	0	0	0	0	0	6
ENSG00000110057	UNC93B1	0	5	0	0	0	0	0	0	0	0	0	0	0	1	0	0	0	0	0	0	0	0	0	0	6
ENSG00000140740	UQCRC2	2	1	0	0	0	0	1	1	0	0	0	1	0	0	0	0	0	0	0	0	0	0	0	0	6
ENSG00000105176	URI1	1	3	0	0	0	1	0	0	0	0	0	0	0	0	0	0	0	0	0	0	0	1	0	0	6
ENSG00000105698	USF2	1	4	0	0	0	0	0	0	0	0	0	0	0	1	0	0	0	0	0	0	0	0	0	0	6
[truncated: 6,453 more rows]
