# Supplementary material for: Analysis of 3760 hematologic malignancies reveals rare transcriptomic aberrations of driver genes
Source: Genome Med. 2024 May 20;16:70. doi: 10.1186/s13073-024-01331-6 (PMC11103968; doi:10.1186/s13073-024-01331-6)
Supplement: Supplementary file 11 — Additional file 11: Table S10. Fraction of splice-affecting variants within filtered variants aggregated by disease entities and genes. [file 13073_2024_1331_MOESM11_ESM.csv]

GeneID	GeneSymbol	AML	MDS	MPN	CLL	MM	BCP-ALL	CMML	Mastocytosis	CML	T-NHL	T-ALL	MDS/MPN-U	MZL	MCL	HCL	aCML	HGBL	LPL	MDS/MPN-RS-T	CLPD-NK	FL	B-NHL	HCL-V	MGUS	All_samples
ENSG00000126088	UROD	0.0515463917525773	0.0487804878048781	0.114285714285714	0.161290322580645	0.25	0.142857142857143	0.3	0.2	0.111111111111111	0	0.05	0.25	0.142857142857143	0.25	0.1	0	0.4	0.142857142857143	0	0.166666666666667	0.111111111111111	0.285714285714286	0	0	0.112068965517241
ENSG00000140941	MAP1LC3B	0.046218487394958	0.0506329113924051	0.0677966101694915	0.09375	0.0416666666666667	0.0166666666666667	0.024390243902439	0.0571428571428571	0.114285714285714	0.0625	0.0666666666666667	0.0857142857142857	0.15	0.0909090909090909	0.142857142857143	0.0869565217391304	0.0666666666666667	0.0416666666666667	0	0.0476190476190476	0	0	0	0	0.0581304006284368
ENSG00000127837	AAMP	0.0333333333333333	0.0280373831775701	0.0416666666666667	0.0666666666666667	0	0	0	0.0476190476190476	0.136363636363636	0	0	0.0454545454545455	0.1	0.181818181818182	0	0	0	0.0909090909090909	0	0	0	0	0	0	0.0343642611683849
ENSG00000172046	USP19	0	0.0425531914893617	0.0344827586206897	0.0363636363636364	0	0	0.0740740740740741	0.0769230769230769	0	0	0.0555555555555556	0	0	0	0	0.125	0	0	0.125	0.0833333333333333	0.2	0.0625	0	0	0.0294871794871795
ENSG00000266714	MYO15B	0.0364963503649635	0.0185185185185185	0.0256410256410256	0	0	0	0	0	0	0	0.0588235294117647	0.0454545454545455	0	0.0434782608695652	0.05	0	0.0454545454545455	0.0714285714285714	0	0	0.0555555555555556	0	0	0	0.0198598130841121
ENSG00000170144	HNRNPA3	0.0126582278481013	0.0160427807486631	0.0506329113924051	0.0151515151515152	0.0178571428571429	0	0	0.037037037037037	0	0.037037037037037	0	0.0555555555555556	0	0	0	0.0555555555555556	0.0625	0	0.111111111111111	0	0	0	0	0	0.0196936542669584
ENSG00000172687	ZNF738	0.0246305418719212	0.0295566502463054	0	0	0	0.0689655172413793	0	0.025	0.0540540540540541	0	0	0.0625	0	0	0	0	0	0.0625	0.0833333333333333	0	0	0	0	0	0.0188340807174888
ENSG00000140451	PIF1	0	0	0	0	0.24468085106383	0	0	0	0	0	0	0	0	0	0	0	0	0	0	0	0	0	0	0.428571428571429	0.018413597733711
ENSG00000100060	MFNG	0.0148514851485149	0.0202020202020202	0.0297029702970297	0	0.0298507462686567	0	0	0.0344827586206897	0	0.0833333333333333	0.0645161290322581	0	0	0	0	0	0.0555555555555556	0	0	0	0.0625	0	0	0	0.0183220829315333
ENSG00000169249	ZRSR2	0.00526315789473684	0.0510204081632653	0.012987012987013	0	0	0	0.108108108108108	0	0	0	0	0.0526315789473684	0	0	0	0	0	0	0	0	0	0	0	0	0.0177453027139875
ENSG00000138496	PARP9	0.0310734463276836	0.00333333333333333	0	0.00740740740740741	0.03125	0.0112359550561798	0.0163934426229508	0	0.0303030303030303	0.0833333333333333	0.0238095238095238	0	0	0	0.027027027027027	0	0.032258064516129	0	0	0.0454545454545455	0	0	0.0526315789473684	0	0.0167921250723799
ENSG00000141510	TP53	0.015015015015015	0.0181818181818182	0.00746268656716418	0.0265486725663717	0.00833333333333333	0.0454545454545455	0	0	0	0.0232558139534884	0	0.0238095238095238	0.0625	0	0	0	0.0526315789473684	0	0	0	0	0.0256410256410256	0	0	0.0166769610870908
ENSG00000204392	LSM2	0	0.00680272108843537	0.0266666666666667	0.0357142857142857	0	0.0882352941176471	0.0416666666666667	0	0	0	0	0	0.05	0	0.0588235294117647	0.05	0	0	0	0	0	0	0	0	0.0154440154440154
ENSG00000186399	GOLGA8R	0.0268456375838926	0.00598802395209581	0	0	0	0.0232558139534884	0.032258064516129	0.0769230769230769	0	0.1	0	0	0.1	0	0	0	0	0	0	0	0	0	0	0	0.013317191283293
ENSG00000254505	CHMP4A	0.0119047619047619	0	0.0363636363636364	0	0.04	0	0	0	0	0	0.0769230769230769	0	0	0	0.125	0	0	0	0	0	0	0	0	0	0.0126849894291755
ENSG00000175634	RPS6KB2	0.0258064516129032	0	0.012987012987013	0	0.0147058823529412	0	0	0	0	0	0	0.0416666666666667	0	0	0	0	0.0476190476190476	0	0.0625	0	0	0.0769230769230769	0.25	0	0.0126146788990826
ENSG00000163736	PPBP	0	0.0235294117647059	0	0	0	0.037037037037037	0	0	0.0833333333333333	0	0.0526315789473684	0	0	0	0	0	0	0	0.166666666666667	0	0	0	0	0	0.0117416829745597
ENSG00000100299	ARSA	0	0.0491803278688525	0	0	0	0	0	0	0	0	0	0.1	0	0	0	0	0	0	0	0	0	0	0	0	0.0112540192926045
ENSG00000136451	VEZF1	0.0403225806451613	0	0	0	0	0	0	0	0	0.027027027027027	0	0.03125	0	0	0	0.0434782608695652	0	0	0	0	0	0.0555555555555556	0	0	0.0106141015921152
ENSG00000205220	PSMB10	0	0.025	0	0	0	0	0	0	0.1	0	0	0	0.166666666666667	0	0	0	0	0	0	0	0.111111111111111	0	0	0	0.0100603621730382
ENSG00000125356	NDUFA1	0.0149253731343284	0.0224719101123596	0	0.0294117647058824	0	0	0	0	0	0	0	0	0	0	0	0	0	0	0	0	0	0	0	0	0.00966183574879227
ENSG00000204305	AGER	0.0375	0	0	0	0	0	0.0714285714285714	0	0	0	0	0	0	0	0	0	0	0	0	0	0	0	0	0	0.00959232613908873
ENSG00000136305	CIDEB	0.00862068965517241	0.00925925925925926	0	0.0163934426229508	0	0.024390243902439	0	0	0	0	0	0	0	0	0	0	0.0769230769230769	0.142857142857143	0	0	0	0	0	0	0.00958466453674121
ENSG00000135297	MTO1	0.0075046904315197	0.00375234521575985	0.00341296928327645	0.0205479452054795	0.016260162601626	0	0.03125	0	0	0	0.0153846153846154	0	0.027027027027027	0	0	0.0144927536231884	0.024390243902439	0.0454545454545455	0.0833333333333333	0	0	0.0204081632653061	0	0	0.00903732809430255
ENSG00000163900	TMEM41A	0.0106951871657754	0.0148148148148148	0	0.0149253731343284	0	0	0.0425531914893617	0	0	0	0	0	0	0	0	0	0	0	0	0	0	0	0.142857142857143	0	0.0087719298245614
ENSG00000101247	NDUFAF5	0.00366300366300366	0.0173611111111111	0	0.00819672131147541	0	0.0121951219512195	0	0	0	0	0	0	0	0.0416666666666667	0	0	0	0	0	0	0	0.0909090909090909	0	0	0.0084985835694051
ENSG00000123737	EXOSC9	0.0236686390532544	0.00617283950617284	0	0	0.0204081632653061	0	0	0	0	0	0	0	0	0	0	0	0	0	0.0454545454545455	0	0	0	0	0	0.00841346153846154
ENSG00000108592	FTSJ3	0.00970873786407767	0.0245901639344262	0.0196078431372549	0	0	0	0	0	0	0	0	0	0	0	0	0	0	0	0	0	0	0	0	0	0.00838926174496644
ENSG00000117448	AKR1A1	0.00816326530612245	0.0176991150442478	0	0	0	0	0.024390243902439	0	0	0.032258064516129	0	0.0625	0	0	0	0	0	0	0	0	0	0	0	0	0.00833333333333333
ENSG00000172543	CTSW	0.0116279069767442	0.0113636363636364	0	0	0	0	0.0476190476190476	0	0	0	0	0.0833333333333333	0	0	0	0	0	0	0	0	0	0	0	0	0.00831600831600832
ENSG00000147123	NDUFB11	0	0	0	0	0.1	0	0	0	0	0	0	0	0	0	0	0	0	0	0	0	0	0	0	0	0.008
ENSG00000140400	MAN2C1	0.00641025641025641	0.0225988700564972	0	0	0	0	0	0	0	0	0	0	0	0.0416666666666667	0	0	0	0	0.0526315789473684	0	0	0	0	0	0.00793650793650794
ENSG00000112312	GMNN	0.00699300699300699	0.00757575757575758	0	0	0	0.0294117647058824	0.0714285714285714	0	0	0	0	0.0769230769230769	0	0	0	0	0	0	0	0	0	0	0	0	0.00790513833992095
ENSG00000179988	PSTK	0.0157894736842105	0.0153846153846154	0	0.0204081632653061	0	0	0	0	0	0	0	0	0	0	0	0	0	0	0	0	0	0	0	0	0.00789473684210526
ENSG00000105323	HNRNPUL1	0	0.00712589073634204	0.0126050420168067	0.00512820512820513	0.00649350649350649	0.0145985401459854	0.0166666666666667	0.0277777777777778	0	0	0.0135135135135135	0.0196078431372549	0.0294117647058824	0	0	0	0	0	0	0	0	0.0277777777777778	0	0	0.00744805958447668
ENSG00000007312	CD79B	0	0	0	0	0	0	0	0	0	0	0	0	0	0	0	0	0.0357142857142857	0.0555555555555556	0	0	0.05	0.0909090909090909	0	0	0.0072463768115942
ENSG00000171865	RNASEH1	0.0158730158730159	0.0123456790123457	0	0	0.0136986301369863	0.0163934426229508	0	0	0	0	0	0	0	0	0	0	0	0	0	0	0	0	0	0	0.00717948717948718
ENSG00000134285	FKBP11	0.0087719298245614	0	0.0172413793103448	0	0	0	0	0	0	0	0	0.0714285714285714	0	0	0	0	0	0	0	0	0.0833333333333333	0	0	0	0.0071301247771836
ENSG00000132153	DHX30	0.00759013282732448	0.0078740157480315	0.00434782608695652	0	0.0153846153846154	0.00763358778625954	0	0.0338983050847458	0.0142857142857143	0.0227272727272727	0	0	0	0.0222222222222222	0	0	0	0	0	0	0	0	0	0	0.00706057227796358
ENSG00000170430	MGMT	0.00587371512481645	0.00700233411137046	0.00910746812386157	0.00764006791171477	0.0110921501706485	0.00542299349240781	0.00941619585687382	0.0058252427184466	0.00240963855421687	0.00255754475703325	0	0.0103359173126615	0.0157232704402516	0.00578034682080925	0.0128205128205128	0.0149253731343284	0.0029673590504451	0.0116279069767442	0.00387596899224806	0	0	0.00743494423791822	0	0.0217391304347826	0.00701262272089762
ENSG00000176170	SPHK1	0	0.0217391304347826	0.0125	0	0	0	0	0.0555555555555556	0	0	0	0	0	0	0	0	0	0	0	0	0	0	0	0	0.00696378830083565
ENSG00000095059	DHPS	0.00775193798449612	0.00684931506849315	0	0.0217391304347826	0.0172413793103448	0	0.04	0	0	0	0	0	0	0	0	0	0	0	0	0	0	0	0	0	0.0069060773480663
ENSG00000168970	JMJD7-PLA2G4B	0	0.0171232876712329	0	0.015625	0.00934579439252336	0	0	0	0	0	0	0.0571428571428571	0	0	0	0	0	0	0	0	0	0.05	0	0	0.00686641697877653
ENSG00000182179	UBA7	0.0181818181818182	0.0078125	0	0	0	0	0	0	0	0	0	0	0	0	0	0	0.111111111111111	0	0	0	0	0	0	0	0.00680272108843537
ENSG00000196954	CASP4	0	0	0	0	0.0277777777777778	0	0	0.0526315789473684	0	0	0	0	0	0	0	0	0	0.1	0	0	0.0833333333333333	0	0	0	0.0066815144766147
ENSG00000028839	TBPL1	0.00267379679144385	0.0192837465564738	0	0.00699300699300699	0.0168067226890756	0	0	0	0	0	0	0	0	0.0217391304347826	0.0277777777777778	0	0	0	0	0	0	0	0	0	0.00660569105691057
ENSG00000067225	PKM	0	0.0111524163568773	0	0	0	0	0.025	0	0	0.0285714285714286	0	0	0	0.0344827586206897	0	0	0.0769230769230769	0	0.0384615384615385	0	0	0.0588235294117647	0	0	0.00650618087182824
ENSG00000125734	GPR108	0.0120481927710843	0.00684931506849315	0.0136986301369863	0	0	0	0.0384615384615385	0	0	0	0	0	0	0	0	0	0	0	0	0	0	0	0	0	0.00629722921914358
ENSG00000134248	LAMTOR5	0.00757575757575758	0.00884955752212389	0	0.0212765957446809	0	0	0	0	0.04	0	0	0	0	0	0	0	0	0	0	0	0	0	0	0	0.00627943485086342
ENSG00000136059	VILL	0.0168067226890756	0	0	0	0	0.037037037037037	0	0	0	0	0	0.0434782608695652	0	0	0	0	0	0	0	0	0	0	0	0	0.00619469026548673
ENSG00000156531	PHF6	0.00488997555012225	0.00819672131147541	0	0	0	0	0	0	0	0	0.0483870967741936	0.025	0	0	0	0	0.0652173913043478	0	0	0	0	0	0	0	0.00618556701030928
ENSG00000116922	C1orf109	0.0119047619047619	0.0145985401459854	0	0.0185185185185185	0	0	0	0	0	0	0	0	0	0	0	0	0	0	0	0	0	0	0	0	0.00610500610500611
ENSG00000115657	ABCB6	0.0141843971631206	0.0121212121212121	0	0	0	0	0	0.0344827586206897	0	0	0	0	0	0	0	0	0	0	0	0	0	0	0	0	0.0060313630880579
ENSG00000042445	RETSAT	0.0196078431372549	0	0	0.0151515151515152	0	0	0	0	0	0.0625	0	0	0	0	0	0	0	0	0	0	0	0	0	0	0.00598802395209581
ENSG00000271605	MILR1	0	0	0	0	0	0	0	0	0.125	0.125	0	0	0	0	0	0	0	0	0	0	0	0	0	0	0.00598802395209581
ENSG00000146094	DOK3	0	0	0.0125	0	0	0	0.0555555555555556	0.05	0	0	0	0	0	0	0	0	0.0769230769230769	0	0	0	0	0	0	0	0.00593471810089021
ENSG00000086758	HUWE1	0	0.00372670807453416	0.00289855072463768	0	0.0229885057471264	0.00769230769230769	0.00699300699300699	0.00943396226415094	0.00961538461538462	0	0	0.0206185567010309	0	0.0136986301369863	0.0253164556962025	0	0.0119047619047619	0.015625	0	0.0327868852459016	0	0.0128205128205128	0	0	0.00590597684857075
ENSG00000165501	LRR1	0.0130434782608696	0	0	0	0.0434782608695652	0	0	0	0	0	0	0	0	0	0	0	0	0	0	0	0	0	0	0	0.00588235294117647
ENSG00000175567	UCP2	0	0.0132450331125828	0.0172413793103448	0	0	0	0	0.0416666666666667	0	0	0	0	0.0588235294117647	0	0	0	0	0	0	0	0	0	0	0	0.00586854460093897
ENSG00000130165	ELOF1	0.00613496932515337	0.00571428571428571	0	0	0.0147058823529412	0	0	0	0	0	0	0	0	0	0	0.0714285714285714	0	0	0.0833333333333333	0	0	0	0	0	0.0058343057176196
ENSG00000005381	MPO	0.0170454545454545	0	0	0	0.0196078431372549	0	0	0	0	0	0	0	0	0	0	0	0	0	0.0769230769230769	0	0	0	0	0	0.00582750582750583
ENSG00000184634	MED12	0.0121951219512195	0	0	0.0246913580246914	0	0	0	0	0	0	0	0	0	0	0	0	0	0	0	0	0	0.1	0	0	0.00572737686139748
ENSG00000122497	NBPF14	0.00360576923076923	0.00641025641025641	0.00689655172413793	0.0152091254752852	0.0043859649122807	0	0	0.0297029702970297	0.0106382978723404	0.0133333333333333	0	0.0126582278481013	0	0	0	0	0.0091743119266055	0	0	0	0	0	0	0	0.00567901234567901
ENSG00000040275	SPDL1	0.0136986301369863	0.00819672131147541	0.02	0	0	0	0	0	0	0	0	0	0	0	0	0	0	0	0	0	0	0	0	0	0.00564516129032258
ENSG00000168894	RNF181	0	0	0	0	0	0	0.0555555555555556	0	0	0	0	0	0	0	0	0.125	0	0	0	0	0	0	0	0	0.00561797752808989
ENSG00000243708	PLA2G4B	0	0.0136986301369863	0	0.015625	0.00934579439252336	0	0	0	0	0	0	0.0571428571428571	0	0	0	0	0	0	0	0	0	0	0	0	0.00561797752808989
ENSG00000100023	PPIL2	0.0111856823266219	0.0024390243902439	0	0.00719424460431655	0	0.018348623853211	0	0	0	0	0	0	0	0.0277777777777778	0	0.0285714285714286	0	0	0	0	0	0	0	0.0909090909090909	0.00555812876331635
ENSG00000099949	LZTR1	0.00403225806451613	0.0130434782608696	0	0	0.0133333333333333	0.0147058823529412	0.0212765957446809	0	0	0	0	0	0	0	0	0	0	0	0	0	0	0	0	0	0.00555114988104679
ENSG00000135924	DNAJB2	0	0.0144927536231884	0.0138888888888889	0	0	0	0	0	0	0	0	0.0625	0	0	0	0	0	0	0	0	0	0	0	0	0.00550206327372765
ENSG00000185909	KLHDC8B	0	0.0294117647058824	0	0	0	0	0	0	0	0	0	0	0	0	0	0	0	0	0	0	0	0	0	0	0.0054945054945055
ENSG00000175895	PLEKHF2	0.0112781954887218	0.00389105058365759	0	0.0208333333333333	0	0	0	0	0	0	0	0	0	0	0	0.0384615384615385	0	0	0	0	0.0384615384615385	0	0	0	0.00548320767649075
ENSG00000171298	GAA	0.003690036900369	0	0	0.0119047619047619	0.0121951219512195	0	0	0	0	0.0333333333333333	0.0526315789473684	0.0303030303030303	0	0	0	0	0	0	0	0	0	0.0555555555555556	0	0	0.00548159749412686
ENSG00000123810	B9D2	0.0123456790123457	0.0104712041884817	0	0	0.0144927536231884	0	0	0	0	0	0	0	0	0	0	0	0	0	0	0	0	0	0	0	0.00546448087431694
ENSG00000266967	AARSD1	0.00333333333333333	0.00347222222222222	0	0.0212765957446809	0	0.0125	0	0.0285714285714286	0	0	0.032258064516129	0	0	0.0256410256410256	0	0	0	0	0	0	0	0	0	0	0.00546116504854369
ENSG00000182866	LCK	0	0.00647948164146868	0.00833333333333333	0.00595238095238095	0	0.00649350649350649	0	0	0	0.0185185185185185	0	0.0212765957446809	0	0	0.0161290322580645	0.0285714285714286	0	0	0.024390243902439	0.0277777777777778	0	0	0	0	0.00541215653621982
ENSG00000248333	CDK11B	0.0077120822622108	0.00255102040816327	0.0114942528735632	0.00571428571428571	0.00719424460431655	0	0	0	0	0.0192307692307692	0	0	0.027027027027027	0	0	0	0	0.0357142857142857	0	0	0	0	0	0	0.0053921568627451
ENSG00000183624	HMCES	0.00892857142857143	0.00432900432900433	0	0	0.0169491525423729	0.0126582278481013	0	0	0	0	0.0227272727272727	0	0	0	0	0	0	0	0	0	0	0	0	0	0.0052790346907994
ENSG00000254413	CHKB-CPT1B	0.00735294117647059	0	0	0.0149253731343284	0	0	0	0	0	0	0	0	0	0	0.0526315789473684	0	0	0	0	0.0666666666666667	0	0	0	0	0.00524246395806029
ENSG00000123329	ARHGAP9	0	0.00854700854700855	0	0.0217391304347826	0	0	0	0	0.0454545454545455	0	0	0	0	0	0	0	0	0	0	0	0	0	0	0	0.00521739130434783
ENSG00000116691	MIIP	0	0.00584795321637427	0.010752688172043	0	0	0	0	0.037037037037037	0	0.0416666666666667	0	0	0	0	0	0	0	0	0	0.125	0	0	0	0	0.0051975051975052
ENSG00000196497	IPO4	0	0.0087719298245614	0	0	0.0689655172413793	0	0	0	0	0	0	0	0	0	0	0	0	0	0	0	0	0	0	0	0.00518134715025907
ENSG00000158050	DUSP2	0	0	0.0181818181818182	0	0.0147058823529412	0	0	0	0	0	0.1	0	0	0	0	0	0	0	0	0	0	0	0	0	0.00514579759862779
ENSG00000197948	FCHSD1	0	0.0110497237569061	0.0117647058823529	0	0	0.0222222222222222	0	0	0	0	0	0	0	0.0384615384615385	0	0	0	0	0	0	0	0	0	0	0.00510204081632653
ENSG00000153187	HNRNPU	0	0.0112359550561798	0	0	0.0294117647058824	0	0	0	0	0	0.032258064516129	0	0	0	0	0	0	0	0	0	0	0	0	0	0.00504032258064516
ENSG00000169877	AHSP	0	0.0273972602739726	0	0	0	0	0	0	0	0	0	0	0	0	0	0	0	0	0	0	0	0	0	0	0.00503778337531486
ENSG00000196507	TCEAL3	0.027027027027027	0	0	0	0	0	0	0	0	0	0	0	0	0	0	0	0	0	0	0	0	0	0	0	0.0050251256281407
ENSG00000166140	ZFYVE19	0.0178571428571429	0	0	0	0	0	0	0	0	0.1	0	0	0	0	0	0	0	0	0	0	0	0	0	0	0.00501672240802676
ENSG00000074582	BCS1L	0	0	0	0	0	0	0	0	0.0555555555555556	0	0	0	0	0	0	0.111111111111111	0	0	0	0	0	0	0	0	0.00498753117206983
ENSG00000164211	STARD4	0	0.0223880597014925	0	0	0	0	0	0	0	0	0	0	0	0	0	0	0	0.0625	0	0	0	0	0	0	0.00493827160493827
ENSG00000196415	PRTN3	0	0.0037593984962406	0.00763358778625954	0	0.0196078431372549	0	0	0.0217391304347826	0	0	0.0303030303030303	0	0	0	0	0	0	0.0384615384615385	0	0	0	0	0	0	0.00492264416315049
ENSG00000121053	EPX	0.00518134715025907	0.0104166666666667	0	0	0.0140845070422535	0	0.0333333333333333	0	0	0	0	0	0	0	0	0	0	0	0	0	0	0	0	0	0.00490677134445535
ENSG00000166340	TPP1	0	0.00819672131147541	0.0166666666666667	0	0	0	0	0	0	0	0	0	0	0	0	0	0	0	0	0	0.1	0	0	0	0.00490196078431373
ENSG00000125148	MT2A	0	0	0	0.0238095238095238	0	0	0	0	0	0.0588235294117647	0	0	0	0	0	0.0625	0	0	0	0	0	0	0	0	0.00487804878048781
ENSG00000168701	TMEM208	0.0113636363636364	0.0158730158730159	0	0	0	0	0	0	0	0	0	0	0	0	0	0	0	0	0	0	0	0	0	0	0.00485436893203884
ENSG00000258790	AL121594.1	0.0133333333333333	0	0	0	0	0	0	0	0	0	0	0	0	0	0	0	0.142857142857143	0	0	0	0	0	0	0	0.00485436893203884
ENSG00000135596	MICAL1	0.00367647058823529	0.00687285223367698	0.00704225352112676	0.00884955752212389	0	0.0123456790123457	0	0	0	0	0	0	0	0	0	0	0	0	0	0.032258064516129	0	0	0	0	0.00483759502418798
ENSG00000103496	STX4	0.00847457627118644	0.008	0	0	0.0196078431372549	0	0	0	0	0	0	0	0	0	0	0	0	0	0	0	0	0	0	0	0.00482315112540193
ENSG00000119772	DNMT3A	0.00983606557377049	0.00769230769230769	0.00218340611353712	0	0	0	0	0.00613496932515337	0	0.0065359477124183	0	0.0218978102189781	0	0	0	0	0	0	0.0108695652173913	0	0	0	0	0	0.00481455064194009
ENSG00000163918	RFC4	0.00403225806451613	0	0.00813008130081301	0	0.0114942528735632	0	0	0	0	0	0.0384615384615385	0	0	0.0454545454545455	0	0	0	0	0	0.0666666666666667	0	0	0	0	0.00480384307445957
ENSG00000092330	TINF2	0	0	0.03125	0	0	0	0	0	0	0	0	0	0	0	0	0	0	0.0769230769230769	0	0	0	0	0	0	0.00476190476190476
ENSG00000158062	UBXN11	0.00998003992015968	0.00228310502283105	0.00436681222707424	0.00526315789473684	0	0.00763358778625954	0.0114942528735632	0	0	0	0.0181818181818182	0	0	0	0	0	0	0	0	0	0	0	0.0384615384615385	0	0.00471142520612485
ENSG00000185515	BRCC3	0.00735294117647059	0.00823045267489712	0.0198019801980198	0	0	0	0	0	0	0	0	0	0	0	0	0	0	0	0	0	0	0	0	0	0.00469116497263487
ENSG00000083520	DIS3	0.0040650406504065	0.00760456273764259	0.0101010101010101	0	0.0190476190476191	0	0	0	0	0	0	0	0	0	0	0	0	0	0	0	0	0	0	0	0.00466562986003111
ENSG00000101608	MYL12A	0	0.0078740157480315	0	0	0.0204081632653061	0	0	0	0	0	0	0	0	0	0	0	0	0	0	0.111111111111111	0	0	0	0	0.00466562986003111
ENSG00000159496	RGL4	0.0143884892086331	0.0091743119266055	0	0	0	0	0	0	0	0	0	0	0	0	0	0	0	0	0	0	0	0	0	0	0.0046583850931677
ENSG00000175538	KCNE3	0	0	0.0256410256410256	0	0	0	0	0	0.0588235294117647	0	0	0	0	0	0	0	0	0	0	0	0	0	0	0	0.0046029919447641
ENSG00000112763	BTN2A1	0	0	0	0.0416666666666667	0.024390243902439	0	0	0	0	0	0	0	0	0	0	0	0	0	0	0	0	0	0	0	0.00454545454545455
ENSG00000166946	CCNDBP1	0	0.00980392156862745	0	0	0	0.027027027027027	0	0	0	0	0	0	0	0.0909090909090909	0	0	0	0	0	0	0	0	0	0	0.00453172205438067
ENSG00000066697	MSANTD3	0	0	0	0	0.0530973451327434	0	0	0	0	0	0	0	0	0	0	0	0	0	0	0	0	0	0	0	0.00446760982874162
ENSG00000108848	LUC7L3	0.0106837606837607	0	0	0.00606060606060606	0	0.00666666666666667	0.0101010101010101	0	0.024390243902439	0	0	0	0	0	0	0.0285714285714286	0	0	0	0	0	0	0	0	0.00446609825416159
ENSG00000281938	AC034228.3	0.0119047619047619	0	0.025	0	0	0	0	0	0	0	0	0	0	0	0	0	0	0	0	0	0	0	0	0	0.00446428571428571
ENSG00000188917	TRMT2B	0.00329489291598023	0.00220264317180617	0.00389105058365759	0.00512820512820513	0.00529100529100529	0.00854700854700855	0.00961538461538462	0	0.0298507462686567	0	0	0	0.0192307692307692	0	0	0	0	0	0	0	0	0.025	0	0	0.00438756855575868
ENSG00000154451	GBP5	0.0169491525423729	0.00869565217391304	0	0	0	0	0	0	0	0	0	0	0	0	0	0	0	0	0	0	0	0	0	0	0.0043859649122807
ENSG00000062582	MRPS24	0	0.0256410256410256	0	0	0	0	0	0	0	0	0	0	0	0	0	0	0	0	0	0	0	0	0	0	0.00434782608695652
ENSG00000143554	SLC27A3	0.00719424460431655	0.00854700854700855	0	0	0	0	0	0	0	0	0	0.0909090909090909	0	0	0	0	0	0	0	0	0	0	0	0	0.00432276657060519
ENSG00000079257	LXN	0.0227272727272727	0	0	0	0	0	0	0	0	0	0	0	0	0	0	0	0	0	0	0	0	0	0	0	0.00431034482758621
ENSG00000104671	DCTN6	0.0133928571428571	0	0	0	0	0	0.0204081632653061	0.0333333333333333	0	0	0	0	0	0	0	0	0	0	0	0	0	0	0	0	0.00429922613929493
ENSG00000160948	VPS28	0	0.0113636363636364	0.0131578947368421	0.0153846153846154	0	0	0	0	0	0	0	0	0	0	0	0	0	0	0	0	0	0	0	0	0.00429184549356223
ENSG00000159377	PSMB4	0	0	0	0.03125	0	0	0	0	0	0	0	0	0	0.142857142857143	0	0	0	0	0	0	0	0	0	0	0.00428265524625268
ENSG00000139631	CSAD	0	0.00311526479750779	0.00714285714285714	0.0166666666666667	0.0176991150442478	0	0	0	0	0	0	0	0	0	0	0	0.03125	0	0	0	0	0	0	0	0.0042501517911354
ENSG00000204472	AIF1	0.00694444444444444	0.0152671755725191	0	0	0	0	0	0	0	0	0	0	0	0	0	0	0	0	0	0	0	0	0	0	0.00424929178470255
ENSG00000198851	CD3E	0	0.0078125	0	0	0	0	0	0	0	0	0	0	0	0	0	0	0	0	0	0.117647058823529	0	0	0	0	0.00423131170662906
ENSG00000239839	DEFA3	0.00900900900900901	0	0	0	0	0	0	0	0	0	0	0	0.025	0	0	0	0	0	0	0.0714285714285714	0.0476190476190476	0	0	0	0.00419111483654652
ENSG00000162231	NXF1	0	0.00602409638554217	0	0.0188679245283019	0	0	0	0	0	0	0	0.0454545454545455	0	0	0.0666666666666667	0	0	0	0	0	0	0	0	0	0.00418848167539267
ENSG00000007202	KIAA0100	0.00363636363636364	0.00386100386100386	0	0	0.0185185185185185	0	0	0	0	0	0	0	0	0	0.0714285714285714	0	0	0	0	0	0	0	0	0	0.00418410041841004
ENSG00000112576	CCND3	0.00746268656716418	0.00925925925925926	0	0.0232558139534884	0	0	0	0	0	0	0	0	0	0	0	0	0	0	0	0	0	0	0	0	0.00417246175243394
ENSG00000156587	UBE2L6	0.00495049504950495	0	0	0.0126582278481013	0	0.0256410256410256	0	0	0	0.0555555555555556	0	0	0	0	0	0	0	0	0	0	0	0	0	0	0.004149377593361
ENSG00000172175	MALT1	0	0	0	0.00320512820512821	0.0424528301886792	0	0.00714285714285714	0	0	0.04	0	0	0	0	0.0181818181818182	0	0	0	0	0	0	0	0	0	0.00414185865907326
ENSG00000124155	PIGT	0	0.00699300699300699	0.0151515151515152	0	0	0	0	0	0	0	0	0	0	0	0.0588235294117647	0	0	0	0	0	0	0	0	0	0.00413793103448276
ENSG00000110719	TCIRG1	0	0	0.0078740157480315	0.0126582278481013	0.0128205128205128	0	0	0	0	0	0	0.0344827586206897	0	0	0	0	0	0	0	0.0166666666666667	0	0	0	0	0.00409836065573771
ENSG00000205560	CPT1B	0.00769230769230769	0	0	0	0	0	0	0	0	0	0	0	0	0	0.0526315789473684	0	0	0	0	0.0714285714285714	0	0	0	0	0.0040595399188092
ENSG00000125445	MRPS7	0	0.00704225352112676	0	0	0	0.0188679245283019	0	0	0	0	0	0	0	0	0	0	0	0	0	0.0769230769230769	0	0	0	0	0.00405405405405405
ENSG00000185158	LRRC37B	0.00303951367781155	0.0119047619047619	0	0	0	0	0.0153846153846154	0	0	0	0.0175438596491228	0	0	0	0	0	0	0	0	0	0	0	0	0	0.00395703787450537
ENSG00000185340	GAS2L1	0	0.0134228187919463	0.0126582278481013	0	0	0	0	0	0	0	0	0	0	0	0	0	0	0	0	0	0	0	0	0	0.00387596899224806
ENSG00000152133	GPATCH11	0.00625	0	0	0	0	0.0238095238095238	0	0	0	0	0	0.0588235294117647	0	0	0	0	0	0	0	0	0	0	0	0	0.00387096774193548
ENSG00000077721	UBE2A	0	0	0	0	0	0	0	0	0	0	0	0	0	0	0	0	0	0	0	0	0.0769230769230769	0.111111111111111	0	0	0.00385356454720617
ENSG00000172590	MRPL52	0.00515463917525773	0	0	0.015625	0	0	0	0	0	0	0	0	0	0	0	0.0714285714285714	0	0	0	0	0	0	0	0	0.00384615384615385
ENSG00000173511	VEGFB	0.00746268656716418	0.00409836065573771	0	0.0120481927710843	0.0117647058823529	0	0	0	0	0	0	0	0	0	0	0	0	0	0	0	0	0	0	0	0.00377643504531722
ENSG00000183337	BCOR	0.00232558139534884	0.0146627565982405	0	0	0	0	0	0	0	0	0.0192307692307692	0	0	0	0	0	0	0	0.0217391304347826	0	0	0	0	0	0.00376470588235294
ENSG00000174446	SNAPC5	0.00613496932515337	0.00657894736842105	0	0	0	0.02	0	0	0	0	0	0	0	0	0	0	0	0	0	0	0	0	0	0	0.00375469336670839
ENSG00000149929	HIRIP3	0	0.010989010989011	0	0	0	0	0	0	0	0.125	0	0	0	0	0	0	0	0	0	0	0	0	0	0	0.00375234521575985
ENSG00000164938	TP53INP1	0.0040650406504065	0.00434782608695652	0	0	0	0.012987012987013	0	0	0	0	0.0263157894736842	0	0	0	0	0	0	0	0.0454545454545455	0	0	0	0	0	0.00374251497005988
ENSG00000038002	AGA	0	0	0	0	0.0181818181818182	0	0	0	0	0	0.05	0	0	0	0	0.0666666666666667	0	0	0	0	0	0	0	0	0.0037359900373599
ENSG00000127616	SMARCA4	0.00181488203266788	0.00394477317554241	0.011826544021025	0.00173611111111111	0	0.00477326968973747	0.00687285223367698	0.00452488687782806	0	0.004739336492891	0	0	0.0136054421768707	0	0	0	0	0.005	0.0099009900990099	0	0	0.0192307692307692	0	0	0.00371613521937185
ENSG00000104886	PLEKHJ1	0.0131578947368421	0.0072992700729927	0	0	0	0	0	0	0	0	0	0	0	0	0	0	0	0	0	0	0	0	0	0	0.00369913686806412
ENSG00000099899	TRMT2A	0.0062111801242236	0	0	0	0	0.0208333333333333	0	0	0	0	0	0	0	0	0	0	0	0	0	0.1	0	0	0	0	0.003690036900369
ENSG00000142186	SCYL1	0	0.00892857142857143	0	0.00900900900900901	0	0.0175438596491228	0	0	0	0	0	0	0	0	0	0.032258064516129	0	0	0	0	0	0	0	0	0.00367647058823529
ENSG00000268500	AC018755.2	0	0.0101010101010101	0	0	0	0	0	0	0	0	0.111111111111111	0	0	0	0	0	0	0	0	0	0	0	0	0	0.00367647058823529
ENSG00000080822	CLDND1	0.00980392156862745	0.0108695652173913	0	0	0	0	0	0	0	0	0	0	0	0	0	0	0	0	0	0	0	0	0	0	0.0036697247706422
ENSG00000169241	SLC50A1	0	0	0	0	0	0	0.0769230769230769	0.0909090909090909	0	0	0	0	0	0	0	0	0	0	0	0	0	0	0	0	0.00364963503649635
ENSG00000101972	STAG2	0.00929899856938484	0.00358166189111748	0.00144092219020173	0	0	0	0.00520833333333333	0.00636942675159236	0	0	0	0.0141843971631206	0	0.00598802395209581	0	0.00840336134453782	0	0	0	0	0	0	0	0	0.00360802424592293
ENSG00000026103	FAS	0	0	0	0	0	0	0	0	0	0.0416666666666667	0	0	0	0	0	0	0	0	0	0	0.0555555555555556	0.05	0.111111111111111	0	0.0036068530207394
ENSG00000152332	UHMK1	0.00641025641025641	0	0	0.00719424460431655	0	0	0.0350877192982456	0	0	0	0	0	0	0	0	0	0	0	0.032258064516129	0	0	0	0	0	0.00360144057623049
ENSG00000117632	STMN1	0.00869565217391304	0	0	0	0	0	0	0	0	0.0294117647058824	0.037037037037037	0	0	0	0	0	0	0	0	0	0	0	0	0	0.0035810205908684
ENSG00000183323	CCDC125	0.00213675213675214	0.0050125313283208	0.0054945054945055	0	0.00649350649350649	0	0	0.0175438596491228	0	0.0227272727272727	0	0.0192307692307692	0	0	0	0	0	0	0	0	0	0	0	0	0.00356824264049955
ENSG00000132773	TOE1	0	0	0	0	0	0	0	0	0	0	0	0	0	0	0.0833333333333333	0	0	0	0	0	0	0	0.333333333333333	0	0.00355239786856128
ENSG00000183765	CHEK2	0.00487804878048781	0.00510204081632653	0.0040650406504065	0	0	0.00598802395209581	0	0	0	0	0	0.0289855072463768	0	0	0	0	0	0	0	0	0	0	0.0454545454545455	0	0.00354609929078014
ENSG00000112651	MRPL2	0	0.0168067226890756	0	0	0	0	0	0	0	0	0	0	0	0	0	0	0	0	0	0	0	0	0	0	0.00353982300884956
ENSG00000109736	MFSD10	0	0.00689655172413793	0	0	0	0	0	0	0.037037037037037	0	0	0	0	0	0	0	0	0	0	0	0	0.125	0	0	0.00350467289719626
ENSG00000164754	RAD21	0.00869565217391304	0	0	0	0.00694444444444444	0.00943396226415094	0	0	0	0	0	0	0	0	0	0	0	0	0.03125	0	0	0	0	0	0.00350467289719626
ENSG00000176896	TCEANC	0	0.015748031496063	0	0	0	0	0	0	0	0	0	0	0	0	0	0	0	0	0	0	0	0	0	0	0.00350262697022767
ENSG00000163728	TTC14	0	0.00833333333333333	0	0	0	0	0	0	0	0.0555555555555556	0	0	0	0	0	0	0	0	0	0	0	0	0	0	0.0034965034965035
ENSG00000186468	RPS23	0	0	0	0	0.0416666666666667	0	0	0	0	0	0	0	0	0	0	0	0	0	0	0	0	0	0	0	0.0034965034965035
ENSG00000239900	ADSL	0	0	0.0158730158730159	0	0.010989010989011	0.0138888888888889	0	0	0	0.03125	0	0	0	0	0	0	0	0	0	0	0	0	0	0	0.00348675034867504
ENSG00000111752	PHC1	0.00450450450450451	0	0	0.0112359550561798	0	0	0	0	0	0	0	0	0.05	0	0.0434782608695652	0	0	0	0	0	0	0	0	0	0.00345423143350605
ENSG00000107185	RGP1	0	0	0	0	0	0	0	0	0	0	0	0	0	0	0	0.0588235294117647	0	0	0	0	0	0.0909090909090909	0	0	0.00344827586206897
ENSG00000176978	DPP7	0.00510204081632653	0	0	0	0.0138888888888889	0.0172413793103448	0	0	0	0	0	0	0	0	0	0	0	0.0454545454545455	0	0	0	0	0	0	0.00343938091143594
ENSG00000100612	DHRS7	0	0.00632911392405063	0.00454545454545455	0	0	0.0104166666666667	0	0	0	0.05	0	0	0	0	0	0	0	0	0	0.0357142857142857	0	0	0	0	0.00343839541547278
ENSG00000128699	ORMDL1	0.00523560209424084	0.0125786163522013	0	0	0	0	0	0	0	0	0	0	0	0	0	0	0	0	0	0	0	0	0	0	0.00342465753424658
ENSG00000198707	CEP290	0.00161812297734628	0	0.00350877192982456	0.00396825396825397	0.00873362445414847	0	0	0	0	0	0	0.0136986301369863	0	0.028169014084507	0.0140845070422535	0	0	0.027027027027027	0	0	0.0172413793103448	0	0	0	0.00341827221876942
ENSG00000024862	CCDC28A	0.00628930817610063	0.00555555555555556	0	0	0	0.0192307692307692	0	0	0	0	0	0	0	0	0	0	0	0	0	0	0	0	0	0	0.00341296928327645
ENSG00000163931	TKT	0	0.01171875	0	0	0	0	0.0169491525423729	0	0	0	0	0	0	0	0	0	0.04	0	0	0	0	0	0	0	0.00340599455040872
ENSG00000162613	FUBP1	0	0	0	0	0.0357142857142857	0	0	0	0	0.0232558139534884	0	0	0	0	0	0	0	0	0	0	0	0	0	0	0.0033921302578019
ENSG00000102409	BEX4	0	0	0	0	0	0	0	0	0	0	0	0	0	0	0.142857142857143	0	0	0	0	0	0	0	0	0	0.00338983050847458
ENSG00000067182	TNFRSF1A	0.00520833333333333	0	0.024390243902439	0	0	0	0	0	0	0	0	0	0	0	0	0	0	0	0	0	0	0	0	0	0.00336322869955157
ENSG00000100938	GMPR2	0	0	0.02	0	0	0	0	0	0	0	0	0.0769230769230769	0	0	0	0	0	0	0	0	0	0	0	0	0.0033500837520938
ENSG00000173531	MST1	0	0.0186915887850467	0	0	0	0	0	0	0	0	0	0	0	0	0	0	0	0	0	0	0	0	0	0	0.0033500837520938
ENSG00000105171	POP4	0	0	0	0	0.0161290322580645	0	0	0	0	0	0.0416666666666667	0	0	0.0476190476190476	0	0	0	0	0	0	0	0	0	0	0.00334075723830735
ENSG00000132781	MUTYH	0.00584795321637427	0.00628930817610063	0	0	0	0	0	0.0526315789473684	0	0	0	0	0	0	0	0	0	0	0	0	0	0	0	0	0.00334075723830735
ENSG00000126581	BECN1	0.00909090909090909	0.00862068965517241	0	0	0	0	0	0	0	0	0	0	0	0	0	0	0	0	0	0	0	0	0	0	0.00332778702163062
ENSG00000177600	RPLP2	0	0.00480769230769231	0.0072992700729927	0	0	0	0	0	0	0	0	0	0	0	0	0.0714285714285714	0	0	0	0	0	0	0	0	0.0033112582781457
ENSG00000155100	OTUD6B	0	0.00581395348837209	0	0.0172413793103448	0	0	0	0	0	0	0	0	0	0	0.0526315789473684	0	0	0	0	0	0	0	0	0	0.0033003300330033
ENSG00000012223	LTF	0.00337837837837838	0.0037593984962406	0	0	0.0102040816326531	0	0.0175438596491228	0	0	0	0	0.0333333333333333	0	0	0	0	0	0	0	0	0	0	0	0	0.00329380764163373
ENSG00000161265	U2AF1L4	0.00943396226415094	0	0	0	0	0	0	0	0	0	0	0	0	0	0	0	0	0	0	0	0	0	0.5	0	0.00328407224958949
ENSG00000185813	PCYT2	0.00555555555555556	0	0	0.0161290322580645	0	0	0.0303030303030303	0	0	0	0	0	0	0	0	0	0	0	0	0	0	0	0	0	0.00326086956521739
ENSG00000144306	SCRN3	0	0.00946372239747634	0	0	0	0.0106382978723404	0	0.0208333333333333	0	0	0	0	0	0	0	0	0.0178571428571429	0	0	0	0	0	0	0	0.0032555615843733
ENSG00000174851	YIF1A	0	0.0176991150442478	0	0	0	0	0	0	0	0	0	0	0	0	0	0	0	0	0	0	0	0	0	0	0.0032520325203252
ENSG00000186470	BTN3A2	0.00806451612903226	0	0.00862068965517241	0	0	0	0	0	0	0	0	0	0	0	0	0	0	0	0	0	0.0344827586206897	0	0	0	0.00324939073923639
ENSG00000084110	HAL	0.00371747211895911	0.00452488687782806	0	0	0	0	0	0	0.025	0	0	0	0	0	0	0	0	0	0.0909090909090909	0	0	0	0	0	0.00322841000807103
ENSG00000124459	ZNF45	0	0.0132450331125828	0	0	0	0	0	0	0	0.03125	0	0	0	0	0	0	0	0	0	0	0	0	0	0	0.00320855614973262
ENSG00000156983	BRPF1	0	0	0	0.0128205128205128	0	0.0178571428571429	0	0	0	0	0	0	0	0	0	0.0625	0	0	0	0	0	0	0	0	0.00320855614973262
ENSG00000203326	ZNF525	0.00934579439252336	0	0	0	0.00943396226415094	0	0	0	0	0	0	0	0	0.037037037037037	0	0	0	0	0	0	0	0	0	0	0.00319284802043423
ENSG00000064687	ABCA7	0.00122399020807834	0.00110132158590308	0	0.00806451612903226	0	0.00409836065573771	0.00529100529100529	0	0.00793650793650794	0.0102040816326531	0	0	0.012987012987013	0	0	0.0196078431372549	0	0.0133333333333333	0.0172413793103448	0	0.0135135135135135	0	0	0	0.0031901318587835
ENSG00000196247	ZNF107	0.0026246719160105	0.00546448087431694	0.00520833333333333	0	0	0.0103092783505155	0.0169491525423729	0	0	0	0	0	0	0	0	0	0	0	0	0	0	0	0	0	0.00318640467339352
ENSG00000077420	APBB1IP	0.00427872860635697	0.00137551581843191	0.00241837968561064	0.00208768267223382	0	0.00273224043715847	0.00749063670411985	0	0.0113636363636364	0.0160427807486631	0	0.00680272108843537	0.015748031496063	0	0	0	0	0	0.00892857142857143	0	0.00746268656716418	0	0	0	0.0031798524548461
ENSG00000130175	PRKCSH	0.00816326530612245	0.00446428571428571	0	0	0	0	0	0	0	0	0	0	0	0	0	0	0.0526315789473684	0	0	0	0	0	0	0	0.00316706254948535
ENSG00000119013	NDUFB3	0	0	0	0.0149253731343284	0	0	0	0	0.0256410256410256	0.0416666666666667	0	0	0	0	0	0	0	0	0	0	0	0	0	0	0.00315789473684211
ENSG00000129566	TEP1	0.00441501103752759	0	0	0.0112994350282486	0.00775193798449612	0.00900900900900901	0	0	0	0	0	0	0.024390243902439	0	0	0	0	0	0	0	0	0	0	0	0.00314889788573999
ENSG00000104689	TNFRSF10A	0.0072463768115942	0.00760456273764259	0	0	0	0	0.0166666666666667	0	0	0	0	0	0	0	0	0	0	0	0	0	0	0	0	0	0.00314861460957179
ENSG00000175455	CCDC14	0.00954653937947494	0	0	0	0	0	0.0158730158730159	0	0	0	0	0	0	0	0	0	0.0277777777777778	0	0	0	0	0	0	0	0.00313971742543171
ENSG00000167548	KMT2D	0.0024390243902439	0	0	0.00675675675675676	0	0	0	0	0	0	0	0	0.0175438596491228	0	0	0	0.0153846153846154	0	0	0	0.025	0	0	0	0.00313620071684588
ENSG00000132950	ZMYM5	0.00326797385620915	0.00348432055749129	0	0	0	0.0105263157894737	0.015625	0	0	0	0	0	0	0	0	0	0	0	0	0.0416666666666667	0	0	0	0	0.00313087038196619
ENSG00000082641	NFE2L1	0	0	0	0	0.0166666666666667	0	0	0	0	0	0	0	0	0.117647058823529	0	0	0	0	0	0	0	0	0	0	0.00311526479750779
ENSG00000137171	KLC4	0.00552486187845304	0	0	0	0	0	0	0	0.04	0	0	0	0	0	0	0	0.0384615384615385	0	0	0	0	0	0	0	0.00311526479750779
ENSG00000213523	SRA1	0	0.0163934426229508	0	0	0	0	0	0	0	0	0	0	0	0	0	0	0	0	0	0	0	0	0	0	0.0031104199066874
ENSG00000129968	ABHD17A	0	0	0.0143884892086331	0.0102040816326531	0	0	0	0	0	0	0	0.0238095238095238	0	0	0	0	0	0	0	0	0	0	0	0	0.00310318076027929
ENSG00000103174	NAGPA	0	0.00574712643678161	0	0.0142857142857143	0	0.0188679245283019	0	0	0	0	0	0	0	0	0	0	0	0	0	0	0	0	0	0	0.00309597523219814
ENSG00000102103	PQBP1	0	0	0	0	0.0384615384615385	0	0	0	0	0	0	0	0	0	0	0	0	0	0	0	0	0	0	0	0.00308641975308642
ENSG00000106628	POLD2	0.00746268656716418	0	0	0	0	0	0	0.0833333333333333	0	0	0	0	0	0	0	0	0	0	0	0	0	0	0	0	0.00308166409861325
ENSG00000243147	MRPL33	0	0	0	0	0	0	0	0	0	0.0588235294117647	0	0	0	0	0	0	0	0	0	0.111111111111111	0	0	0	0	0.00307219662058372
ENSG00000178035	IMPDH2	0	0.00578034682080925	0.0101010101010101	0	0	0	0	0	0	0	0	0	0	0	0	0	0	0	0	0	0	0	0.125	0	0.00307062436028659
ENSG00000092871	RFFL	0	0.00813008130081301	0.0031055900621118	0.00480769230769231	0	0	0	0	0.0112359550561798	0	0	0	0	0	0.0196078431372549	0	0	0	0	0	0.0192307692307692	0	0	0	0.00306278713629403
ENSG00000168237	GLYCTK	0.00813008130081301	0	0.0128205128205128	0	0	0	0	0	0	0	0	0	0	0	0	0	0	0	0	0	0	0	0	0	0.00306278713629403
ENSG00000151806	GUF1	0	0.00617283950617284	0	0	0	0.0212765957446809	0	0	0	0	0.025	0	0	0	0	0	0	0	0	0	0	0	0	0	0.00306122448979592
ENSG00000165678	GHITM	0	0.00555555555555556	0.010752688172043	0	0	0	0	0.0434782608695652	0	0	0	0	0	0	0	0	0	0	0	0	0	0	0	0	0.00305810397553517
ENSG00000183010	PYCR1	0.0155038759689922	0	0	0	0	0	0	0	0	0	0	0	0	0	0	0	0	0	0	0	0	0	0	0	0.00305810397553517
ENSG00000117394	SLC2A1	0	0.00993377483443709	0.0141843971631206	0	0	0	0	0	0	0	0	0	0	0	0	0	0	0	0	0	0	0	0	0	0.0030543677458766
ENSG00000123064	DDX54	0	0.00334448160535117	0	0.00833333333333333	0.00892857142857143	0.012987012987013	0	0	0	0	0	0	0	0	0	0	0.0303030303030303	0	0	0	0	0	0	0	0.0030543677458766
ENSG00000158435	CNOT11	0	0	0.0103092783505155	0	0	0	0	0	0	0	0	0	0	0	0	0.0476190476190476	0.0454545454545455	0	0	0	0	0	0	0	0.00304568527918782
ENSG00000032444	PNPLA6	0.00664451827242525	0	0	0	0.00826446280991736	0	0.0163934426229508	0	0	0	0	0	0	0	0	0	0	0	0	0.0454545454545455	0	0	0	0	0.00304506699147381
ENSG00000136247	ZDHHC4	0.0116731517509728	0.00413223140495868	0	0	0	0	0	0	0	0	0	0	0	0	0	0	0	0	0	0	0	0	0	0	0.00303720577069096
ENSG00000108179	PPIF	0	0.008	0	0	0	0	0	0	0	0	0	0	0	0	0	0	0	0	0	0.0909090909090909	0	0	0	0	0.00300751879699248
ENSG00000183258	DDX41	0	0	0	0.0540540540540541	0	0	0	0	0	0	0	0	0	0	0	0	0	0	0	0	0	0	0	0	0.00298953662182362
ENSG00000163257	DCAF16	0.0091743119266055	0	0	0	0	0.02	0	0	0	0	0	0	0	0	0	0	0	0	0	0	0	0	0	0	0.0029585798816568
ENSG00000167792	NDUFV1	0	0	0	0.0212765957446809	0	0	0	0	0	0	0	0	0	0	0	0	0.1	0	0	0	0	0	0	0	0.0029585798816568
ENSG00000168010	ATG16L2	0	0	0.00934579439252336	0.0142857142857143	0	0	0	0	0.0454545454545455	0	0	0	0	0	0	0	0	0	0	0	0	0	0	0	0.00294406280667321
ENSG00000213614	HEXA	0.00373134328358209	0.0040650406504065	0	0	0.00980392156862745	0.0153846153846154	0	0	0	0	0	0	0	0	0	0	0	0	0	0	0	0	0	0	0.00294334069168506
ENSG00000116898	MRPS15	0	0.00847457627118644	0	0	0	0	0	0	0	0	0	0	0	0	0	0.04	0	0	0	0	0	0	0	0	0.00293255131964809
ENSG00000119688	ABCD4	0.0116959064327485	0	0	0	0	0	0	0	0	0	0	0	0	0	0	0	0	0	0	0	0	0.05	0	0	0.00292682926829268
ENSG00000185808	PIGP	0	0	0	0	0.0408163265306122	0	0	0	0	0	0	0	0	0	0	0	0	0	0	0	0	0	0	0	0.00292397660818713
ENSG00000198951	NAGA	0	0	0.0238095238095238	0.0121951219512195	0	0	0	0	0	0	0	0	0	0	0	0	0	0	0	0	0	0	0	0	0.00292112950340798
ENSG00000089820	ARHGAP4	0	0	0	0	0	0	0	0	0	0	0	0	0.0909090909090909	0.0454545454545455	0	0	0	0	0	0	0	0	0	0	0.00291828793774319
ENSG00000241106	HLA-DOB	0	0	0	0	0	0	0	0	0	0	0	0	0	0	0	0	0.0666666666666667	0	0	0	0	0	0	0	0.00291545189504373
ENSG00000111364	DDX55	0.0054945054945055	0	0	0	0	0	0.0333333333333333	0.0344827586206897	0	0	0	0	0	0	0	0	0	0	0	0	0	0	0	0	0.00288184438040346
ENSG00000124469	CEACAM8	0	0.00546448087431694	0	0	0	0	0	0	0	0	0	0	0	0	0	0	0	0	0.0416666666666667	0	0.0769230769230769	0	0	0	0.0028735632183908
ENSG00000145912	NHP2	0	0.00694444444444444	0.0158730158730159	0	0	0	0	0	0	0	0	0	0	0	0	0	0	0	0	0	0	0	0	0	0.0028735632183908
ENSG00000204536	CCHCR1	0.00699300699300699	0.00429184549356223	0	0	0	0	0.0232558139534884	0	0	0	0	0	0	0	0	0	0	0	0	0	0	0	0	0	0.00287081339712919
ENSG00000023734	STRAP	0	0	0	0.0128205128205128	0.0140845070422535	0	0	0	0	0	0.0344827586206897	0	0	0	0	0	0	0	0	0	0	0	0	0	0.00286532951289398
ENSG00000136286	MYO1G	0.004739336492891	0.00552486187845304	0	0.0125	0	0	0	0	0	0	0	0	0	0	0	0	0	0	0	0	0	0	0	0	0.00286259541984733
ENSG00000132406	TMEM128	0	0.0100502512562814	0	0	0	0	0	0	0	0	0	0	0	0	0	0.0555555555555556	0	0	0	0	0	0	0	0	0.00285986653956149
ENSG00000101199	ARFGAP1	0.00743494423791822	0.00409836065573771	0	0	0.0105263157894737	0	0	0	0	0	0	0	0	0	0	0	0	0	0	0	0	0	0	0	0.00284495021337127
ENSG00000180353	HCLS1	0.00735294117647059	0	0.00714285714285714	0	0	0.010752688172043	0	0	0	0	0	0	0	0	0	0	0	0	0	0	0	0	0	0	0.00284292821606254
ENSG00000100889	PCK2	0	0	0	0	0.0487804878048781	0	0	0	0	0	0	0	0	0	0	0	0	0	0	0	0	0	0	0	0.00282885431400283
ENSG00000163734	CXCL3	0.0161290322580645	0	0	0	0	0	0	0	0	0	0	0	0	0	0	0	0	0	0	0	0	0	0	0	0.0028169014084507
ENSG00000137070	IL11RA	0	0	0	0.0144927536231884	0	0	0	0	0	0	0	0	0	0	0	0	0	0	0	0.0909090909090909	0	0	0	0	0.00281293952180028
ENSG00000100985	MMP9	0	0	0.015625	0	0	0	0	0	0	0	0	0	0	0	0	0	0	0	0.0833333333333333	0	0	0	0	0	0.00280898876404494
ENSG00000091651	ORC6	0.00696864111498258	0.00398406374501992	0	0	0	0	0.0188679245283019	0	0	0	0	0	0	0	0	0	0	0	0	0	0	0	0	0	0.00280701754385965
ENSG00000117318	ID3	0	0	0	0	0	0	0	0	0	0	0	0	0	0	0	0	0.0512820512820513	0	0	0	0	0	0	0	0.00280504908835905
ENSG00000143416	SELENBP1	0	0.00763358778625954	0	0	0	0	0	0	0	0	0	0	0.0666666666666667	0	0	0	0	0	0	0	0	0	0	0	0.00280504908835905
ENSG00000197912	SPG7	0.00291545189504373	0.00431654676258993	0.00315457413249211	0	0	0	0.00819672131147541	0	0	0.0105263157894737	0	0	0	0	0	0	0.0217391304347826	0.0172413793103448	0	0	0	0	0	0	0.00280033604032484
ENSG00000108825	PTGES3L-AARSD1	0.00425531914893617	0.00223214285714286	0	0.0138248847926267	0	0	0	0.0188679245283019	0	0	0	0	0	0	0	0	0	0	0	0	0	0	0	0	0.00279776179056755
ENSG00000102225	CDK16	0.0126582278481013	0	0	0	0	0	0	0	0	0	0	0	0	0	0	0	0	0	0	0	0	0	0	0	0.00279329608938548
ENSG00000154640	BTG3	0	0.00483091787439614	0	0	0	0	0.0303030303030303	0	0	0	0	0	0	0	0	0	0.0434782608695652	0	0	0	0	0	0	0	0.00279329608938548
ENSG00000174125	TLR1	0.00675675675675676	0.00694444444444444	0	0	0	0	0	0	0	0	0	0	0	0	0	0	0	0	0	0	0	0	0	0	0.00279329608938548
ENSG00000126522	ASL	0.00495049504950495	0	0.0106382978723404	0	0.0131578947368421	0	0	0	0	0	0	0	0	0	0	0	0	0	0	0	0	0	0	0	0.00278551532033426
ENSG00000243207	PPAN-P2RY11	0	0	0	0	0	0	0	0	0	0.0434782608695652	0.0357142857142857	0.032258064516129	0	0	0	0	0	0	0	0	0	0	0	0	0.00277520814061055
ENSG00000130810	PPAN	0	0	0	0	0	0	0	0	0	0.0416666666666667	0.0344827586206897	0.032258064516129	0	0	0	0	0	0	0	0	0	0	0	0	0.00276497695852535
ENSG00000068079	IFI35	0.00892857142857143	0	0	0	0	0	0.0344827586206897	0	0	0	0	0	0	0	0	0	0	0	0	0	0	0	0	0	0.00276243093922652
ENSG00000076944	STXBP2	0.00355871886120996	0	0	0.00952380952380953	0	0	0	0	0.032258064516129	0	0	0	0	0	0	0.0416666666666667	0	0	0	0	0	0	0	0	0.00276243093922652
ENSG00000139291	TMEM19	0.00462962962962963	0	0	0	0	0.0158730158730159	0.0285714285714286	0	0	0	0	0	0	0	0	0	0	0	0	0	0	0	0	0	0.00276243093922652
ENSG00000174720	LARP7	0.00458715596330275	0	0	0	0	0.0185185185185185	0	0	0	0	0	0.0434782608695652	0	0	0	0	0	0	0	0	0	0	0	0	0.00276243093922652
ENSG00000105369	CD79A	0	0	0	0	0	0	0	0	0	0	0	0	0.166666666666667	0	0	0	0	0.0714285714285714	0	0	0	0	0	0	0.00275862068965517
ENSG00000023330	ALAS1	0	0	0	0.0135135135135135	0	0	0	0	0	0	0	0	0	0.0588235294117647	0	0	0	0	0.05	0	0	0	0	0	0.00275482093663912
ENSG00000160055	TMEM234	0	0.00662251655629139	0	0	0	0	0	0	0	0	0	0	0	0	0	0	0	0	0	0	0	0	0	0.25	0.00275103163686382
ENSG00000196188	CTSE	0	0.00662251655629139	0	0	0	0	0	0	0.0588235294117647	0	0	0	0	0	0	0	0	0	0	0	0	0	0	0	0.00274725274725275
ENSG00000006282	SPATA20	0	0	0	0.0178571428571429	0.0212765957446809	0	0	0	0	0	0	0	0	0	0	0	0	0	0	0	0	0	0	0	0.00272108843537415
ENSG00000100448	CTSG	0.0153846153846154	0	0	0	0	0	0	0	0	0	0	0	0	0	0	0	0	0	0	0	0	0	0	0	0.0027027027027027
ENSG00000172893	DHCR7	0	0.00478468899521531	0.00952380952380953	0	0	0	0	0	0	0.0384615384615385	0	0	0	0	0	0	0	0	0	0	0	0	0	0	0.00269784172661871
ENSG00000141428	C18orf21	0.0158730158730159	0	0	0	0	0	0	0	0	0	0	0	0	0	0	0	0	0	0	0	0	0	0	0	0.00268817204301075
ENSG00000118513	MYB	0.00420168067226891	0.00481927710843374	0.00515463917525773	0	0	0	0	0	0.012987012987013	0	0	0	0	0	0	0	0	0	0	0	0	0	0	0	0.00268696820420958
ENSG00000108591	DRG2	0.00326797385620915	0	0	0	0	0	0.015625	0.0227272727272727	0	0	0	0	0	0	0	0	0	0.0476190476190476	0	0	0	0	0	0	0.00268456375838926
ENSG00000013288	MAN2B2	0.00436681222707424	0.00441826215022091	0	0	0.00427350427350427	0	0.00735294117647059	0.010989010989011	0	0.0108695652173913	0	0	0	0	0	0	0	0	0	0	0	0	0	0	0.00267952840300107
ENSG00000108523	RNF167	0	0.00757575757575758	0	0	0	0	0	0	0	0	0	0	0	0	0	0	0	0	0	0.125	0	0	0	0	0.00266311584553928
ENSG00000172059	KLF11	0.00630914826498423	0	0	0	0	0	0	0	0	0	0	0	0	0	0	0	0.0454545454545455	0	0	0	0.0476190476190476	0	0	0	0.00266311584553928
ENSG00000111615	KRR1	0.00719424460431655	0	0	0	0	0	0	0	0	0	0	0	0	0	0	0	0	0	0	0	0	0.0526315789473684	0	0	0.00265604249667995
ENSG00000166452	AKIP1	0.0065359477124183	0	0	0	0	0	0	0	0	0	0	0	0.0666666666666667	0	0	0	0	0	0	0	0	0	0	0	0.00265604249667995
ENSG00000123836	PFKFB2	0	0.00298507462686567	0.00598802395209581	0	0	0.00934579439252336	0.0133333333333333	0	0.0181818181818182	0	0	0	0	0	0	0	0	0	0	0	0	0	0	0	0.00265392781316348
ENSG00000106462	EZH2	0.00274348422496571	0.00274348422496571	0.002710027100271	0	0	0	0.00568181818181818	0	0	0	0.00763358778625954	0.0169491525423729	0	0	0	0.02	0	0	0	0	0	0	0	0	0.00265379975874548
ENSG00000035115	SH3YL1	0	0.00255102040816327	0	0.0112994350282486	0	0	0	0.0144927536231884	0	0.0169491525423729	0.0178571428571429	0	0	0	0	0	0	0	0	0	0	0	0	0	0.00265369305616984
ENSG00000127528	KLF2	0	0	0	0	0	0	0	0	0	0	0	0	0.0476190476190476	0	0	0	0	0	0	0	0	0.0434782608695652	0	0	0.00264200792602378
ENSG00000110200	ANAPC15	0	0.0128205128205128	0	0	0	0	0	0	0	0	0	0	0	0	0	0	0	0	0	0	0	0	0	0	0.00263157894736842
ENSG00000110046	ATG2A	0	0.00581395348837209	0.00526315789473684	0	0.0091743119266055	0.00884955752212389	0	0	0	0	0	0	0	0	0	0	0	0	0	0	0	0	0	0	0.00263019463440295
ENSG00000102265	TIMP1	0	0	0	0	0.03125	0	0	0	0	0	0	0	0	0	0	0	0	0	0	0	0	0	0	0	0.0026246719160105
ENSG00000125870	SNRPB2	0	0	0	0	0.0178571428571429	0	0	0	0	0	0.0434782608695652	0	0	0	0	0	0	0	0	0	0	0	0	0	0.00261780104712042
ENSG00000007255	TRAPPC6A	0.00440528634361234	0.00487804878048781	0	0	0	0	0	0	0	0	0	0.0333333333333333	0	0	0	0	0	0	0	0	0	0	0	0	0.00261324041811847
ENSG00000104907	TRMT1	0	0	0	0	0	0.0149253731343284	0	0	0	0.0689655172413793	0	0	0	0	0	0	0	0	0	0	0	0	0	0	0.00260642919200695
ENSG00000178691	SUZ12	0.00153374233128834	0.00156739811912226	0.00334448160535117	0.00404858299595142	0	0	0	0	0	0	0.0277777777777778	0.0116279069767442	0	0	0	0	0.0128205128205128	0	0	0	0	0	0	0	0.00260492040520984
ENSG00000183401	CCDC159	0.00269541778975741	0.00847457627118644	0.00588235294117647	0	0	0	0	0	0	0	0	0	0	0	0	0	0	0	0	0	0	0	0	0	0.00260010400416017
ENSG00000163660	CCNL1	0	0	0	0	0	0	0	0	0	0.0476190476190476	0.037037037037037	0	0	0	0	0	0	0	0	0	0	0	0	0	0.0025974025974026
ENSG00000170458	CD14	0.0142857142857143	0	0	0	0	0	0	0	0	0	0	0	0	0	0	0	0	0	0	0	0	0	0	0	0.00259067357512953
ENSG00000198223	CSF2RA	0.00149588631264024	0.00900225056264066	0	0	0	0	0.00769230769230769	0	0	0	0	0	0	0	0	0	0	0	0.0181818181818182	0	0	0	0	0	0.00258323765786452
ENSG00000182287	AP1S2	0	0	0	0	0	0	0	0	0.0454545454545455	0	0	0	0	0	0	0.0555555555555556	0	0	0	0	0	0	0	0	0.00257400257400257
ENSG00000160883	HK3	0	0.0037593984962406	0	0	0	0	0	0	0	0	0.0222222222222222	0.0285714285714286	0.0434782608695652	0	0	0	0	0	0	0	0	0	0	0	0.0025706940874036
ENSG00000186105	LRRC70	0	0.0142857142857143	0	0	0	0	0	0	0	0	0	0	0	0	0	0	0	0	0	0	0	0	0	0	0.0025706940874036
ENSG00000204410	MSH5	0.00836820083682008	0.00510204081632653	0	0	0	0	0	0	0	0	0	0	0	0	0	0	0	0	0	0	0	0	0	0	0.0025706940874036
ENSG00000229474	PATL2	0	0	0	0.0181818181818182	0	0	0	0	0	0.0434782608695652	0	0	0	0	0	0	0	0	0	0	0	0	0	0	0.00256410256410256
ENSG00000141644	MBD1	0.0116959064327485	0	0	0	0	0	0	0	0	0	0	0	0	0	0	0	0	0	0	0	0	0	0	0	0.00253485424588086
ENSG00000143621	ILF2	0	0	0	0	0	0	0	0	0	0.0555555555555556	0	0	0.0588235294117647	0	0	0	0	0	0	0	0	0	0	0	0.00253164556962025
ENSG00000172830	SSH3	0.00628930817610063	0.00793650793650794	0	0	0	0	0	0	0	0	0	0	0	0	0	0	0	0	0	0	0	0	0	0	0.00253164556962025
ENSG00000108828	VAT1	0	0	0.0133333333333333	0	0.0153846153846154	0	0	0	0	0	0	0	0	0	0	0	0	0	0	0	0	0	0	0	0.00252844500632111
ENSG00000137965	IFI44	0	0.0134228187919463	0	0	0	0	0	0	0	0	0	0	0	0	0	0	0	0	0	0	0	0	0	0	0.00252525252525253
ENSG00000223501	VPS52	0	0.00352112676056338	0	0	0	0.0114942528735632	0	0.0256410256410256	0	0	0	0	0	0	0	0	0	0.0416666666666667	0	0	0	0	0	0	0.00252047889098929
ENSG00000168496	FEN1	0	0	0	0	0	0.0357142857142857	0	0	0	0	0	0	0	0	0	0	0	0	0	0	0	0	0	0	0.00251889168765743
ENSG00000164062	APEH	0.00581395348837209	0.00694444444444444	0	0	0	0	0	0	0	0	0	0	0	0	0	0	0	0	0	0	0	0	0	0	0.00248138957816377
ENSG00000125995	ROMO1	0	0	0.037037037037037	0	0	0	0	0	0	0	0	0	0	0	0	0	0	0	0	0	0	0	0	0	0.00246913580246914
ENSG00000206127	GOLGA8O	0.00448430493273543	0	0	0	0	0	0	0	0	0	0.0416666666666667	0	0	0	0	0	0	0.0256410256410256	0	0	0	0	0	0	0.00245901639344262
ENSG00000278053	DDX52	0.00355871886120996	0	0	0.00763358778625954	0	0.0120481927710843	0	0	0	0	0	0.027027027027027	0	0	0	0	0	0	0	0	0	0	0	0	0.00245700245700246
ENSG00000103876	FAH	0.00664451827242525	0.00334448160535117	0	0	0	0	0	0	0	0	0	0	0	0	0	0	0	0	0	0.0416666666666667	0	0	0	0	0.00244947948560931
ENSG00000154473	BUB3	0	0.00571428571428571	0	0.0185185185185185	0	0	0	0	0	0	0	0	0	0	0	0	0	0	0	0	0	0	0	0	0.00244498777506113
ENSG00000164047	CAMP	0.0111111111111111	0	0	0	0	0	0	0	0	0	0	0	0	0	0	0	0	0	0	0	0	0	0	0	0.00244498777506113
ENSG00000143157	POGK	0	0	0	0	0	0	0	0	0	0	0	0	0.0454545454545455	0	0	0	0	0	0.111111111111111	0	0	0	0	0	0.0024390243902439
ENSG00000119682	AREL1	0.00173010380622837	0.00650759219088937	0.0037037037037037	0	0.00526315789473684	0	0	0	0	0	0	0	0	0.0161290322580645	0	0	0	0	0	0	0	0	0	0	0.00243478260869565
ENSG00000240972	MIF	0	0	0	0	0	0	0	0	0	0.166666666666667	0	0	0	0	0	0	0	0	0	0	0	0	0	0	0.00242718446601942
ENSG00000165934	CPSF2	0.00493827160493827	0.00252525252525253	0	0	0	0	0	0	0	0	0	0	0	0	0.0303030303030303	0	0	0	0	0.037037037037037	0	0	0	0	0.00242600679281902
ENSG00000092929	UNC13D	0	0	0	0	0.0133333333333333	0	0	0	0	0.0333333333333333	0	0	0	0	0	0	0	0.0344827586206897	0	0	0	0	0	0	0.00242522231204527
ENSG00000125520	SLC2A4RG	0	0	0	0	0	0	0	0.0217391304347826	0.025	0	0	0	0	0	0	0	0	0	0.0434782608695652	0	0	0	0	0	0.00241935483870968
ENSG00000204220	PFDN6	0	0	0.0222222222222222	0	0	0	0	0	0	0	0	0	0	0	0	0	0	0	0	0	0	0	0	0	0.00241545893719807
ENSG00000092020	PPP2R3C	0	0.00272479564032698	0	0.0072992700729927	0	0	0	0	0	0	0	0	0	0.0344827586206897	0	0	0	0	0	0	0	0.0434782608695652	0	0	0.0024140012070006
ENSG00000137288	UQCC2	0	0.00641025641025641	0	0	0	0	0	0	0	0	0	0	0	0	0	0	0	0	0.0833333333333333	0	0	0	0	0	0.00240384615384615
ENSG00000141232	TOB1	0	0	0	0	0	0	0	0	0.0333333333333333	0	0	0	0	0	0	0	0	0	0.166666666666667	0	0	0	0	0	0.00239520958083832
ENSG00000179218	CALR	0.00543478260869565	0	0	0	0	0	0	0	0	0	0	0	0	0	0	0	0.0714285714285714	0	0	0	0	0	0	0	0.00239520958083832
ENSG00000157873	TNFRSF14	0	0	0	0	0	0	0	0	0	0	0	0	0	0	0	0	0	0	0	0	0.0769230769230769	0	0	0	0.00239234449760766
ENSG00000213366	GSTM2	0	0.00657894736842105	0	0	0	0	0.0333333333333333	0	0	0	0	0	0	0	0	0	0	0	0	0	0	0	0	0	0.00239234449760766
ENSG00000132530	XAF1	0.00381679389312977	0.00418410041841004	0	0.0123456790123457	0	0	0	0	0	0	0	0	0	0	0	0	0	0	0	0	0	0	0	0	0.00237529691211401
ENSG00000185198	PRSS57	0.00873362445414847	0.00416666666666667	0	0	0	0	0	0	0	0	0	0	0	0	0	0	0	0	0	0	0	0	0	0	0.00236406619385343
ENSG00000105258	POLR2I	0	0	0	0	0	0	0	0	0	0	0	0	0	0	0	0	0	0	0.0769230769230769	0	0	0	0	0	0.00235849056603774
ENSG00000116741	RGS2	0	0	0	0	0	0	0	0	0	0	0.142857142857143	0	0	0	0	0	0	0	0	0	0	0	0	0	0.00235294117647059
ENSG00000285053	TBCE	0.00238095238095238	0.00254129606099111	0.00240384615384615	0.00632911392405063	0.004	0.00434782608695652	0	0	0.00934579439252336	0	0	0	0	0	0	0	0	0	0	0	0	0	0	0	0.00234852043212776
ENSG00000213186	TRIM59	0	0	0.0120481927710843	0	0	0.024390243902439	0	0	0	0	0	0	0	0	0	0	0	0	0	0	0	0	0	0	0.00234466588511137
ENSG00000102178	UBL4A	0.0128205128205128	0	0	0	0	0	0	0	0	0	0	0	0	0	0	0	0	0	0	0	0	0	0	0	0.00234192037470726
ENSG00000175334	BANF1	0	0	0	0	0	0	0	0	0	0	0	0	0	0	0	0	0.166666666666667	0	0	0	0	0	0	0	0.00234192037470726
ENSG00000142556	ZNF614	0	0	0	0	0	0	0	0	0	0.0769230769230769	0	0	0	0	0	0	0	0	0.0769230769230769	0	0	0	0	0	0.00233918128654971
ENSG00000132300	PTCD3	0.00307692307692308	0.0029585798816568	0	0	0	0	0	0	0	0	0.0232558139534884	0	0	0	0	0	0	0	0	0	0	0.0454545454545455	0	0	0.00231749710312862
ENSG00000180817	PPA1	0.00410677618069815	0	0	0	0.00546448087431694	0	0	0	0	0	0	0	0.0256410256410256	0	0	0.0181818181818182	0	0	0	0	0	0.0212765957446809	0	0	0.00231660231660232
ENSG00000078061	ARAF	0	0	0	0	0.0175438596491228	0	0	0	0	0	0	0	0	0	0	0	0	0	0	0	0.0909090909090909	0	0	0	0.0023121387283237
ENSG00000100568	VTI1B	0	0.0131578947368421	0	0	0	0	0	0	0	0	0	0	0	0	0	0	0	0	0	0	0	0	0	0	0.00230591852421214
ENSG00000149311	ATM	0.00205198358413133	0.002356637863315	0.00132978723404255	0.00761904761904762	0	0.00241545893719807	0	0	0	0.00505050505050505	0	0.00609756097560976	0	0.0145631067961165	0	0	0	0	0	0	0	0	0	0	0.00230289894337578
ENSG00000163739	CXCL1	0	0.0169491525423729	0	0	0	0	0	0	0	0	0	0	0	0	0	0	0	0	0	0	0	0	0	0	0.00229885057471264
ENSG00000197345	MRPL21	0	0	0	0.0140845070422535	0	0	0	0	0	0.037037037037037	0	0	0	0	0	0	0	0	0	0	0	0	0	0	0.0022883295194508
ENSG00000167004	PDIA3	0.00448430493273543	0	0	0.00925925925925926	0.0108695652173913	0	0	0	0	0	0	0	0	0	0	0	0	0	0	0	0	0	0	0	0.00228658536585366
ENSG00000094631	HDAC6	0.00641025641025641	0	0	0	0	0	0	0	0	0	0	0	0	0	0	0	0	0	0	0	0	0	0.125	0	0.00228571428571429
ENSG00000149091	DGKZ	0	0	0.00819672131147541	0	0.01	0	0	0	0.0294117647058824	0	0	0	0	0	0	0	0	0	0	0	0	0	0	0	0.00228136882129278
ENSG00000185033	SEMA4B	0	0	0	0	0.0075187969924812	0	0.0307692307692308	0	0	0	0	0	0	0	0	0.0294117647058824	0	0	0	0	0	0	0	0	0.00227272727272727
ENSG00000155438	NIFK	0	0	0.0114942528735632	0	0	0	0	0	0	0	0	0	0	0	0	0	0	0	0	0	0.0833333333333333	0	0	0	0.00226500566251416
ENSG00000136908	DPM2	0.0126582278481013	0	0	0	0	0	0	0	0	0	0	0	0	0	0	0	0	0	0	0	0	0	0	0	0.00225733634311512
ENSG00000172650	AGAP5	0	0.00409836065573771	0.00884955752212389	0	0	0	0	0	0.024390243902439	0	0	0	0	0	0	0	0	0	0	0	0	0	0	0	0.00225394440270473
ENSG00000108654	DDX5	0	0	0	0.0163934426229508	0.0131578947368421	0	0	0	0	0	0	0	0	0	0	0	0	0	0	0	0	0	0	0	0.00224971878515186
ENSG00000169592	INO80E	0.00641025641025641	0.00714285714285714	0	0	0	0	0	0	0	0	0	0	0	0	0	0	0	0	0	0	0	0	0	0	0.00224971878515186
ENSG00000162302	RPS6KA4	0.00625	0.00632911392405063	0	0	0	0	0	0	0	0	0	0	0	0	0	0	0	0	0	0	0	0	0	0	0.00223713646532438
ENSG00000136490	LIMD2	0.00558659217877095	0	0.0149253731343284	0	0	0	0	0	0	0	0	0	0	0	0	0	0	0	0	0	0	0	0	0	0.00223463687150838
ENSG00000110717	NDUFS8	0	0	0	0	0	0	0	0	0	0.0476190476190476	0	0.0625	0	0	0	0	0	0	0	0	0	0	0	0	0.0022271714922049
ENSG00000156384	SFR1	0	0	0	0	0.0303030303030303	0	0	0	0	0	0	0	0	0	0	0	0	0	0	0	0	0	0	0	0.0022271714922049
ENSG00000164081	TEX264	0.00816326530612245	0.004	0	0	0	0	0	0	0	0	0	0	0	0	0	0	0	0	0	0	0	0	0	0	0.00222551928783383
ENSG00000100116	GCAT	0	0.0102564102564103	0	0	0	0	0	0	0	0	0	0	0	0	0	0	0	0	0	0	0	0	0	0	0.00222222222222222
ENSG00000136404	TM6SF1	0.0040650406504065	0.00371747211895911	0.00980392156862745	0	0	0	0	0	0	0	0	0	0	0	0	0	0	0	0	0	0	0	0	0	0.00221729490022173
ENSG00000197451	HNRNPAB	0	0	0.012987012987013	0	0	0	0.027027027027027	0	0	0	0	0	0	0	0	0	0	0	0	0	0	0	0	0	0.00221729490022173
ENSG00000010292	NCAPD2	0.00233644859813084	0.00236406619385343	0	0	0	0	0	0	0.0363636363636364	0	0	0	0	0	0	0	0	0	0.0344827586206897	0	0	0	0	0	0.00221533008418254
ENSG00000140983	RHOT2	0	0	0	0	0.00763358778625954	0.0208333333333333	0	0	0	0	0.0285714285714286	0	0	0	0	0	0	0	0	0	0	0	0	0	0.00221361372440509
ENSG00000132199	ENOSF1	0.0035778175313059	0.00431034482758621	0.00416666666666667	0	0	0	0	0.0128205128205128	0	0	0	0	0	0	0	0	0	0	0	0	0	0	0	0	0.00221320545924013
ENSG00000130775	THEMIS2	0	0.00617283950617284	0.0135135135135135	0	0	0	0	0	0	0	0	0	0	0	0	0	0	0	0	0	0	0	0	0	0.00220994475138122
ENSG00000140326	CDAN1	0.00510204081632653	0.00645161290322581	0	0	0	0	0	0	0	0	0	0	0	0	0	0	0	0	0	0	0	0	0	0	0.0022075055187638
ENSG00000149532	CPSF7	0.00454545454545455	0	0	0.0102040816326531	0	0	0	0	0	0	0	0	0	0	0	0	0.0555555555555556	0	0	0	0	0	0	0	0.00220588235294118
ENSG00000127989	MTERF1	0	0.0117647058823529	0	0	0	0	0	0	0	0	0	0	0	0	0	0	0	0	0	0	0	0	0	0	0.00220264317180617
ENSG00000162139	NEU3	0	0	0	0.0140845070422535	0.0136986301369863	0	0	0	0	0	0	0	0	0	0	0	0	0	0	0	0	0	0	0	0.00219298245614035
ENSG00000185650	ZFP36L1	0	0	0	0	0	0	0	0	0	0	0	0	0	0	0	0	0.0333333333333333	0	0	0	0	0	0	0	0.00219058050383352
ENSG00000162819	BROX	0	0.00833333333333333	0	0	0	0.0102040816326531	0	0	0	0	0	0	0	0	0	0	0	0	0	0	0	0	0	0	0.00218818380743982
ENSG00000175203	DCTN2	0.00564971751412429	0.00641025641025641	0	0	0	0	0	0	0	0	0	0	0	0	0	0	0	0	0	0	0	0	0	0	0.00218102508178844
ENSG00000197043	ANXA6	0	0.0048661800486618	0	0	0	0	0.0135135135135135	0	0	0	0	0	0.02	0	0	0	0	0	0	0.0285714285714286	0	0	0	0	0.0021795989537925
ENSG00000149476	TKFC	0	0	0	0	0.0169491525423729	0	0	0	0	0	0	0	0	0	0	0.0476190476190476	0	0	0	0	0	0	0	0	0.00217864923747277
ENSG00000184508	HDDC3	0	0.00909090909090909	0	0	0	0	0	0	0	0	0	0	0	0	0	0	0	0	0	0	0	0	0	0	0.00217391304347826
ENSG00000239779	WBP1	0.0114942528735632	0	0	0	0	0	0	0	0	0	0	0	0	0	0	0	0	0	0	0	0	0	0	0	0.00216919739696312
ENSG00000109805	NCAPG	0	0	0	0	0	0.0117647058823529	0	0	0	0	0	0	0.037037037037037	0	0	0	0	0	0.0526315789473684	0	0	0	0	0	0.00216450216450216
ENSG00000182149	IST1	0	0	0	0	0	0.00714285714285714	0	0.015625	0	0.0350877192982456	0	0.0222222222222222	0	0	0	0	0	0	0	0	0	0	0	0	0.00216356555603635
ENSG00000003509	NDUFAF7	0	0	0	0	0	0.0126582278481013	0	0	0.03125	0	0	0	0	0	0	0	0	0	0	0	0.0416666666666667	0	0	0	0.00215672178289001
ENSG00000173409	ARV1	0.00367647058823529	0	0	0	0.00952380952380953	0	0	0	0	0	0	0	0	0	0	0	0	0	0	0	0	0	0	0.333333333333333	0.00215362526920316
ENSG00000167635	ZNF146	0	0	0	0	0	0.010752688172043	0	0	0	0	0.0285714285714286	0	0.0357142857142857	0	0	0	0	0	0	0	0	0	0	0	0.00215208034433286
ENSG00000129467	ADCY4	0	0.00625	0	0	0	0	0	0	0	0	0	0	0	0	0	0.0434782608695652	0	0	0	0	0	0	0	0	0.00214592274678112
ENSG00000148218	ALAD	0.00540540540540541	0	0	0	0.0116279069767442	0	0	0	0	0	0	0	0	0	0	0	0	0	0	0	0	0	0	0	0.00214592274678112
ENSG00000165458	INPPL1	0	0	0	0.0172413793103448	0.0175438596491228	0	0	0	0	0	0	0	0	0	0	0	0	0	0	0	0	0	0	0	0.00214362272240086
ENSG00000111679	PTPN6	0	0	0	0	0	0.0222222222222222	0	0	0	0	0.05	0	0	0	0	0	0	0	0	0	0	0	0	0	0.00213219616204691
ENSG00000144597	EAF1	0	0.0136986301369863	0	0	0	0	0	0	0	0	0	0	0	0	0	0	0	0	0	0	0	0	0	0	0.00212765957446809
ENSG00000072042	RDH11	0	0	0	0	0	0	0.0303030303030303	0	0	0.0384615384615385	0	0	0	0	0	0	0	0	0	0	0	0	0	0	0.00212539851222104
ENSG00000198721	ECI2	0	0	0	0	0	0.0212765957446809	0	0	0	0	0	0	0	0	0	0	0	0	0	0	0	0.0666666666666667	0	0	0.00212314225053079
ENSG00000182899	RPL35A	0	0	0	0	0.0266666666666667	0	0	0	0	0	0	0	0	0	0	0	0	0	0	0	0	0	0	0	0.00211864406779661
ENSG00000275302	CCL4	0	0	0	0	0	0	0	0	0.0625	0	0	0	0	0	0	0	0	0	0	0	0	0	0	0	0.00211864406779661
ENSG00000139192	TAPBPL	0	0	0	0	0	0	0	0.0333333333333333	0	0	0	0	0	0	0.0769230769230769	0	0	0	0	0	0	0	0	0	0.00211416490486258
ENSG00000135912	TTLL4	0	0.00859598853868195	0.00561797752808989	0	0	0	0	0	0	0	0	0	0	0	0	0	0	0	0	0	0	0	0	0	0.00210970464135021
ENSG00000164088	PPM1M	0	0	0	0	0.0384615384615385	0	0	0	0	0	0	0	0	0	0	0	0	0	0	0	0	0	0	0	0.00210970464135021
ENSG00000026950	BTN3A1	0	0	0.0217391304347826	0	0	0	0	0	0	0	0	0	0	0	0	0	0	0	0	0	0	0	0	0	0.00209643605870021
ENSG00000123405	NFE2	0.00892857142857143	0	0	0	0	0	0	0	0	0	0	0	0	0	0	0	0	0	0	0	0	0	0	0	0.00209643605870021
ENSG00000129347	KRI1	0.00497512437810945	0	0	0.0151515151515152	0	0	0	0	0	0	0	0	0	0	0	0	0	0	0	0	0	0	0	0	0.00209643605870021
ENSG00000055955	ITIH4	0.003584229390681	0	0	0	0	0	0	0	0	0	0	0	0	0	0.08	0	0	0	0	0	0	0	0	0	0.00209205020920502
ENSG00000111669	TPI1	0.0121951219512195	0	0	0	0	0	0	0	0	0	0	0	0	0	0	0	0	0	0	0	0	0	0	0	0.00209205020920502
ENSG00000204264	PSMB8	0	0.0120481927710843	0	0	0	0	0	0	0	0	0	0	0	0	0	0	0	0	0	0	0	0	0	0	0.00209205020920502
ENSG00000243789	JMJD7	0	0.00561797752808989	0	0	0	0	0	0	0	0	0	0	0	0	0	0	0	0	0	0	0	0.0714285714285714	0	0	0.00208768267223382
ENSG00000105404	RABAC1	0	0	0.0185185185185185	0	0	0	0	0	0	0	0	0	0	0	0	0	0	0	0	0	0	0	0	0	0.00208333333333333
ENSG00000120539	MASTL	0.003690036900369	0.00367647058823529	0.00833333333333333	0	0	0	0	0	0	0	0	0	0	0	0	0	0	0	0	0	0	0	0	0	0.00206469373709566
ENSG00000065457	ADAT1	0.00221238938053097	0.00214592274678112	0.00930232558139535	0	0.00689655172413793	0	0	0	0	0	0	0	0	0	0	0	0	0	0	0	0	0	0	0	0.00205761316872428
ENSG00000094804	CDC6	0	0.0050251256281407	0	0	0	0	0	0	0	0	0	0	0	0	0	0	0	0	0.0833333333333333	0	0	0	0	0	0.00205549845837616
ENSG00000181894	ZNF329	0	0.00272479564032698	0	0.00746268656716418	0	0	0	0	0	0.0338983050847458	0	0	0	0	0	0	0	0	0	0	0	0	0	0	0.00205549845837616
ENSG00000170037	CNTROB	0	0.00558659217877095	0	0	0.012987012987013	0	0	0	0	0	0	0	0	0	0	0	0	0	0	0	0	0	0	0	0.00205338809034908
ENSG00000254415	SIGLEC14	0	0.010989010989011	0	0	0	0	0	0	0	0	0	0	0	0	0	0	0	0	0	0	0	0	0	0	0.00205338809034908
ENSG00000106153	CHCHD2	0	0	0	0	0	0	0	0	0	0	0	0	0	0	0	0	0	0	0.1	0	0	0	0	0	0.00204498977505112
ENSG00000100911	PSME2	0	0	0	0	0.0333333333333333	0	0	0	0	0	0	0	0	0	0	0	0	0	0	0	0	0	0	0	0.00203665987780041
ENSG00000162654	GBP4	0.00350877192982456	0.00366300366300366	0	0	0	0	0	0	0	0	0	0	0	0	0	0	0	0	0	0.0714285714285714	0	0	0	0	0.00203527815468114
ENSG00000215301	DDX3X	0	0	0	0.015625	0	0	0	0	0	0	0	0	0	0	0	0	0.0476190476190476	0	0	0	0	0	0	0	0.00203045685279188
ENSG00000092841	MYL6	0	0	0	0.0256410256410256	0	0	0	0	0	0	0	0	0	0	0	0	0	0	0	0	0	0	0	0	0.00202839756592292
ENSG00000010327	STAB1	0.00265957446808511	0.00819672131147541	0	0	0	0	0	0	0	0	0	0	0	0	0	0	0	0	0	0	0	0	0	0	0.00202224469160768
ENSG00000171202	TMEM126A	0	0	0	0	0	0	0	0	0	0	0	0	0	0	0.166666666666667	0	0	0	0	0	0	0	0	0	0.00202020202020202
ENSG00000143947	RPS27A	0	0	0	0	0	0	0	0	0	0	0	0	0	0	0.0909090909090909	0	0	0	0	0	0	0	0	0	0.00201612903225806
ENSG00000065057	NTHL1	0.00961538461538462	0	0	0	0	0	0	0	0	0	0	0	0	0	0	0	0	0	0	0	0	0	0	0	0.00201207243460765
ENSG00000174032	SLC25A30	0.00337837837837838	0	0	0	0	0.0131578947368421	0	0	0	0	0	0	0	0	0	0	0.0357142857142857	0	0	0	0	0	0	0	0.00200937709310114
ENSG00000203832	NBPF20	0.00171526586620926	0.00182149362477231	0	0	0.0141509433962264	0	0	0	0	0	0	0	0.0208333333333333	0	0	0	0	0	0	0	0	0	0	0	0.00200400801603206
ENSG00000148334	PTGES2	0.00518134715025907	0	0	0	0.0142857142857143	0	0	0	0	0	0	0	0	0	0	0	0	0	0	0	0	0	0	0	0.002002002002002
ENSG00000116793	PHTF1	0.00434782608695652	0	0	0	0	0	0.0108695652173913	0	0.0188679245283019	0	0	0	0	0	0	0.0222222222222222	0	0	0	0	0	0	0	0	0.00199441563621859
ENSG00000163166	IWS1	0.0024390243902439	0.00251256281407035	0	0.00819672131147541	0	0	0	0	0	0	0.0204081632653061	0	0	0	0	0	0	0	0	0	0	0	0	0	0.00199004975124378
ENSG00000197037	ZSCAN25	0	0	0	0	0	0	0	0	0	0.0344827586206897	0	0	0	0	0	0	0	0.1	0	0	0	0	0	0	0.00199004975124378
ENSG00000102241	HTATSF1	0.00934579439252336	0	0	0	0	0	0	0	0	0	0	0	0	0	0	0	0	0	0	0	0	0	0	0	0.00198412698412698
ENSG00000138073	PREB	0	0.0106382978723404	0	0	0	0	0	0	0	0	0	0	0	0	0	0	0	0	0	0	0	0	0	0	0.00198412698412698
ENSG00000139890	REM2	0	0	0	0	0	0	0	0	0	0	0	0	0	0	0	0	0	0	0	0.1	0	0	0	0	0.00198412698412698
ENSG00000135249	RINT1	0.00409836065573771	0	0.00436681222707424	0.00487804878048781	0	0	0	0	0	0.0178571428571429	0	0	0	0	0	0	0	0	0	0	0	0	0	0	0.00198333994446648
ENSG00000100908	EMC9	0	0	0.0192307692307692	0	0	0	0	0	0	0	0	0	0	0	0	0	0	0	0	0	0	0	0	0	0.00198019801980198
ENSG00000143162	CREG1	0.00495049504950495	0.0054945054945055	0	0	0	0	0	0	0	0	0	0	0	0	0	0	0	0	0	0	0	0	0	0	0.00198019801980198
ENSG00000215375	MYL5	0	0.0118343195266272	0	0	0	0	0	0	0	0	0	0	0	0	0	0	0	0	0	0	0	0	0	0	0.0019782393669634
ENSG00000123353	ORMDL2	0	0	0	0	0	0	0	0	0	0	0	0	0	0	0	0	0	0	0	0.166666666666667	0	0	0	0	0.00197628458498024
ENSG00000188536	HBA2	0.00840336134453782	0	0	0	0	0	0	0	0	0	0	0	0	0	0	0	0	0	0	0	0	0	0	0	0.00197628458498024
ENSG00000167768	KRT1	0.00833333333333333	0	0	0	0	0	0	0	0	0	0	0	0	0	0	0	0	0	0	0	0	0	0	0	0.00196850393700787
ENSG00000257017	HP	0	0	0	0	0	0	0	0.0625	0	0	0	0	0	0	0	0	0	0	0	0	0	0	0	0	0.00196078431372549
ENSG00000168566	SNRNP48	0	0	0	0	0	0	0	0	0	0	0.0344827586206897	0	0	0.0588235294117647	0	0	0	0	0	0	0	0	0	0	0.0019588638589618
ENSG00000107175	CREB3	0	0	0	0	0	0	0	0.0526315789473684	0	0	0	0	0	0	0	0	0	0	0	0	0	0	0	0	0.001953125
ENSG00000184900	SUMO3	0.00526315789473684	0	0	0.0138888888888889	0	0	0	0	0	0	0	0	0	0	0	0	0	0	0	0	0	0	0	0	0.00194174757281553
ENSG00000197448	GSTK1	0	0	0	0	0	0	0	0	0	0	0	0	0	0	0	0.111111111111111	0	0	0	0	0	0	0	0	0.00194174757281553
ENSG00000144895	EIF2A	0	0	0.00740740740740741	0	0	0	0	0	0	0	0	0	0	0	0	0	0	0	0.0588235294117647	0	0.03125	0	0	0	0.00193923723335488
ENSG00000189046	ALKBH2	0	0	0	0	0.0294117647058824	0	0	0	0	0	0	0	0	0	0	0	0	0	0	0	0	0	0	0	0.00193423597678917
ENSG00000242259	C22orf39	0	0	0	0	0	0	0.0588235294117647	0	0	0	0	0	0	0	0	0	0	0	0	0	0	0	0	0	0.00193423597678917
ENSG00000121073	SLC35B1	0	0	0	0	0.02	0	0	0	0	0	0	0	0	0	0	0	0	0	0	0	0	0	0	0	0.00192307692307692
ENSG00000102554	KLF5	0	0	0	0	0	0	0	0	0	0	0	0.0357142857142857	0	0	0	0	0.0588235294117647	0	0	0	0	0	0	0	0.00191938579654511
ENSG00000162244	RPL29	0	0	0	0	0.0204081632653061	0	0	0	0	0	0	0	0	0	0	0	0	0	0	0	0	0	0	0	0.00191570881226054
ENSG00000124383	MPHOSPH10	0.00518134715025907	0.00490196078431373	0	0	0	0	0	0	0	0	0	0	0	0	0	0	0	0	0	0	0	0	0	0	0.00191387559808612
ENSG00000142178	SIK1	0	0	0	0.00806451612903226	0.0190476190476191	0	0	0	0	0	0	0	0	0	0	0	0	0	0	0	0	0	0	0	0.00191204588910134
ENSG00000239382	ALKBH6	0	0	0	0	0.0303030303030303	0	0	0	0	0	0	0	0	0	0	0	0	0	0	0	0	0	0	0	0.00191204588910134
ENSG00000101310	SEC23B	0	0.00478468899521531	0	0	0	0.0091743119266055	0	0	0	0	0	0	0	0	0	0	0	0	0	0	0.0344827586206897	0	0	0	0.00191021967526266
ENSG00000162735	PEX19	0	0.0128205128205128	0	0	0	0	0	0	0	0	0	0	0	0	0	0	0	0	0	0	0	0	0	0	0.00190839694656489
ENSG00000137441	FGFBP2	0.0101010101010101	0	0	0	0	0	0	0	0	0	0	0	0	0	0	0	0	0	0	0	0	0	0	0	0.0019047619047619
ENSG00000126457	PRMT1	0	0	0	0	0.025	0	0	0	0	0	0	0	0	0	0	0	0	0	0	0	0	0	0	0	0.00189393939393939
ENSG00000149150	SLC43A1	0	0	0	0	0	0	0	0	0	0	0	0.0357142857142857	0.0238095238095238	0	0	0	0	0	0.0434782608695652	0	0	0	0	0	0.00189393939393939
ENSG00000196678	ERI2	0	0	0.0188679245283019	0	0	0	0	0	0	0	0	0	0	0	0	0	0	0	0	0	0	0	0	0	0.00189393939393939
ENSG00000205744	DENND1C	0	0.00561797752808989	0	0	0	0	0	0	0	0	0.0454545454545455	0	0	0	0	0	0	0	0	0	0	0	0	0	0.00189393939393939
ENSG00000004961	HCCS	0	0	0	0	0.027027027027027	0	0	0	0	0	0	0	0	0	0	0	0	0	0	0	0	0	0	0	0.00188323917137476
ENSG00000259431	THTPA	0	0.0106382978723404	0	0	0	0	0	0	0	0	0	0	0	0	0	0	0	0	0	0	0	0	0	0	0.00188323917137476
ENSG00000187325	TAF9B	0	0	0.0208333333333333	0	0	0	0	0	0	0	0	0	0	0	0	0	0	0	0	0	0	0	0	0	0.0018796992481203
ENSG00000112742	TTK	0	0.003584229390681	0	0	0	0.024390243902439	0	0	0	0	0	0	0	0	0	0	0	0	0	0	0	0	0	0	0.00187617260787993
ENSG00000114316	USP4	0.00184162062615101	0.00415800415800416	0	0	0	0	0	0	0	0	0	0.0166666666666667	0	0	0.0256410256410256	0	0	0	0	0	0	0	0	0	0.00187406296851574
ENSG00000149428	HYOU1	0	0	0	0	0	0	0	0	0	0.0344827586206897	0.032258064516129	0	0	0	0	0	0	0	0	0	0	0	0	0	0.00187090739008419
ENSG00000100359	SGSM3	0	0.004739336492891	0	0	0.00704225352112676	0	0	0	0	0	0	0	0	0	0.0222222222222222	0	0	0	0	0	0	0	0	0	0.00186393289841566
ENSG00000110777	POU2AF1	0	0	0	0	0	0	0	0	0	0	0	0	0	0	0	0	0.0327868852459016	0	0	0	0.0317460317460317	0	0	0	0.00186133085155886
ENSG00000149499	EML3	0	0	0	0	0	0	0	0	0.0294117647058824	0.0476190476190476	0	0	0	0	0	0	0	0	0	0	0	0	0	0	0.00185185185185185
ENSG00000110395	CBL	0.00290135396518375	0	0	0	0	0	0.0163934426229508	0	0	0	0	0.00826446280991736	0	0	0	0.0192307692307692	0	0	0	0	0	0	0	0	0.00184842883548983
ENSG00000204520	MICA	0	0.00465116279069768	0	0.0166666666666667	0	0	0	0	0	0	0	0	0	0	0	0	0	0	0	0	0	0	0	0	0.00184672206832872
ENSG00000122952	ZWINT	0	0	0.0217391304347826	0	0	0	0	0	0	0	0	0	0	0	0	0	0	0	0	0	0	0	0	0	0.0018450184501845
ENSG00000150787	PTS	0	0.00645161290322581	0	0	0	0	0	0	0	0	0	0	0	0	0	0	0	0	0	0	0	0.0454545454545455	0	0	0.0018450184501845
ENSG00000196684	HSH2D	0.00492610837438424	0	0.00826446280991736	0	0	0	0	0	0	0	0	0	0	0	0	0	0	0	0	0	0	0	0	0	0.0018450184501845
ENSG00000137312	FLOT1	0	0	0.0108695652173913	0	0	0	0	0	0	0	0	0	0	0	0	0	0	0.0357142857142857	0	0	0	0	0	0	0.00184162062615101
ENSG00000146007	ZMAT2	0	0	0	0	0	0	0	0	0	0	0	0	0	0	0	0	0	0.111111111111111	0	0	0	0	0	0	0.00184162062615101
ENSG00000181852	RNF41	0.00510204081632653	0.00495049504950495	0	0	0	0	0	0	0	0	0	0	0	0	0	0	0	0	0	0	0	0	0	0	0.00183823529411765
ENSG00000105819	PMPCB	0	0.00510204081632653	0	0	0	0	0	0.0303030303030303	0	0	0	0	0	0	0	0	0	0	0	0	0	0	0	0	0.0018348623853211
ENSG00000183172	SMDT1	0	0.0099009900990099	0	0	0	0	0	0	0	0	0	0	0	0	0	0	0	0	0	0	0	0	0	0	0.00183150183150183
ENSG00000087087	SRRT	0	0.00469483568075117	0	0	0	0	0	0	0	0	0	0	0	0	0	0	0	0	0	0.0476190476190476	0	0	0	0	0.00182982616651418
ENSG00000137713	PPP2R1B	0	0	0	0	0.00943396226415094	0	0.0163934426229508	0	0	0	0	0	0.0384615384615385	0	0	0	0	0	0	0	0	0	0	0	0.00182370820668693
ENSG00000136463	TACO1	0	0	0	0	0	0	0	0	0	0	0	0	0	0.1	0	0	0	0	0	0	0	0	0	0	0.00182149362477231
ENSG00000204560	DHX16	0	0	0.0099009900990099	0	0	0.0140845070422535	0	0	0	0	0	0	0	0	0	0	0	0	0	0	0	0	0	0	0.00181488203266788
ENSG00000140988	RPS2	0.00452488687782806	0	0	0	0.0126582278481013	0	0	0	0	0	0	0	0	0	0	0	0	0	0	0	0	0	0	0	0.00181323662737987
ENSG00000107438	PDLIM1	0	0.0050761421319797	0.00537634408602151	0	0	0	0	0	0	0	0.0172413793103448	0	0	0	0	0	0	0	0	0	0	0	0	0	0.0018058690744921
ENSG00000214193	SH3D21	0	0	0	0	0	0	0.027027027027027	0	0	0	0	0	0	0	0	0.0344827586206897	0	0	0	0	0	0	0	0	0.0018034265103697
ENSG00000153113	CAST	0.00338983050847458	0.002460024600246	0	0	0	0.00384615384615385	0	0	0	0	0	0	0	0.0227272727272727	0	0	0	0	0	0	0	0	0	0	0.00180220770443794
ENSG00000130733	YIPF2	0.00348432055749129	0.00574712643678161	0	0	0	0	0	0	0	0	0	0	0	0	0	0	0	0	0	0	0	0	0	0	0.0018018018018018
ENSG00000178921	PFAS	0	0.0050251256281407	0	0.00632911392405063	0	0	0	0	0	0	0	0	0.02	0	0	0	0	0	0	0	0	0	0	0	0.00180099054479964
ENSG00000164587	RPS14	0	0	0	0	0.025	0	0	0	0	0	0	0	0	0	0	0	0	0	0	0	0	0	0	0	0.00179856115107914
ENSG00000187109	NAP1L1	0.00292397660818713	0	0.00806451612903226	0	0.00813008130081301	0	0	0	0	0	0	0	0	0	0	0	0	0	0	0	0	0	0	0	0.00179640718562874
ENSG00000079263	SP140	0	0	0.00171232876712329	0.00694444444444444	0.00434782608695652	0.00374531835205993	0.0078125	0	0	0	0.0075187969924812	0	0	0.0277777777777778	0	0	0	0	0	0	0	0	0	0	0.00179629962277708
ENSG00000166508	MCM7	0	0.00537634408602151	0	0	0	0	0	0	0	0	0	0	0	0	0	0	0	0	0	0	0.0625	0	0	0	0.00179533213644524
ENSG00000167969	ECI1	0	0	0	0	0	0	0.024390243902439	0	0	0.04	0	0	0	0	0	0	0	0	0	0	0	0	0	0	0.00179533213644524
ENSG00000160404	TOR2A	0.00980392156862745	0	0	0	0	0	0	0	0	0	0	0	0	0	0	0	0	0	0	0	0	0	0	0	0.0017921146953405
ENSG00000169231	THBS3	0.00823045267489712	0	0	0	0	0	0	0	0	0	0	0	0	0	0	0	0	0	0	0	0	0	0	0	0.00178731009830206
ENSG00000148303	RPL7A	0.008	0	0	0	0	0	0	0	0	0	0	0	0	0	0	0	0	0	0	0	0	0	0	0	0.00178571428571429
ENSG00000163755	HPS3	0.0056980056980057	0	0	0	0	0	0.0185185185185185	0	0	0	0	0	0	0	0	0	0	0	0	0	0	0	0	0	0.00178571428571429
ENSG00000133639	BTG1	0	0	0	0	0	0	0	0	0	0	0	0	0	0	0	0	0	0	0	0	0.037037037037037	0	0	0	0.00177935943060498
ENSG00000114023	FAM162A	0	0	0.0099009900990099	0	0	0.0175438596491228	0	0	0	0	0	0	0	0	0	0	0	0	0	0	0	0	0	0	0.00177777777777778
ENSG00000063854	HAGH	0.00194931773879142	0	0.00743494423791822	0	0	0	0	0	0.0266666666666667	0	0	0	0	0	0	0	0	0	0	0	0	0	0	0	0.00177683013503909
ENSG00000113108	APBB3	0	0.00900900900900901	0	0	0	0	0	0	0	0	0	0	0	0	0	0	0	0	0	0	0	0	0	0	0.00177619893428064
ENSG00000135486	HNRNPA1	0	0	0	0	0	0.027027027027027	0	0	0	0	0	0	0	0	0	0	0	0	0	0	0	0	0	0	0.00177619893428064
ENSG00000163374	YY1AP1	0	0	0	0	0	0	0	0	0.0476190476190476	0	0	0	0	0.0256410256410256	0	0	0	0	0	0	0	0	0	0	0.00177619893428064
ENSG00000244187	TMEM141	0.00869565217391304	0	0	0	0	0	0	0	0	0	0	0	0	0	0	0	0	0	0	0	0	0	0	0	0.00177619893428064
ENSG00000122026	RPL21	0	0	0	0	0	0	0	0.0625	0	0	0	0	0	0	0	0	0	0	0	0	0	0	0	0	0.00177304964539007
ENSG00000149636	DSN1	0	0.00436681222707424	0	0	0	0.0212765957446809	0	0	0	0	0	0	0	0	0	0	0	0	0	0	0	0	0	0	0.00177304964539007
ENSG00000163481	RNF25	0	0	0	0	0	0	0	0.0625	0	0	0	0	0	0	0	0	0	0	0	0	0	0	0	0	0.00177304964539007
ENSG00000156171	DRAM2	0	0	0	0	0.0147058823529412	0	0	0	0	0.0344827586206897	0	0	0	0	0	0	0	0	0	0	0	0	0	0	0.0017683465959328
ENSG00000117362	APH1A	0	0	0.0166666666666667	0	0	0	0	0	0	0	0	0	0	0	0	0	0	0	0	0	0	0	0	0	0.00176678445229682
ENSG00000167996	FTH1	0	0	0	0	0.027027027027027	0	0	0	0	0	0	0	0	0	0	0	0	0	0	0	0	0	0	0	0.00176678445229682
ENSG00000160446	ZDHHC12	0.00952380952380953	0	0	0	0	0	0	0	0	0	0	0	0	0	0	0	0	0	0	0	0	0	0	0	0.0017636684303351
ENSG00000136003	ISCU	0	0	0	0.0256410256410256	0	0	0	0	0	0	0	0	0	0	0	0	0	0	0	0	0	0	0	0	0.00175438596491228
ENSG00000259494	MRPL46	0	0	0	0	0	0	0.0714285714285714	0	0	0	0	0	0	0	0	0	0	0	0	0	0	0	0	0	0.00174825174825175
ENSG00000122644	ARL4A	0	0	0.0204081632653061	0	0	0	0	0	0	0	0	0	0	0	0	0	0	0	0	0	0	0	0	0	0.00174520069808028
ENSG00000149483	TMEM138	0	0	0	0	0	0	0	0	0	0	0	0	0	0	0	0	0	0	0	0	0	0.0833333333333333	0	0	0.00174520069808028
ENSG00000159348	CYB5R1	0	0	0	0	0	0	0	0	0	0.0769230769230769	0	0	0	0	0	0	0	0	0	0	0	0	0	0	0.00174216027874564
ENSG00000176101	SSNA1	0	0	0	0	0	0	0.0526315789473684	0	0	0	0	0	0	0	0	0	0	0	0	0	0	0	0	0	0.00174216027874564
ENSG00000126746	ZNF384	0	0	0.0204081632653061	0	0	0	0	0	0	0	0	0	0	0	0	0	0	0	0	0	0	0	0	0	0.00174064403829417
ENSG00000147140	NONO	0	0	0	0	0	0	0	0	0	0.0476190476190476	0	0	0	0	0	0	0	0	0	0	0	0	0	0	0.00173913043478261
ENSG00000218739	CEBPZOS	0.004149377593361	0	0.00970873786407767	0	0	0	0	0	0	0	0	0	0	0	0	0	0	0	0	0	0	0	0	0	0.00173761946133797
ENSG00000109445	ZNF330	0	0.00516795865633075	0.00244498777506113	0	0	0	0	0	0	0	0	0	0	0	0	0	0.00961538461538462	0	0	0	0.0204081632653061	0	0	0	0.00173611111111111
ENSG00000106348	IMPDH1	0	0	0	0	0	0	0	0	0	0	0.0384615384615385	0	0	0	0	0.05	0	0	0	0	0	0	0	0	0.00173460537727667
ENSG00000165195	PIGA	0	0	0	0	0	0	0	0	0	0	0	0	0	0	0	0	0	0	0	0	0	0	0.142857142857143	0	0.00173310225303293
ENSG00000180257	ZNF816	0	0	0	0	0	0	0.02	0	0	0	0	0	0.04	0	0	0	0	0	0	0	0	0	0	0	0.00173010380622837
ENSG00000185000	DGAT1	0.00460829493087558	0.00469483568075117	0	0	0	0	0	0	0	0	0	0	0	0	0	0	0	0	0	0	0	0	0	0	0.00173010380622837
ENSG00000125652	ALKBH7	0.00925925925925926	0	0	0	0	0	0	0	0	0	0	0	0	0	0	0	0	0	0	0	0	0	0	0	0.00172711571675302
ENSG00000147206	NXF3	0	0.0099009900990099	0	0	0	0	0	0	0	0	0	0	0	0	0	0	0	0	0	0	0	0	0	0	0.00172711571675302
ENSG00000168591	TMUB2	0	0	0	0.03125	0	0	0	0	0	0	0	0	0	0	0	0	0	0	0	0	0	0	0	0	0.00172711571675302
ENSG00000124786	SLC35B3	0.00303951367781155	0	0	0.00740740740740741	0.0087719298245614	0	0	0	0	0	0	0	0	0	0	0	0	0	0	0	0	0	0	0	0.00172612197928654
ENSG00000261794	GOLGA8H	0	0.00268096514745308	0	0	0	0	0	0	0.0232558139534884	0	0	0.027027027027027	0	0	0	0	0	0	0	0	0	0	0	0	0.00172612197928654
ENSG00000160447	PKN3	0.00961538461538462	0	0	0	0	0	0	0	0	0	0	0	0	0	0	0	0	0	0	0	0	0	0	0	0.00172562553925798
ENSG00000005302	MSL3	0	0	0	0.0196078431372549	0	0	0	0	0	0	0	0	0	0	0	0	0	0	0	0	0	0	0	0	0.00172413793103448
ENSG00000169385	RNASE2	0.00793650793650794	0	0	0	0	0	0	0	0	0	0	0	0	0	0	0	0	0	0	0	0	0	0	0	0.00172413793103448
ENSG00000169251	NMD3	0.00317460317460317	0.00340136054421769	0	0	0	0	0	0	0	0	0	0	0	0	0.0333333333333333	0	0	0	0	0	0	0	0	0	0.00172215843857635
ENSG00000005339	CREBBP	0.000540540540540541	0	0	0.00305810397553517	0	0.00596421471172962	0	0	0	0	0	0	0.00571428571428571	0.00613496932515337	0.00552486187845304	0.00657894736842105	0	0.00584795321637427	0	0	0.0205128205128205	0.00746268656716418	0	0	0.00172117039586919
ENSG00000101365	IDH3B	0	0	0.0208333333333333	0	0	0	0	0	0	0	0	0	0	0	0	0	0	0	0	0	0	0	0	0	0.00172117039586919
ENSG00000129226	CD68	0.00847457627118644	0	0	0	0	0	0	0	0	0	0	0	0	0	0	0	0	0	0	0	0	0	0	0	0.00172117039586919
ENSG00000197858	GPAA1	0	0	0	0.0078125	0	0.0114942528735632	0	0	0	0	0	0	0	0	0	0	0	0	0.0588235294117647	0	0	0	0	0	0.00172117039586919
ENSG00000138085	ATRAID	0	0	0	0	0	0.0344827586206897	0	0	0	0	0	0	0	0	0	0	0	0	0	0	0	0	0	0	0.00171526586620926
ENSG00000100949	RABGGTA	0	0.00900900900900901	0	0	0	0	0	0	0	0	0	0	0	0	0	0	0	0	0	0	0	0	0	0	0.00171232876712329
ENSG00000140450	ARRDC4	0	0	0.00900900900900901	0	0	0.0188679245283019	0	0	0	0	0	0	0	0	0	0	0	0	0	0	0	0	0	0	0.00171232876712329
ENSG00000163584	RPL22L1	0	0	0	0	0	0	0	0	0	0	0.0526315789473684	0	0	0	0	0	0	0	0	0	0	0	0	0	0.00170940170940171
ENSG00000135336	ORC3	0.00185873605947955	0.00283018867924528	0	0.00353356890459364	0.004	0	0	0	0	0	0	0	0	0	0	0	0	0	0	0	0.02	0	0	0	0.00170713201820941
ENSG00000167208	SNX20	0	0	0	0	0	0	0	0	0	0	0	0	0	0	0	0	0	0	0.125	0	0	0	0	0	0.00170648464163823
ENSG00000104894	CD37	0	0.00847457627118644	0	0	0	0	0	0	0	0	0	0	0	0	0	0	0	0	0	0	0	0	0	0	0.00170357751277683
ENSG00000160201	U2AF1	0	0.00836820083682008	0	0	0	0	0	0	0	0	0	0	0	0	0	0	0	0	0	0	0	0	0	0	0.00170212765957447
ENSG00000197063	MAFG	0	0	0	0	0	0	0	0.024390243902439	0.0256410256410256	0	0	0	0	0	0	0	0	0	0	0	0	0	0	0	0.00170068027210884
ENSG00000206172	HBA1	0.00819672131147541	0	0	0	0	0	0	0	0	0	0	0	0	0	0	0	0	0	0	0	0	0	0	0	0.00169491525423729
ENSG00000112996	MRPS30	0	0.0104166666666667	0	0	0	0	0	0	0	0	0	0	0	0	0	0	0	0	0	0	0	0	0	0	0.00169204737732657
ENSG00000132185	FCRLA	0	0	0	0	0	0	0	0	0	0	0	0	0	0	0	0	0.0909090909090909	0	0	0	0	0	0	0	0.00169204737732657
ENSG00000185359	HGS	0.00272479564032698	0	0	0	0.0148148148148148	0	0	0	0	0	0	0	0	0	0	0	0	0	0	0	0	0	0	0	0.00169204737732657
ENSG00000161204	ABCF3	0	0	0	0.0285714285714286	0	0	0	0	0	0	0	0	0	0	0	0	0	0	0	0	0	0	0	0	0.00168918918918919
ENSG00000127586	CHTF18	0.00311526479750779	0.00303951367781155	0	0	0	0	0.0161290322580645	0	0	0	0	0	0	0	0	0	0	0	0	0	0	0	0	0	0.00168728908886389
ENSG00000126777	KTN1	0.00217155266015201	0	0	0	0	0	0	0	0.00925925925925926	0	0	0	0	0.021978021978022	0	0	0.0136986301369863	0.021505376344086	0	0	0	0	0	0	0.00167961368885156
ENSG00000151148	UBE3B	0.00196463654223969	0	0	0	0.00675675675675676	0.00680272108843537	0	0	0	0	0	0	0	0	0	0.0212765957446809	0	0	0	0	0	0	0	0	0.00167855644146034
ENSG00000126246	IGFLR1	0	0	0	0	0	0.0217391304347826	0	0	0	0	0	0	0	0	0	0	0	0	0	0	0	0	0	0	0.00167785234899329
ENSG00000125868	DSTN	0	0	0	0	0.028169014084507	0	0	0	0	0	0	0	0	0	0	0	0	0	0	0	0	0	0	0	0.00167714884696017
ENSG00000155229	MMS19	0	0.00641025641025641	0	0	0	0	0	0	0	0	0	0	0	0	0	0	0	0	0	0	0	0.0333333333333333	0	0	0.00167691447736165
ENSG00000144589	STK11IP	0.00401606425702811	0	0	0	0	0	0	0	0	0	0	0	0	0.037037037037037	0	0	0	0	0	0	0	0	0	0	0.0016750418760469
ENSG00000154059	IMPACT	0	0.00520833333333333	0	0	0.0144927536231884	0	0	0	0	0	0	0	0	0	0	0	0	0	0	0	0	0	0	0	0.0016750418760469
ENSG00000070047	PHRF1	0	0	0.0108695652173913	0.00398406374501992	0	0	0	0	0	0	0.0103092783505155	0.0153846153846154	0	0	0	0	0	0	0	0	0	0	0	0	0.00167224080267559
ENSG00000141456	PELP1	0.00656455142231947	0.00226244343891403	0	0	0	0	0	0	0	0	0	0	0	0	0	0	0	0	0	0	0	0	0	0	0.00167224080267559
ENSG00000171824	EXOSC10	0.00397614314115308	0	0	0	0	0	0	0	0	0.025	0	0	0	0	0	0	0	0	0	0.0333333333333333	0	0	0	0	0.00166875260742595
ENSG00000120314	WDR55	0	0.010752688172043	0	0	0	0	0	0	0	0	0	0	0	0	0	0	0	0	0	0	0	0	0	0	0.00166666666666667
ENSG00000106591	MRPL32	0.00840336134453782	0	0	0	0	0	0	0	0	0	0	0	0	0	0	0	0	0	0	0	0	0	0	0	0.00166389351081531
ENSG00000160818	GPATCH4	0	0	0	0	0	0	0	0	0	0	0	0	0	0	0.125	0	0	0	0	0	0	0	0	0	0.00166389351081531
ENSG00000174080	CTSF	0	0.00892857142857143	0	0	0	0	0	0	0	0	0	0	0	0	0	0	0	0	0	0	0	0	0	0	0.00166112956810631
ENSG00000042753	AP2S1	0	0	0.00520833333333333	0.00833333333333333	0	0	0	0	0.0217391304347826	0	0	0	0	0	0	0	0	0	0	0	0	0	0	0	0.00165745856353591
ENSG00000150593	PDCD4	0	0	0.0102040816326531	0	0.00961538461538462	0	0	0	0	0	0	0	0	0	0	0	0	0	0	0	0	0	0	0	0.00165562913907285
ENSG00000167642	SPINT2	0.00563380281690141	0	0	0	0	0	0.0144927536231884	0	0	0	0	0	0	0	0	0	0	0	0	0	0	0	0	0	0.00165562913907285
ENSG00000249931	GOLGA8K	0.00442477876106195	0	0	0	0	0	0	0	0	0	0	0	0	0	0	0.0454545454545455	0	0	0	0	0	0	0	0	0.00165562913907285
ENSG00000122085	MTERF4	0	0	0	0	0	0	0	0	0	0	0	0	0	0	0	0	0	0	0	0	0.125	0	0	0	0.00165289256198347
ENSG00000163600	ICOS	0	0	0	0	0	0	0	0.027027027027027	0	0	0	0	0	0	0.05	0	0	0	0	0	0	0	0	0	0.00165152766308836
ENSG00000053372	MRTO4	0	0	0	0	0	0	0	0	0	0	0	0	0	0	0.0666666666666667	0	0	0	0	0	0	0	0	0	0.00165016501650165
ENSG00000163993	S100P	0	0	0	0.0208333333333333	0	0	0	0	0	0	0	0	0	0	0	0	0	0	0	0	0	0	0	0	0.00165016501650165
ENSG00000170315	UBB	0	0	0.0192307692307692	0	0	0	0	0	0	0	0	0	0	0	0	0	0	0	0	0	0	0	0	0	0.00164744645799012
ENSG00000136147	PHF11	0	0	0.0112359550561798	0	0	0	0	0	0	0	0	0	0	0.024390243902439	0	0	0	0	0	0	0	0	0	0	0.00164654226125137
ENSG00000041357	PSMA4	0	0	0	0	0.0263157894736842	0	0	0	0	0	0	0	0	0	0	0	0	0	0	0	0	0	0	0	0.00164473684210526
ENSG00000104774	MAN2B1	0.00413223140495868	0.00465116279069768	0	0	0	0	0	0	0	0	0	0	0	0	0	0	0	0	0	0	0	0	0	0	0.00164473684210526
ENSG00000162722	TRIM58	0.00267379679144385	0.00309597523219814	0	0.00704225352112676	0	0	0	0	0	0	0	0	0	0	0	0	0	0	0	0	0	0	0	0	0.00164383561643836
ENSG00000100983	GSS	0.00420168067226891	0	0	0.0116279069767442	0	0	0	0	0	0	0	0	0	0	0	0	0	0	0	0	0	0	0	0	0.00164068908941756
ENSG00000147889	CDKN2A	0	0	0	0	0	0	0	0	0	0	0	0	0	0	0	0	0.0625	0	0	0	0	0	0	0	0.00163934426229508
ENSG00000177683	THAP5	0	0	0	0	0.0172413793103448	0	0	0	0	0	0	0	0	0	0	0	0	0	0	0	0	0	0	0	0.0016366612111293
ENSG00000143612	C1orf43	0	0	0	0	0.0235294117647059	0	0	0	0	0	0	0	0	0	0	0	0	0	0	0	0	0	0	0	0.00163398692810458
ENSG00000168961	LGALS9	0.00416666666666667	0	0	0	0.0121951219512195	0	0	0	0	0	0	0	0	0	0	0	0	0	0	0	0	0	0	0	0.00163265306122449
ENSG00000205236	AC105052.1	0	0	0	0.0253164556962025	0	0	0	0	0	0	0	0	0	0	0	0	0	0	0	0	0	0	0	0	0.00163132137030995
ENSG00000132522	GPS2	0	0	0	0	0	0	0	0	0	0	0	0	0	0	0	0	0	0	0	0	0	0.142857142857143	0	0	0.00162866449511401
ENSG00000145741	BTF3	0	0	0	0	0.0185185185185185	0	0	0	0	0	0	0	0	0	0	0	0	0	0	0	0	0	0	0	0.00162866449511401
ENSG00000112378	PERP	0	0	0	0	0.0277777777777778	0	0	0	0	0	0	0	0	0	0	0	0	0	0	0	0	0	0	0	0.0016246953696182
ENSG00000120699	EXOSC8	0	0	0	0	0	0	0.0454545454545455	0	0	0	0	0	0	0	0	0	0	0	0	0	0	0	0	0	0.00162074554294976
ENSG00000113272	THG1L	0.0036231884057971	0	0.00606060606060606	0	0	0	0	0	0	0	0	0	0	0	0	0	0	0	0	0	0	0	0	0	0.00161812297734628
ENSG00000158615	PPP1R15B	0	0	0	0	0	0	0.05	0	0	0	0	0	0	0	0	0	0	0	0	0	0	0	0	0	0.00161812297734628
ENSG00000089057	SLC23A2	0.00148588410104012	0.000733675715333823	0.00148148148148148	0.00194174757281553	0.00394477317554241	0.00705882352941177	0	0	0	0	0	0	0	0	0	0	0	0.00833333333333333	0	0	0	0	0.0135135135135135	0	0.00161725067385445
ENSG00000103510	KAT8	0.00803212851405622	0	0	0	0	0	0	0	0	0	0	0	0	0	0	0	0	0	0	0	0	0	0	0	0.00161681487469685
ENSG00000139318	DUSP6	0	0	0	0	0	0	0	0	0	0	0	0	0	0	0.0666666666666667	0	0	0	0	0	0	0	0	0	0.00161290322580645
ENSG00000114744	COMMD2	0	0	0	0	0	0	0	0	0	0	0	0	0.111111111111111	0	0	0	0	0	0	0	0	0	0	0	0.00161030595813205
ENSG00000134815	DHX34	0	0	0.0091743119266055	0	0.00564971751412429	0	0	0	0	0	0	0	0	0	0	0.0256410256410256	0	0	0	0	0	0	0	0	0.00161030595813205
ENSG00000139637	C12orf10	0.00763358778625954	0	0	0	0	0	0	0	0	0	0	0	0	0	0	0	0	0	0	0	0	0	0	0	0.00161030595813205
ENSG00000143390	RFX5	0.00826446280991736	0	0	0	0	0	0	0	0	0	0	0	0	0	0	0	0	0	0	0	0	0	0	0	0.00160513643659711
ENSG00000167528	ZNF641	0	0	0	0	0	0	0	0.0714285714285714	0	0	0	0	0	0	0	0	0	0	0	0	0	0	0	0	0.00160513643659711
ENSG00000103005	USB1	0	0.00497512437810945	0	0	0	0	0.0222222222222222	0	0	0	0	0	0	0	0	0	0	0	0	0	0	0	0	0	0.0016025641025641
ENSG00000103540	CCP110	0	0	0	0	0	0	0	0	0	0	0.027027027027027	0	0	0	0	0	0	0	0	0.05	0	0	0	0	0.0016025641025641
ENSG00000178952	TUFM	0	0.00961538461538462	0	0	0	0	0	0	0	0	0	0	0	0	0	0	0	0	0	0	0	0	0	0	0.0016025641025641
ENSG00000255152	MSH5-SAPCD1	0.00395256916996047	0.00465116279069768	0	0	0	0	0	0	0	0	0	0	0	0	0	0	0	0	0	0	0	0	0	0	0.00160128102481986
ENSG00000106330	MOSPD3	0	0	0	0	0	0	0	0	0	0	0	0	0	0	0	0	0	0	0.1	0	0	0	0	0	0.0016
ENSG00000176986	SEC24C	0.00408163265306122	0.00427350427350427	0	0	0	0	0	0	0	0	0	0	0	0	0	0	0	0	0	0	0	0	0	0	0.0016
ENSG00000134899	ERCC5	0.00403225806451613	0	0	0	0.0116279069767442	0	0	0	0	0	0	0	0	0	0	0	0	0	0	0	0	0	0	0	0.00159872102318145
ENSG00000158042	MRPL17	0	0.00892857142857143	0	0	0	0	0	0	0	0	0	0	0	0	0	0	0	0	0	0	0	0	0	0	0.00159235668789809
ENSG00000160796	NBEAL2	0.00429184549356223	0.00418410041841004	0	0	0	0	0	0	0	0	0	0	0	0	0	0	0	0	0	0	0	0	0	0	0.00159235668789809
ENSG00000164163	ABCE1	0.00390625	0	0	0	0.00980392156862745	0	0	0	0	0	0	0	0	0	0	0	0	0	0	0	0	0	0	0	0.00159235668789809
ENSG00000144134	RABL2A	0.00393700787401575	0	0	0	0	0	0	0	0	0.03125	0	0	0	0	0	0	0	0	0	0	0	0	0	0	0.00159108989657916
ENSG00000169710	FASN	0.0022271714922049	0.00205761316872428	0.0036101083032491	0	0	0	0	0	0	0	0	0	0	0	0.0303030303030303	0	0	0	0	0	0	0	0	0	0.00159108989657916
ENSG00000100918	REC8	0	0	0	0	0	0	0	0	0	0	0	0	0	0	0	0	0	0	0	0	0.125	0	0	0	0.00158982511923688
ENSG00000111802	TDP2	0.0072202166064982	0	0	0	0	0	0	0	0	0	0	0	0	0	0	0	0	0	0	0	0	0	0	0	0.00158604282315623
ENSG00000105829	BET1	0	0.00819672131147541	0	0	0	0	0	0	0	0	0	0	0	0	0	0	0	0	0	0	0	0	0	0	0.00158478605388273
ENSG00000237651	C2orf74	0	0	0	0.0222222222222222	0	0	0	0	0	0	0	0	0	0	0	0	0	0	0	0	0	0	0	0	0.00158227848101266
ENSG00000137411	VARS2	0.00833333333333333	0	0	0	0	0	0	0	0	0	0	0	0	0	0	0	0	0	0	0	0	0	0	0	0.00158102766798419
ENSG00000129245	FXR2	0	0.00588235294117647	0	0	0	0	0	0	0	0	0	0	0	0	0	0.0344827586206897	0	0	0	0	0	0	0	0	0.00157315154693235
ENSG00000182768	NGRN	0.00847457627118644	0	0	0	0	0	0	0	0	0	0	0	0	0	0	0	0	0	0	0	0	0	0	0	0.00157232704402516
ENSG00000165684	SNAPC4	0.00302114803625378	0	0	0	0.00632911392405063	0	0	0	0	0	0	0	0	0	0	0	0	0.0344827586206897	0	0	0	0	0	0	0.00157068062827225
ENSG00000143653	SCCPDH	0	0.00218818380743982	0.00401606425702811	0	0	0	0	0.0147058823529412	0	0	0	0	0	0	0	0	0	0	0	0	0.0238095238095238	0	0	0	0.00156678417547983
ENSG00000119673	ACOT2	0	0.00334448160535117	0	0	0.0163934426229508	0	0	0	0	0	0	0	0	0	0	0	0	0	0	0	0	0	0	0	0.0015625
ENSG00000186010	NDUFA13	0	0	0	0	0.0101010101010101	0	0	0	0.037037037037037	0	0	0	0	0	0	0	0	0	0	0	0	0	0	0	0.0015625
ENSG00000177981	ASB8	0	0	0	0	0	0	0	0	0	0	0.0555555555555556	0	0	0	0	0	0	0	0	0	0	0	0	0	0.00155763239875389
ENSG00000215440	NPEPL1	0.00276243093922652	0	0	0	0.008	0	0	0	0	0.0185185185185185	0	0	0	0	0	0	0	0	0	0	0	0	0	0	0.0015527950310559
ENSG00000147813	NAPRT	0	0.00429184549356223	0	0	0	0	0	0.0227272727272727	0	0	0	0	0	0	0	0	0	0	0	0	0	0	0	0	0.00155159038013964
ENSG00000064601	CTSA	0	0.0103092783505155	0	0	0	0	0	0	0	0	0	0	0	0	0	0	0	0	0	0	0	0	0	0	0.00155038759689922
ENSG00000204231	RXRB	0.0091743119266055	0	0	0	0	0	0	0	0	0	0	0	0	0	0	0	0	0	0	0	0	0	0	0	0.00155038759689922
ENSG00000280987	MATR3	0	0.0022075055187638	0	0.00476190476190476	0.00523560209424084	0	0	0	0	0.0188679245283019	0	0	0	0	0	0	0	0	0	0	0	0	0	0	0.00154858691444057
ENSG00000127993	RBM48	0.0075187969924812	0	0	0	0	0	0	0	0	0	0	0	0	0	0	0	0	0	0	0	0	0	0	0	0.00154798761609907
ENSG00000175550	DRAP1	0.00909090909090909	0	0	0	0	0	0	0	0	0	0	0	0	0	0	0	0	0	0	0	0	0	0	0	0.00154798761609907
ENSG00000196268	ZNF493	0.00268096514745308	0	0	0.00763358778625954	0	0	0	0	0	0	0	0	0	0	0	0	0.0238095238095238	0	0	0	0	0	0	0	0.00154479917610711
ENSG00000126107	HECTD3	0	0	0	0	0.0238095238095238	0	0	0	0	0	0	0	0	0	0	0	0	0	0	0	0	0	0	0	0.00154320987654321
ENSG00000171307	ZDHHC16	0	0	0	0	0	0	0.037037037037037	0	0	0	0	0	0	0	0	0	0	0	0	0	0	0	0	0	0.00154083204930663
ENSG00000180901	KCTD2	0.003584229390681	0.00442477876106195	0	0	0	0	0	0	0	0	0	0	0	0	0	0	0	0	0	0	0	0	0	0	0.00153964588144727
ENSG00000165006	UBAP1	0.0012853470437018	0.00141242937853107	0	0	0	0.0102564102564103	0	0	0.00826446280991736	0	0	0	0	0.0147058823529412	0	0	0	0	0	0	0	0	0	0	0.00153806716226609
ENSG00000197256	KANK2	0	0.0021505376344086	0.00778210116731518	0	0	0.0078125	0	0	0	0	0	0	0	0	0	0	0	0	0	0	0	0	0	0	0.00153787004998078
ENSG00000086506	HBQ1	0.00740740740740741	0	0	0	0	0	0	0	0	0	0	0	0	0	0	0	0	0	0	0	0	0	0	0	0.00153609831029186
ENSG00000163346	PBXIP1	0	0	0	0	0	0	0	0	0	0	0	0	0.0666666666666667	0	0	0	0	0	0	0	0	0	0	0	0.00153609831029186
ENSG00000160410	SHKBP1	0.00271739130434783	0.00632911392405063	0	0	0	0	0	0	0	0	0	0	0	0	0	0	0	0	0	0	0	0	0	0	0.00153295861011753
ENSG00000100297	MCM5	0	0.00302114803625378	0	0	0	0.00793650793650794	0	0	0.0256410256410256	0	0	0	0	0	0	0	0	0	0	0	0	0	0	0	0.00152516522623284
ENSG00000110074	FOXRED1	0	0.00892857142857143	0	0	0	0	0	0	0	0	0	0	0	0	0	0	0	0	0	0	0	0	0	0	0.0015220700152207
ENSG00000122481	RWDD3	0	0	0	0	0	0	0	0	0	0	0.0588235294117647	0	0	0	0	0	0	0	0	0	0	0	0	0	0.0015220700152207
ENSG00000175449	RFESD	0	0.00684931506849315	0	0	0	0	0	0	0	0	0	0	0	0	0	0	0	0	0	0	0	0	0	0	0.0015220700152207
ENSG00000177951	BET1L	0	0	0	0.0227272727272727	0	0	0	0	0	0	0	0	0	0	0	0	0	0	0	0	0	0	0	0	0.0015220700152207
ENSG00000164284	GRPEL2	0.00684931506849315	0	0	0	0	0	0	0	0	0	0	0	0	0	0	0	0	0	0	0	0	0	0	0	0.00151745068285281
ENSG00000100220	RTCB	0	0.00395256916996047	0	0	0	0	0	0	0	0	0	0.0333333333333333	0	0	0	0	0	0	0	0	0	0	0	0	0.00151515151515152
ENSG00000171121	KCNMB3	0	0	0	0	0.0232558139534884	0	0	0	0	0	0	0	0	0	0	0	0	0	0	0	0	0	0	0	0.00151515151515152
ENSG00000173171	MTX1	0	0.00884955752212389	0	0	0	0	0	0	0	0	0	0	0	0	0	0	0	0	0	0	0	0	0	0	0.00151285930408472
ENSG00000105053	VRK3	0	0.00423728813559322	0	0.0053475935828877	0	0	0	0	0	0	0	0	0	0	0	0	0	0	0.0263157894736842	0	0	0	0	0	0.00151171579743008
ENSG00000116288	PARK7	0	0.00425531914893617	0	0	0	0	0.0232558139534884	0	0	0	0	0	0	0	0	0	0	0	0	0	0	0	0	0	0.00151171579743008
ENSG00000213719	CLIC1	0	0	0	0	0.0196078431372549	0	0	0	0	0	0	0	0	0	0	0	0	0	0	0	0	0	0	0	0.00151057401812689
ENSG00000113593	PPWD1	0.00396825396825397	0.00432900432900433	0	0	0	0	0	0	0	0	0	0	0	0	0	0	0	0	0	0	0	0	0	0	0.00150943396226415
ENSG00000153044	CENPH	0.00364963503649635	0	0	0.00961538461538462	0	0	0	0	0	0	0	0	0	0	0	0	0	0	0	0	0	0	0	0	0.00150943396226415
ENSG00000164610	RP9	0	0.0087719298245614	0	0	0	0	0	0	0	0	0	0	0	0	0	0	0	0	0	0	0	0	0	0	0.00150602409638554
ENSG00000181045	SLC26A11	0	0	0.00760456273764259	0.00564971751412429	0	0	0	0	0	0.0158730158730159	0	0	0	0	0	0	0	0	0	0	0	0	0	0	0.00150602409638554
ENSG00000075188	NUP37	0.0051413881748072	0	0	0	0	0	0	0	0	0	0	0	0	0	0	0	0	0	0	0.0357142857142857	0	0	0	0	0.00150300601202405
ENSG00000109062	SLC9A3R1	0	0.00450450450450451	0	0	0	0	0	0	0.0222222222222222	0	0	0	0	0	0	0	0	0	0	0	0	0	0	0	0.00150262960180316
ENSG00000034533	ASTE1	0	0	0	0	0	0.025	0	0	0	0	0	0	0	0	0	0	0	0	0	0	0	0	0	0	0.0015015015015015
ENSG00000124098	FAM210B	0	0	0	0	0	0	0	0	0	0	0	0	0.0769230769230769	0	0	0	0	0	0	0	0	0	0	0	0.00149925037481259
ENSG00000049541	RFC2	0	0.00404858299595142	0	0	0	0	0	0	0.0357142857142857	0	0	0	0	0	0	0	0	0	0	0	0	0	0	0	0.00149588631264024
ENSG00000100721	TCL1A	0	0	0	0.0078125	0	0	0	0	0	0	0	0	0	0	0	0	0	0	0	0	0.015625	0	0	0	0.00149253731343284
ENSG00000172890	NADSYN1	0	0	0.00613496932515337	0	0.0121457489878543	0	0	0	0	0	0	0	0	0	0	0	0	0	0	0	0	0	0	0	0.00149164677804296
ENSG00000213648	SULT1A4	0	0	0	0	0	0	0	0	0	0	0.0454545454545455	0	0	0	0	0	0	0	0	0	0	0	0	0	0.0014903129657228
ENSG00000108518	PFN1	0	0	0	0	0	0	0	0	0	0	0	0	0	0	0	0	0	0	0	0	0.0714285714285714	0	0	0	0.00148588410104012
ENSG00000167785	ZNF558	0.00378787878787879	0	0	0	0	0	0	0	0	0.0256410256410256	0	0	0	0	0	0	0	0	0	0	0	0	0	0	0.00148588410104012
ENSG00000115459	ELMOD3	0.00252525252525253	0	0	0	0	0	0.012987012987013	0	0	0	0	0	0	0	0	0	0	0	0	0.0357142857142857	0	0	0	0	0.00148514851485149
ENSG00000106009	BRAT1	0	0.00515463917525773	0.00568181818181818	0	0	0	0	0	0	0	0	0	0	0	0	0	0	0	0	0	0	0	0	0	0.00148441365660564
ENSG00000114315	HES1	0	0	0	0	0	0	0	0	0	0	0	0	0	0	0.0714285714285714	0	0	0	0	0	0	0	0	0	0.00148367952522255
ENSG00000161970	RPL26	0	0	0	0	0.0238095238095238	0	0	0	0	0	0	0	0	0	0	0	0	0	0	0	0	0	0	0	0.00148148148148148
ENSG00000149273	RPS3	0	0	0	0	0.0192307692307692	0	0	0	0	0	0	0	0	0	0	0	0	0	0	0	0	0	0	0	0.0014792899408284
ENSG00000177034	MTX3	0	0.00675675675675676	0	0	0	0	0	0	0	0	0	0	0	0	0	0	0	0	0	0	0	0	0	0	0.00147710487444609
ENSG00000198026	ZNF335	0.00380228136882129	0	0.0078125	0	0	0	0	0	0	0	0	0	0	0	0	0	0	0	0	0	0	0	0	0	0.00147710487444609
ENSG00000118308	LRMP	0	0	0	0.00323624595469256	0.00334448160535117	0.00465116279069768	0	0	0	0	0	0	0	0	0	0.0136986301369863	0	0.0298507462686567	0	0	0	0	0	0	0.00147094876195146
ENSG00000172732	MUS81	0	0.01	0	0	0	0	0	0	0	0	0	0	0	0	0	0	0	0	0	0	0	0	0	0	0.00146842878120411
ENSG00000178719	GRINA	0	0	0	0	0	0	0	0	0	0	0	0	0	0.0769230769230769	0	0	0	0	0	0	0	0	0	0	0.00146842878120411
ENSG00000220205	VAMP2	0	0.0075187969924812	0	0	0	0	0	0	0	0	0	0	0	0	0	0	0	0	0	0	0	0	0	0	0.00146842878120411
ENSG00000189306	RRP7A	0.00256410256410256	0	0	0	0.00641025641025641	0	0	0	0.02	0	0	0	0	0	0	0	0	0	0	0	0	0	0	0	0.00146341463414634
ENSG00000165526	RPUSD4	0.00806451612903226	0	0	0	0	0	0	0	0	0	0	0	0	0	0	0	0	0	0	0	0	0	0	0	0.00146198830409357
ENSG00000213380	COG8	0	0	0	0	0	0.0140845070422535	0	0.03125	0	0	0	0	0	0	0	0	0	0	0	0	0	0	0	0	0.00145985401459854
ENSG00000240038	AMY2B	0	0	0	0	0	0	0.0196078431372549	0	0	0	0	0.032258064516129	0	0	0	0	0	0	0	0	0	0	0	0	0.00145878920495988
ENSG00000109066	TMEM104	0.0014367816091954	0.00332225913621262	0	0	0	0	0	0.0198019801980198	0	0	0	0	0	0	0	0	0	0	0	0	0	0	0	0	0.0014573010784028
ENSG00000107833	NPM3	0.00854700854700855	0	0	0	0	0	0	0	0	0	0	0	0	0	0	0	0	0	0	0	0	0	0	0	0.00145560407569141
ENSG00000110700	RPS13	0	0	0	0	0.0212765957446809	0	0	0	0	0	0	0	0	0	0	0	0	0	0	0	0	0	0	0	0.00145560407569141
ENSG00000102226	USP11	0	0	0	0	0	0	0	0	0	0	0	0	0	0.0625	0	0	0	0	0	0	0	0	0	0	0.00145348837209302
ENSG00000111644	ACRBP	0	0	0	0	0	0	0	0	0.0476190476190476	0	0	0	0	0	0	0	0	0	0	0	0	0	0	0	0.00145348837209302
ENSG00000163938	GNL3	0	0	0	0	0	0	0	0	0.0416666666666667	0	0	0	0	0	0	0	0	0	0	0	0	0	0	0	0.00144927536231884
ENSG00000186431	FCAR	0	0	0	0.01	0	0	0	0	0	0	0	0.032258064516129	0	0	0	0	0	0	0	0	0	0	0	0	0.00144927536231884
ENSG00000134077	THUMPD3	0	0	0	0	0	0	0	0	0	0	0	0.0555555555555556	0	0.0476190476190476	0	0	0	0	0	0	0	0	0	0	0.00144092219020173
ENSG00000135437	RDH5	0	0	0	0	0	0	0	0	0	0	0	0	0.0666666666666667	0	0	0	0	0	0	0	0	0	0	0	0.00144092219020173
ENSG00000007264	MATK	0	0.0029673590504451	0	0	0	0	0.0125	0	0	0	0	0	0	0	0	0	0.0256410256410256	0	0	0	0	0	0	0	0.00143953934740883
ENSG00000163378	EOGT	0.00515463917525773	0	0	0	0	0	0	0	0	0	0	0	0.0232558139534884	0	0	0	0	0	0	0	0	0	0	0	0.00143953934740883
ENSG00000124380	SNRNP27	0.00826446280991736	0	0	0	0	0	0	0	0	0	0	0	0	0	0	0	0	0	0	0	0	0	0	0	0.00143884892086331
ENSG00000137154	RPS6	0	0.00826446280991736	0	0	0	0	0	0	0	0	0	0	0	0	0	0	0	0	0	0	0	0	0	0	0.00143884892086331
ENSG00000184990	SIVA1	0	0	0.0147058823529412	0	0	0	0	0	0	0	0	0	0	0	0	0	0	0	0	0	0	0	0	0	0.00143884892086331
ENSG00000072210	ALDH3A2	0	0	0.00833333333333333	0	0	0	0	0	0	0	0	0	0	0	0	0	0	0	0	0	0	0.0526315789473684	0	0	0.0014367816091954
ENSG00000136159	NUDT15	0	0	0	0	0.024390243902439	0	0	0	0	0	0	0	0	0	0	0	0	0	0	0	0	0	0	0	0.0014367816091954
ENSG00000114841	DNAH1	0.00168918918918919	0.00164744645799012	0	0	0.00386100386100386	0	0	0	0	0	0	0.0116279069767442	0	0	0	0	0.0142857142857143	0	0	0	0	0	0	0	0.00143472022955524
ENSG00000171163	ZNF692	0	0	0	0	0	0	0	0.0666666666666667	0	0	0	0	0	0	0	0	0	0	0	0	0	0	0	0	0.00143472022955524
ENSG00000182749	PAQR7	0.00909090909090909	0	0	0	0	0	0	0	0	0	0	0	0	0	0	0	0	0	0	0	0	0	0	0	0.00143472022955524
ENSG00000185946	RNPC3	0	0	0.00819672131147541	0	0.0104166666666667	0	0	0	0	0	0	0	0	0	0	0	0	0	0	0	0	0	0	0	0.00143266475644699
ENSG00000159339	PADI4	0	0.00334448160535117	0.0033003300330033	0	0	0	0.00675675675675676	0.0101010101010101	0	0	0	0	0	0	0	0	0	0	0	0	0	0	0	0	0.00143102461362335
ENSG00000129255	MPDU1	0.00763358778625954	0	0	0	0	0	0	0	0	0	0	0	0	0	0	0	0	0	0	0	0	0	0	0	0.00143061516452074
ENSG00000109536	FRG1	0	0.00224215246636771	0.00305810397553517	0	0	0	0	0	0	0	0	0	0	0	0	0.0204081632653061	0.0121951219512195	0	0	0	0	0	0	0	0.00143010368251698
ENSG00000214021	TTLL3	0.00353356890459364	0	0	0.00840336134453782	0	0	0	0	0	0	0	0	0	0	0	0	0	0	0	0	0	0	0	0	0.00142959256611866
ENSG00000102054	RBBP7	0	0	0	0	0.00980392156862745	0	0	0.0294117647058824	0	0	0	0	0	0	0	0	0	0	0	0	0	0	0	0	0.00142857142857143
ENSG00000138658	ZGRF1	0.000800640512409928	0.00151515151515152	0.00129366106080207	0	0.00366300366300366	0	0	0.00537634408602151	0	0	0	0.00746268656716418	0	0	0	0.00961538461538462	0	0	0	0	0	0.00757575757575758	0	0	0.00142540386442825
ENSG00000143374	TARS2	0	0.00384615384615385	0	0	0	0	0	0	0	0.0333333333333333	0	0	0	0	0	0	0	0	0	0	0	0	0	0	0.00142450142450142
ENSG00000183605	SFXN4	0	0	0	0	0	0	0.0256410256410256	0	0	0	0	0	0	0	0	0.0303030303030303	0	0	0	0	0	0	0	0	0.00142247510668563
ENSG00000101194	SLC17A9	0	0.00403225806451613	0	0	0.0103092783505155	0	0	0	0	0	0	0	0	0	0	0	0	0	0	0	0	0	0	0	0.0014194464158978
ENSG00000089127	OAS1	0	0	0	0	0	0	0.04	0	0	0	0	0	0	0	0	0	0	0	0	0	0	0	0	0	0.00141843971631206
ENSG00000101940	WDR13	0	0	0	0	0.0153846153846154	0	0	0	0	0	0	0	0	0	0	0	0	0	0	0	0	0	0	0	0.00141843971631206
ENSG00000166441	RPL27A	0	0	0	0	0.0196078431372549	0	0	0	0	0	0	0	0	0	0	0	0	0	0	0	0	0	0	0	0.00141843971631206
ENSG00000131381	RBSN	0	0.00392156862745098	0	0	0.0099009900990099	0	0	0	0	0	0	0	0	0	0	0	0	0	0	0	0	0	0	0	0.00141643059490085
ENSG00000110080	ST3GAL4	0.0078125	0	0	0	0	0	0	0	0	0	0	0	0	0	0	0	0	0	0	0	0	0	0	0	0.00141442715700141
ENSG00000198805	PNP	0	0	0	0	0	0	0	0	0	0	0	0	0	0	0	0	0	0	0	0	0.0588235294117647	0	0	0	0.00141043723554302
ENSG00000092036	HAUS4	0	0	0	0	0	0	0	0	0	0	0	0.0714285714285714	0	0	0	0	0	0	0	0	0	0	0	0	0.00140845070422535
ENSG00000110077	MS4A6A	0	0.00694444444444444	0	0	0	0	0	0	0	0	0	0	0	0	0	0	0	0	0	0	0	0	0	0	0.00140845070422535
ENSG00000163568	AIM2	0	0	0	0.0256410256410256	0	0	0	0	0	0	0	0	0	0	0	0	0	0	0	0	0	0	0	0	0.00140845070422535
ENSG00000131748	STARD3	0	0	0	0.0186915887850467	0	0	0	0	0	0	0	0	0	0	0	0	0	0	0	0	0	0	0	0	0.00140745953553835
ENSG00000130755	GMFG	0	0	0	0	0	0	0	0	0	0	0	0	0	0	0	0	0	0	0	0.0909090909090909	0	0	0	0	0.00140449438202247
ENSG00000101104	PABPC1L	0.00366300366300366	0.00386100386100386	0	0	0	0	0	0	0	0	0	0	0	0	0	0	0	0	0	0	0	0	0	0	0.00140350877192982
ENSG00000168255	POLR2J3	0	0.0010351966873706	0.00233100233100233	0.008	0	0	0	0	0	0	0	0	0	0	0	0.0106382978723404	0	0	0	0	0	0	0.032258064516129	0	0.00140308679094007
ENSG00000125810	CD93	0	0.00671140939597315	0	0	0	0	0	0	0	0	0	0	0	0	0	0	0	0	0	0	0	0	0	0	0.00140252454417952
ENSG00000109270	LAMTOR3	0	0	0	0	0	0	0.0185185185185185	0	0	0.0333333333333333	0	0	0	0	0	0	0	0	0	0	0	0	0	0	0.00140056022408964
ENSG00000140265	ZSCAN29	0.00684931506849315	0	0	0	0	0	0	0	0	0	0	0	0	0	0	0	0	0	0	0	0	0	0	0	0.00140056022408964
ENSG00000256043	CTSO	0	0	0	0	0	0	0.0232558139534884	0	0	0	0	0	0.0303030303030303	0	0	0	0	0	0	0	0	0	0	0	0.00140056022408964
ENSG00000161091	MFSD12	0.00181488203266788	0.0033955857385399	0	0	0	0	0	0	0	0	0.0192307692307692	0	0	0	0	0	0	0	0	0	0	0	0	0	0.00139958012596221
ENSG00000204569	PPP1R10	0	0	0	0	0.010752688172043	0	0	0	0	0	0	0	0	0	0.0294117647058824	0	0	0	0	0	0	0	0	0	0.00139275766016713
ENSG00000065183	WDR3	0.00363636363636364	0	0	0	0.0105263157894737	0	0	0	0	0	0	0	0	0	0	0	0	0	0	0	0	0	0	0	0.00138985406532314
ENSG00000066422	ZBTB11	0	0	0.0072463768115942	0.0101010101010101	0	0	0	0	0	0	0	0	0	0	0	0	0	0	0	0	0	0	0	0	0.00138985406532314
ENSG00000169239	CA5B	0	0.0078740157480315	0	0	0	0	0	0	0	0	0	0	0	0	0	0	0	0	0	0	0	0	0	0	0.00138985406532314
ENSG00000064703	DDX20	0	0	0	0	0	0.0277777777777778	0	0	0	0	0	0	0	0	0	0	0	0	0	0	0	0	0	0	0.00138888888888889
ENSG00000074935	TUBE1	0.00699300699300699	0	0	0	0	0	0	0	0	0	0	0	0	0	0	0	0	0	0	0	0	0	0	0	0.0013869625520111
ENSG00000173083	HPSE	0.0024390243902439	0.00254452926208651	0	0	0	0.0087719298245614	0	0	0	0	0	0	0	0	0	0	0	0	0	0	0	0	0	0	0.00138440239963083
ENSG00000114956	DGUOK	0	0.00346020761245675	0	0	0	0	0	0	0.0227272727272727	0	0	0	0	0	0	0	0	0	0	0	0	0	0	0	0.0013840830449827
ENSG00000196352	CD55	0.00313479623824451	0.00427350427350427	0	0	0	0	0	0	0	0	0	0	0	0	0	0	0	0	0	0	0	0	0	0	0.00137931034482759
ENSG00000106638	TBL2	0	0	0	0	0.024390243902439	0	0	0	0	0	0	0	0	0	0	0	0	0	0	0	0	0	0	0	0.00137741046831956
ENSG00000076053	RBM7	0	0	0	0	0	0	0	0	0	0.0833333333333333	0	0	0	0	0	0	0	0	0	0	0	0	0	0	0.00137551581843191
ENSG00000225921	NOL7	0	0	0	0.0232558139534884	0	0	0	0	0	0	0	0	0	0	0	0	0	0	0	0	0	0	0	0	0.00137362637362637
ENSG00000107949	BCCIP	0	0	0	0	0	0	0.0149253731343284	0	0	0	0	0	0.03125	0	0	0	0	0	0	0	0	0	0	0	0.00136705399863295
ENSG00000167984	NLRC3	0.0043859649122807	0	0	0	0	0	0	0	0	0	0	0	0	0	0	0	0	0	0	0	0.027027027027027	0	0	0	0.00136612021857924
ENSG00000096746	HNRNPH3	0.00649350649350649	0	0	0	0	0	0	0	0	0	0	0	0	0	0	0	0	0	0	0	0	0	0	0	0.00136239782016349
ENSG00000130203	APOE	0	0	0.0128205128205128	0	0	0	0	0	0	0	0	0	0	0	0	0	0	0	0	0	0	0	0	0	0.00136239782016349
ENSG00000182944	EWSR1	0.00253164556962025	0.00455580865603645	0	0	0	0	0	0	0	0	0	0	0	0	0	0	0	0	0	0	0	0	0	0	0.00136239782016349
ENSG00000198000	NOL8	0.00364963503649635	0	0	0.0101010101010101	0	0	0	0	0	0	0	0	0	0	0	0	0	0	0	0	0	0	0	0	0.00136239782016349
ENSG00000174485	DENND4A	0.00417710944026734	0	0	0.00588235294117647	0	0	0	0	0	0	0	0.00900900900900901	0	0	0	0	0	0	0	0	0	0	0	0	0.00136147038801906
ENSG00000143303	RRNAD1	0	0	0	0	0.0163934426229508	0	0	0	0	0	0	0	0	0	0	0	0	0	0	0	0	0	0	0	0.00135869565217391
ENSG00000172301	COPRS	0	0	0	0	0	0	0	0	0	0	0	0.0714285714285714	0	0	0	0	0	0	0	0	0	0	0	0	0.00135869565217391
ENSG00000204228	HSD17B8	0.00813008130081301	0	0	0	0	0	0	0	0	0	0	0	0	0	0	0	0	0	0	0	0	0	0	0	0.00135685210312076
ENSG00000128272	ATF4	0	0	0	0	0.0204081632653061	0	0	0	0	0	0	0	0	0	0	0	0	0	0	0	0	0	0	0	0.0013550135501355
ENSG00000164880	INTS1	0.0017921146953405	0	0	0.00840336134453782	0	0	0.0108695652173913	0	0	0	0	0	0	0	0	0	0	0	0	0	0	0	0	0	0.0013550135501355
ENSG00000132286	TIMM10B	0	0.00261096605744125	0.00467289719626168	0	0	0	0.00769230769230769	0	0	0	0	0	0	0	0	0	0	0	0	0	0	0	0	0	0.00135379061371841
ENSG00000164331	ANKRA2	0.00709219858156028	0	0	0	0	0	0	0	0	0	0	0	0	0	0	0	0	0	0	0	0	0	0	0	0.0013531799729364
ENSG00000172831	CES2	0	0	0.0121951219512195	0	0	0	0	0	0	0	0	0	0	0	0	0	0	0	0	0	0	0	0	0	0.0013531799729364
ENSG00000186020	ZNF529	0	0	0.008	0	0	0	0	0	0	0	0.027027027027027	0	0	0	0	0	0	0	0	0	0	0	0	0	0.00135135135135135
ENSG00000204444	APOM	0.0078740157480315	0	0	0	0	0	0	0	0	0	0	0	0	0	0	0	0	0	0	0	0	0	0	0	0.00135135135135135
ENSG00000120889	TNFRSF10B	0.00168634064080944	0	0	0	0	0.00694444444444444	0	0.0125	0	0	0	0	0	0	0	0	0	0.0277777777777778	0	0	0	0	0	0	0.00134998312521094
ENSG00000144659	SLC25A38	0	0	0.0142857142857143	0	0	0	0	0	0	0	0	0	0	0	0	0	0	0	0	0	0	0	0	0	0.00134952766531714
ENSG00000213246	SUPT4H1	0.0072463768115942	0	0	0	0	0	0	0	0	0	0	0	0	0	0	0	0	0	0	0	0	0	0	0	0.00134952766531714
ENSG00000113810	SMC4	0	0.00146198830409357	0	0	0.00423728813559322	0	0	0.00793650793650794	0	0	0	0	0	0	0	0	0	0	0	0	0	0	0.111111111111111	0	0.00134807225667296
ENSG00000137804	NUSAP1	0	0.00510204081632653	0	0	0	0	0	0.0158730158730159	0	0	0	0	0	0	0	0	0	0	0	0	0	0	0	0	0.00134770889487871
ENSG00000166557	TMED3	0	0	0	0	0	0	0	0	0	0	0	0	0	0	0	0	0	0.0476190476190476	0	0	0	0	0	0	0.00134770889487871
ENSG00000071894	CPSF1	0	0	0	0	0.010989010989011	0	0	0	0	0	0	0	0	0	0.025	0	0	0	0	0	0	0	0	0	0.00134680134680135
ENSG00000148290	SURF1	0	0	0	0	0	0.0285714285714286	0	0	0	0	0	0	0	0	0	0	0	0	0	0	0	0	0	0	0.00134589502018843
ENSG00000124574	ABCC10	0	0	0	0.00819672131147541	0	0	0	0	0	0.0263157894736842	0	0	0	0	0	0	0	0	0	0	0	0	0	0	0.00134138162307176
ENSG00000155366	RHOC	0	0.00352112676056338	0	0	0	0	0	0	0	0	0	0	0	0	0	0.0277777777777778	0	0	0	0	0	0	0	0	0.00134048257372654
ENSG00000064201	TSPAN32	0.00359712230215827	0.00350877192982456	0	0	0	0	0	0	0	0	0	0	0	0	0	0	0	0	0	0	0	0	0	0	0.00133779264214047
ENSG00000177082	WDR73	0	0	0	0.0185185185185185	0	0	0	0	0	0	0	0	0	0	0	0	0	0	0	0	0	0	0	0	0.00133333333333333
ENSG00000100897	DCAF11	0	0	0	0	0	0.0238095238095238	0	0	0	0	0	0	0	0	0	0	0	0	0	0	0	0	0	0	0.00133155792276964
ENSG00000166801	FAM111A	0	0	0	0	0	0	0	0	0	0.0666666666666667	0	0	0	0	0	0	0	0	0	0	0	0	0	0	0.00133155792276964
ENSG00000177628	GBA	0	0	0	0	0	0	0	0	0	0	0	0	0.0588235294117647	0	0	0	0	0	0	0	0	0	0	0	0.00133155792276964
ENSG00000127311	HELB	0	0.00378787878787879	0	0	0	0	0.0169491525423729	0	0	0	0	0	0	0	0	0	0	0	0	0	0	0	0	0	0.00133067198935462
ENSG00000162769	FLVCR1	0.00233100233100233	0.00245700245700246	0	0	0	0	0	0	0	0	0	0.0185185185185185	0	0	0	0	0	0	0	0	0	0	0	0	0.00133037694013304
ENSG00000111801	BTN3A3	0.00609756097560976	0	0	0	0	0	0	0	0	0	0	0	0	0	0	0	0	0	0	0	0	0	0	0	0.00132978723404255
ENSG00000167925	GHDC	0.00649350649350649	0	0	0	0	0	0	0	0	0	0	0	0	0	0	0	0	0	0	0	0	0	0	0	0.00132978723404255
ENSG00000082153	BZW1	0	0	0	0	0	0	0	0	0	0.0588235294117647	0	0	0	0	0	0	0	0	0	0	0	0	0	0	0.00132802124833997
ENSG00000119760	SUPT7L	0.00763358778625954	0	0	0	0	0	0	0	0	0	0	0	0	0	0	0	0	0	0	0	0	0	0	0	0.00132802124833997
ENSG00000008324	SS18L2	0	0	0	0	0	0	0	0	0	0	0	0	0	0	0	0.1	0	0	0	0	0	0	0	0	0.0013262599469496
ENSG00000011009	LYPLA2	0.0072463768115942	0	0	0	0	0	0	0	0	0	0	0	0	0	0	0	0	0	0	0	0	0	0	0	0.0013262599469496
ENSG00000142765	SYTL1	0.00714285714285714	0	0	0	0	0	0	0	0	0	0	0	0	0	0	0	0	0	0	0	0	0	0	0	0.0013262599469496
ENSG00000171503	ETFDH	0.00716845878136201	0	0	0	0	0	0	0	0	0	0	0	0	0	0	0	0	0	0	0	0	0	0	0	0.0013262599469496
ENSG00000178917	ZNF852	0.00666666666666667	0	0	0	0	0	0	0	0	0	0	0	0	0	0	0	0	0	0	0	0	0	0	0	0.0013262599469496
ENSG00000160117	ANKLE1	0.00769230769230769	0	0	0	0	0	0	0	0	0	0	0	0	0	0	0	0	0	0	0	0	0	0	0	0.00132100396301189
ENSG00000100075	SLC25A1	0	0	0	0	0	0.0285714285714286	0	0	0	0	0	0	0	0	0	0	0	0	0	0	0	0	0	0	0.00131926121372032
ENSG00000144747	TMF1	0	0	0	0	0	0	0	0	0	0	0	0	0	0	0	0	0	0.0357142857142857	0	0.0357142857142857	0	0	0	0	0.00131406044678055
ENSG00000100994	PYGB	0	0	0	0	0	0	0	0	0	0.0151515151515152	0	0	0	0	0	0	0.0131578947368421	0	0	0	0.0192307692307692	0	0.04	0	0.00131061598951507
ENSG00000004799	PDK4	0	0	0	0	0.0147058823529412	0	0	0	0	0	0	0	0	0	0	0	0	0	0	0	0	0	0	0	0.00130890052356021
ENSG00000080603	SRCAP	0	0.00248138957816377	0.0045662100456621	0.00636942675159236	0	0	0	0	0	0	0	0	0	0	0	0	0	0	0	0	0	0	0	0	0.00130890052356021
ENSG00000070610	GBA2	0	0	0	0	0.0172413793103448	0	0	0	0	0	0	0	0	0	0	0	0	0	0	0	0	0	0	0	0.00130718954248366
ENSG00000103061	SLC7A6OS	0	0	0	0	0.0208333333333333	0	0	0	0	0	0	0	0	0	0	0	0	0	0	0	0	0	0	0	0.00130718954248366
ENSG00000164306	PRIMPOL	0	0	0	0	0	0	0.0133333333333333	0	0	0.0263157894736842	0	0.0222222222222222	0	0	0	0	0	0	0	0	0	0	0	0	0.00130548302872063
ENSG00000000419	DPM1	0	0	0	0.00952380952380953	0.00925925925925926	0	0	0	0	0	0	0	0	0	0	0	0	0	0	0	0	0	0	0	0.00130039011703511
ENSG00000116199	FAM20B	0	0	0	0	0	0	0	0	0.0208333333333333	0	0	0	0.0169491525423729	0.027027027027027	0	0	0	0	0	0	0	0	0	0	0.00130039011703511
ENSG00000107929	LARP4B	0.00163934426229508	0.00172413793103448	0	0.00462962962962963	0.00523560209424084	0	0	0	0	0	0	0	0	0	0	0	0	0	0	0	0	0	0	0	0.0012987012987013
ENSG00000126453	BCL2L12	0	0.00675675675675676	0	0	0	0	0	0	0	0	0	0	0	0	0	0	0	0	0	0	0	0	0	0	0.0012970168612192
ENSG00000014257	ACPP	0.00212314225053079	0	0	0	0	0	0	0	0	0	0.03125	0	0	0	0	0	0	0	0	0	0	0	0	0	0.0012914334911752
ENSG00000112511	PHF1	0	0	0.0131578947368421	0	0	0	0	0	0	0	0	0	0	0	0	0	0	0	0	0	0	0	0	0	0.00129032258064516
ENSG00000133265	HSPBP1	0.00343642611683849	0	0	0	0	0	0	0	0	0	0	0	0	0	0.0285714285714286	0	0	0	0	0	0	0	0	0	0.00128949065119278
ENSG00000196189	SEMA4A	0	0.00716845878136201	0	0	0	0	0	0	0	0	0	0	0	0	0	0	0	0	0	0	0	0	0	0	0.00128865979381443
ENSG00000124279	FASTKD3	0.00595238095238095	0	0	0	0	0	0	0	0	0	0	0	0	0	0	0	0	0	0	0	0	0	0	0	0.00128700128700129
ENSG00000100325	ASCC2	0.00469483568075117	0.00233100233100233	0	0	0	0	0	0	0	0	0	0	0	0	0	0	0	0	0	0	0	0	0	0	0.00128644939965695
ENSG00000137700	SLC37A4	0	0.00671140939597315	0	0	0	0	0	0	0	0	0	0	0	0	0	0	0	0	0	0	0	0	0	0	0.0012853470437018
ENSG00000111667	USP5	0	0	0	0.0172413793103448	0	0	0	0	0	0	0	0	0	0	0	0	0	0	0	0	0	0	0	0	0.00128369704749679
ENSG00000241878	PISD	0	0	0.0142857142857143	0	0	0	0	0	0	0	0	0	0	0	0	0	0	0	0	0	0	0	0	0	0.00128369704749679
ENSG00000120899	PTK2B	0.00246913580246914	0.000958772770853308	0.00487012987012987	0	0	0	0	0.00561797752808989	0	0	0	0	0	0	0	0	0	0	0	0	0	0	0	0	0.00128328521013795
ENSG00000171960	PPIH	0.00636942675159236	0	0	0	0	0	0	0	0	0	0	0	0	0	0	0	0	0	0	0	0	0	0	0	0.00128040973111396
ENSG00000122122	SASH3	0	0	0	0	0	0	0	0	0	0	0	0	0.05	0	0	0	0	0	0	0	0	0	0	0	0.00127877237851662
ENSG00000113719	ERGIC1	0.000931098696461825	0	0.0023696682464455	0	0	0	0.00552486187845304	0	0.00694444444444444	0	0	0.00813008130081301	0.0101010101010101	0	0	0	0	0	0	0	0	0	0	0.0909090909090909	0.00127830533235939
ENSG00000119723	COQ6	0	0	0	0	0.0169491525423729	0	0	0	0	0	0	0	0	0	0	0	0	0	0	0	0	0	0	0	0.00127713920817369
ENSG00000068354	TBC1D25	0.00662251655629139	0	0	0	0	0	0	0	0	0	0	0	0	0	0	0	0	0	0	0	0	0	0	0	0.00127226463104326
ENSG00000136104	RNASEH2B	0	0.00348432055749129	0.00680272108843537	0	0	0	0	0	0	0	0	0	0	0	0	0	0	0	0	0	0	0	0	0	0.00127226463104326
ENSG00000136270	TBRG4	0	0	0	0	0	0	0	0	0	0	0	0	0	0	0	0	0	0	0.0588235294117647	0	0	0	0	0	0.00127064803049555
ENSG00000035403	VCL	0.00325379609544469	0.00237812128418549	0	0.00284900284900285	0	0	0	0	0	0	0	0	0	0	0	0	0	0	0	0	0	0	0	0	0.00127037899640059
ENSG00000105486	LIG1	0	0.00173310225303293	0.00694444444444444	0	0	0	0	0	0	0	0	0	0	0	0	0.0204081632653061	0	0	0	0	0	0	0	0	0.00126903553299492
ENSG00000112473	SLC39A7	0.00806451612903226	0	0	0	0	0	0	0	0	0	0	0	0	0	0	0	0	0	0	0	0	0	0	0	0.00126742712294043
ENSG00000104221	BRF2	0	0	0	0	0	0	0	0	0.0434782608695652	0	0	0	0	0	0	0	0	0	0	0	0	0	0	0	0.00126582278481013
ENSG00000121864	ZNF639	0	0	0	0	0	0	0	0	0	0	0	0	0	0	0.0666666666666667	0	0	0	0	0	0	0	0	0	0.00126103404791929
ENSG00000169871	TRIM56	0	0	0	0.0166666666666667	0	0	0	0	0	0	0	0	0	0	0	0	0	0	0	0	0	0	0	0	0.00126103404791929
ENSG00000134262	AP4B1	0	0	0	0	0	0	0	0	0	0	0	0	0	0	0	0.1	0	0	0	0	0	0	0	0	0.00125944584382872
ENSG00000100100	PIK3IP1	0	0	0.010752688172043	0	0	0	0	0	0	0	0	0	0	0	0	0	0	0	0	0	0	0	0	0	0.00125786163522013
ENSG00000170891	CYTL1	0.00657894736842105	0	0	0	0	0	0	0	0	0	0	0	0	0	0	0	0	0	0	0	0	0	0	0	0.00125786163522013
ENSG00000162851	TFB2M	0	0.00359712230215827	0	0	0	0	0	0	0	0	0	0	0.04	0	0	0	0	0	0	0	0	0	0	0	0.00125707102451289
ENSG00000049449	RCN1	0	0	0	0	0.0149253731343284	0	0	0	0	0	0	0	0	0	0	0	0	0	0	0	0	0	0	0	0.00125628140703518
ENSG00000164346	NSA2	0	0	0	0.0149253731343284	0	0	0	0	0	0	0	0	0	0	0	0	0	0	0	0	0	0	0	0	0.00125628140703518
ENSG00000181192	DHTKD1	0.00163934426229508	0.00170357751277683	0	0.00396825396825397	0	0	0	0	0	0	0	0	0	0	0	0.015625	0	0	0	0	0	0	0	0	0.00125039074710847
ENSG00000164022	AIMP1	0	0.00294985250737463	0	0.00847457627118644	0	0	0	0	0	0	0	0	0	0	0	0	0	0	0	0	0	0	0	0	0.00124843945068664
ENSG00000083799	CYLD	0	0	0	0	0.01875	0	0	0	0	0	0	0	0	0	0	0	0	0	0	0	0	0	0	0	0.00124792013311148
ENSG00000111271	ACAD10	0.00169779286926995	0.00186219739292365	0.00354609929078014	0	0	0	0	0	0	0	0	0	0	0.0142857142857143	0	0	0	0	0	0	0	0	0	0	0.00124649423496416
ENSG00000145817	YIPF5	0	0	0	0	0.02	0	0	0	0	0	0	0	0	0	0	0	0	0	0	0	0	0	0	0	0.0012453300124533
ENSG00000111640	GAPDH	0.00714285714285714	0	0	0	0	0	0	0	0	0	0	0	0	0	0	0	0	0	0	0	0	0	0	0	0.00124223602484472
ENSG00000163840	DTX3L	0	0.00671140939597315	0	0	0	0	0	0	0	0	0	0	0	0	0	0	0	0	0	0	0	0	0	0	0.00124223602484472
ENSG00000177700	POLR2L	0	0.00775193798449612	0	0	0	0	0	0	0	0	0	0	0	0	0	0	0	0	0	0	0	0	0	0	0.00124223602484472
ENSG00000166710	B2M	0	0	0	0	0.0158730158730159	0	0	0	0	0	0	0	0	0	0	0	0	0	0	0	0	0	0	0	0.00124069478908189
ENSG00000136867	SLC31A2	0.00628930817610063	0	0	0	0	0	0	0	0	0	0	0	0	0	0	0	0	0	0	0	0	0	0	0	0.00123915737298637
ENSG00000165813	CCDC186	0	0	0	0	0.0121951219512195	0	0	0	0	0	0	0	0	0	0	0	0.0238095238095238	0	0	0	0	0	0	0	0.00123864574731627
ENSG00000095574	IKZF5	0	0	0.0149253731343284	0	0	0	0	0	0	0	0	0	0	0	0	0	0	0	0	0	0	0	0	0	0.00123762376237624
ENSG00000231925	TAPBP	0	0	0.0147058823529412	0	0	0	0	0	0	0	0	0	0	0	0	0	0	0	0	0	0	0	0	0	0.00123762376237624
ENSG00000258890	CEP95	0	0.00324675324675325	0	0	0	0	0	0	0	0	0	0	0	0	0	0	0.0454545454545455	0	0	0	0	0	0	0	0.00123609394313968
ENSG00000103653	CSK	0	0.00233100233100233	0	0	0	0	0	0.0204081632653061	0	0	0	0	0.0208333333333333	0	0	0	0	0	0	0	0	0	0	0	0.00123507616303005
ENSG00000141858	SAMD1	0	0	0	0.0163934426229508	0	0	0	0	0	0	0	0	0	0	0	0	0	0	0	0	0	0	0	0	0.00123456790123457
ENSG00000175309	PHYKPL	0	0	0	0	0	0.0117647058823529	0	0	0	0	0	0	0	0	0.037037037037037	0	0	0	0	0	0	0	0	0	0.00123380629241209
ENSG00000111641	NOP2	0	0	0.0161290322580645	0	0	0	0	0	0	0	0	0	0	0	0	0	0	0	0	0	0	0	0	0	0.00123152709359606
ENSG00000118705	RPN2	0	0	0	0	0.00581395348837209	0	0.0114942528735632	0	0	0	0	0	0	0	0	0	0.025	0	0	0	0	0	0	0	0.00123102174805088
ENSG00000006757	PNPLA4	0.00558659217877095	0	0	0	0	0	0	0	0	0	0	0	0	0	0	0	0	0	0	0	0	0	0	0	0.001230012300123
ENSG00000100836	PABPN1	0.00561797752808989	0	0	0	0	0	0	0	0	0	0	0	0	0	0	0	0	0	0	0	0	0	0	0	0.00122850122850123
ENSG00000111276	CDKN1B	0	0	0	0	0	0	0	0	0	0	0	0	0	0	0	0	0.0384615384615385	0	0	0	0	0	0	0	0.00122699386503067
ENSG00000065518	NDUFB4	0	0.00606060606060606	0	0	0	0	0	0	0	0	0	0	0	0	0	0	0	0	0	0	0	0	0	0	0.00122549019607843
ENSG00000177873	ZNF619	0.00617283950617284	0	0	0	0	0	0	0	0	0	0	0	0	0	0	0	0	0	0	0	0	0	0	0	0.00122549019607843
ENSG00000181444	ZNF467	0	0	0	0	0	0	0	0	0	0	0	0	0	0	0	0	0	0	0	0.0476190476190476	0	0	0	0	0.00122549019607843
ENSG00000151876	FBXO4	0	0	0	0	0	0.0178571428571429	0	0	0	0	0	0	0	0	0	0	0	0	0	0	0	0	0	0	0.00122399020807834
ENSG00000128039	SRD5A3	0	0.00344827586206897	0	0	0.00943396226415094	0	0	0	0	0	0	0	0	0	0	0	0	0	0	0	0	0	0	0	0.00122324159021407
ENSG00000087152	ATXN7L3	0	0	0	0.0181818181818182	0	0	0	0	0	0	0	0	0	0	0	0	0	0	0	0	0	0	0	0	0.00121802679658952
ENSG00000205670	SMIM11A	0	0	0	0	0	0	0	0	0	0	0	0	0	0	0	0	0	0	0	0.142857142857143	0	0	0	0	0.00121802679658952
ENSG00000099194	SCD	0	0	0.0117647058823529	0	0	0	0	0	0	0	0	0	0	0	0	0	0	0	0	0	0	0	0	0	0.00121654501216545
ENSG00000169682	SPNS1	0	0	0	0	0	0	0	0	0	0	0	0	0	0	0	0.0714285714285714	0	0	0	0	0	0	0	0	0.00121506682867558
ENSG00000136819	C9orf78	0	0	0.0126582278481013	0	0	0	0	0	0	0	0	0	0	0	0	0	0	0	0	0	0	0	0	0	0.00121359223300971
ENSG00000203880	PCMTD2	0	0.0031055900621118	0	0	0.00909090909090909	0	0	0	0	0	0	0	0	0	0	0	0	0	0	0	0	0	0	0	0.00121359223300971
ENSG00000131236	CAP1	0.00343642611683849	0	0	0	0	0	0	0	0	0	0	0	0	0.0294117647058824	0	0	0	0	0	0	0	0	0	0	0.00121285627653123
ENSG00000051108	HERPUD1	0	0	0	0	0	0	0	0	0	0	0	0	0.0416666666666667	0	0	0	0	0	0	0	0	0	0	0	0.00121212121212121
ENSG00000188690	UROS	0	0	0	0	0.0125786163522013	0	0	0	0	0	0	0	0	0	0	0	0	0	0	0	0	0	0	0	0.00121212121212121
ENSG00000151651	ADAM8	0	0.00325732899022801	0	0	0	0	0.0232558139534884	0	0	0	0	0	0	0	0	0	0	0	0	0	0	0	0	0	0.00121138703815869
ENSG00000196646	ZNF136	0.00306748466257669	0	0	0	0	0.00934579439252336	0	0	0	0	0	0	0	0	0	0	0	0	0	0	0	0	0	0	0.00121138703815869
ENSG00000159216	RUNX1	0.00202360876897133	0.00178189593727726	0.00153491941673062	0	0	0.00143472022955524	0.00210526315789474	0.0033003300330033	0	0	0	0	0	0	0	0.0034965034965035	0	0	0	0	0	0	0	0	0.00121099871776606
ENSG00000175463	TBC1D10C	0	0	0	0	0	0	0	0	0	0	0	0	0	0	0	0	0	0	0	0	0	0	0.5	0	0.00121065375302663
ENSG00000132432	SEC61G	0	0	0	0	0	0	0	0	0	0	0	0	0	0	0	0	0	0	0	0	0.0416666666666667	0	0	0	0.00120918984280532
ENSG00000068028	RASSF1	0.00645161290322581	0	0	0	0	0	0	0	0	0	0	0	0	0	0	0	0	0	0	0	0	0	0	0	0.00120772946859903
ENSG00000077514	POLD3	0.00193423597678917	0	0.00395256916996047	0	0	0	0.0125	0	0	0	0	0	0	0	0	0	0	0	0	0	0	0	0	0	0.00120530333467256
ENSG00000111875	ASF1A	0	0	0	0	0.0175438596491228	0	0	0	0	0	0	0	0	0	0	0	0	0	0	0	0	0	0	0	0.00120481927710843
ENSG00000028310	BRD9	0	0	0	0	0.00819672131147541	0	0	0	0	0	0	0	0	0	0	0	0	0.0476190476190476	0	0	0	0	0	0	0.00120409391932571
ENSG00000101138	CSTF1	0	0	0	0	0	0	0	0	0	0.0625	0	0	0	0	0	0	0	0	0	0	0	0	0	0	0.00120336943441637
ENSG00000119953	SMNDC1	0	0	0	0.0208333333333333	0	0	0	0	0	0	0	0	0	0	0	0	0	0	0	0	0	0	0	0	0.00120336943441637
ENSG00000072778	ACADVL	0	0	0	0.0185185185185185	0	0	0	0	0	0	0	0	0	0	0	0	0	0	0	0	0	0	0	0	0.00120048019207683
ENSG00000198252	STYX	0.00584795321637427	0	0	0	0	0	0	0	0	0	0	0	0	0	0	0	0	0	0	0	0	0	0	0	0.00120048019207683
ENSG00000073754	CD5L	0	0.00694444444444444	0	0	0	0	0	0	0	0	0	0	0	0	0	0	0	0	0	0	0	0	0	0	0.00119904076738609
ENSG00000077312	SNRPA	0	0	0	0.00813008130081301	0	0	0	0	0	0	0.0277777777777778	0	0	0	0	0	0	0	0	0	0	0	0	0	0.00119904076738609
ENSG00000117450	PRDX1	0	0	0	0.0147058823529412	0	0	0	0	0	0	0	0	0	0	0	0	0	0	0	0	0	0	0	0	0.00119904076738609
ENSG00000244038	DDOST	0	0	0.0125	0	0	0	0	0	0	0	0	0	0	0	0	0	0	0	0	0	0	0	0	0	0.00119904076738609
ENSG00000174501	ANKRD36C	0.00165700082850041	0.00131276665572694	0	0.00274725274725275	0.00152091254752852	0.000714285714285714	0.00571428571428571	0	0.00413223140495868	0.00367647058823529	0.00145560407569141	0	0	0	0.00156739811912226	0	0	0.00271739130434783	0	0	0	0.00198807157057654	0	0	0.00119848806121508
ENSG00000132879	FBXO44	0	0	0	0	0	0	0	0	0	0	0	0	0.0476190476190476	0	0	0	0	0	0	0	0	0	0	0	0.00119760479041916
ENSG00000226124	FTCDNL1	0.00677966101694915	0	0	0	0	0	0	0	0	0	0	0	0	0	0	0	0	0	0	0	0	0	0	0	0.00119760479041916
ENSG00000014216	CAPN1	0	0	0	0	0	0.0256410256410256	0	0	0	0	0	0	0	0	0	0	0	0	0	0	0	0	0	0	0.0011968880909635
ENSG00000254709	IGLL5	0	0	0	0	0.00105988341282459	0	0	0	0	0	0	0	0.00140646976090014	0.0111940298507463	0.0020703933747412	0	0.00099601593625498	0	0	0	0.00255427841634738	0.00234192037470726	0	0	0.00119552222584502
ENSG00000122033	MTIF3	0	0	0	0	0.0196078431372549	0	0	0	0	0	0	0	0	0	0	0	0	0	0	0	0	0	0	0	0.001194743130227
ENSG00000113141	IK	0	0	0	0.015625	0	0	0	0	0	0	0	0	0	0	0	0	0	0	0	0	0	0	0	0	0.00119331742243437
ENSG00000125656	CLPP	0	0.00588235294117647	0	0	0	0	0	0	0	0	0	0	0	0	0	0	0	0	0	0	0	0	0	0	0.00119047619047619
ENSG00000176871	WSB2	0.00186567164179104	0.00237529691211401	0.00418410041841004	0	0	0	0	0	0	0	0	0	0	0	0	0	0	0	0	0	0	0	0	0	0.00119000396667989
ENSG00000136935	GOLGA1	0.00429184549356223	0.00221238938053097	0	0	0	0	0	0	0	0	0	0	0	0	0	0	0	0	0	0	0	0	0	0	0.00118483412322275
ENSG00000137413	TAF8	0	0.003584229390681	0	0.0075187969924812	0	0	0	0	0	0	0	0	0	0	0	0	0	0	0	0	0	0	0	0	0.00118273211117682
ENSG00000239264	TXNDC5	0.00336700336700337	0	0	0	0.00432900432900433	0	0	0	0	0	0	0	0	0	0	0	0	0	0	0	0	0	0	0	0.00118203309692671
ENSG00000007080	CCDC124	0	0	0.0126582278481013	0	0	0	0	0	0	0	0	0	0	0	0	0	0	0	0	0	0	0	0	0	0.00118063754427391
ENSG00000130741	EIF2S3	0	0.00578034682080925	0	0	0	0	0	0	0	0	0	0	0	0	0	0	0	0	0	0	0	0	0	0	0.00118063754427391
ENSG00000041802	LSG1	0	0.00205338809034908	0	0	0	0.0072463768115942	0	0	0	0	0	0	0	0	0	0.0232558139534884	0	0	0	0	0	0	0	0	0.00117970900511207
ENSG00000204577	LILRB3	0	0	0	0	0	0	0	0	0	0	0	0.0465116279069768	0	0	0	0	0	0	0	0	0	0	0	0	0.00117924528301887
ENSG00000135451	TROAP	0	0.00689655172413793	0	0	0	0	0	0	0	0	0	0	0	0	0	0	0	0	0	0	0	0	0	0	0.00117785630153121
ENSG00000004939	SLC4A1	0	0.00321543408360129	0.0065359477124183	0	0	0	0	0	0	0	0	0	0	0	0	0	0	0	0	0	0	0	0	0	0.00117508813160987
ENSG00000168228	ZCCHC4	0.00192307692307692	0	0	0.00595238095238095	0	0	0	0	0	0	0	0	0	0	0	0	0	0.0256410256410256	0	0	0	0	0	0	0.00117508813160987
ENSG00000141959	PFKL	0.00197628458498024	0	0	0	0	0.0142857142857143	0	0	0	0	0	0	0	0	0	0	0	0	0	0	0	0	0	0	0.00117370892018779
ENSG00000196123	KIAA0895L	0	0	0	0	0	0	0	0	0	0	0.0454545454545455	0	0	0	0	0	0	0	0	0	0	0	0	0	0.00117370892018779
ENSG00000100330	MTMR3	0.000819672131147541	0	0.0036697247706422	0.00228310502283105	0.00274725274725275	0	0	0	0	0	0	0	0	0.00847457627118644	0	0	0	0	0	0.0114942528735632	0	0	0	0	0.00117096018735363
ENSG00000225830	ERCC6	0	0.0016366612111293	0	0	0	0	0	0	0.010989010989011	0	0.0102040816326531	0	0	0	0	0	0.0196078431372549	0	0	0	0	0	0	0	0.0011648223645894
ENSG00000101255	TRIB3	0	0.00392156862745098	0	0	0	0	0.0166666666666667	0	0	0	0	0	0	0	0	0	0	0	0	0	0	0	0	0	0.00116211504938989
ENSG00000243989	ACY1	0	0.00625	0	0	0	0	0	0	0	0	0	0	0	0	0	0	0	0	0	0	0	0	0	0	0.00116009280742459
ENSG00000130560	UBAC1	0	0	0.00588235294117647	0	0.00833333333333333	0	0	0	0	0	0	0	0	0	0	0	0	0	0	0	0	0	0	0	0.00115874855156431
ENSG00000143633	C1orf131	0	0	0.0112359550561798	0	0	0	0	0	0	0	0	0	0	0	0	0	0	0	0	0	0	0	0	0	0.00115874855156431
ENSG00000244687	UBE2V1	0	0	0	0	0	0	0	0	0	0	0	0	0	0.0333333333333333	0	0	0	0.0333333333333333	0	0	0	0	0	0	0.00115740740740741
ENSG00000103932	RPAP1	0	0	0	0	0.0163934426229508	0	0	0	0	0	0	0	0	0	0	0	0	0	0	0	0	0	0	0	0.00115673799884326
ENSG00000064490	RFXANK	0	0	0.0121951219512195	0	0	0	0	0	0	0	0	0	0	0	0	0	0	0	0	0	0	0	0	0	0.00115473441108545
ENSG00000178295	GEN1	0.00279329608938548	0	0	0	0	0	0	0	0	0	0	0.0212765957446809	0	0	0	0	0	0	0	0	0	0	0	0	0.00115473441108545
ENSG00000174371	EXO1	0	0.00216450216450216	0.00340136054421769	0	0	0	0	0	0	0.024390243902439	0	0	0	0	0	0	0	0	0	0	0	0	0	0	0.00115384615384615
ENSG00000130023	ERMARD	0	0.00314465408805031	0	0	0	0	0	0	0	0	0.025	0	0	0	0	0	0	0	0	0	0	0	0	0	0.00115273775216138
ENSG00000064933	PMS1	0	0.00124688279301746	0	0.00303951367781155	0	0	0	0	0	0	0.00909090909090909	0	0.0113636363636364	0	0	0	0	0	0	0.0133333333333333	0	0	0	0	0.00115207373271889
ENSG00000168538	TRAPPC11	0.00191204588910134	0.00228310502283105	0	0	0	0	0.0101010101010101	0	0	0	0	0	0	0	0	0	0	0	0	0	0	0	0	0	0.00115118956254797
ENSG00000175087	PDIK1L	0	0	0	0	0.0161290322580645	0	0	0	0	0	0	0	0	0	0	0	0	0	0	0	0	0	0	0	0.00115074798619102
ENSG00000159674	SPON2	0	0	0	0	0	0	0	0	0	0	0	0	0	0	0	0	0	0	0	0.0833333333333333	0	0	0	0	0.00114810562571757
ENSG00000124614	RPS10	0	0	0	0	0	0	0	0	0	0	0	0	0	0	0	0	0	0	0	0	0.0625	0	0	0	0.00114678899082569
ENSG00000166523	CLEC4E	0.00257731958762887	0	0	0	0	0	0	0	0	0	0	0	0	0	0	0	0	0	0	0	0.0208333333333333	0	0	0	0.00114678899082569
ENSG00000091009	RBM27	0	0.00155763239875389	0.00297619047619048	0	0	0	0.0149253731343284	0	0	0	0	0	0	0	0	0	0	0	0	0	0	0	0	0	0.00114646030381198
ENSG00000163913	IFT122	0.00151057401812689	0.00150829562594269	0	0	0	0.0050761421319797	0	0	0	0	0.0114942528735632	0	0	0	0	0	0	0	0	0	0	0	0	0	0.00114613180515759
ENSG00000166526	ZNF3	0.00662251655629139	0	0	0	0	0	0	0	0	0	0	0	0	0	0	0	0	0	0	0	0	0	0	0	0.0011441647597254
ENSG00000172725	CORO1B	0	0	0	0	0	0	0	0	0	0	0	0	0	0	0	0	0.0454545454545455	0	0	0	0	0	0	0	0.00114155251141553
ENSG00000188739	RBM34	0.00157977883096367	0.00159235668789809	0	0.00401606425702811	0	0	0	0	0	0	0	0	0	0	0	0	0	0	0.0178571428571429	0	0	0	0	0	0.00114155251141553
ENSG00000152359	POC5	0	0	0	0	0.0102564102564103	0	0	0	0	0	0	0	0.0166666666666667	0	0	0	0.00909090909090909	0	0	0	0	0	0	0	0.00114025085518814
ENSG00000167315	ACAA2	0	0	0	0	0.00854700854700855	0	0	0	0	0	0	0	0	0	0.0285714285714286	0	0	0	0	0	0	0	0	0	0.00114025085518814
ENSG00000169220	RGS14	0	0	0.0128205128205128	0	0	0	0	0	0	0	0	0	0	0	0	0	0	0	0	0	0	0	0	0	0.00114025085518814
ENSG00000132906	CASP9	0.00626959247648903	0	0	0	0	0	0	0	0	0	0	0	0	0	0	0	0	0	0	0	0	0	0	0	0.00113960113960114
ENSG00000145907	G3BP1	0.00298507462686567	0	0.00606060606060606	0	0	0	0	0	0	0	0	0	0	0	0	0	0	0	0	0	0	0	0	0	0.00113700966458215
ENSG00000100522	GNPNAT1	0.00540540540540541	0	0	0	0	0	0	0	0	0	0	0	0	0	0	0	0	0	0	0	0	0	0	0	0.00113636363636364
ENSG00000135821	GLUL	0	0	0	0.015625	0	0	0	0	0	0	0	0	0	0	0	0	0	0	0	0	0	0	0	0	0.00113636363636364
ENSG00000133063	CHIT1	0	0	0.0108695652173913	0	0	0	0	0	0	0	0	0	0	0	0	0	0	0	0	0	0	0	0	0	0.00113507377979569
ENSG00000185298	CCDC137	0.00552486187845304	0	0	0	0	0	0	0	0	0	0	0	0	0	0	0	0	0	0	0	0	0	0	0	0.00113507377979569
ENSG00000140678	ITGAX	0.00554016620498615	0	0	0	0	0	0	0	0	0	0	0	0	0	0	0	0	0	0	0	0	0	0	0	0.00113442994895065
ENSG00000105671	DDX49	0	0	0	0	0	0	0	0	0	0	0	0.0555555555555556	0	0	0	0	0	0	0	0	0	0	0	0	0.00113378684807256
ENSG00000185262	UBALD2	0	0	0	0	0.0212765957446809	0	0	0	0	0	0	0	0	0	0	0	0	0	0	0	0	0	0	0	0.00113378684807256
ENSG00000064012	CASP8	0	0	0	0	0	0	0	0	0	0	0.0204081632653061	0	0	0	0	0	0.0192307692307692	0	0	0	0	0	0	0	0.00113314447592068
ENSG00000111666	CHPT1	0	0	0	0.00775193798449612	0	0.0108695652173913	0	0	0	0	0	0	0	0	0	0	0	0	0	0	0	0	0	0	0.00113250283125708
ENSG00000131966	ACTR10	0	0.00307692307692308	0	0	0.00709219858156028	0	0	0	0	0	0	0	0	0	0	0	0	0	0	0	0	0	0	0	0.00113250283125708
ENSG00000132600	PRMT7	0.00195694716242661	0.00213219616204691	0.00436681222707424	0	0	0	0	0	0	0	0	0	0	0	0	0	0	0	0	0	0	0	0	0	0.001131648434553
ENSG00000154814	OXNAD1	0	0	0.00657894736842105	0	0.0078125	0	0	0	0	0	0	0	0	0	0	0	0	0	0	0	0	0	0	0	0.00113058224985868
ENSG00000156261	CCT8	0	0	0	0	0.0147058823529412	0	0	0	0	0	0	0	0	0	0	0	0	0	0	0	0	0	0	0	0.00112994350282486
ENSG00000198081	ZBTB14	0	0	0	0	0	0	0	0	0	0.0384615384615385	0	0	0	0	0	0	0	0	0	0	0	0	0	0	0.00112994350282486
ENSG00000149930	TAOK2	0	0.00602409638554217	0	0	0	0	0	0	0	0	0	0	0	0	0	0	0	0	0	0	0	0	0	0	0.00112866817155756
ENSG00000166197	NOLC1	0	0	0	0	0	0	0	0	0	0	0	0	0	0	0.0833333333333333	0	0	0	0	0	0	0	0	0	0.00112866817155756
ENSG00000122299	ZC3H7A	0.0028328611898017	0	0	0	0	0	0	0	0	0	0	0	0	0	0	0.05	0	0	0	0	0	0	0	0	0.00112739571589628
ENSG00000130208	APOC1	0	0	0	0	0	0	0	0	0.0416666666666667	0	0	0	0	0	0	0	0	0	0	0	0	0	0	0	0.00112739571589628
ENSG00000144802	NFKBIZ	0	0	0	0.0204081632653061	0	0	0	0	0	0	0	0	0	0	0	0	0	0	0	0	0	0	0	0	0.00112739571589628
ENSG00000173391	OLR1	0	0	0.0136986301369863	0	0	0	0	0	0	0	0	0	0	0	0	0	0	0	0	0	0	0	0	0	0.00112739571589628
ENSG00000150337	FCGR1A	0	0.0065359477124183	0	0	0	0	0	0	0	0	0	0	0	0	0	0	0	0	0	0	0	0	0	0	0.00112612612612613
ENSG00000134294	SLC38A2	0	0.00540540540540541	0	0	0	0	0	0	0	0	0	0	0	0	0	0	0	0	0	0	0	0	0	0	0.00112485939257593
ENSG00000168614	NBPF9	0.00185185185185185	0.001953125	0	0	0	0	0	0	0	0	0	0	0	0.0192307692307692	0	0	0	0	0	0	0	0	0	0	0.00112275449101796
ENSG00000105438	KDELR1	0.00520833333333333	0	0	0	0	0	0	0	0	0	0	0	0	0	0	0	0	0	0	0	0	0	0	0	0.00112233445566779
ENSG00000004975	DVL2	0	0	0	0	0	0	0	0	0	0	0	0	0	0	0	0	0	0	0	0	0	0.05	0	0	0.00111982082866741
ENSG00000117155	SSX2IP	0.00269541778975741	0.00319488817891374	0	0	0	0	0	0	0	0	0	0	0	0	0	0	0	0	0	0	0	0	0	0	0.00111982082866741
ENSG00000165819	METTL3	0	0.0062111801242236	0	0	0	0	0	0	0	0	0	0	0	0	0	0	0	0	0	0	0	0	0	0	0.00111856823266219
ENSG00000081721	DUSP12	0	0	0	0.0188679245283019	0	0	0	0	0	0	0	0	0	0	0	0	0	0	0	0	0	0	0	0	0.00111234705228031
ENSG00000086189	DIMT1	0	0	0.0105263157894737	0	0	0	0	0	0	0	0	0	0	0	0	0	0	0	0	0	0	0	0	0	0.00111111111111111
ENSG00000241945	PWP2	0	0.00613496932515337	0	0	0	0	0	0	0	0	0	0	0	0	0	0	0	0	0	0	0	0	0	0	0.00110132158590308
ENSG00000135372	NAT10	0	0.00309597523219814	0	0.00709219858156028	0	0	0	0	0	0	0	0	0	0	0	0	0	0	0	0	0	0	0	0	0.00110071546505228
ENSG00000055211	GINM1	0	0.00289017341040462	0	0	0.00900900900900901	0	0	0	0	0	0	0	0	0	0	0	0	0	0	0	0	0	0	0	0.00109950522264981
ENSG00000171566	PLRG1	0	0	0	0	0.0153846153846154	0	0	0	0	0	0	0	0	0	0	0	0	0	0	0	0	0	0	0	0.00109769484083425
ENSG00000146425	DYNLT1	0	0	0	0	0	0	0	0.0344827586206897	0	0	0	0	0	0	0	0	0	0	0	0	0	0	0	0	0.00109409190371991
ENSG00000162144	CYB561A3	0	0	0.0114942528735632	0	0	0	0	0	0	0	0	0	0	0	0	0	0	0	0	0	0	0	0	0	0.00109409190371991
ENSG00000115267	IFIH1	0.00141043723554302	0.00350877192982456	0	0	0	0.00476190476190476	0	0	0	0	0	0	0	0	0	0	0	0	0	0	0	0	0	0	0.00109349371241115
ENSG00000175137	SH3BP5L	0	0	0	0	0.015625	0	0	0	0	0	0	0	0	0	0	0	0	0	0	0	0	0	0	0	0.00109289617486339
ENSG00000185787	MORF4L1	0	0	0	0	0.00740740740740741	0	0	0	0	0	0	0	0	0	0	0	0	0	0.0454545454545455	0	0	0	0	0	0.00109229929000546
ENSG00000093010	COMT	0	0.0028328611898017	0	0	0	0	0	0	0	0	0	0	0	0	0	0.03125	0	0	0	0	0	0	0	0	0.0010911074740862
ENSG00000101347	SAMHD1	0	0	0.0040650406504065	0	0	0	0	0	0	0.0263157894736842	0	0	0	0	0	0	0	0	0	0	0	0	0	0	0.00109011627906977
ENSG00000186501	TMEM222	0	0	0	0	0	0	0	0	0	0	0	0	0	0	0	0	0	0	0	0	0.0714285714285714	0	0	0	0.00108813928182807
ENSG00000110324	IL10RA	0	0	0	0	0.0147058823529412	0	0	0	0	0	0	0	0	0	0	0	0	0	0	0	0	0	0	0	0.00108695652173913
ENSG00000164442	CITED2	0	0	0	0	0	0	0	0	0	0	0	0	0	0	0	0.0833333333333333	0	0	0	0	0	0	0	0	0.00108695652173913
ENSG00000198546	ZNF511	0	0	0	0	0	0	0	0	0	0	0	0	0	0	0	0	0	0.1	0	0	0	0	0	0	0.00108459869848156
ENSG00000124608	AARS2	0	0	0.01	0	0	0	0	0	0	0	0	0	0	0	0	0	0	0	0	0	0	0	0	0	0.00108108108108108
ENSG00000130313	PGLS	0	0	0	0	0	0	0	0	0	0	0	0	0	0	0	0	0.142857142857143	0	0	0	0	0	0	0	0.00107991360691145
ENSG00000144381	HSPD1	0	0	0	0	0.0133333333333333	0	0	0	0	0	0	0	0	0	0	0	0	0	0	0	0	0	0	0	0.00107874865156419
ENSG00000002549	LAP3	0.00597014925373134	0	0	0	0	0	0	0	0	0	0	0	0	0	0	0	0	0	0	0	0	0	0	0	0.00107816711590297
ENSG00000070495	JMJD6	0.00613496932515337	0	0	0	0	0	0	0	0	0	0	0	0	0	0	0	0	0	0	0	0	0	0	0	0.00107642626480086
ENSG00000196712	NF1	0.00252161383285303	0.00124120810922631	0	0	0	0.00292825768667643	0.00478468899521531	0	0	0	0	0	0	0	0	0	0	0	0	0	0.0033112582781457	0	0	0	0.00107611736853433
ENSG00000087253	LPCAT2	0	0	0	0	0	0	0	0.015625	0	0	0	0	0	0	0	0	0	0	0.027027027027027	0.0181818181818182	0	0	0	0	0.00107565435640014
ENSG00000173418	NAA20	0	0	0	0	0.0172413793103448	0	0	0	0	0	0	0	0	0	0	0	0	0	0	0	0	0	0	0	0.0010752688172043
ENSG00000076513	ANKRD13A	0	0	0	0.00719424460431655	0.0078125	0	0	0	0	0	0	0	0	0	0	0	0	0	0	0	0	0	0	0	0.00107469102632993
ENSG00000121742	GJB6	0	0.00268817204301075	0	0	0	0	0	0	0.024390243902439	0	0	0	0	0	0	0	0	0	0	0	0	0	0	0	0.00107469102632993
ENSG00000116977	LGALS8	0	0	0.00578034682080925	0	0	0	0	0	0	0	0	0	0	0	0	0	0	0	0	0	0.03125	0	0	0	0.00107353730542136
ENSG00000115204	MPV17	0	0	0	0	0	0	0	0.05	0	0	0	0	0	0	0	0	0	0	0	0	0	0	0	0	0.00107296137339056
ENSG00000138413	IDH1	0.0045662100456621	0	0	0	0	0	0	0	0	0	0	0	0	0	0	0	0	0	0	0	0	0	0	0	0.00107181136120043
ENSG00000162645	GBP2	0	0	0	0	0	0	0	0	0	0	0	0	0	0.0526315789473684	0	0	0	0	0	0	0	0	0	0	0.00106951871657754
ENSG00000138495	COX17	0.00581395348837209	0	0	0	0	0	0	0	0	0	0	0	0	0	0	0	0	0	0	0	0	0	0	0	0.00106837606837607
ENSG00000115073	ACTR1B	0	0	0	0	0	0	0	0	0	0	0	0	0	0	0	0	0.0555555555555556	0	0	0	0	0	0	0	0.00106609808102345
ENSG00000132589	FLOT2	0	0	0	0	0	0	0	0	0	0	0.0416666666666667	0	0	0	0	0	0	0	0	0	0	0	0	0	0.00106609808102345
ENSG00000174886	NDUFA11	0	0	0	0	0	0	0.03125	0	0	0	0	0	0	0	0	0	0	0	0	0	0	0	0	0	0.00106609808102345
ENSG00000112110	MRPL18	0	0	0	0.0175438596491228	0	0	0	0	0	0	0	0	0	0	0	0	0	0	0	0	0	0	0	0	0.00106496272630458
ENSG00000154144	TBRG1	0	0	0	0	0	0	0	0	0.0238095238095238	0	0	0	0	0	0	0	0	0	0	0	0	0	0	0	0.00106496272630458
ENSG00000165516	KLHDC2	0.00540540540540541	0	0	0	0	0	0	0	0	0	0	0	0	0	0	0	0	0	0	0	0	0	0	0	0.00106382978723404
ENSG00000141552	ANAPC11	0	0	0	0	0.0144927536231884	0	0	0	0	0	0	0	0	0	0	0	0	0	0	0	0	0	0	0	0.00106269925611052
ENSG00000172594	SMPDL3A	0	0	0	0	0	0	0.0285714285714286	0	0	0	0	0	0	0	0	0	0	0	0	0	0	0	0	0	0.00106269925611052
ENSG00000198824	CHAMP1	0	0.00609756097560976	0	0	0	0	0	0	0	0	0	0	0	0	0	0	0	0	0	0	0	0	0	0	0.00106269925611052
ENSG00000068697	LAPTM4A	0	0.00574712643678161	0	0	0	0	0	0	0	0	0	0	0	0	0	0	0	0	0	0	0	0	0	0	0.00106157112526539
ENSG00000275835	TUBGCP5	0	0.00199600798403194	0	0	0	0	0	0	0	0.0163934426229508	0	0	0	0	0	0	0.025	0	0	0	0	0	0	0	0.0010611956137248
ENSG00000119929	CUTC	0	0	0	0	0	0	0	0.0526315789473684	0	0	0	0	0	0	0	0	0	0	0	0	0	0	0	0	0.00106044538706257
ENSG00000213782	DDX47	0	0	0.012987012987013	0	0	0	0	0	0	0	0	0	0	0	0	0	0	0	0	0	0	0	0	0	0.00106044538706257
ENSG00000112658	SRF	0	0	0.0102040816326531	0	0	0	0	0	0	0	0	0	0	0	0	0	0	0	0	0	0	0	0	0	0.00105820105820106
ENSG00000173660	UQCRH	0	0	0	0	0.0161290322580645	0	0	0	0	0	0	0	0	0	0	0	0	0	0	0	0	0	0	0	0.00105820105820106
ENSG00000168404	MLKL	0.00280112044817927	0	0	0	0	0	0	0	0	0	0	0	0	0	0	0	0	0	0	0.032258064516129	0	0	0	0	0.00105708245243129
ENSG00000086548	CEACAM6	0	0.0062111801242236	0	0	0	0	0	0	0	0	0	0	0	0	0	0	0	0	0	0	0	0	0	0	0.00105596620908131
ENSG00000111727	HCFC2	0	0	0	0	0	0	0	0	0	0	0	0	0.037037037037037	0	0	0	0	0.0294117647058824	0	0	0	0	0	0	0.00105263157894737
ENSG00000149923	PPP4C	0.004739336492891	0	0	0	0	0	0	0	0	0	0	0	0	0	0	0	0	0	0	0	0	0	0	0	0.00105263157894737
ENSG00000219481	NBPF1	0.00102960102960103	0.0013728720483251	0.0011968880909635	0	0.00178094390026714	0.00100603621730382	0	0.00209643605870021	0	0.005	0.00393700787401575	0	0	0	0	0	0	0	0	0	0	0	0	0.0175438596491228	0.00105124835742444
ENSG00000257218	GATC	0	0	0	0	0.0128205128205128	0	0	0	0	0	0	0	0	0	0	0	0	0	0	0	0	0	0	0	0.00104931794333683
ENSG00000270617	URGCP-MRPS24	0	0.00584795321637427	0	0	0	0	0	0	0	0	0	0	0	0	0	0	0	0	0	0	0	0	0	0	0.00104931794333683
ENSG00000105607	GCDH	0.00578034682080925	0	0	0	0	0	0	0	0	0	0	0	0	0	0	0	0	0	0	0	0	0	0	0	0.0010482180293501
ENSG00000117691	NENF	0	0	0	0.015625	0	0	0	0	0	0	0	0	0	0	0	0	0	0	0	0	0	0	0	0	0.0010482180293501
ENSG00000083444	PLOD1	0	0.00202429149797571	0.00709219858156028	0	0	0	0	0	0	0	0	0	0	0	0	0	0	0	0	0	0	0	0	0	0.00104602510460251
ENSG00000181625	SLX1B	0.00574712643678161	0	0	0	0	0	0	0	0	0	0	0	0	0	0	0	0	0	0	0	0	0	0	0	0.00104602510460251
ENSG00000125962	ARMCX5	0	0	0	0	0	0	0	0	0	0	0	0	0	0	0	0	0.0294117647058824	0	0	0	0	0	0	0	0.00104493207941484
ENSG00000131876	SNRPA1	0.00492610837438424	0	0	0	0	0	0	0	0	0	0	0	0	0	0	0	0	0	0	0	0	0	0	0	0.00104493207941484
ENSG00000164691	TAGAP	0.0050761421319797	0	0	0	0	0	0	0	0	0	0	0	0	0	0	0	0	0	0	0	0	0	0	0	0.00104493207941484
ENSG00000130811	EIF3G	0	0	0.0108695652173913	0	0	0	0	0	0	0	0	0	0	0	0	0	0	0	0	0	0	0	0	0	0.00104275286757039
ENSG00000132017	DCAF15	0	0	0	0	0	0	0	0	0.0294117647058824	0	0	0	0	0	0	0	0	0	0	0	0	0	0	0	0.00104275286757039
ENSG00000075624	ACTB	0	0	0	0	0.0120481927710843	0	0	0	0	0	0	0	0	0	0	0	0	0	0	0	0	0	0	0	0.00104166666666667
ENSG00000115486	GGCX	0	0	0	0.0144927536231884	0	0	0	0	0	0	0	0	0	0	0	0	0	0	0	0	0	0	0	0	0.00104166666666667
ENSG00000167895	TMC8	0	0	0	0	0.0166666666666667	0	0	0	0	0	0	0	0	0	0	0	0	0	0	0	0	0	0	0	0.00104166666666667
ENSG00000146859	TMEM140	0	0	0.0105263157894737	0	0	0	0	0	0	0	0	0	0	0	0	0	0	0	0	0	0	0	0	0	0.00104058272632674
ENSG00000151353	TMEM18	0	0	0	0	0	0	0	0	0	0	0.0357142857142857	0	0	0	0	0	0	0	0	0	0	0	0	0	0.00104058272632674
ENSG00000167261	DPEP2	0	0	0.0114942528735632	0	0	0	0	0	0	0	0	0	0	0	0	0	0	0	0	0	0	0	0	0	0.00104058272632674
ENSG00000100429	HDAC10	0.00512820512820513	0	0	0	0	0	0	0	0	0	0	0	0	0	0	0	0	0	0	0	0	0	0	0	0.00103734439834025
ENSG00000101166	PRELID3B	0	0	0.01	0	0	0	0	0	0	0	0	0	0	0	0	0	0	0	0	0	0	0	0	0	0.00103626943005181
ENSG00000103168	TAF1C	0	0	0.0104166666666667	0	0	0	0	0	0	0	0	0	0	0	0	0	0	0	0	0	0	0	0	0	0.00103626943005181
ENSG00000115053	NCL	0	0	0	0	0.0142857142857143	0	0	0	0	0	0	0	0	0	0	0	0	0	0	0	0	0	0	0	0.0010351966873706
ENSG00000169100	SLC25A6	0	0	0.0111111111111111	0	0	0	0	0	0	0	0	0	0	0	0	0	0	0	0	0	0	0	0	0	0.00103252452245741
ENSG00000185049	NELFA	0.0025706940874036	0	0	0	0	0	0	0	0	0	0	0	0	0	0	0	0.027027027027027	0	0	0	0	0	0	0	0.00103145951521403
ENSG00000241399	CD302	0	0.00277777777777778	0	0.00704225352112676	0	0	0	0	0	0	0	0	0	0	0	0	0	0	0	0	0	0	0	0	0.00103145951521403
ENSG00000196177	ACADSB	0	0	0.00584795321637427	0	0	0	0	0	0	0.02	0	0	0	0	0	0	0	0	0	0	0	0	0	0	0.00103039670273055
ENSG00000048140	TSPAN17	0	0	0	0	0	0	0	0	0	0	0	0	0	0	0	0	0.0476190476190476	0	0	0	0	0	0	0	0.00102880658436214
ENSG00000085721	RRN3	0	0	0	0	0.00869565217391304	0	0	0	0	0	0	0	0	0	0	0	0.0303030303030303	0	0	0	0	0	0	0	0.00102827763496144
ENSG00000107798	LIPA	0	0	0	0	0	0	0	0	0.0158730158730159	0	0	0.0142857142857143	0	0.0151515151515152	0	0	0	0	0	0	0	0	0	0	0.00102774922918808
ENSG00000171311	EXOSC1	0	0	0.0111111111111111	0	0	0	0	0	0	0	0	0	0	0	0	0	0	0	0	0	0	0	0	0	0.00102774922918808
ENSG00000171067	C11orf24	0	0.00546448087431694	0	0	0	0	0	0	0	0	0	0	0	0	0	0	0	0	0	0	0	0	0	0	0.00102669404517454
ENSG00000172375	C2CD2L	0.00485436893203884	0	0	0	0	0	0	0	0	0	0	0	0	0	0	0	0	0	0	0	0	0	0	0	0.00102669404517454
ENSG00000153165	RGPD3	0	0	0	0.00251889168765743	0.00527704485488127	0	0	0	0	0	0	0	0	0	0	0.00806451612903226	0	0	0	0.0105263157894737	0.0117647058823529	0	0	0	0.00102581637886818
ENSG00000174837	ADGRE1	0.00168350168350168	0	0.004149377593361	0	0	0	0	0	0	0	0	0	0	0	0	0	0	0	0.0222222222222222	0	0	0	0	0	0.00102564102564103
ENSG00000156873	PHKG2	0	0	0	0	0	0	0	0	0	0	0.0344827586206897	0	0	0	0	0	0	0	0	0	0	0	0	0	0.00102354145342886
ENSG00000177666	PNPLA2	0	0	0.00925925925925926	0	0	0	0	0	0	0	0	0	0	0	0	0	0	0	0	0	0	0	0	0	0.00102145045965271
ENSG00000039650	PNKP	0.0050251256281407	0	0	0	0	0	0	0	0	0	0	0	0	0	0	0	0	0	0	0	0	0	0	0	0.00102040816326531
ENSG00000108651	UTP6	0.0027027027027027	0.0028735632183908	0	0	0	0	0	0	0	0	0	0	0	0	0	0	0	0	0	0	0	0	0	0	0.0010183299389002
ENSG00000160072	ATAD3B	0.00165562913907285	0	0.00320512820512821	0.00478468899521531	0	0	0	0	0	0	0	0	0	0	0	0	0	0	0	0	0	0	0	0	0.0010183299389002
ENSG00000055044	NOP58	0.00275482093663912	0	0	0	0	0	0	0	0	0	0.0169491525423729	0	0	0	0	0	0	0	0	0	0	0	0	0	0.00101781170483461
ENSG00000272602	ZNF595	0.00257289879931389	0.000892857142857143	0	0	0	0.00303030303030303	0	0	0	0	0	0	0	0	0	0	0	0	0.0112359550561798	0	0	0	0	0	0.00101763907734057
ENSG00000123609	NMI	0	0	0	0	0	0	0.037037037037037	0	0	0	0	0	0	0	0	0	0	0	0	0	0	0	0	0	0.00101729399796541
ENSG00000167468	GPX4	0	0	0	0	0	0	0	0	0	0	0	0	0	0	0	0	0	0	0.1	0	0	0	0	0	0.00101626016260163
ENSG00000105197	TIMM50	0	0	0	0	0	0	0	0	0	0	0.0555555555555556	0	0	0	0	0	0	0	0	0	0	0	0	0	0.00101522842639594
ENSG00000165119	HNRNPK	0.00458715596330275	0	0	0	0	0	0	0	0	0	0	0	0	0	0	0	0	0	0	0	0	0	0	0	0.00101522842639594
ENSG00000086504	MRPL28	0	0	0	0	0	0	0	0	0	0	0	0	0	0	0	0.0416666666666667	0	0	0	0	0	0	0	0	0.00101419878296146
ENSG00000132254	ARFIP2	0	0.00641025641025641	0	0	0	0	0	0	0	0	0	0	0	0	0	0	0	0	0	0	0	0	0	0	0.00101317122593718
ENSG00000136827	TOR1A	0	0.00518134715025907	0	0	0	0	0	0	0	0	0	0	0	0	0	0	0	0	0	0	0	0	0	0	0.00101317122593718
ENSG00000214413	BBIP1	0	0	0.0114942528735632	0	0	0	0	0	0	0	0	0	0	0	0	0	0	0	0	0	0	0	0	0	0.00101214574898785
ENSG00000213563	C8orf82	0.00263157894736842	0	0	0	0	0	0	0	0	0	0	0	0	0	0	0	0.0344827586206897	0	0	0	0	0	0	0	0.00101163378856854
ENSG00000101158	NELFCD	0	0	0	0.0135135135135135	0	0	0	0	0	0	0	0	0	0	0	0	0	0	0	0	0	0	0	0	0.00101010101010101
ENSG00000102931	ARL2BP	0	0.00598802395209581	0	0	0	0	0	0	0	0	0	0	0	0	0	0	0	0	0	0	0	0	0	0	0.00101010101010101
ENSG00000183726	TMEM50A	0	0	0	0	0	0	0	0	0.037037037037037	0	0	0	0	0	0	0	0	0	0	0	0	0	0	0	0.00101010101010101
ENSG00000143862	ARL8A	0	0	0	0	0	0	0	0	0	0	0	0	0	0.0666666666666667	0	0	0	0	0	0	0	0	0	0	0.00100908173562059
ENSG00000144048	DUSP11	0.00515463917525773	0	0	0	0	0	0	0	0	0	0	0	0	0	0	0	0	0	0	0	0	0	0	0	0.00100603621730382
ENSG00000172534	HCFC1	0	0.00540540540540541	0	0	0	0	0	0	0	0	0	0	0	0	0	0	0	0	0	0	0	0	0	0	0.00100200400801603
ENSG00000125731	SH2D3A	0	0	0	0.0153846153846154	0	0	0	0	0	0	0	0	0	0	0	0	0	0	0	0	0	0	0	0	0.001001001001001
ENSG00000052802	MSMO1	0	0	0	0	0	0	0	0	0	0	0	0.0434782608695652	0	0	0	0	0	0	0	0	0	0	0	0	0.001
ENSG00000164924	YWHAZ	0	0	0	0	0	0	0	0	0	0	0	0	0	0	0	0	0.0285714285714286	0	0	0	0.0344827586206897	0	0	0	0.000999000999000999
ENSG00000196235	SUPT5H	0	0	0	0	0	0.00909090909090909	0.00662251655629139	0	0	0	0	0	0	0	0	0	0	0	0	0	0.0135135135135135	0	0	0	0.000998502246630055
ENSG00000176894	PXMP2	0.00170357751277683	0.00166666666666667	0	0	0	0	0	0	0	0	0.015625	0	0	0	0	0	0	0	0	0	0	0	0	0	0.00099767209843698
ENSG00000160310	PRMT2	0	0	0	0	0	0	0	0.0153846153846154	0	0	0	0	0	0	0	0	0	0	0	0	0.0285714285714286	0	0	0	0.000997008973080758
ENSG00000110934	BIN2	0	0	0	0.00649350649350649	0	0	0	0	0	0	0.0151515151515152	0	0	0	0	0	0	0	0	0	0	0	0	0	0.000996512207274539
ENSG00000164307	ERAP1	0.00166389351081531	0	0	0.00442477876106195	0	0	0	0	0	0.0120481927710843	0	0	0	0	0	0	0	0	0	0	0	0	0	0	0.000995685363425158
ENSG00000236320	SLFN14	0	0	0	0	0	0	0.0256410256410256	0	0	0	0	0	0	0	0	0	0	0	0	0	0	0	0	0	0.00099502487562189
ENSG00000139178	C1RL	0.00429184549356223	0	0	0	0	0	0	0	0	0	0	0	0	0	0	0	0	0	0	0	0	0	0	0	0.00099403578528827
ENSG00000187091	PLCD1	0	0.00537634408602151	0	0	0	0	0	0	0	0	0	0	0	0	0	0	0	0	0	0	0	0	0	0	0.000992063492063492
ENSG00000164347	GFM2	0.0026525198938992	0	0	0	0	0	0	0	0.0204081632653061	0	0	0	0	0	0	0	0	0	0	0	0	0	0	0	0.000991080277502478
ENSG00000105122	RASAL3	0.00529100529100529	0	0	0	0	0	0	0	0	0	0	0	0	0	0	0	0	0	0	0	0	0	0	0	0.00099009900990099
ENSG00000125447	GGA3	0	0	0	0.008	0	0.008	0	0	0	0	0	0	0	0	0	0	0	0	0	0	0	0	0	0	0.000989119683481701
ENSG00000170956	CEACAM3	0	0	0	0	0	0	0	0.04	0	0	0	0	0	0	0	0	0	0	0	0	0	0	0	0	0.000988142292490119
ENSG00000004700	RECQL	0	0.00247729149463254	0	0.00385356454720617	0	0	0	0	0	0.0101010101010101	0	0	0	0	0.00408163265306122	0	0	0.00714285714285714	0	0	0	0	0	0	0.000987045033929673
ENSG00000065357	DGKA	0	0	0.0111111111111111	0	0	0	0	0	0	0	0	0	0	0	0	0	0	0	0	0	0	0	0	0	0.000986193293885602
ENSG00000121680	PEX16	0	0	0	0	0	0.0212765957446809	0	0	0	0	0	0	0	0	0	0	0	0	0	0	0	0	0	0	0.000985221674876847
ENSG00000106268	NUDT1	0	0	0	0	0	0	0	0	0	0.0434782608695652	0	0	0	0	0	0	0	0	0	0	0	0	0	0	0.000984251968503937
ENSG00000141101	NOB1	0.00588235294117647	0	0	0	0	0	0	0	0	0	0	0	0	0	0	0	0	0	0	0	0	0	0	0	0.000984251968503937
ENSG00000147130	ZMYM3	0	0	0.0105263157894737	0	0	0	0	0	0	0	0	0	0	0	0	0	0	0	0	0	0	0	0	0	0.000984251968503937
ENSG00000133884	DPF2	0.00533333333333333	0	0	0	0	0	0	0	0	0	0	0	0	0	0	0	0	0	0	0	0	0	0	0	0.000983767830791933
ENSG00000088035	ALG6	0	0.00216919739696312	0	0	0	0	0.00518134715025907	0.00684931506849315	0.00666666666666667	0	0	0	0	0	0	0	0	0	0	0	0	0	0	0	0.000982511298879937
ENSG00000061273	HDAC7	0	0	0	0	0.0078740157480315	0	0	0	0	0	0	0	0.0222222222222222	0	0	0	0	0	0	0	0	0	0	0	0.00098135426889107
ENSG00000126456	IRF3	0	0	0	0	0.0212765957446809	0	0	0	0	0	0	0	0	0	0	0	0	0	0	0	0	0	0	0	0.00098135426889107
ENSG00000134480	CCNH	0.00520833333333333	0	0	0	0	0	0	0	0	0	0	0	0	0	0	0	0	0	0	0	0	0	0	0	0.00098135426889107
ENSG00000105483	CARD8	0	0	0.00529100529100529	0.00632911392405063	0	0	0	0	0	0	0	0	0	0	0	0	0	0	0	0	0	0	0	0	0.000978473581213307
ENSG00000133703	KRAS	0	0	0	0	0.0110497237569061	0	0	0	0	0	0	0	0	0	0	0	0	0	0	0	0	0	0	0	0.000978473581213307
ENSG00000134313	KIDINS220	0	0.00138504155124654	0	0	0	0	0	0	0	0	0	0.0135135135135135	0	0	0	0	0	0.0151515151515152	0	0	0	0	0.0277777777777778	0	0.000977517106549365
ENSG00000114054	PCCB	0	0.00136054421768707	0.00797872340425532	0	0	0	0	0	0	0	0	0	0	0	0	0	0	0	0	0	0	0	0	0	0.0009765625
ENSG00000095319	NUP188	0	0.00183150183150183	0.00384615384615385	0.00427350427350427	0	0	0	0	0	0	0	0	0	0	0	0	0	0	0	0	0	0	0	0	0.00097624471200781
ENSG00000008438	PGLYRP1	0	0	0	0	0	0	0.0285714285714286	0	0	0	0	0	0	0	0	0	0	0	0	0	0	0	0	0	0.000975609756097561
ENSG00000106404	CLDN15	0.0054945054945055	0	0	0	0	0	0	0	0	0	0	0	0	0	0	0	0	0	0	0	0	0	0	0	0.000975609756097561
ENSG00000116251	RPL22	0	0	0	0	0	0.024390243902439	0	0	0	0	0	0	0	0	0	0	0	0	0	0	0	0	0	0	0.000974658869395711
ENSG00000131788	PIAS3	0.00487804878048781	0	0	0	0	0	0	0	0	0	0	0	0	0	0	0	0	0	0	0	0	0	0	0	0.000974658869395711
ENSG00000005889	ZFX	0	0	0	0	0	0	0	0	0	0	0	0	0	0	0	0	0.027027027027027	0.0344827586206897	0	0	0	0	0	0	0.000974184120798831
ENSG00000051180	RAD51	0	0.00531914893617021	0	0	0	0	0	0	0	0	0	0	0	0	0	0	0	0	0	0	0	0	0	0	0.00097323600973236
ENSG00000130254	SAFB2	0.00280898876404494	0.0025974025974026	0	0	0	0	0	0	0	0	0	0	0	0	0	0	0	0	0	0	0	0	0	0	0.000972762645914397
ENSG00000131042	LILRB2	0	0.00420168067226891	0	0	0	0	0	0	0	0	0	0	0	0	0	0	0	0	0	0	0	0	0	0	0.000972762645914397
ENSG00000170876	TMEM43	0	0	0	0	0	0	0	0.0416666666666667	0	0	0	0	0	0	0	0	0	0	0	0	0	0	0	0	0.000972762645914397
ENSG00000110330	BIRC2	0.00485436893203884	0	0	0	0	0	0	0	0	0	0	0	0	0	0	0	0	0	0	0	0	0	0	0	0.000970559689420899
ENSG00000167604	NFKBID	0.00515463917525773	0	0	0	0	0	0	0	0	0	0	0	0	0	0	0	0	0	0	0	0	0	0	0	0.000969932104752667
ENSG00000067248	DHX29	0	0.00259067357512953	0.00471698113207547	0	0	0	0	0	0	0	0	0	0	0	0	0	0	0	0	0	0	0	0	0	0.000968992248062015
ENSG00000213930	GALT	0	0	0.00469483568075117	0.00598802395209581	0	0	0	0	0	0	0	0	0	0	0	0	0	0	0	0	0	0	0	0	0.000968992248062015
ENSG00000159063	ALG8	0	0	0	0.00649350649350649	0	0	0	0	0	0	0	0	0	0	0	0	0	0	0	0	0	0	0.0769230769230769	0	0.000968523002421307
ENSG00000100360	IFT27	0	0.00531914893617021	0	0	0	0	0	0	0	0	0	0	0	0	0	0	0	0	0	0	0	0	0	0	0.000968054211035818
ENSG00000068308	OTUD5	0	0	0	0	0.0137931034482759	0	0	0	0	0	0	0	0	0	0	0	0	0	0	0	0	0	0	0	0.000967117988394584
ENSG00000164978	NUDT2	0	0	0	0	0	0	0	0	0	0	0	0	0	0	0	0.0666666666666667	0	0	0	0	0	0	0	0	0.000967117988394584
ENSG00000186166	CCDC84	0	0	0	0	0	0	0	0	0	0	0	0	0	0	0	0	0	0	0	0	0	0.0625	0	0	0.000967117988394584
ENSG00000144118	RALB	0	0	0	0	0	0	0	0.0178571428571429	0	0	0	0	0	0	0	0.0303030303030303	0	0	0	0	0	0	0	0	0.000966183574879227
ENSG00000111602	TIMELESS	0	0	0.00546448087431694	0	0	0	0	0	0	0	0.0178571428571429	0	0	0	0	0	0	0	0	0	0	0	0	0	0.000965717044905842
ENSG00000103353	UBFD1	0.00462962962962963	0	0	0	0	0	0	0	0	0	0	0	0	0	0	0	0	0	0	0	0	0	0	0	0.000965250965250965
ENSG00000153207	AHCTF1	0	0	0	0.00311526479750779	0.00334448160535117	0	0	0	0.00980392156862745	0	0	0	0	0	0	0	0	0	0	0.0161290322580645	0	0	0	0	0.00096455268869062
ENSG00000008282	SYPL1	0	0.00537634408602151	0	0	0	0	0	0	0	0	0	0	0	0	0	0	0	0	0	0	0	0	0	0	0.000963391136801541
ENSG00000147475	ERLIN2	0	0	0	0	0.0123456790123457	0	0	0	0	0	0	0	0	0	0	0	0	0	0	0	0	0	0	0	0.000963391136801541
ENSG00000079385	CEACAM1	0	0	0	0	0	0	0	0	0	0	0	0	0	0	0	0	0	0	0.0588235294117647	0	0	0	0	0	0.000962463907603465
ENSG00000102699	PARP4	0	0.00168634064080944	0.00162337662337662	0.0022271714922049	0	0	0	0	0	0	0	0	0	0	0	0	0	0.00961538461538462	0	0.00793650793650794	0	0	0	0	0.000961692578938933
ENSG00000239713	APOBEC3G	0.00546448087431694	0	0	0	0	0	0	0	0	0	0	0	0	0	0	0	0	0	0	0	0	0	0	0	0.000958772770853308
ENSG00000085265	FCN1	0	0.00497512437810945	0	0	0	0	0	0	0	0	0	0	0	0	0	0	0	0	0	0	0	0	0	0	0.000957854406130268
ENSG00000117475	BLZF1	0	0	0	0	0	0	0.025	0	0	0	0	0	0	0	0	0	0	0	0	0	0	0	0	0	0.000957854406130268
ENSG00000168685	IL7R	0	0	0.00233644859813084	0.00581395348837209	0	0.00746268656716418	0	0	0	0	0	0	0	0	0	0	0	0	0	0	0	0	0	0	0.000956327701625757
ENSG00000147536	GINS4	0.00469483568075117	0	0	0	0	0	0	0	0	0	0	0	0	0	0	0	0	0	0	0	0	0	0	0	0.000956022944550669
ENSG00000179750	APOBEC3B	0.00442477876106195	0	0	0	0	0	0	0	0	0	0	0	0	0	0	0	0	0	0	0	0	0	0	0	0.000956022944550669
ENSG00000005075	POLR2J	0	0	0	0.012987012987013	0	0	0	0	0	0	0	0	0	0	0	0	0	0	0	0	0	0	0	0	0.000954198473282443
ENSG00000123416	TUBA1B	0	0	0	0	0.0153846153846154	0	0	0	0	0	0	0	0	0	0	0	0	0	0	0	0	0	0	0	0.000953288846520496
ENSG00000155508	CNOT8	0	0	0	0.0136986301369863	0	0	0	0	0	0	0	0	0	0	0	0	0	0	0	0	0	0	0	0	0.000953288846520496
ENSG00000114021	NIT2	0.00426439232409382	0	0	0	0	0	0	0	0	0	0	0	0	0	0	0	0	0	0	0	0	0	0	0	0.000952834683182468
ENSG00000143093	STRIP1	0	0	0	0	0	0	0	0	0	0	0	0	0	0	0	0.0526315789473684	0	0	0	0	0	0	0	0	0.000952380952380952
ENSG00000168288	MMADHC	0.00512820512820513	0	0	0	0	0	0	0	0	0	0	0	0	0	0	0	0	0	0	0	0	0	0	0	0.000952380952380952
ENSG00000221968	FADS3	0.00448430493273543	0	0	0	0	0	0	0	0	0	0	0	0	0	0	0	0	0	0	0	0	0	0	0	0.000952380952380952
ENSG00000106123	EPHB6	0	0.00469483568075117	0	0	0	0	0	0	0	0	0	0	0	0	0	0	0	0	0	0	0	0	0	0	0.000950570342205323
ENSG00000160124	CCDC58	0.00492610837438424	0	0	0	0	0	0	0	0	0	0	0	0	0	0	0	0	0	0	0	0	0	0	0	0.000949667616334283
ENSG00000026508	CD44	0	0.00254777070063694	0	0	0.00709219858156028	0	0	0	0	0	0	0	0	0	0	0	0	0	0	0	0	0	0	0	0.00094876660341556
ENSG00000095321	CRAT	0	0	0.0101010101010101	0	0	0	0	0	0	0	0	0	0	0	0	0	0	0	0	0	0	0	0	0	0.000947867298578199
ENSG00000118518	RNF146	0	0	0	0	0.0149253731343284	0	0	0	0	0	0	0	0	0	0	0	0	0	0	0	0	0	0	0	0.000946969696969697
ENSG00000157601	MX1	0	0	0.00520833333333333	0.00531914893617021	0	0	0	0	0	0	0	0	0	0	0	0	0	0	0	0	0	0	0	0	0.000946969696969697
ENSG00000106367	AP1S1	0	0	0.00952380952380953	0	0	0	0	0	0	0	0	0	0	0	0	0	0	0	0	0	0	0	0	0	0.000944287063267233
ENSG00000138078	PREPL	0	0.00263157894736842	0	0	0.00714285714285714	0	0	0	0	0	0	0	0	0	0	0	0	0	0	0	0	0	0	0	0.000944287063267233
ENSG00000164751	PEX2	0	0	0	0	0	0	0	0	0	0	0	0	0	0	0	0.0666666666666667	0	0	0	0	0	0	0	0	0.000944287063267233
ENSG00000094916	CBX5	0	0	0	0	0.0151515151515152	0	0	0	0	0	0	0	0	0	0	0	0	0	0	0	0	0	0	0	0.000943396226415094
ENSG00000143322	ABL2	0.000932835820895522	0	0.00429184549356223	0	0	0	0	0.00694444444444444	0	0	0.00675675675675676	0	0	0	0	0	0	0	0	0	0	0	0	0	0.000943396226415094
ENSG00000101452	DHX35	0.00166112956810631	0.00176056338028169	0	0	0	0	0	0	0	0	0.0136986301369863	0	0	0	0	0	0	0	0	0	0	0	0	0	0.000941915227629513
ENSG00000069345	DNAJA2	0	0	0	0	0.015625	0	0	0	0	0	0	0	0	0	0	0	0	0	0	0	0	0	0	0	0.000941619585687382
ENSG00000176454	LPCAT4	0.00483091787439614	0	0	0	0	0	0	0	0	0	0	0	0	0	0	0	0	0	0	0	0	0	0	0	0.000941619585687382
ENSG00000103479	RBL2	0	0	0	0	0.0136054421768707	0	0	0	0	0	0	0	0	0	0	0	0	0	0	0	0	0	0	0	0.000940291490362012
ENSG00000182511	FES	0	0	0	0	0	0	0	0	0.0263157894736842	0	0	0	0	0	0	0	0	0	0	0	0	0	0	0	0.00093984962406015
ENSG00000167258	CDK12	0.00119760479041916	0	0	0	0	0	0.00641025641025641	0.0105263157894737	0	0	0	0	0	0	0	0	0	0	0.0117647058823529	0	0	0	0	0	0.000939628846605591
ENSG00000053770	AP5M1	0	0	0.00980392156862745	0	0	0	0	0	0	0	0	0	0	0	0	0	0	0	0	0	0	0	0	0	0.000938086303939962
ENSG00000169679	BUB1	0.00215982721382289	0	0	0	0	0	0.0161290322580645	0	0	0	0	0	0	0	0	0	0	0	0	0	0	0	0	0	0.000937207122774133
ENSG00000108946	PRKAR1A	0.00602409638554217	0	0	0	0	0	0	0	0	0	0	0	0	0	0	0	0	0	0	0	0	0	0	0	0.000936329588014981
ENSG00000168393	DTYMK	0.00485436893203884	0	0	0	0	0	0	0	0	0	0	0	0	0	0	0	0	0	0	0	0	0	0	0	0.000936329588014981
ENSG00000186283	TOR3A	0	0.00495049504950495	0	0	0	0	0	0	0	0	0	0	0	0	0	0	0	0	0	0	0	0	0	0	0.000936329588014981
ENSG00000162086	ZNF75A	0	0	0	0	0	0.0161290322580645	0	0	0	0	0	0	0	0	0	0	0	0	0	0	0	0	0	0	0.000933706816059757
ENSG00000162639	HENMT1	0	0	0	0	0	0	0	0	0	0	0	0	0	0	0	0	0	0	0	0.0588235294117647	0	0	0	0	0.000931966449207829
ENSG00000121716	PILRB	0	0.00271739130434783	0	0	0.00657894736842105	0	0	0	0	0	0	0	0	0	0	0	0	0	0	0	0	0	0	0	0.000931532370749884
ENSG00000223865	HLA-DPB1	0	0	0	0	0	0	0	0	0	0	0	0	0.0434782608695652	0	0	0	0	0	0	0	0	0	0	0	0.000931098696461825
ENSG00000100316	RPL3	0	0	0	0	0.0117647058823529	0	0	0	0	0	0	0	0	0	0	0	0	0	0	0	0	0	0	0	0.000930232558139535
ENSG00000154839	SKA1	0	0	0	0	0	0	0	0	0	0	0	0	0.0434782608695652	0	0	0	0	0	0	0	0	0	0	0	0.000929368029739777
ENSG00000166527	CLEC4D	0.00254452926208651	0	0.00268096514745308	0	0	0	0	0	0	0	0	0	0	0	0	0	0	0	0	0	0	0	0	0	0.000927643784786642
ENSG00000141258	SGSM2	0.00160771704180064	0.0016025641025641	0	0	0	0	0	0	0	0	0	0	0	0	0	0.0119047619047619	0	0	0	0	0	0	0	0	0.000926211793763507
ENSG00000250151	ARPC4-TTLL3	0.00228310502283105	0	0	0.00543478260869565	0	0	0	0	0	0	0	0	0	0	0	0	0	0	0	0	0	0	0	0	0.000925497454881999
ENSG00000067836	ROGDI	0	0	0	0	0	0	0	0	0.0384615384615385	0	0	0	0	0	0	0	0	0	0	0	0	0	0	0	0.000925069380203515
ENSG00000213462	ERV3-1	0	0	0	0	0	0.0222222222222222	0	0	0	0	0	0	0	0	0	0	0	0	0	0	0	0	0	0	0.000925069380203515
ENSG00000076928	ARHGEF1	0	0	0.00452488687782806	0	0	0	0	0	0	0	0	0	0	0	0	0	0	0	0	0	0	0	0	0.2	0.000924214417744917
ENSG00000165699	TSC1	0	0	0	0	0.012987012987013	0	0	0	0	0	0	0	0	0	0	0	0	0	0	0	0	0	0	0	0.000924214417744917
ENSG00000198856	OSTC	0	0	0	0	0.0135135135135135	0	0	0	0	0	0	0	0	0	0	0	0	0	0	0	0	0	0	0	0.000924214417744917
ENSG00000270181	BIVM-ERCC5	0.00242130750605327	0	0	0	0.00746268656716418	0	0	0	0	0	0	0	0	0	0	0	0	0	0	0	0	0	0	0	0.000924214417744917
ENSG00000080839	RBL1	0.00187090739008419	0.00194552529182879	0	0.0025974025974026	0	0	0	0	0	0	0	0	0	0	0	0	0	0	0	0	0	0	0	0	0.000921998893601328
ENSG00000140563	MCTP2	0.000580046403712297	0.000621890547263682	0.00119331742243437	0.00462962962962963	0.00182481751824818	0	0	0	0	0	0	0	0	0	0	0	0	0	0	0	0.0072992700729927	0	0	0	0.0009214466712739
ENSG00000100722	ZC3H14	0	0	0	0	0.00568181818181818	0	0	0	0	0.0166666666666667	0	0	0	0	0	0	0	0	0	0	0	0	0	0	0.00092038656235619
ENSG00000170667	RASA4B	0.00163934426229508	0	0	0	0	0.00588235294117647	0	0	0	0	0	0	0	0	0.0136986301369863	0	0	0	0	0	0	0	0	0	0.000920245398773006
ENSG00000196967	ZNF585A	0	0	0	0.0153846153846154	0	0	0	0	0	0	0	0	0	0	0	0	0	0	0	0	0	0	0	0	0.000919963201471941
ENSG00000160703	NLRX1	0	0	0	0	0	0	0.027027027027027	0	0	0	0	0	0	0	0	0	0	0	0	0	0	0	0	0	0.000919117647058824
ENSG00000179094	PER1	0	0.00512820512820513	0	0	0	0	0	0	0	0	0	0	0	0	0	0	0	0	0	0	0	0	0	0	0.000919117647058824
ENSG00000127507	ADGRE2	0.00195694716242661	0	0.00228310502283105	0	0	0	0	0	0.00709219858156028	0	0	0	0	0.0105263157894737	0	0	0	0	0	0	0	0	0	0	0.000918779860345461
ENSG00000169972	PUSL1	0	0	0	0	0.0123456790123457	0	0	0	0	0	0	0	0	0	0	0	0	0	0	0	0	0	0	0	0.000918273645546373
ENSG00000068489	PRR11	0.00239234449760766	0.00259067357512953	0	0	0	0	0	0	0	0	0	0	0	0	0	0	0	0	0	0	0	0	0	0	0.00091743119266055
ENSG00000181555	SETD2	0.00150829562594269	0	0	0	0.00212314225053079	0	0	0	0	0	0.00595238095238095	0	0	0	0.0075187969924812	0	0	0	0	0.00892857142857143	0	0	0	0	0.00091547146780592
ENSG00000100479	POLE2	0	0.0050125313283208	0	0	0	0	0	0	0	0	0	0	0	0	0	0	0	0	0	0	0	0	0	0	0.000914494741655235
ENSG00000120253	NUP43	0	0	0	0	0	0.0131578947368421	0	0	0	0	0	0	0	0	0	0	0	0	0	0	0	0	0	0	0.000914076782449726
ENSG00000100461	RBM23	0.00476190476190476	0	0	0	0	0	0	0	0	0	0	0	0	0	0	0	0	0	0	0	0	0	0	0	0.000912408759124088
ENSG00000159069	FBXW5	0	0	0	0.0123456790123457	0	0	0	0	0	0	0	0	0	0	0	0	0	0	0	0	0	0	0	0	0.000912408759124088
ENSG00000117906	RCN2	0	0	0.0103092783505155	0	0	0	0	0	0	0	0	0	0	0	0	0	0	0	0	0	0	0	0	0	0.000911577028258888
ENSG00000141469	SLC14A1	0	0	0	0	0	0	0.0238095238095238	0	0	0	0	0	0	0	0	0	0	0	0	0	0	0	0	0	0.000910746812386157
ENSG00000170889	RPS9	0	0	0	0	0.0126582278481013	0	0	0	0	0	0	0	0	0	0	0	0	0	0	0	0	0	0	0	0.000909918107370337
ENSG00000104763	ASAH1	0	0	0	0	0	0	0	0	0	0	0	0	0	0	0.0166666666666667	0.02	0.0208333333333333	0	0	0	0	0	0	0	0.000908540278619019
ENSG00000117036	ETV3	0	0	0	0	0	0	0	0	0	0.0344827586206897	0	0	0	0	0	0	0	0	0	0	0	0	0	0	0.000908265213442325
ENSG00000173846	PLK3	0	0	0	0	0	0	0	0	0	0	0.0333333333333333	0	0	0	0	0	0	0	0	0	0	0	0	0	0.000907441016333938
ENSG00000126787	DLGAP5	0	0	0	0	0	0	0	0	0	0	0	0	0	0	0	0	0	0	0.0952380952380952	0	0	0	0	0	0.000905387052965143
ENSG00000133028	SCO1	0	0.00515463917525773	0	0	0	0	0	0	0	0	0	0	0	0	0	0	0	0	0	0	0	0	0	0	0.000904977375565611
ENSG00000162894	FCMR	0	0	0	0.00925925925925926	0	0	0	0	0	0	0	0	0	0	0	0	0	0	0	0	0	0	0	0	0.000904159132007233
ENSG00000145916	RMND5B	0	0.00460829493087558	0	0	0	0	0	0	0	0	0	0	0	0	0	0	0	0	0	0	0	0	0	0	0.000903342366757001
ENSG00000167962	ZNF598	0	0	0	0	0	0	0	0	0	0	0.0526315789473684	0	0	0	0	0	0	0	0	0	0	0	0	0	0.000903342366757001
ENSG00000101265	RASSF2	0	0	0.00471698113207547	0	0	0	0.0103092783505155	0	0	0	0	0	0	0	0	0	0	0	0	0	0	0	0	0	0.000902527075812274
ENSG00000117228	GBP1	0	0	0	0	0.0114942528735632	0	0	0	0	0	0	0	0	0	0	0	0	0	0	0	0	0	0	0	0.000902527075812274
ENSG00000138794	CASP6	0.00483091787439614	0	0	0	0	0	0	0	0	0	0	0	0	0	0	0	0	0	0	0	0	0	0	0	0.000902527075812274
ENSG00000127948	POR	0.0022271714922049	0	0	0	0	0.00442477876106195	0	0	0	0	0	0.00925925925925926	0	0	0	0	0	0	0	0	0	0	0	0	0.0009021199819576
ENSG00000135776	ABCB10	0	0	0.0050761421319797	0	0	0	0	0	0	0	0	0.0208333333333333	0	0	0	0	0	0	0	0	0	0	0	0	0.0009021199819576
ENSG00000089327	FXYD5	0.00429184549356223	0	0	0	0	0	0	0	0	0	0	0	0	0	0	0	0	0	0	0	0	0	0	0	0.000901713255184851
ENSG00000104872	PIH1D1	0.00431034482758621	0	0	0	0	0	0	0	0	0	0	0	0	0	0	0	0	0	0	0	0	0	0	0	0.000899280575539568
ENSG00000104133	SPG11	0.00110132158590308	0.00124069478908189	0	0	0	0	0	0	0	0	0.0078740157480315	0	0	0	0	0	0	0	0	0	0	0.0144927536231884	0	0	0.000898270828654839
ENSG00000167280	ENGASE	0	0	0	0	0	0	0	0	0	0	0	0	0	0	0	0	0	0.0357142857142857	0	0	0	0	0	0	0.000897666068222621
ENSG00000013306	SLC25A39	0	0	0	0	0	0	0	0.032258064516129	0	0	0	0	0	0	0	0	0	0	0	0	0	0	0	0	0.000896860986547085
ENSG00000196267	ZNF836	0	0	0	0.0131578947368421	0	0	0	0	0	0	0	0	0	0	0	0	0	0	0	0	0	0	0	0	0.000896860986547085
ENSG00000167118	URM1	0	0	0.01	0	0	0	0	0	0	0	0	0	0	0	0	0	0	0	0	0	0	0	0	0	0.000896057347670251
ENSG00000271425	NBPF10	0.000599880023995201	0.000568504832291074	0.00112107623318386	0.00162074554294976	0	0.0020703933747412	0.00294117647058824	0	0	0	0	0	0.00588235294117647	0	0	0	0	0.00704225352112676	0	0	0	0	0	0	0.000895656068069861
ENSG00000185880	TRIM69	0	0	0	0.00505050505050505	0	0	0	0	0	0.0136986301369863	0	0	0	0	0.0099009900990099	0	0	0.0166666666666667	0	0	0	0	0	0	0.000894654439722657
ENSG00000103549	RNF40	0	0	0.0106382978723404	0	0	0	0	0	0	0	0	0	0	0	0	0	0	0	0	0	0	0	0	0	0.000893655049151028
ENSG00000168803	ADAL	0	0	0	0	0	0	0	0	0	0	0.0454545454545455	0	0	0	0	0	0	0	0	0	0	0	0	0	0.000892857142857143
ENSG00000141429	GALNT1	0	0	0	0	0.0072992700729927	0	0	0	0	0	0	0	0	0	0	0	0	0	0	0.0294117647058824	0	0	0	0	0.000892458723784025
ENSG00000051009	FAM160A2	0.00471698113207547	0	0	0	0	0	0	0	0	0	0	0	0	0	0	0	0	0	0	0	0	0	0	0	0.000892060660124889
ENSG00000116670	MAD2L2	0	0.00518134715025907	0	0	0	0	0	0	0	0	0	0	0	0	0	0	0	0	0	0	0	0	0	0	0.000892060660124889
ENSG00000164398	ACSL6	0.00229357798165138	0	0.00444444444444444	0	0	0	0	0	0	0	0	0	0	0	0	0	0	0	0	0	0	0	0	0	0.00089126559714795
ENSG00000106211	HSPB1	0	0	0	0	0	0	0	0	0	0	0	0	0	0	0	0	0	0	0.0555555555555556	0	0	0	0	0	0.000890471950133571
ENSG00000181038	METTL23	0	0	0	0	0	0.0357142857142857	0	0	0	0	0	0	0	0	0	0	0	0	0	0	0	0	0	0	0.00088809946714032
ENSG00000214160	ALG3	0.00490196078431373	0	0	0	0	0	0	0	0	0	0	0	0	0	0	0	0	0	0	0	0	0	0	0	0.00088809946714032
ENSG00000100982	PCIF1	0	0	0.00819672131147541	0	0	0	0	0	0	0	0	0	0	0	0	0	0	0	0	0	0	0	0	0	0.000887311446317658
ENSG00000113013	HSPA9	0	0.00462962962962963	0	0	0	0	0	0	0	0	0	0	0	0	0	0	0	0	0	0	0	0	0	0	0.000884173297966401
ENSG00000168884	TNIP2	0	0	0	0	0	0	0	0	0	0	0	0	0	0	0	0	0	0	0	0.0588235294117647	0	0	0	0	0.00088339222614841
ENSG00000104823	ECH1	0	0	0	0	0	0	0	0	0	0	0	0	0	0.0384615384615385	0	0	0	0	0	0	0	0	0	0	0.00088261253309797
ENSG00000129103	SUMF2	0	0	0	0	0	0.0140845070422535	0	0	0	0	0	0	0	0	0	0	0	0	0	0	0	0	0	0	0.00088261253309797
ENSG00000129691	ASH2L	0	0	0.00469483568075117	0	0	0	0	0	0	0	0	0	0	0	0	0	0	0	0.0204081632653061	0	0	0	0	0	0.000881834215167548
ENSG00000076248	UNG	0	0	0	0	0	0	0.0227272727272727	0	0	0	0	0	0	0	0	0	0	0	0	0	0	0	0	0	0.000881057268722467
ENSG00000154957	ZNF18	0	0	0.00854700854700855	0	0	0	0	0	0	0	0	0	0	0	0	0	0	0	0	0	0	0	0	0	0.000878734622144112
ENSG00000250361	GYPB	0.00154559505409583	0	0.00275482093663912	0	0	0	0	0	0	0.02	0	0	0	0	0	0	0	0	0	0	0	0	0	0	0.000878477306002928
ENSG00000104814	MAP4K1	0	0	0	0	0	0	0	0	0	0	0	0	0.027027027027027	0	0	0	0	0	0	0	0.0263157894736842	0	0	0	0.000877577885037297
ENSG00000103365	GGA2	0	0	0	0	0	0	0	0	0	0.0158730158730159	0	0	0	0	0	0	0.0196078431372549	0	0	0	0	0	0	0	0.000875656742556918
ENSG00000179051	RCC2	0.0023094688221709	0	0.00423728813559322	0	0	0	0	0	0	0	0	0	0	0	0	0	0	0	0	0	0	0	0	0	0.000875656742556918
ENSG00000070718	AP3M2	0	0	0	0	0	0	0	0	0.0285714285714286	0	0	0	0	0	0	0	0	0	0	0	0	0	0	0	0.000874125874125874
ENSG00000118096	IFT46	0	0	0	0	0	0	0	0	0	0	0	0	0	0	0	0	0	0	0.0526315789473684	0	0	0	0	0	0.000874125874125874
ENSG00000111674	ENO2	0	0	0	0	0.0192307692307692	0	0	0	0	0	0	0	0	0	0	0	0	0	0	0	0	0	0	0	0.000873362445414847
ENSG00000175220	ARHGAP1	0	0	0.0104166666666667	0	0	0	0	0	0	0	0	0	0	0	0	0	0	0	0	0	0	0	0	0	0.000871839581517001
ENSG00000077380	DYNC1I2	0	0.00240963855421687	0	0	0	0	0	0	0	0	0	0	0.0175438596491228	0	0	0	0	0	0	0	0	0	0	0	0.000871080139372822
ENSG00000122705	CLTA	0	0	0	0	0.0128205128205128	0	0	0	0	0	0	0	0	0	0	0	0	0	0	0	0	0	0	0	0.000871080139372822
ENSG00000104946	TBC1D17	0	0.00467289719626168	0	0	0	0	0	0	0	0	0	0	0	0	0	0	0	0	0	0	0	0	0	0	0.000868055555555556
ENSG00000137841	PLCB2	0	0.00483091787439614	0	0	0	0	0	0	0	0	0	0	0	0	0	0	0	0	0	0	0	0	0	0	0.000868055555555556
ENSG00000006744	ELAC2	0	0	0	0	0	0	0.0113636363636364	0	0	0	0	0	0	0	0	0	0	0	0	0	0.0227272727272727	0	0	0	0.000866551126516464
ENSG00000129493	HEATR5A	0	0	0	0	0	0	0.0204081632653061	0	0	0	0	0	0	0	0	0	0	0	0	0	0	0	0	0	0.000865051903114187
ENSG00000133316	WDR74	0	0	0	0	0	0	0	0	0.0303030303030303	0	0	0	0	0	0	0	0	0	0	0	0	0	0	0	0.000863557858376511
ENSG00000110852	CLEC2B	0.00420168067226891	0	0	0	0	0	0	0	0	0	0	0	0	0	0	0	0	0	0	0	0	0	0	0	0.000862812769628991
ENSG00000163312	HELQ	0.00139082058414465	0.00120048019207683	0.00303951367781155	0	0	0	0	0	0	0	0	0	0	0	0	0	0	0	0	0	0	0	0	0	0.000862564692351926
ENSG00000108771	DHX58	0	0	0	0	0	0	0.0166666666666667	0	0	0	0	0	0	0	0	0	0	0	0	0	0	0	0	0	0.000862068965517241
ENSG00000136169	SETDB2	0	0	0	0	0	0	0	0	0	0	0	0	0	0	0	0.027027027027027	0	0	0.0294117647058824	0	0	0	0	0	0.000861697544161999
ENSG00000184445	KNTC1	0.00114025085518814	0	0	0	0.00949367088607595	0	0	0	0	0	0	0	0	0	0	0	0	0	0	0	0	0	0	0	0.000861697544161999
ENSG00000137955	RABGGTB	0	0.00194552529182879	0	0	0	0	0	0	0	0	0	0	0	0	0	0	0	0	0	0	0.0175438596491228	0	0	0	0.000861326442721792
ENSG00000139437	TCHP	0	0	0	0	0	0	0	0	0	0	0	0	0	0	0	0	0	0	0.0526315789473684	0	0	0	0	0	0.000861326442721792
ENSG00000169609	C15orf40	0	0	0	0	0	0	0	0	0	0	0	0	0	0	0	0	0	0	0	0	0	0	0.0769230769230769	0	0.000859106529209622
ENSG00000131373	HACL1	0.00151745068285281	0.00144092219020173	0	0	0.00436681222707424	0	0	0	0	0	0	0	0	0	0	0	0	0	0	0	0	0	0	0	0.000858369098712446
ENSG00000164823	OSGIN2	0	0	0	0	0	0	0	0	0	0	0	0	0	0.037037037037037	0	0	0	0	0	0	0	0	0	0	0.000858369098712446
ENSG00000136098	NEK3	0	0	0	0	0	0	0	0.03125	0	0	0	0	0	0	0	0	0	0	0	0	0	0	0	0	0.000857632933104631
ENSG00000143537	ADAM15	0	0	0	0	0	0	0	0	0.0277777777777778	0	0	0	0	0	0	0	0	0	0	0	0	0	0	0	0.000857632933104631
ENSG00000204149	AGAP6	0	0	0	0.0109289617486339	0	0	0	0	0	0	0	0	0	0	0	0	0	0	0	0	0	0	0	0	0.000856898029134533
ENSG00000171456	ASXL1	0	0.00232828870779977	0	0	0	0	0.00446428571428571	0	0	0	0	0	0	0	0	0.00671140939597315	0	0	0	0	0	0	0	0	0.000856347677156926
ENSG00000165732	DDX21	0	0	0	0	0.0120481927710843	0	0	0	0	0	0	0	0	0	0	0	0	0	0	0	0	0	0	0	0.000854700854700855
ENSG00000118046	STK11	0	0	0.00427350427350427	0	0	0	0	0	0	0	0	0	0	0.0222222222222222	0	0	0	0	0	0	0	0	0	0	0.000854335753951303
ENSG00000105699	LSR	0	0	0	0.012987012987013	0	0	0	0	0	0	0	0	0	0	0	0	0	0	0	0	0	0	0	0	0.00085397096498719
ENSG00000148057	IDNK	0	0	0	0	0	0	0	0	0	0.0277777777777778	0	0	0	0	0	0	0	0	0	0	0	0	0	0	0.00085397096498719
ENSG00000106144	CASP2	0	0	0	0	0	0	0	0	0.0454545454545455	0	0	0	0	0	0	0	0	0	0	0	0	0	0	0	0.000852514919011083
ENSG00000275052	PPP4R3B	0.00142247510668563	0	0	0.00392156862745098	0	0.00512820512820513	0	0	0	0	0	0	0	0	0	0	0	0	0	0	0	0	0	0	0.000852030673104232
ENSG00000258643	BCL2L2-PABPN1	0.00409836065573771	0	0	0	0	0	0	0	0	0	0	0	0	0	0	0	0	0	0	0	0	0	0	0	0.000850340136054422
ENSG00000161526	SAP30BP	0	0	0	0.00564971751412429	0	0.00763358778625954	0	0	0	0	0	0	0	0	0	0	0	0	0	0	0	0	0	0	0.000849256900212314
ENSG00000104738	MCM4	0	0	0	0	0.0142857142857143	0	0	0	0	0	0	0	0	0	0	0	0	0	0	0	0	0	0	0	0.000848896434634975
ENSG00000198862	LTN1	0	0	0	0.0050761421319797	0	0	0.00943396226415094	0	0	0	0	0	0	0	0.0188679245283019	0	0	0	0	0	0	0	0	0	0.000847936687394008
ENSG00000112308	C6orf62	0.00425531914893617	0	0	0	0	0	0	0	0	0	0	0	0	0	0	0	0	0	0	0	0	0	0	0	0.000846740050804403
ENSG00000103335	PIEZO1	0.00150715900527506	0.00143163922691482	0	0	0	0	0.00363636363636364	0	0	0	0	0.0072463768115942	0	0	0	0	0	0	0	0	0	0	0	0	0.000846620572879921
ENSG00000081386	ZNF510	0.00434782608695652	0	0	0	0	0	0	0	0	0	0	0	0	0	0	0	0	0	0	0	0	0	0	0	0.00084530853761623
ENSG00000135823	STX6	0	0.00229885057471264	0	0.00598802395209581	0	0	0	0	0	0	0	0	0	0	0	0	0	0	0	0	0	0	0	0	0.00084530853761623
ENSG00000167985	SDHAF2	0	0	0	0	0	0	0	0	0	0	0	0	0	0	0	0	0	0	0	0	0	0	0.125	0	0.00084530853761623
ENSG00000101782	RIOK3	0	0.00241545893719807	0	0	0	0	0	0.0140845070422535	0	0	0	0	0	0	0	0	0	0	0	0	0	0	0	0	0.000844594594594595
ENSG00000111231	GPN3	0	0	0.00970873786407767	0	0	0	0	0	0	0	0	0	0	0	0	0	0	0	0	0	0	0	0	0	0.000844594594594595
ENSG00000067082	KLF6	0	0	0	0	0.0222222222222222	0	0	0	0	0	0	0	0	0	0	0	0	0	0	0	0	0	0	0	0.000843881856540084
ENSG00000093183	SEC22C	0	0.004739336492891	0	0	0	0	0	0	0	0	0	0	0	0	0	0	0	0	0	0	0	0	0	0	0.000843881856540084
ENSG00000140829	DHX38	0	0.00448430493273543	0	0	0	0	0	0	0	0	0	0	0	0	0	0	0	0	0	0	0	0	0	0	0.000843881856540084
ENSG00000084693	AGBL5	0	0	0	0	0	0	0	0.0232558139534884	0	0	0	0	0	0	0	0	0	0	0	0	0	0	0	0	0.000843170320404722
ENSG00000138459	SLC35A5	0	0	0	0	0	0	0.0227272727272727	0	0	0	0	0	0	0	0	0	0	0	0	0	0	0	0	0	0.000843170320404722
ENSG00000167578	RAB4B	0	0	0	0	0	0	0	0	0.0303030303030303	0	0	0	0	0	0	0	0	0	0	0	0	0	0	0	0.000843170320404722
ENSG00000131778	CHD1L	0.00205761316872428	0	0.004739336492891	0	0	0	0	0	0	0	0	0	0	0	0	0	0	0	0	0	0	0	0	0	0.000842815002107038
ENSG00000177731	FLII	0	0.00483091787439614	0	0	0	0	0	0	0	0	0	0	0	0	0	0	0	0	0	0	0	0	0	0	0.000839630562552477
ENSG00000100353	EIF3D	0	0	0	0	0.0113636363636364	0	0	0	0	0	0	0	0	0	0	0	0	0	0	0	0	0	0	0	0.000838926174496644
ENSG00000118707	TGIF2	0	0	0	0.0119047619047619	0	0	0	0	0	0	0	0	0	0	0	0	0	0	0	0	0	0	0	0	0.000838926174496644
ENSG00000072694	FCGR2B	0	0	0	0	0	0	0	0	0	0	0	0	0	0	0	0	0.0344827586206897	0	0	0	0	0	0	0	0.000837520938023451
ENSG00000124588	NQO2	0	0	0	0	0	0	0	0	0	0	0	0	0	0	0	0	0	0	0	0	0.0454545454545455	0	0	0	0.000836820083682008
ENSG00000075089	ACTR6	0	0	0	0	0	0	0	0	0	0	0	0	0	0	0	0	0	0	0	0.0454545454545455	0	0	0	0	0.000836120401337793
ENSG00000078674	PCM1	0	0.000745156482861401	0.00142045454545455	0.00185528756957328	0.00233100233100233	0.00249376558603491	0	0	0	0	0	0	0	0	0	0	0	0.0113636363636364	0	0	0	0	0	0	0.000836120401337793
ENSG00000084463	WBP11	0	0	0	0	0	0	0	0	0	0	0	0	0	0.05	0	0	0	0	0	0	0	0	0	0	0.000836120401337793
ENSG00000124228	DDX27	0.00465116279069768	0	0	0	0	0	0	0	0	0	0	0	0	0	0	0	0	0	0	0	0	0	0	0	0.000836120401337793
ENSG00000135148	TRAFD1	0	0	0	0	0	0.015625	0	0	0	0	0	0	0	0	0	0	0	0	0	0	0	0	0	0	0.000836120401337793
ENSG00000010295	IFFO1	0	0	0	0	0	0.0135135135135135	0	0	0	0	0	0	0	0	0	0	0	0	0	0	0	0	0	0	0.000835421888053467
ENSG00000123146	ADGRE5	0.00214132762312634	0	0	0	0.00512820512820513	0	0	0	0	0	0	0	0	0	0	0	0	0	0	0	0	0	0	0	0.000835073068893528
ENSG00000143226	FCGR2A	0.00420168067226891	0	0	0	0	0	0	0	0	0	0	0	0	0	0	0	0	0	0	0	0	0	0	0	0.000834724540901503
ENSG00000171953	ATPAF2	0	0	0.00869565217391304	0	0	0	0	0	0	0	0	0	0	0	0	0	0	0	0	0	0	0	0	0	0.000834724540901503
ENSG00000085871	MGST2	0	0	0.00421940928270042	0	0	0	0.0131578947368421	0	0	0	0	0	0	0	0	0	0	0	0	0	0	0	0	0	0.000833333333333333
ENSG00000059804	SLC2A3	0	0	0.00925925925925926	0	0	0	0	0	0	0	0	0	0	0	0	0	0	0	0	0	0	0	0	0	0.000832639467110741
ENSG00000261247	GOLGA8T	0.00469483568075117	0	0	0	0	0	0	0	0	0	0	0	0	0	0	0	0	0	0	0	0	0	0	0	0.000832639467110741
ENSG00000096006	CRISP3	0.00142247510668563	0	0.00452488687782806	0	0	0	0	0	0	0	0	0	0	0	0	0	0	0	0	0	0	0	0	0	0.000831946755407654
ENSG00000096080	MRPS18A	0	0	0	0	0	0	0	0	0	0	0	0	0	0	0	0	0	0	0	0	0.0434782608695652	0	0	0	0.000830564784053156
ENSG00000179387	ELMOD2	0.00142993326978074	0	0.000622277535780958	0.00289017341040462	0	0	0	0	0.00448430493273543	0	0	0	0	0.00290697674418605	0	0	0	0	0	0	0.00420168067226891	0	0.00833333333333333	0	0.000830426839395449
ENSG00000175352	NRIP3	0.00411522633744856	0	0	0	0	0	0	0	0	0	0	0	0	0	0	0	0	0	0	0	0	0	0	0	0.000827129859387924
ENSG00000162441	LZIC	0	0	0	0	0	0	0	0	0	0	0	0.0555555555555556	0	0	0	0	0	0	0	0	0	0	0	0	0.000826446280991735
ENSG00000169607	CKAP2L	0	0.00454545454545455	0	0	0	0	0	0	0	0	0	0	0	0	0	0	0	0	0	0	0	0	0	0	0.000826446280991735
ENSG00000255587	RAB44	0.00395256916996047	0	0	0	0	0	0	0	0	0	0	0	0	0	0	0	0	0	0	0	0	0	0	0	0.000826446280991735
ENSG00000104231	ZFAND1	0	0	0	0	0	0	0	0	0	0	0	0	0.0434782608695652	0	0	0	0	0	0	0	0	0	0	0	0.000825763831544178
ENSG00000155363	MOV10	0.00432900432900433	0	0	0	0	0	0	0	0	0	0	0	0	0	0	0	0	0	0	0	0	0	0	0	0.000825763831544178
ENSG00000110011	DNAJC4	0	0	0	0	0	0	0	0	0	0	0	0.0416666666666667	0	0	0	0	0	0	0	0	0	0	0	0	0.000825082508250825
ENSG00000137817	PARP6	0	0	0.00909090909090909	0	0	0	0	0	0	0	0	0	0	0	0	0	0	0	0	0	0	0	0	0	0.000825082508250825
ENSG00000161202	DVL3	0.0045662100456621	0	0	0	0	0	0	0	0	0	0	0	0	0	0	0	0	0	0	0	0	0	0	0	0.000825082508250825
ENSG00000184432	COPB2	0	0	0	0	0	0	0	0	0	0	0	0	0	0	0	0	0.0476190476190476	0	0	0	0	0	0	0	0.000825082508250825
ENSG00000198431	TXNRD1	0	0.00218818380743982	0.00305343511450382	0	0	0.00246913580246914	0	0	0	0	0	0	0	0	0	0	0	0	0	0	0	0	0	0	0.000825082508250825
ENSG00000170542	SERPINB9	0	0.00219298245614035	0	0	0	0	0.0133333333333333	0	0	0	0	0	0	0	0	0	0	0	0	0	0	0	0	0	0.000824402308326463
ENSG00000010072	SPRTN	0	0.0050761421319797	0	0	0	0	0	0	0	0	0	0	0	0	0	0	0	0	0	0	0	0	0	0	0.000823045267489712
ENSG00000100284	TOM1	0	0.00223214285714286	0	0	0	0	0	0	0	0	0	0	0	0	0	0	0	0	0	0	0	0.0344827586206897	0	0	0.000823045267489712
ENSG00000139726	DENR	0	0	0	0	0	0	0	0	0	0	0	0	0.05	0	0	0	0	0	0	0	0	0	0	0	0.000823045267489712
ENSG00000198690	FAN1	0	0.00235294117647059	0.00460829493087558	0	0	0	0	0	0	0	0	0	0	0	0	0	0	0	0	0	0	0	0	0	0.000822368421052632
ENSG00000182919	C11orf54	0.00444444444444444	0	0	0	0	0	0	0	0	0	0	0	0	0	0	0	0	0	0	0	0	0	0	0	0.000821692686935086
ENSG00000158578	ALAS2	0	0	0	0	0	0	0	0	0	0	0	0	0	0	0	0	0	0	0.05	0	0	0	0	0	0.000817661488143908
ENSG00000185291	IL3RA	0.00142146410803127	0.00146627565982405	0	0	0	0.0048661800486618	0	0	0	0	0	0	0	0	0	0	0	0	0	0	0	0	0	0	0.000815771583956492
ENSG00000143851	PTPN7	0	0	0	0	0	0	0	0	0	0	0	0	0	0	0	0.0256410256410256	0	0	0	0	0	0	0	0	0.000814995925020375
ENSG00000213780	GTF2H4	0.00421940928270042	0	0	0	0	0	0	0	0	0	0	0	0	0	0	0	0	0	0	0	0	0	0	0	0.00081366965012205
ENSG00000125637	PSD4	0	0	0	0	0	0	0	0	0	0	0.0294117647058824	0	0	0	0	0	0	0	0	0	0	0	0	0	0.000812347684809098
ENSG00000173821	RNF213	0.00115008625646924	0.00124069478908189	0.00249687890137328	0	0	0	0	0	0	0	0	0	0.00561797752808989	0	0	0	0	0	0	0	0	0	0	0	0.000812159183199907
ENSG00000168071	CCDC88B	0	0	0	0	0	0	0	0	0	0	0	0	0	0.0476190476190476	0	0	0	0	0	0	0	0	0	0	0.000811688311688312
ENSG00000088038	CNOT3	0	0	0	0	0	0.0120481927710843	0	0	0	0	0	0	0	0	0	0	0	0	0	0	0	0	0	0	0.0008110300081103
ENSG00000100478	AP4S1	0	0	0	0.00396825396825397	0	0	0	0	0	0	0	0	0	0	0	0.0136986301369863	0.0163934426229508	0	0	0	0	0	0	0	0.000810372771474878
ENSG00000213918	DNASE1	0	0	0	0	0	0	0	0	0	0	0.024390243902439	0	0	0	0	0	0	0	0	0	0	0	0	0	0.000810372771474878
ENSG00000011422	PLAUR	0	0.00431034482758621	0	0	0	0	0	0	0	0	0	0	0	0	0	0	0	0	0	0	0	0	0	0	0.000809716599190283
ENSG00000112343	TRIM38	0	0	0	0	0	0.0138888888888889	0	0	0	0	0	0	0	0	0	0	0	0	0	0	0	0	0	0	0.000809716599190283
ENSG00000113161	HMGCR	0	0	0	0	0	0	0	0	0	0.0344827586206897	0	0	0	0	0	0	0	0	0	0	0	0	0	0	0.000809061488673139
ENSG00000170364	SETMAR	0	0	0	0	0	0	0	0	0	0	0.0333333333333333	0	0	0	0	0	0	0	0	0	0	0	0	0	0.000808407437348424
ENSG00000175066	GK5	0.00218340611353712	0	0	0	0.00588235294117647	0	0	0	0	0	0	0	0	0	0	0	0	0	0	0	0	0	0	0	0.000807754442649435
ENSG00000122025	FLT3	0.00284900284900285	0	0	0	0	0	0	0	0	0	0.00657894736842105	0	0	0	0	0	0	0	0	0	0	0	0	0	0.00080742834073476
ENSG00000137074	APTX	0	0	0	0	0.0119760479041916	0	0	0	0	0	0	0	0	0	0	0	0	0	0	0	0	0	0	0	0.00080742834073476
ENSG00000101343	CRNKL1	0	0	0	0	0	0	0	0	0	0	0	0	0	0	0	0	0	0	0	0.0526315789473684	0	0	0	0	0.000806451612903226
ENSG00000149925	ALDOA	0	0	0	0	0	0	0	0	0	0	0	0	0	0.0434782608695652	0	0	0	0	0	0	0	0	0	0	0.0008058017727639
ENSG00000166685	COG1	0	0.00409836065573771	0	0	0	0	0	0	0	0	0	0	0	0	0	0	0	0	0	0	0	0	0	0	0.0008058017727639
ENSG00000099817	POLR2E	0.00373134328358209	0	0	0	0	0	0	0	0	0	0	0	0	0	0	0	0	0	0	0	0	0	0	0	0.000805152979066023
ENSG00000112237	CCNC	0	0.00469483568075117	0	0	0	0	0	0	0	0	0	0	0	0	0	0	0	0	0	0	0	0	0	0	0.000805152979066023
ENSG00000130764	LRRC47	0	0.00462962962962963	0	0	0	0	0	0	0	0	0	0	0	0	0	0	0	0	0	0	0	0	0	0	0.000805152979066023
ENSG00000100902	PSMA6	0.0040650406504065	0	0	0	0	0	0	0	0	0	0	0	0	0	0	0	0	0	0	0	0	0	0	0	0.00080450522928399
ENSG00000137409	MTCH1	0	0	0	0	0	0	0	0	0	0	0	0	0	0	0	0	0	0	0	0.0476190476190476	0	0	0	0	0.00080450522928399
ENSG00000169093	ASMTL	0	0	0	0	0.00583090379008746	0	0	0	0	0	0	0	0	0	0	0	0	0	0	0	0.0232558139534884	0	0	0	0.000803051596065047
ENSG00000163389	POGLUT1	0	0	0	0	0	0	0	0	0	0.0303030303030303	0	0	0	0	0	0	0	0	0	0	0	0	0	0	0.000801924619085806
ENSG00000117305	HMGCL	0.0043859649122807	0	0	0	0	0	0	0	0	0	0	0	0	0	0	0	0	0	0	0	0	0	0	0	0.000801282051282051
ENSG00000134070	IRAK2	0	0	0.00211864406779661	0	0	0	0	0.0140845070422535	0	0	0	0.00925925925925926	0	0	0	0	0	0	0	0	0.0178571428571429	0	0	0	0.000801282051282051
ENSG00000111261	MANSC1	0	0	0.00847457627118644	0	0	0	0	0	0	0	0	0	0	0	0	0	0	0	0	0	0	0	0	0	0.000800640512409928
ENSG00000134470	IL15RA	0	0	0.0078740157480315	0	0	0	0	0	0	0	0	0	0	0	0	0	0	0	0	0	0	0	0	0	8e-04
ENSG00000163399	ATP1A1	0	0	0	0	0.0113636363636364	0	0	0	0	0	0	0	0	0	0	0	0	0	0	0	0	0	0	0	0.000799360511590727
ENSG00000089060	SLC8B1	0.00407331975560081	0	0	0	0	0	0	0	0	0	0	0	0	0	0	0	0	0	0	0	0	0	0	0	0.000798403193612774
ENSG00000114786	ABHD14A-ACY1	0	0.0040650406504065	0	0	0	0	0	0	0	0	0	0	0	0	0	0	0	0	0	0	0	0	0	0	0.000798084596967279
ENSG00000137364	TPMT	0	0	0	0	0	0	0	0.0256410256410256	0	0	0	0	0	0	0	0	0	0	0	0	0	0	0	0	0.000798084596967279
ENSG00000171792	RHNO1	0	0	0	0	0.01	0	0	0	0	0	0	0	0	0	0	0	0	0	0	0	0	0	0	0	0.000798084596967279
ENSG00000117115	PADI2	0	0	0.004739336492891	0	0	0	0	0	0	0	0	0.0212765957446809	0	0	0	0	0	0	0	0	0	0	0	0	0.000796495420151334
ENSG00000108389	MTMR4	0	0	0	0	0	0	0	0	0	0	0	0.03125	0	0	0	0	0	0	0	0	0	0	0	0	0.000796178343949045
ENSG00000143815	LBR	0	0.00452488687782806	0	0	0	0	0	0	0	0	0	0	0	0	0	0	0	0	0	0	0	0	0	0	0.000796178343949045
ENSG00000158457	TSPAN33	0	0	0	0	0	0	0	0	0	0	0	0	0	0	0	0	0	0	0	0	0	0	0.0588235294117647	0	0.000796178343949045
ENSG00000033030	ZCCHC8	0	0.00478468899521531	0	0	0	0	0	0	0	0	0	0	0	0	0	0	0	0	0	0	0	0	0	0	0.000795544948289578
ENSG00000158864	NDUFS2	0	0	0	0	0	0	0	0	0	0	0	0	0	0	0	0	0	0	0.0434782608695652	0	0	0	0	0	0.000794912559618442
ENSG00000049245	VAMP3	0.00374531835205993	0	0	0	0	0	0	0	0	0	0	0	0	0	0	0	0	0	0	0	0	0	0	0	0.000793650793650794
ENSG00000100417	PMM1	0	0.0043859649122807	0	0	0	0	0	0	0	0	0	0	0	0	0	0	0	0	0	0	0	0	0	0	0.000793021411578113
ENSG00000146083	RNF44	0.00398406374501992	0	0	0	0	0	0	0	0	0	0	0	0	0	0	0	0	0	0	0	0	0	0	0	0.000792393026941363
ENSG00000204463	BAG6	0	0.00458715596330275	0	0	0	0	0	0	0	0	0	0	0	0	0	0	0	0	0	0	0	0	0	0	0.000792393026941363
ENSG00000123992	DNPEP	0	0	0	0.0101010101010101	0	0	0	0	0	0	0	0	0	0	0	0	0	0	0	0	0	0	0	0	0.000791765637371338
ENSG00000005194	CIAPIN1	0	0.00425531914893617	0	0	0	0	0	0	0	0	0	0	0	0	0	0	0	0	0	0	0	0	0	0	0.000791139240506329
ENSG00000118418	HMGN3	0	0	0	0.0105263157894737	0	0	0	0	0	0	0	0	0	0	0	0	0	0	0	0	0	0	0	0	0.000791139240506329
ENSG00000130935	NOL11	0	0	0	0	0	0	0	0	0	0	0	0	0.0526315789473684	0	0	0	0	0	0	0	0	0	0	0	0.000791139240506329
ENSG00000169599	NFU1	0.00200400801603206	0.00229885057471264	0	0	0	0	0	0	0	0	0	0	0	0	0	0	0	0	0	0	0	0	0	0	0.000790513833992095
ENSG00000172270	BSG	0	0	0	0	0.0116959064327485	0	0	0	0	0	0	0	0	0	0	0	0	0	0	0	0	0	0	0	0.000789577575996842
ENSG00000101974	ATP11C	0.00181488203266788	0	0	0	0.00540540540540541	0	0	0	0	0	0	0	0	0	0	0	0	0	0	0	0	0	0	0	0.000789265982636148
ENSG00000104980	TIMM44	0	0.00408163265306122	0	0	0	0	0	0	0	0	0	0	0	0	0	0	0	0	0	0	0	0	0	0	0.000789265982636148
ENSG00000100664	EIF5	0	0.00448430493273543	0	0	0	0	0	0	0	0	0	0	0	0	0	0	0	0	0	0	0	0	0	0	0.000788643533123028
ENSG00000154222	CC2D1B	0	0	0.00980392156862745	0	0	0	0	0	0	0	0	0	0	0	0	0	0	0	0	0	0	0	0	0	0.000788643533123028
ENSG00000108773	KAT2A	0	0.00393700787401575	0	0	0	0	0	0	0	0	0	0	0	0	0	0	0	0	0	0	0	0	0	0	0.000788022064617809
ENSG00000187688	TRPV2	0	0	0	0	0	0	0	0	0	0.03125	0	0	0	0	0	0	0	0	0	0	0	0	0	0	0.000788022064617809
ENSG00000105352	CEACAM4	0	0.00492610837438424	0	0	0	0	0	0	0	0	0	0	0	0	0	0	0	0	0	0	0	0	0	0	0.00078740157480315
ENSG00000108262	GIT1	0	0	0	0	0	0	0	0	0	0	0	0	0	0	0	0	0	0.032258064516129	0	0	0	0	0	0	0.00078740157480315
ENSG00000120733	KDM3B	0	0	0	0	0.00749063670411985	0	0	0	0	0	0	0	0	0	0	0	0	0.0169491525423729	0	0	0	0	0	0	0.00078740157480315
ENSG00000169955	ZNF747	0	0	0	0	0	0	0.025	0	0	0	0	0	0	0	0	0	0	0	0	0	0	0	0	0	0.000786782061369001
ENSG00000196187	TMEM63A	0.00204498977505112	0.00214132762312634	0	0	0	0	0	0	0	0	0	0	0	0	0	0	0	0	0	0	0	0	0	0	0.000786782061369001
ENSG00000173064	HECTD4	0.00114481969089868	0	0	0.00151057401812689	0.00305810397553517	0	0	0	0	0.00452488687782806	0	0	0	0	0	0	0	0	0	0	0.00649350649350649	0	0	0	0.000786340148281285
ENSG00000100811	YY1	0	0	0	0	0.0112994350282486	0	0	0	0	0	0	0	0	0	0	0	0	0	0	0	0	0	0	0	0.000784929356357928
ENSG00000138744	NAAA	0	0.00446428571428571	0	0	0	0	0	0	0	0	0	0	0	0	0	0	0	0	0	0	0	0	0	0	0.000784929356357928
ENSG00000157326	DHRS4	0	0.00202839756592292	0.00359712230215827	0	0	0	0	0	0	0	0	0	0	0	0	0	0	0	0	0	0	0	0	0	0.000784313725490196
ENSG00000149781	FERMT3	0	0	0	0	0.0102040816326531	0	0	0	0	0	0	0	0	0	0	0	0	0	0	0	0	0	0	0	0.000783699059561129
ENSG00000156256	USP16	0	0.00432900432900433	0	0	0	0	0	0	0	0	0	0	0	0	0	0	0	0	0	0	0	0	0	0	0.000783085356303837
ENSG00000197780	TAF13	0	0	0	0	0.0121951219512195	0	0	0	0	0	0	0	0	0	0	0	0	0	0	0	0	0	0	0	0.000783085356303837
ENSG00000112697	TMEM30A	0.00387596899224806	0	0	0	0	0	0	0	0	0	0	0	0	0	0	0	0	0	0	0	0	0	0	0	0.000781860828772479
ENSG00000119535	CSF3R	0	0	0	0	0	0	0	0	0	0	0.024390243902439	0	0	0	0	0	0	0	0	0	0	0	0	0	0.000781860828772479
ENSG00000136699	SMPD4	0	0.00221729490022173	0	0.00520833333333333	0	0	0	0	0	0	0	0	0	0	0	0	0	0	0	0	0	0	0	0	0.000781555295037124
ENSG00000113734	BNIP1	0	0	0	0	0	0	0.0131578947368421	0	0	0	0	0	0	0	0	0	0	0	0	0	0	0	0	0	0.00078125
ENSG00000188610	FAM72B	0.00421940928270042	0	0	0	0	0	0	0	0	0	0	0	0	0	0	0	0	0	0	0	0	0	0	0	0.00078125
ENSG00000161996	WDR90	0	0.00219298245614035	0	0	0	0	0	0	0	0	0.0158730158730159	0	0	0	0	0	0	0	0	0	0	0	0	0	0.000780944943381492
ENSG00000132514	CLEC10A	0	0	0.00892857142857143	0	0	0	0	0	0	0	0	0	0	0	0	0	0	0	0	0	0	0	0	0	0.00078064012490242
ENSG00000178802	MPI	0.0045662100456621	0	0	0	0	0	0	0	0	0	0	0	0	0	0	0	0	0	0	0	0	0	0	0	0.000779423226812159
ENSG00000156232	WHAMM	0	0	0.0087719298245614	0	0	0	0	0	0	0	0	0	0	0	0	0	0	0	0	0	0	0	0	0	0.000777604976671851
ENSG00000101473	ACOT8	0	0	0	0	0	0.0116279069767442	0	0	0	0	0	0	0	0	0	0	0	0	0	0	0	0	0	0	0.00077639751552795
ENSG00000174175	SELP	0	0.00203665987780041	0.00359712230215827	0	0	0	0	0	0	0	0	0	0	0	0	0	0	0	0	0	0	0	0	0	0.00077639751552795
ENSG00000125691	RPL23	0	0	0	0	0.0117647058823529	0	0	0	0	0	0	0	0	0	0	0	0	0	0	0	0	0	0	0	0.000775795190069822
ENSG00000167515	TRAPPC2L	0	0	0	0	0	0	0	0	0	0	0	0	0	0	0	0	0	0	0	0	0.0476190476190476	0	0	0	0.000775795190069822
ENSG00000148248	SURF4	0	0	0	0	0	0	0.0227272727272727	0	0	0	0	0	0	0	0	0	0	0	0	0	0	0	0	0	0.000774593338497289
ENSG00000142330	CAPN10	0	0	0	0	0	0	0	0	0	0	0	0	0	0	0.03125	0	0	0	0	0	0	0	0	0	0.000773993808049536
ENSG00000227507	LTB	0	0	0	0	0	0	0	0	0	0	0	0	0	0	0.0113636363636364	0	0	0.0196078431372549	0	0	0	0	0	0	0.000772200772200772
ENSG00000156162	DPY19L4	0.00133689839572193	0	0	0	0	0.00462962962962963	0.00636942675159236	0	0	0	0	0	0	0	0	0	0	0	0	0	0	0	0	0	0.000771803447388732
ENSG00000162664	ZNF326	0	0	0	0	0	0	0	0	0	0	0	0	0	0.0344827586206897	0	0	0	0	0	0	0	0	0	0	0.000771604938271605
ENSG00000042429	MED17	0	0.00432900432900433	0	0	0	0	0	0	0	0	0	0	0	0	0	0	0	0	0	0	0	0	0	0	0.000770416024653313
ENSG00000177595	PIDD1	0	0	0	0	0.00980392156862745	0	0	0	0	0	0	0	0	0	0	0	0	0	0	0	0	0	0	0	0.000769230769230769
ENSG00000278259	MYO19	0	0.00203252032520325	0	0	0	0	0.0104166666666667	0	0	0	0	0	0	0	0	0	0	0	0	0	0	0	0	0	0.000768935024990388
ENSG00000143771	CNIH4	0	0.00469483568075117	0	0	0	0	0	0	0	0	0	0	0	0	0	0	0	0	0	0	0	0	0	0	0.000768639508070715
ENSG00000179163	FUCA1	0	0	0	0	0	0	0	0	0	0	0	0	0.0526315789473684	0	0	0	0	0	0	0	0	0	0	0	0.000767459708365311
ENSG00000182986	ZNF320	0.00390625	0	0	0	0	0	0	0	0	0	0	0	0	0	0	0	0	0	0	0	0	0	0	0	0.000767459708365311
ENSG00000121316	PLBD1	0	0	0	0	0	0	0	0.0217391304347826	0	0	0	0	0	0	0.0192307692307692	0	0	0	0	0	0	0	0	0	0.000765990042129452
ENSG00000110871	COQ5	0	0	0	0	0	0	0	0	0	0	0	0	0	0	0	0	0	0.0384615384615385	0	0	0	0	0	0	0.000765110941086458
ENSG00000162929	KIAA1841	0.00202020202020202	0	0	0	0	0	0	0	0	0	0	0	0	0.0178571428571429	0	0	0	0	0	0	0	0	0	0	0.000765110941086458
ENSG00000137073	UBAP2	0.000558659217877095	0	0.00124843945068664	0	0.00154320987654321	0	0	0	0.00442477876106195	0.00411522633744856	0	0	0	0.00645161290322581	0	0	0.00602409638554217	0	0	0	0	0	0	0	0.000765027322404372
ENSG00000160294	MCM3AP	0	0	0	0.00483091787439614	0	0	0	0	0	0	0	0	0	0.024390243902439	0	0	0	0	0	0	0	0	0	0	0.000764233855559801
ENSG00000127884	ECHS1	0	0.00398406374501992	0	0	0	0	0	0	0	0	0	0	0	0	0	0	0	0	0	0	0	0	0	0	0.000763941940412529
ENSG00000137996	RTCA	0	0	0	0	0.0111111111111111	0	0	0	0	0	0	0	0	0	0	0	0	0	0	0	0	0	0	0	0.0007627765064836
ENSG00000141994	DUS3L	0	0	0.00775193798449612	0	0	0	0	0	0	0	0	0	0	0	0	0	0	0	0	0	0	0	0	0	0.0007627765064836
ENSG00000167460	TPM4	0	0	0	0	0.0101010101010101	0	0	0	0	0	0	0	0	0	0	0	0	0	0	0	0	0	0	0	0.000760456273764259
ENSG00000094880	CDC23	0	0.00476190476190476	0	0	0	0	0	0	0	0	0	0	0	0	0	0	0	0	0	0	0	0	0	0	0.000759878419452888
ENSG00000090989	EXOC1	0	0	0	0	0.00606060606060606	0	0	0	0	0	0	0	0	0	0	0	0	0	0	0	0.024390243902439	0	0	0	0.000759589821496392
ENSG00000132024	CC2D1A	0	0	0	0.004739336492891	0.00442477876106195	0	0	0	0	0	0	0	0	0	0	0	0	0	0	0	0	0	0	0	0.000758437618505878
ENSG00000166439	RNF169	0	0	0.00255754475703325	0	0.00390625	0	0.00854700854700855	0	0	0	0	0	0	0	0	0	0	0	0	0	0	0	0	0	0.000757193336698637
ENSG00000159592	GPBP1L1	0.00204918032786885	0.00213675213675214	0	0	0	0	0	0	0	0	0	0	0	0	0	0	0	0	0	0	0	0	0	0	0.00075642965204236
ENSG00000140525	FANCI	0.00395256916996047	0	0	0	0	0	0	0	0	0	0	0	0	0	0	0	0	0	0	0	0	0	0	0	0.000755857898715042
ENSG00000115137	DNAJC27	0	0	0	0	0	0	0	0	0	0.0303030303030303	0	0	0	0	0	0	0	0	0	0	0	0	0	0	0.000754147812971343
ENSG00000117713	ARID1A	0	0	0	0	0	0	0	0	0	0	0	0	0	0	0	0	0.0112359550561798	0.0253164556962025	0	0	0	0	0	0	0.000754147812971343
ENSG00000146963	LUC7L2	0	0.00128040973111396	0	0	0	0	0	0	0	0	0.00847457627118644	0.0101010101010101	0	0	0	0	0	0	0	0	0	0	0	0	0.000753958280975119
ENSG00000163719	MTMR14	0	0	0.00432900432900433	0	0	0	0	0	0	0	0	0	0	0	0.0212765957446809	0	0	0	0	0	0	0	0	0	0.000753863550697324
ENSG00000125503	PPP1R12C	0	0	0	0	0	0	0	0.0131578947368421	0	0	0	0	0	0	0	0.025	0	0	0	0	0	0	0	0	0.000752728641324802
ENSG00000144744	UBA3	0	0.00416666666666667	0	0	0	0	0	0	0	0	0	0	0	0	0	0	0	0	0	0	0	0	0	0	0.000752445447705041
ENSG00000148019	CEP78	0	0.0037593984962406	0	0	0	0	0	0	0	0	0	0	0	0	0	0	0	0	0	0	0	0	0	0	0.000752445447705041
ENSG00000140368	PSTPIP1	0	0	0	0	0	0	0.00980392156862745	0	0	0	0	0	0	0	0.0238095238095238	0	0	0	0	0	0	0	0	0	0.000751314800901578
ENSG00000143515	ATP8B2	0	0	0	0.00854700854700855	0	0	0	0	0	0	0	0	0	0	0	0	0	0	0	0	0	0	0	0	0.000750750750750751
ENSG00000119004	CYP20A1	0	0	0	0	0	0	0	0	0	0	0	0	0	0	0	0	0	0	0.032258064516129	0	0.0238095238095238	0	0	0	0.00074794315632012
ENSG00000117543	DPH5	0	0	0	0	0.00900900900900901	0	0	0	0	0	0	0	0	0	0	0	0	0	0	0	0	0	0	0	0.000747384155455904
ENSG00000196372	ASB13	0.00380228136882129	0	0	0	0	0	0	0	0	0	0	0	0	0	0	0	0	0	0	0	0	0	0	0	0.000746825989544436
ENSG00000027697	IFNGR1	0.00380228136882129	0	0	0	0	0	0	0	0	0	0	0	0	0	0	0	0	0	0	0	0	0	0	0	0.000746268656716418
ENSG00000112303	VNN2	0	0	0.00806451612903226	0	0	0	0	0	0	0	0	0	0	0	0	0	0	0	0	0	0	0	0	0	0.000746268656716418
ENSG00000119927	GPAM	0	0	0	0	0	0	0	0	0	0	0	0	0.0303030303030303	0	0	0	0	0	0	0	0	0	0	0	0.000746268656716418
ENSG00000197150	ABCB8	0	0.00378787878787879	0	0	0	0	0	0	0	0	0	0	0	0	0	0	0	0	0	0	0	0	0	0	0.000746268656716418
ENSG00000163541	SUCLG1	0	0	0	0	0	0	0	0	0.0333333333333333	0	0	0	0	0	0	0	0	0	0	0	0	0	0	0	0.000745712155108128
ENSG00000168488	ATXN2L	0	0	0	0	0	0	0	0	0	0	0.0303030303030303	0	0	0	0	0	0	0	0	0	0	0	0	0	0.000745712155108128
ENSG00000088247	KHSRP	0.00204081632653061	0	0	0	0	0	0	0	0	0.0128205128205128	0	0	0	0	0	0	0	0	0	0	0	0	0	0	0.000745156482861401
ENSG00000157020	SEC13	0	0	0	0	0	0.010989010989011	0	0	0	0	0	0	0	0	0	0	0	0	0	0	0	0	0	0	0.000745156482861401
ENSG00000110107	PRPF19	0.00321543408360129	0	0	0	0	0	0	0	0	0	0	0	0	0	0	0	0	0	0	0	0	0	0	0	0.000744047619047619
ENSG00000180098	TRNAU1AP	0	0	0	0.0099009900990099	0	0	0	0	0	0	0	0	0	0	0	0	0	0	0	0	0	0	0	0	0.000743494423791822
ENSG00000133106	EPSTI1	0.000973709834469328	0	0.00187265917602996	0	0.00297619047619048	0	0	0	0	0	0	0	0	0	0	0	0	0.0125	0	0	0	0	0	0	0.000743080066877206
ENSG00000256525	POLG2	0	0.00383141762452107	0	0	0	0	0	0	0	0	0	0	0	0	0	0	0	0	0	0	0	0	0	0	0.000742942050520059
ENSG00000111144	LTA4H	0	0	0	0	0	0	0.024390243902439	0	0	0	0	0	0	0	0	0	0	0	0	0	0	0	0	0	0.000741839762611276
ENSG00000185324	CDK10	0	0	0	0	0.0112359550561798	0	0	0	0	0	0	0	0	0	0	0	0	0	0	0	0	0	0	0	0.000741839762611276
ENSG00000168781	PPIP5K1	0.00205338809034908	0.00194552529182879	0	0	0	0	0	0	0	0	0	0	0	0	0	0	0	0	0	0	0	0	0	0	0.000741564701520208
ENSG00000103037	SETD6	0	0	0	0	0	0	0	0	0	0	0	0	0	0.0277777777777778	0	0	0	0	0	0	0	0	0	0	0.000740740740740741
ENSG00000113845	TIMMDC1	0	0	0.0078740157480315	0	0	0	0	0	0	0	0	0	0	0	0	0	0	0	0	0	0	0	0	0	0.00074019245003701
ENSG00000100124	ANKRD54	0	0.00403225806451613	0	0	0	0	0	0	0	0	0	0	0	0	0	0	0	0	0	0	0	0	0	0	0.000739644970414201
ENSG00000160570	DEDD2	0	0	0	0	0	0	0	0	0	0	0.0333333333333333	0	0	0	0	0	0	0	0	0	0	0	0	0	0.000738007380073801
ENSG00000132664	POLR3F	0	0	0	0	0	0	0	0	0.0263157894736842	0	0	0	0	0	0	0	0	0	0	0	0	0	0	0	0.000737463126843658
ENSG00000151092	NGLY1	0.00374531835205993	0	0	0	0	0	0	0	0	0	0	0	0	0	0	0	0	0	0	0	0	0	0	0	0.000737463126843658
ENSG00000154767	XPC	0	0	0	0	0	0	0	0	0	0	0	0	0	0	0.0333333333333333	0	0	0	0	0	0	0	0	0	0.000737463126843658
ENSG00000141424	SLC39A6	0	0	0	0	0	0	0	0	0.027027027027027	0	0	0	0	0	0	0	0	0	0	0	0	0	0	0	0.000736919675755343
ENSG00000013561	RNF14	0	0	0.00735294117647059	0	0	0	0	0	0	0	0	0	0	0	0	0	0	0	0	0	0	0	0	0	0.000735294117647059
ENSG00000147649	MTDH	0	0	0.00204918032786885	0	0.00872093023255814	0	0	0	0	0	0	0	0	0	0	0	0	0	0	0	0	0	0	0	0.00073394495412844
ENSG00000162236	STX5	0	0	0	0.0113636363636364	0	0	0	0	0	0	0	0	0	0	0	0	0	0	0	0	0	0	0	0	0.000733137829912023
ENSG00000132376	INPP5K	0.0034965034965035	0	0	0	0	0	0	0	0	0	0	0	0	0	0	0	0	0	0	0	0	0	0	0	0.000730994152046784
ENSG00000125871	MGME1	0	0.00384615384615385	0	0	0	0	0	0	0	0	0	0	0	0	0	0	0	0	0	0	0	0	0	0	0.000730460189919649
ENSG00000137807	KIF23	0	0	0	0	0	0	0	0.0217391304347826	0	0	0	0	0	0	0	0	0	0	0	0	0	0	0	0	0.000727272727272727
ENSG00000197608	ZNF841	0	0.00436681222707424	0	0	0	0	0	0	0	0	0	0	0	0	0	0	0	0	0	0	0	0	0	0	0.000727272727272727
ENSG00000064961	HMG20B	0.00374531835205993	0	0	0	0	0	0	0	0	0	0	0	0	0	0	0	0	0	0	0	0	0	0	0	0.000722543352601156
ENSG00000101654	RNMT	0.00172711571675302	0	0	0	0	0	0	0	0	0	0	0	0	0	0	0.0153846153846154	0	0	0	0	0	0	0	0	0.000722282412423258
ENSG00000121350	PYROXD1	0	0.000789889415481833	0.000862812769628991	0	0.0020703933747412	0	0	0	0	0	0.00429184549356223	0	0.00512820512820513	0	0	0	0	0	0.00595238095238095	0	0	0	0	0	0.000722195474241695
ENSG00000072571	HMMR	0	0	0	0	0	0	0	0	0	0.0344827586206897	0	0	0	0	0	0	0	0	0	0	0	0	0	0	0.000719942404607631
ENSG00000203710	CR1	0.00120870265914585	0.000962463907603465	0.00115473441108545	0	0	0	0	0	0.00444444444444444	0.00546448087431694	0	0	0	0	0	0	0	0	0	0	0	0	0	0	0.000719481972979455
ENSG00000109572	CLCN3	0.00121506682867558	0	0	0	0	0	0.00884955752212389	0.00806451612903226	0	0	0	0	0	0	0	0	0	0	0	0	0	0	0	0	0.000718907260963336
ENSG00000165264	NDUFB6	0.00347222222222222	0	0	0	0	0	0	0	0	0	0	0	0	0	0	0	0	0	0	0	0	0	0	0	0.000718390804597701
ENSG00000188283	ZNF383	0	0	0	0	0	0	0	0	0	0	0	0	0	0	0.0416666666666667	0	0	0	0	0	0	0	0	0	0.000718390804597701
ENSG00000196504	PRPF40A	0	0	0	0	0	0	0	0	0	0	0	0	0	0	0	0	0	0	0	0	0.0163934426229508	0.0238095238095238	0	0	0.000717360114777618
ENSG00000189077	TMEM120A	0	0	0	0	0.00523560209424084	0	0	0	0	0	0	0	0	0	0	0	0.0208333333333333	0	0	0	0	0	0	0	0.000716845878136201
ENSG00000189319	FAM53B	0	0.00101317122593718	0.00193798449612403	0	0	0	0	0	0	0	0	0	0	0	0	0	0	0.0119047619047619	0	0	0	0.0119047619047619	0	0	0.000715563506261181
ENSG00000138621	PPCDC	0	0.00411522633744856	0	0	0	0	0	0	0	0	0	0	0	0	0	0	0	0	0	0	0	0	0	0	0.000714285714285714
ENSG00000116748	AMPD1	0	0	0	0	0.0126582278481013	0	0	0	0	0	0	0	0	0	0	0	0	0	0	0	0	0	0	0	0.000713775874375446
ENSG00000176208	ATAD5	0	0.00206185567010309	0	0	0	0	0	0	0	0	0	0	0.0163934426229508	0	0	0	0	0	0	0	0	0	0	0	0.000713266761768902
ENSG00000111670	GNPTAB	0.00120336943441637	0	0.00280112044817927	0.00289855072463768	0	0	0	0	0	0	0	0	0	0	0	0	0	0	0	0	0	0	0	0	0.000712589073634204
ENSG00000102984	ZNF821	0	0	0	0	0	0	0.0238095238095238	0	0	0	0	0	0	0	0	0	0	0	0	0	0	0	0	0	0.000710732054015636
ENSG00000102738	MRPS31	0.00181159420289855	0	0	0	0	0	0	0	0	0	0.0133333333333333	0	0	0	0	0	0	0	0	0	0	0	0	0	0.000710227272727273
ENSG00000087365	SF3B2	0	0	0	0.00980392156862745	0	0	0	0	0	0	0	0	0	0	0	0	0	0	0	0	0	0	0	0	0.0007097232079489
ENSG00000135838	NPL	0	0.0036101083032491	0	0	0	0	0	0	0	0	0	0	0	0	0	0	0	0	0	0	0	0	0	0	0.0007097232079489
ENSG00000114388	NPRL2	0.00389105058365759	0	0	0	0	0	0	0	0	0	0	0	0	0	0	0	0	0	0	0	0	0	0	0	0.000709219858156028
ENSG00000105186	ANKRD27	0.000952380952380952	0.000958772770853308	0	0.0022271714922049	0	0	0	0	0	0	0.00628930817610063	0	0	0	0	0	0	0	0	0	0	0	0	0	0.000708717221828491
ENSG00000168439	STIP1	0	0	0	0	0	0	0	0	0	0	0	0	0	0	0	0	0	0	0	0.0333333333333333	0	0	0	0	0.000707714083510262
ENSG00000114904	NEK4	0.00233918128654971	0	0	0	0	0.00505050505050505	0	0	0	0	0	0	0	0	0	0	0	0	0	0	0	0	0	0	0.000707547169811321
ENSG00000119689	DLST	0	0.00403225806451613	0	0	0	0	0	0	0	0	0	0	0	0	0	0	0	0	0	0	0	0	0	0	0.000707213578500707
ENSG00000110514	MADD	0.00204918032786885	0	0	0	0	0	0	0	0	0	0	0	0	0	0	0	0	0	0.0136986301369863	0	0	0	0	0	0.000706464146944543
ENSG00000196912	ANKRD36B	0.000704473406128919	0.000722543352601156	0.00168539325842697	0	0	0	0.00333333333333333	0.00289855072463768	0.00302114803625378	0	0.00241545893719807	0	0	0	0	0	0	0	0	0	0	0	0	0	0.000705671028996664
ENSG00000133895	MEN1	0	0	0	0	0	0	0	0	0	0	0	0	0	0	0	0	0	0	0	0	0	0.0555555555555556	0	0	0.000704721634954193
ENSG00000176915	ANKLE2	0.00118623962040332	0.00120772946859903	0.00261096605744125	0	0	0	0	0	0	0	0	0	0	0	0	0	0	0	0	0	0	0	0	0	0.000704721634954193
ENSG00000117226	GBP3	0.00366300366300366	0	0	0	0	0	0	0	0	0	0	0	0	0	0	0	0	0	0	0	0	0	0	0	0.000704225352112676
ENSG00000139083	ETV6	0	0.000467071461933676	0	0	0.00138312586445367	0.003584229390681	0	0	0	0	0.0033112582781457	0	0	0	0	0.00454545454545455	0	0	0	0	0	0.0101010101010101	0	0	0.000704225352112676
ENSG00000115216	NRBP1	0	0	0	0	0	0	0	0	0	0	0	0.0344827586206897	0	0	0	0	0	0	0	0	0	0	0	0	0.000703729767769177
ENSG00000162623	TYW3	0	0	0	0	0	0	0	0	0	0	0	0	0	0	0	0	0.05	0	0	0	0	0	0	0	0.000703729767769177
ENSG00000140853	NLRC5	0.00124688279301746	0	0	0	0.00326797385620915	0	0	0	0	0	0	0	0	0	0	0.0151515151515152	0	0	0	0	0	0	0	0	0.00070323488045007
ENSG00000109775	UFSP2	0	0	0	0	0	0.0103092783505155	0	0	0	0	0	0	0	0	0	0	0	0	0	0	0	0	0	0	0.000702740688685875
ENSG00000135506	OS9	0	0.00425531914893617	0	0	0	0	0	0	0	0	0	0	0	0	0	0	0	0	0	0	0	0	0	0	0.000702247191011236
ENSG00000137575	SDCBP	0	0	0	0	0	0	0	0	0	0	0	0	0	0	0	0	0	0	0.04	0	0	0	0	0	0.000702247191011236
ENSG00000075239	ACAT1	0	0	0	0	0	0	0	0	0	0	0	0	0	0	0	0	0.0555555555555556	0	0	0	0	0	0	0	0.000701262272089762
ENSG00000094914	AAAS	0	0	0	0	0	0.0125	0	0	0	0	0	0	0	0	0	0	0	0	0	0	0	0	0	0	0.000701262272089762
ENSG00000095261	PSMD5	0	0.003690036900369	0	0	0	0	0	0	0	0	0	0	0	0	0	0	0	0	0	0	0	0	0	0	0.000701262272089762
ENSG00000121579	NAA50	0.00381679389312977	0	0	0	0	0	0	0	0	0	0	0	0	0	0	0	0	0	0	0	0	0	0	0	0.000701262272089762
ENSG00000115368	WDR75	0	0	0	0	0	0	0.0204081632653061	0	0	0	0	0	0	0	0	0	0	0	0	0	0	0	0	0	0.000700770847932726
ENSG00000275700	AATF	0.00121065375302663	0	0	0	0	0.00471698113207547	0	0	0	0	0	0.00909090909090909	0	0	0	0	0	0	0	0	0	0	0	0	0.000700116686114352
ENSG00000145782	ATG12	0	0	0	0	0	0	0	0	0	0.037037037037037	0	0	0	0	0	0	0	0	0	0	0	0	0	0	0.000699790062981106
ENSG00000071564	TCF3	0.000708717221828491	0	0	0	0.0037037037037037	0	0	0	0	0	0	0	0	0	0	0	0.00909090909090909	0.01	0	0	0	0	0	0	0.000699496362618914
ENSG00000175224	ATG13	0.0037037037037037	0	0	0	0	0	0	0	0	0	0	0	0	0	0	0	0	0	0	0	0	0	0	0	0.000699300699300699
ENSG00000278311	GGNBP2	0.00188323917137476	0	0	0	0	0	0	0	0	0	0	0	0	0	0	0	0	0	0	0	0	0.0227272727272727	0	0	0.000699056274030059
ENSG00000065154	OAT	0	0	0	0	0.00952380952380953	0	0	0	0	0	0	0	0	0	0	0	0	0	0	0	0	0	0	0	0.000698324022346369
ENSG00000119041	GTF3C3	0	0	0	0	0	0	0	0	0	0	0	0	0	0	0	0	0	0	0	0.0476190476190476	0	0	0	0	0.000697836706210747
ENSG00000143486	EIF2D	0	0	0	0	0	0.0091743119266055	0	0	0	0	0	0	0	0	0	0	0	0	0	0	0	0	0	0	0.000697836706210747
ENSG00000113312	TTC1	0	0.00190114068441065	0	0.00478468899521531	0	0	0	0	0	0	0	0	0	0	0	0	0	0	0	0	0	0	0	0	0.000697350069735007
ENSG00000139629	GALNT6	0	0	0	0	0	0	0	0	0	0	0	0	0	0	0.0526315789473684	0	0	0	0	0	0	0	0	0	0.000696864111498258
ENSG00000122694	GLIPR2	0.00392156862745098	0	0	0	0	0	0	0	0	0	0	0	0	0	0	0	0	0	0	0	0	0	0	0	0.00069589422407794
ENSG00000103707	MTFMT	0	0	0	0	0	0	0	0	0	0	0	0	0	0	0	0.0454545454545455	0	0	0	0	0	0	0	0	0.000694444444444445
ENSG00000130511	SSBP4	0	0	0	0	0	0	0	0	0	0	0	0	0	0	0.0333333333333333	0	0	0	0	0	0	0	0	0	0.000694444444444445
ENSG00000173145	NOC3L	0	0	0.0078125	0	0	0	0	0	0	0	0	0	0	0	0	0	0	0	0	0	0	0	0	0	0.000693962526023595
ENSG00000107566	ERLIN1	0	0	0	0.00892857142857143	0	0	0	0	0	0	0	0	0	0	0	0	0	0	0	0	0	0	0	0	0.000692520775623269
ENSG00000077147	TM9SF3	0	0.00121212121212121	0	0	0.00819672131147541	0	0	0	0	0	0	0	0	0	0	0	0	0	0	0	0	0	0	0	0.000692360950842372
ENSG00000179583	CIITA	0	0.0021551724137931	0	0.00467289719626168	0	0	0	0	0	0	0	0	0	0	0	0	0	0	0	0	0	0	0	0	0.000692041522491349
ENSG00000185009	AP3M1	0.00337837837837838	0	0	0	0	0	0	0	0	0	0	0	0	0	0	0	0	0	0	0	0	0	0	0	0.000692041522491349
ENSG00000137076	TLN1	0	0	0	0	0.00970873786407767	0	0	0	0	0	0	0	0	0	0	0	0	0	0	0	0	0	0	0	0.000691562932226833
ENSG00000105993	DNAJB6	0.00382043935052531	0	0	0	0	0	0	0	0	0	0	0	0	0	0	0	0	0	0	0	0	0	0	0	0.000691443388072602
ENSG00000158769	F11R	0	0	0	0	0	0	0.0222222222222222	0	0	0	0	0	0	0	0	0	0	0	0	0	0	0	0	0	0.00069060773480663
ENSG00000100258	LMF2	0	0	0	0	0	0	0	0	0	0	0	0.0344827586206897	0	0	0	0	0	0	0	0	0	0	0	0	0.000690131124913734
ENSG00000197694	SPTAN1	0	0	0.00239808153477218	0	0	0	0	0	0	0	0	0	0.0142857142857143	0	0.0113636363636364	0	0	0	0	0	0	0	0	0	0.000689021589343133
ENSG00000101216	GMEB2	0	0	0.00352112676056338	0.00440528634361234	0	0	0	0	0	0	0	0	0	0	0	0	0	0	0	0	0	0	0	0	0.000686813186813187
ENSG00000148356	LRSAM1	0	0.00191570881226054	0	0.00518134715025907	0	0	0	0	0	0	0	0	0	0	0	0	0	0	0	0	0	0	0	0	0.000686813186813187
ENSG00000257335	MGAM	0.00153139356814701	0.000529100529100529	0.00110132158590308	0	0	0	0.00291545189504373	0.004149377593361	0	0	0	0	0	0	0	0	0	0	0	0	0	0	0	0	0.000686072723708713
ENSG00000164111	ANXA5	0	0.00348432055749129	0	0	0	0	0	0	0	0	0	0	0	0	0	0	0	0	0	0	0	0	0	0	0.000685400959561344
ENSG00000030582	GRN	0.00342465753424658	0	0	0	0	0	0	0	0	0	0	0	0	0	0	0	0	0	0	0	0	0	0	0	0.000684931506849315
ENSG00000015475	BID	0	0.0017825311942959	0	0	0	0	0.0099009900990099	0	0	0	0	0	0	0	0	0	0	0	0	0	0	0	0	0	0.000683994528043776
ENSG00000159322	ADPGK	0	0.00413223140495868	0	0	0	0	0	0	0	0	0	0	0	0	0	0	0	0	0	0	0	0	0	0	0.000683526999316473
ENSG00000009790	TRAF3IP3	0	0	0.0078125	0	0	0	0	0	0	0	0	0	0	0	0	0	0	0	0	0	0	0	0	0	0.00068259385665529
ENSG00000108963	DPH1	0.00347222222222222	0	0	0	0	0	0	0	0	0	0	0	0	0	0	0	0	0	0	0	0	0	0	0	0.000681198910081744
ENSG00000146830	GIGYF1	0	0.00313479623824451	0	0	0	0	0	0	0	0	0	0	0	0	0	0	0	0	0	0	0	0	0	0	0.000680272108843537
ENSG00000127463	EMC1	0.0037593984962406	0	0	0	0	0	0	0	0	0	0	0	0	0	0	0	0	0	0	0	0	0	0	0	0.000679347826086957
ENSG00000160949	TONSL	0	0	0.00657894736842105	0	0	0	0	0	0	0	0	0	0	0	0	0	0	0	0	0	0	0	0	0	0.000679347826086957
ENSG00000167562	ZNF701	0	0	0.00819672131147541	0	0	0	0	0	0	0	0	0	0	0	0	0	0	0	0	0	0	0	0	0	0.000678886625933469
ENSG00000157637	SLC38A10	0.00175438596491228	0.00170648464163823	0	0	0	0	0	0	0	0	0	0	0	0	0	0	0	0	0	0	0	0	0	0	0.00067842605156038
ENSG00000176783	RUFY1	0	0.00119047619047619	0	0	0	0	0	0	0	0	0	0	0	0	0	0.0119047619047619	0	0	0	0	0.0188679245283019	0	0	0	0.000677659814772984
ENSG00000170515	PA2G4	0	0	0.00641025641025641	0	0	0	0	0	0	0	0	0	0	0	0	0	0	0	0	0	0	0	0	0	0.000677506775067751
ENSG00000234745	HLA-B	0	0	0	0	0	0	0	0	0	0	0	0	0	0	0	0	0.02	0	0	0	0.0196078431372549	0	0	0	0.000677048070412999
ENSG00000169371	SNUPN	0.00338983050847458	0	0	0	0	0	0	0	0	0	0	0	0	0	0	0	0	0	0	0	0	0	0	0	0.0006765899864682
ENSG00000075826	SEC31B	0	0.00395256916996047	0	0	0	0	0	0	0	0	0	0	0	0	0	0	0	0	0	0	0	0	0	0	0.000675675675675676
ENSG00000162511	LAPTM5	0	0	0	0	0	0	0	0	0	0	0	0	0	0	0	0	0	0	0	0	0.04	0	0	0	0.000675675675675676
ENSG00000126461	SCAF1	0.00354609929078014	0	0	0	0	0	0	0	0	0	0	0	0	0	0	0	0	0	0	0	0	0	0	0	0.000675219446320054
ENSG00000161542	PRPSAP1	0	0	0.00367647058823529	0	0	0	0	0	0	0	0	0.015625	0	0	0	0	0	0	0	0	0	0	0	0	0.000675219446320054
ENSG00000163634	THOC7	0	0	0	0	0	0	0	0	0	0	0	0	0	0	0	0	0	0	0	0	0.0344827586206897	0	0	0	0.00067476383265857
ENSG00000166004	CEP295	0	0.00124223602484472	0.00256410256410256	0	0.00336700336700337	0	0	0	0	0	0	0	0	0	0	0	0	0	0	0	0	0	0	0	0.000674460431654676
ENSG00000048028	USP28	0	0.00198019801980198	0	0.00497512437810945	0	0	0	0	0	0	0	0	0	0	0	0	0	0	0	0	0	0	0	0	0.000674081563869228
ENSG00000139613	SMARCC2	0.00371747211895911	0	0	0	0	0	0	0	0	0	0	0	0	0	0	0	0	0	0	0	0	0	0	0	0.000673400673400673
ENSG00000084090	STARD7	0	0	0	0	0	0	0.0131578947368421	0	0	0	0	0	0	0	0	0	0	0	0	0	0	0	0	0	0.000672494956287828
ENSG00000120705	ETF1	0.00170068027210884	0.00186567164179104	0	0	0	0	0	0	0	0	0	0	0	0	0	0	0	0	0	0	0	0	0	0	0.000672494956287828
ENSG00000154642	C21orf91	0	0	0	0	0	0	0	0	0	0	0	0	0	0	0	0	0.05	0	0	0	0	0	0	0	0.000672494956287828
ENSG00000162227	TAF6L	0	0	0	0.00980392156862745	0	0	0	0	0	0	0	0	0	0	0	0	0	0	0	0	0	0	0	0	0.000672494956287828
ENSG00000131473	ACLY	0	0	0.0087719298245614	0	0	0	0	0	0	0	0	0	0	0	0	0	0	0	0	0	0	0	0	0	0.000672268907563025
ENSG00000167264	DUS2	0	0	0	0	0	0	0	0	0	0	0	0.0149253731343284	0	0	0	0	0.0185185185185185	0	0	0	0	0	0	0	0.000672268907563025
ENSG00000119977	TCTN3	0	0.00373134328358209	0	0	0	0	0	0	0	0	0	0	0	0	0	0	0	0	0	0	0	0	0	0	0.000671591672263264
ENSG00000153029	MR1	0	0	0	0	0	0	0.0185185185185185	0	0	0	0	0	0	0	0	0	0	0	0	0	0	0	0	0	0.000671591672263264
ENSG00000189180	ZNF33A	0	0.00173913043478261	0	0	0	0	0	0	0	0	0	0	0.0263157894736842	0	0	0	0	0	0	0	0	0	0	0	0.000670016750418761
ENSG00000118855	MFSD1	0	0.00171821305841924	0.00303030303030303	0	0	0	0	0	0	0	0	0	0	0	0	0	0	0	0	0	0	0	0	0	0.000669344042838019
ENSG00000133313	CNDP2	0	0	0	0	0	0.0138888888888889	0	0	0	0	0	0	0	0	0	0	0	0	0	0	0	0	0	0	0.000669344042838019
ENSG00000164466	SFXN1	0	0.00168067226890756	0	0	0.00495049504950495	0	0	0	0	0	0	0	0	0	0	0	0	0	0	0	0	0	0	0	0.000669344042838019
ENSG00000186298	PPP1CC	0	0	0	0	0.00970873786407767	0	0	0	0	0	0	0	0	0	0	0	0	0	0	0	0	0	0	0	0.000668002672010688
ENSG00000156313	RPGR	0	0	0	0	0	0	0	0	0	0	0	0	0	0	0.0294117647058824	0	0	0	0	0	0	0	0	0	0.00066711140760507
ENSG00000144848	ATG3	0	0	0	0	0	0	0	0	0	0	0	0	0	0	0.0384615384615385	0	0	0	0	0	0	0	0	0	0.000666222518321119
ENSG00000065548	ZC3H15	0.003690036900369	0	0	0	0	0	0	0	0	0	0	0	0	0	0	0	0	0	0	0	0	0	0	0	0.000665335994677312
ENSG00000100416	TRMU	0	0	0.00662251655629139	0	0	0	0	0	0	0	0	0	0	0	0	0	0	0	0	0	0	0	0	0	0.000665335994677312
ENSG00000170271	FAXDC2	0	0.0037593984962406	0	0	0	0	0	0	0	0	0	0	0	0	0	0	0	0	0	0	0	0	0	0	0.000665335994677312
ENSG00000153914	SREK1	0	0	0	0	0.0112359550561798	0	0	0	0	0	0	0	0	0	0	0	0	0	0	0	0	0	0	0	0.000664010624169987
ENSG00000157625	TAB3	0	0	0	0	0.00952380952380953	0	0	0	0	0	0	0	0	0	0	0	0	0	0	0	0	0	0	0	0.000664010624169987
ENSG00000163751	CPA3	0	0.0037037037037037	0	0	0	0	0	0	0	0	0	0	0	0	0	0	0	0	0	0	0	0	0	0	0.0006635700066357
ENSG00000168394	TAP1	0	0	0	0	0	0	0	0	0	0	0	0	0	0	0	0	0	0	0	0.0833333333333333	0	0	0	0	0.0006635700066357
ENSG00000104518	GSDMD	0	0	0	0.00934579439252336	0	0	0	0	0	0	0	0	0	0	0	0	0	0	0	0	0	0	0	0	0.000662690523525514
ENSG00000149503	INCENP	0	0	0.00684931506849315	0	0	0	0	0	0	0	0	0	0	0	0	0	0	0	0	0	0	0	0	0	0.000662690523525514
ENSG00000160214	RRP1	0	0	0.00754716981132076	0	0	0	0	0	0	0	0	0	0	0	0	0	0	0	0	0	0	0	0	0	0.00066203243958954
ENSG00000144554	FANCD2	0	0	0.00238095238095238	0	0	0	0	0	0.0091743119266055	0	0	0	0.0111111111111111	0	0	0	0	0	0	0	0	0	0	0	0.000661667401852669
ENSG00000176393	RNPEP	0.00387596899224806	0	0	0	0	0	0	0	0	0	0	0	0	0	0	0	0	0	0	0	0	0	0	0	0.000661375661375661
ENSG00000003393	ALS2	0.00327332242225859	0	0	0	0	0	0	0	0	0	0	0	0	0	0	0	0	0	0	0	0	0	0	0	0.000660938532716457
ENSG00000133056	PIK3C2B	0	0	0	0	0.00450450450450451	0	0	0	0	0.0116279069767442	0	0	0	0	0	0	0	0	0	0	0	0	0	0	0.000660283922086497
ENSG00000164221	CCDC112	0.00338983050847458	0	0	0	0	0	0	0	0	0	0	0	0	0	0	0	0	0	0	0	0	0	0	0	0.000659630606860158
ENSG00000084774	CAD	0	0.00346020761245675	0	0	0	0	0	0	0	0	0	0	0	0	0	0	0	0	0	0	0	0	0	0	0.000659195781147001
ENSG00000213672	NCKIPSD	0.0031055900621118	0	0	0	0	0	0	0	0	0	0	0	0	0	0	0	0	0	0	0	0	0	0	0	0.000659195781147001
ENSG00000139620	KANSL2	0.00383141762452107	0	0	0	0	0	0	0	0	0	0	0	0	0	0	0	0	0	0	0	0	0	0	0	0.000658761528326746
ENSG00000117862	TXNDC12	0	0	0	0	0	0	0	0	0	0	0	0	0	0	0	0	0	0	0	0	0	0	0.0555555555555556	0	0.000658327847267939
ENSG00000123179	EBPL	0	0.00354609929078014	0	0	0	0	0	0	0	0	0	0	0	0	0	0	0	0	0	0	0	0	0	0	0.000658327847267939
ENSG00000134463	ECHDC3	0	0	0.00684931506849315	0	0	0	0	0	0	0	0	0	0	0	0	0	0	0	0	0	0	0	0	0	0.000658327847267939
ENSG00000254772	EEF1G	0	0	0	0	0.00854700854700855	0	0	0	0	0	0	0	0	0	0	0	0	0	0	0	0	0	0	0	0.000658327847267939
ENSG00000154781	CCDC174	0.00367647058823529	0	0	0	0	0	0	0	0	0	0	0	0	0	0	0	0	0	0	0	0	0	0	0	0.000657894736842105
ENSG00000159921	GNE	0	0	0	0	0	0	0.008	0	0	0	0	0	0	0	0	0.015625	0	0	0	0	0	0	0	0	0.000657894736842105
ENSG00000183963	SMTN	0.00386100386100386	0	0	0	0	0	0	0	0	0	0	0	0	0	0	0	0	0	0	0	0	0	0	0	0.000657894736842105
ENSG00000155660	PDIA4	0.00335570469798658	0	0	0	0	0	0	0	0	0	0	0	0	0	0	0	0	0	0	0	0	0	0	0	0.000657030223390276
ENSG00000180900	SCRIB	0	0	0	0.00427350427350427	0.00578034682080925	0	0	0	0	0	0	0	0	0	0	0	0	0	0	0	0	0	0	0	0.000655952771400459
ENSG00000179348	GATA2	0	0	0	0	0	0	0	0	0	0	0	0	0	0	0	0.0192307692307692	0	0	0	0	0	0	0	0	0.000654878847413229
ENSG00000124942	AHNAK	0	0	0	0	0.00819672131147541	0	0	0	0	0	0	0	0	0	0	0	0	0	0	0	0	0	0	0	0.000653167864141084
ENSG00000101152	DNAJC5	0	0	0.0036101083032491	0	0	0	0	0	0	0	0	0.015625	0	0	0	0	0	0	0	0	0	0	0	0	0.000652315720808872
ENSG00000113758	DBN1	0	0	0	0	0	0	0	0	0	0	0	0	0	0	0	0.0285714285714286	0	0	0	0	0	0	0	0	0.000652315720808872
ENSG00000122550	KLHL7	0.0033167495854063	0	0	0	0	0	0	0	0	0	0	0	0	0	0	0	0	0	0	0	0	0	0	0	0.000651041666666667
ENSG00000112146	FBXO9	0	0	0	0	0	0	0	0	0	0.0434782608695652	0	0	0	0	0	0	0	0	0	0	0	0	0	0	0.000650618087182824
ENSG00000173535	TNFRSF10C	0	0	0	0	0	0	0	0	0	0	0	0	0	0.0416666666666667	0	0	0	0	0	0	0	0	0	0	0.000650618087182824
ENSG00000057252	SOAT1	0.00169779286926995	0	0	0	0	0	0	0	0	0	0	0	0	0	0	0	0	0.0256410256410256	0	0	0	0	0	0	0.000648298217179903
ENSG00000121691	CAT	0.00317460317460317	0	0	0	0	0	0	0	0	0	0	0	0	0	0	0	0	0	0	0	0	0	0	0	0.000648088139987038
ENSG00000275023	MLLT6	0	0.00383141762452107	0	0	0	0	0	0	0	0	0	0	0	0	0	0	0	0	0	0	0	0	0	0	0.000648088139987038
ENSG00000121486	TRMT1L	0	0	0	0	0	0	0	0.0217391304347826	0	0	0	0	0	0	0	0	0	0	0	0	0	0	0	0	0.000647668393782383
ENSG00000125482	TTF1	0	0	0	0.00900900900900901	0	0	0	0	0	0	0	0	0	0	0	0	0	0	0	0	0	0	0	0	0.000647249190938511
ENSG00000167613	LAIR1	0	0	0	0	0	0	0	0	0	0	0	0	0	0	0	0	0	0.032258064516129	0	0	0	0	0	0	0.000647249190938511
ENSG00000070540	WIPI1	0	0	0.0078125	0	0	0	0	0	0	0	0	0	0	0	0	0	0	0	0	0	0	0	0	0	0.000645994832041344
ENSG00000132604	TERF2	0	0	0	0	0	0	0	0	0	0	0	0	0	0	0	0.0294117647058824	0	0	0	0	0	0	0	0	0.000645994832041344
ENSG00000140632	GLYR1	0.00158478605388273	0	0	0	0.00483091787439614	0	0	0	0	0	0	0	0	0	0	0	0	0	0	0	0	0	0	0	0.000644537544311956
ENSG00000115902	SLC1A4	0	0.00377358490566038	0	0	0	0	0	0	0	0	0	0	0	0	0	0	0	0	0	0	0	0	0	0	0.000643915003219575
ENSG00000121671	CRY2	0	0	0	0	0	0	0	0	0	0	0	0	0	0	0	0	0	0	0	0	0.0384615384615385	0	0	0	0.000643500643500644
ENSG00000105329	TGFB1	0.0034965034965035	0	0	0	0	0	0	0	0	0	0	0	0	0	0	0	0	0	0	0	0	0	0	0	0.0006426735218509
ENSG00000143228	NUF2	0	0.00354609929078014	0	0	0	0	0	0	0	0	0	0	0	0	0	0	0	0	0	0	0	0	0	0	0.000642260757867694
ENSG00000106993	CDC37L1	0	0.00324675324675325	0	0	0	0	0	0	0	0	0	0	0	0	0	0	0	0	0	0	0	0	0	0	0.000641848523748395
ENSG00000062282	DGAT2	0	0	0	0	0	0	0	0	0	0	0	0	0	0	0	0	0	0.037037037037037	0	0	0	0	0	0	0.00064143681847338
ENSG00000089006	SNX5	0	0	0	0	0	0	0	0	0	0	0	0	0	0	0	0	0.0303030303030303	0	0	0	0	0	0	0	0.000641025641025641
ENSG00000062485	CS	0	0	0.00769230769230769	0	0	0	0	0	0	0	0	0	0	0	0	0	0	0	0	0	0	0	0	0	0.000638977635782748
ENSG00000155313	USP25	0	0	0	0	0.00631578947368421	0	0	0	0	0	0	0.00684931506849315	0	0	0	0	0	0	0	0	0	0	0	0	0.000638467677573823
ENSG00000148300	REXO4	0	0.0033112582781457	0	0	0	0	0	0	0	0	0	0	0	0	0	0	0	0	0	0	0	0	0	0	0.000638162093171666
ENSG00000113263	ITK	0	0	0	0.00478468899521531	0	0	0	0	0	0	0.00943396226415094	0	0	0	0	0	0	0	0	0	0	0	0	0	0.000637348629700446
ENSG00000196642	RABL6	0	0.00179533213644524	0	0	0	0	0	0.0105263157894737	0	0	0	0	0	0	0	0	0	0	0	0	0	0	0	0	0.000637145587766805
ENSG00000135929	CYP27A1	0	0	0	0	0	0	0	0.0256410256410256	0	0	0	0	0	0	0	0	0	0	0	0	0	0	0	0	0.000636942675159236
ENSG00000125124	BBS2	0.00309597523219814	0	0	0	0	0	0	0	0	0	0	0	0	0	0	0	0	0	0	0	0	0	0	0	0.000635727908455181
ENSG00000130544	ZNF557	0	0	0	0.00884955752212389	0	0	0	0	0	0	0	0	0	0	0	0	0	0	0	0	0	0	0	0	0.000635324015247776
ENSG00000157303	SUSD3	0	0.00387596899224806	0	0	0	0	0	0	0	0	0	0	0	0	0	0	0	0	0	0	0	0	0	0	0.000635324015247776
ENSG00000108960	MMD	0	0	0	0	0	0	0	0	0	0	0	0	0	0.0212765957446809	0	0	0	0	0	0	0	0	0	0	0.000634920634920635
ENSG00000091140	DLD	0	0	0	0	0	0	0	0	0.0188679245283019	0	0	0	0	0	0	0	0	0	0	0	0.0185185185185185	0	0	0	0.000634517766497462
ENSG00000170275	CRTAP	0	0	0	0	0.008	0	0	0	0	0	0	0	0	0	0	0	0	0	0	0	0	0	0	0	0.000634517766497462
ENSG00000167220	HDHD2	0.00161290322580645	0	0	0	0	0	0	0	0	0	0	0	0	0	0	0	0.0102040816326531	0	0	0	0	0	0	0	0.000633713561470215
ENSG00000133226	SRRM1	0.00320512820512821	0	0	0	0	0	0	0	0	0	0	0	0	0	0	0	0	0	0	0	0	0	0	0	0.000632511068943707
ENSG00000135720	DYNC1LI2	0	0	0	0	0	0	0.0142857142857143	0	0	0	0	0	0	0	0	0	0	0	0	0	0	0	0	0	0.000632511068943707
ENSG00000268975	MIA-RAB4B	0	0	0	0	0	0	0	0	0.0212765957446809	0	0	0	0	0	0	0	0	0	0	0	0	0	0	0	0.000632111251580278
ENSG00000198677	TTC37	0.00165289256198347	0	0	0	0	0	0	0	0	0	0	0	0	0	0	0	0.0222222222222222	0	0	0	0	0	0	0	0.000631911532385466
ENSG00000165996	HACD1	0	0	0	0	0	0.0125	0	0	0	0	0	0	0	0	0	0	0	0	0	0	0	0	0	0	0.000631711939355654
ENSG00000198171	DDRGK1	0	0	0	0	0	0	0	0	0	0	0	0.0285714285714286	0	0	0	0	0	0	0	0	0	0	0	0	0.000631711939355654
ENSG00000166451	CENPN	0	0.00348432055749129	0	0	0	0	0	0	0	0	0	0	0	0	0	0	0	0	0	0	0	0	0	0	0.000631313131313131
ENSG00000096872	IFT74	0.000773993808049536	0	0	0.00267379679144385	0	0	0	0	0	0	0.0147058823529412	0	0	0	0	0	0	0	0	0	0	0	0	0	0.00062992125984252
ENSG00000026297	RNASET2	0.0033003300330033	0	0	0	0	0	0	0	0	0	0	0	0	0	0	0	0	0	0	0	0	0	0	0	0.000628733102797862
ENSG00000118113	MMP8	0	0	0	0	0	0	0	0	0.0238095238095238	0	0	0	0	0	0	0	0	0	0	0	0	0	0	0	0.000628140703517588
ENSG00000058729	RIOK2	0	0	0	0	0	0	0	0	0	0	0	0	0	0	0	0	0	0	0	0.0434782608695652	0	0	0	0	0.000627746390458255
ENSG00000184752	NDUFA12	0	0	0	0	0	0	0	0	0	0	0	0	0	0	0	0	0	0	0	0.0454545454545455	0	0	0	0	0.000627746390458255
ENSG00000066739	ATG2B	0	0.00172711571675302	0	0	0	0	0	0	0	0	0	0.0175438596491228	0	0	0	0	0	0	0	0	0	0	0	0	0.000626762770291445
ENSG00000105726	ATP13A1	0	0	0	0	0	0	0	0	0	0	0	0	0	0	0	0	0	0	0	0	0.0526315789473684	0	0	0	0.000625
ENSG00000138231	DBR1	0.003690036900369	0	0	0	0	0	0	0	0	0	0	0	0	0	0	0	0	0	0	0	0	0	0	0	0.000624609618988132
ENSG00000163932	PRKCD	0	0	0	0	0	0	0	0	0	0	0	0	0	0	0	0	0	0	0	0	0.037037037037037	0	0	0	0.000624609618988132
ENSG00000198826	ARHGAP11A	0.00319488817891374	0	0	0	0	0	0	0	0	0	0	0	0	0	0	0	0	0	0	0	0	0	0	0	0.000624609618988132
ENSG00000158290	CUL4B	0	0	0	0	0	0	0	0	0	0	0	0	0	0	0	0	0.024390243902439	0	0	0	0	0	0	0	0.000624219725343321
ENSG00000107551	RASSF4	0	0	0	0	0	0	0	0	0	0	0	0	0	0	0	0	0	0.037037037037037	0	0	0	0	0	0	0.000623441396508728
ENSG00000108559	NUP88	0	0	0.00694444444444444	0	0	0	0	0	0	0	0	0	0	0	0	0	0	0	0	0	0	0	0	0	0.00062266500622665
ENSG00000100490	CDKL1	0	0	0	0.00526315789473684	0	0	0	0	0	0	0	0	0	0	0	0	0	0	0	0	0	0.0217391304347826	0	0	0.000622277535780958
ENSG00000174004	NRROS	0	0	0.00847457627118644	0	0	0	0	0	0	0	0	0	0	0	0	0	0	0	0	0	0	0	0	0	0.000622277535780958
ENSG00000048392	RRM2B	0	0	0	0	0	0	0	0	0	0.0238095238095238	0	0	0	0	0	0	0	0	0	0	0	0	0	0	0.000620732464307883
ENSG00000105325	FZR1	0	0	0.00704225352112676	0	0	0	0	0	0	0	0	0	0	0	0	0	0	0	0	0	0	0	0	0	0.000620732464307883
ENSG00000170860	LSM3	0	0	0.00421052631578947	0	0	0	0	0	0	0	0	0	0	0	0	0	0	0	0	0	0	0	0	0	0.000620539869686627
ENSG00000067365	METTL22	0	0.00321543408360129	0	0	0	0	0	0	0	0	0	0	0	0	0	0	0	0	0	0	0	0	0	0	0.000619578686493185
ENSG00000101624	CEP76	0	0.0036231884057971	0	0	0	0	0	0	0	0	0	0	0	0	0	0	0	0	0	0	0	0	0	0	0.000619578686493185
ENSG00000241973	PI4KA	0.000799360511590727	0.000829187396351576	0	0	0.00236406619385343	0.00277777777777778	0	0	0	0	0	0	0	0	0	0	0	0	0	0	0	0	0	0	0.000619003404518725
ENSG00000198818	SFT2D1	0	0	0	0.00943396226415094	0	0	0	0	0	0	0	0	0	0	0	0	0	0	0	0	0	0	0	0	0.000618046971569839
ENSG00000133739	LRRCC1	0	0	0	0	0	0	0	0	0.0175438596491228	0	0	0	0	0	0	0	0	0	0	0	0	0	0	0	0.000616903146206046
ENSG00000135972	MRPS9	0	0	0	0	0.00460829493087558	0	0	0	0	0	0	0.0128205128205128	0	0	0	0	0	0	0	0	0	0	0	0	0.000616903146206046
ENSG00000099940	SNAP29	0	0	0	0	0.0102040816326531	0	0	0	0	0	0	0	0	0	0	0	0	0	0	0	0	0	0	0	0.000614628149969269
ENSG00000136937	NCBP1	0.00319488817891374	0	0	0	0	0	0	0	0	0	0	0	0	0	0	0	0	0	0	0	0	0	0	0	0.000613873542050338
ENSG00000100241	SBF1	0.00161812297734628	0	0.00348432055749129	0	0	0	0	0	0	0	0	0	0	0	0	0	0	0	0	0	0	0	0	0	0.000613120784794605
ENSG00000181722	ZBTB20	0	0	0	0	0	0	0	0	0	0	0	0	0	0	0	0	0	0	0	0	0	0	0.0714285714285714	0	0.000613120784794605
ENSG00000173442	EHBP1L1	0	0	0	0	0	0	0	0	0	0	0	0	0	0	0	0	0	0	0.0333333333333333	0	0	0	0	0	0.000612745098039216
ENSG00000213967	ZNF726	0	0	0	0	0	0	0.0196078431372549	0	0	0	0	0	0	0	0	0	0	0	0	0	0	0	0	0	0.000611995104039168
ENSG00000184470	TXNRD2	0	0	0	0	0	0	0.00943396226415094	0	0	0	0	0	0	0	0	0	0	0	0	0	0	0.0222222222222222	0	0	0.000610687022900763
ENSG00000104852	SNRNP70	0	0	0	0	0	0	0.0212765957446809	0	0	0	0	0	0	0	0	0	0	0	0	0	0	0	0	0	0.000610500610500611
ENSG00000008869	HEATR5B	0.00203458799593082	0	0	0.00278551532033426	0	0	0	0	0	0	0	0	0	0	0	0	0	0	0	0	0	0	0	0	0.000610004066693778
ENSG00000116761	CTH	0	0.00301204819277108	0	0	0	0	0	0	0	0	0	0	0	0	0	0	0	0	0	0	0	0	0	0	0.000609756097560976
ENSG00000113522	RAD50	0.000941619585687382	0	0	0	0.00431034482758621	0	0	0	0	0.00943396226415094	0	0	0	0	0	0	0	0	0	0	0	0	0	0	0.000608395862908132
ENSG00000135999	EPC2	0.000752634219769192	0.000561797752808989	0.000687757909215956	0.00127713920817369	0	0	0	0	0.0029585798816568	0.00641025641025641	0	0	0	0	0	0.0022883295194508	0	0	0	0.00540540540540541	0	0	0	0	0.000608365019011407
ENSG00000134453	RBM17	0	0.00316455696202532	0	0	0	0	0	0	0	0	0	0	0	0	0	0	0	0	0	0	0	0	0	0	0.00060790273556231
ENSG00000132155	RAF1	0	0	0	0.00255754475703325	0	0	0	0	0.00746268656716418	0	0	0	0	0	0.0114942528735632	0	0	0	0	0	0	0	0	0	0.000607164541590771
ENSG00000272333	KMT2B	0	0.00338983050847458	0	0	0	0	0	0	0	0	0	0	0	0	0	0	0	0	0	0	0	0	0	0	0.000606796116504854
ENSG00000120675	DNAJC15	0	0	0	0	0.01	0	0	0	0	0	0	0	0	0	0	0	0	0	0	0	0	0	0	0	0.000604412209126624
ENSG00000100364	KIAA0930	0	0	0	0	0.0099009900990099	0	0	0	0	0	0	0	0	0	0	0	0	0	0	0	0	0	0	0	0.000604229607250755
ENSG00000110013	SIAE	0.00304878048780488	0	0	0	0	0	0	0	0	0	0	0	0	0	0	0	0	0	0	0	0	0	0	0	0.000604229607250755
ENSG00000117682	DHDDS	0	0	0	0	0	0	0	0	0.0238095238095238	0	0	0	0	0	0	0	0	0	0	0	0	0	0	0	0.000603500301750151
ENSG00000172331	BPGM	0	0	0	0	0	0	0	0	0	0	0	0	0.0344827586206897	0	0	0	0	0	0	0	0	0	0	0	0.000602046959662854
ENSG00000185163	DDX51	0	0	0	0	0.00934579439252336	0	0	0	0	0	0	0	0	0	0	0	0	0	0	0	0	0	0	0	0.000601684717208183
ENSG00000124767	GLO1	0.00303951367781155	0	0	0	0	0	0	0	0	0	0	0	0	0	0	0	0	0	0	0	0	0	0	0	0.000601322910402886
ENSG00000213585	VDAC1	0	0	0	0	0	0.0126582278481013	0	0	0	0	0	0	0	0	0	0	0	0	0	0	0	0	0	0	0.000601322910402886
ENSG00000117676	RPS6KA1	0	0	0	0	0	0	0	0	0	0	0	0	0	0	0	0	0	0	0	0	0	0.0294117647058824	0	0	0.000600240096038415
ENSG00000131153	GINS2	0	0	0.00680272108843537	0	0	0	0	0	0	0	0	0	0	0	0	0	0	0	0	0	0	0	0	0	0.000600240096038415
ENSG00000116044	NFE2L2	0	0	0	0	0	0	0	0	0	0.0294117647058824	0	0	0	0	0	0	0	0	0	0	0	0	0	0	0.000598444045481748
ENSG00000203705	TATDN3	0	0	0	0	0	0	0	0	0	0	0	0.0263157894736842	0	0	0	0	0	0	0	0	0	0	0	0	0.000598086124401914
ENSG00000119684	MLH3	0	0	0	0	0	0	0	0	0	0	0	0	0	0	0	0	0.0294117647058824	0	0	0	0	0	0	0	0.000597371565113501
ENSG00000011426	ANLN	0	0	0	0	0	0	0	0.01	0	0.0119047619047619	0	0	0	0	0	0	0	0	0	0	0	0	0	0	0.000596658711217184
ENSG00000124882	EREG	0	0	0.00613496932515337	0	0	0	0	0	0	0	0	0	0	0	0	0	0	0	0	0	0	0	0	0	0.000595947556615018
ENSG00000088298	EDEM2	0.00279329608938548	0	0	0	0	0	0	0	0	0	0	0	0	0	0	0	0	0	0	0	0	0	0	0	0.000594883997620464
ENSG00000130159	ECSIT	0	0	0.00666666666666667	0	0	0	0	0	0	0	0	0	0	0	0	0	0	0	0	0	0	0	0	0	0.0005941770647653
ENSG00000178163	ZNF518B	0	0	0	0	0	0.0128205128205128	0	0	0	0	0	0	0	0	0	0	0	0	0	0	0	0	0	0	0.0005941770647653
ENSG00000091972	CD200	0.003003003003003	0	0	0	0	0	0	0	0	0	0	0	0	0	0	0	0	0	0	0	0	0	0	0	0.000593471810089021
ENSG00000121879	PIK3CA	0	0.00158982511923688	0	0	0	0	0	0	0	0	0	0	0	0	0	0	0	0	0	0.0196078431372549	0	0	0	0	0.000593295757935331
ENSG00000168918	INPP5D	0.00080450522928399	0.00166944908180301	0.00153139356814701	0	0	0	0	0	0	0	0	0	0	0	0	0	0	0	0	0	0	0	0	0	0.0005932077710218
ENSG00000170581	STAT2	0	0	0	0	0	0	0	0.0227272727272727	0	0	0	0	0	0	0	0	0	0	0	0	0	0	0	0	0.000592768227622999
ENSG00000122484	RPAP2	0.000698812019566737	0.00135869565217391	0	0	0	0	0	0	0.00813008130081301	0	0	0	0	0	0	0	0	0	0	0	0	0	0	0	0.000592680397095866
ENSG00000136997	MYC	0	0	0	0	0	0	0	0	0	0	0	0	0	0	0	0	0.00226244343891403	0	0	0	0	0	0	0	0.000591016548463357
ENSG00000107890	ANKRD26	0.00186567164179104	0	0	0	0	0	0	0	0	0	0	0	0	0.0087719298245614	0	0	0	0	0	0	0	0	0	0	0.000590667454223272
ENSG00000196873	CBWD3	0.000733675715333823	0.00149588631264024	0	0	0	0	0	0	0	0	0	0	0	0	0	0	0.0099009900990099	0	0	0	0	0	0	0	0.000590144585423429
ENSG00000133731	IMPA1	0	0	0	0	0	0	0.015625	0	0	0	0	0	0	0	0	0	0	0	0	0	0	0	0	0	0.000589970501474926
ENSG00000123130	ACOT9	0.00292397660818713	0	0	0	0	0	0	0	0	0	0	0	0	0	0	0	0	0	0	0	0	0	0	0	0.000589622641509434
ENSG00000152766	ANKRD22	0	0.003125	0	0	0	0	0	0	0	0	0	0	0	0	0	0	0	0	0	0	0	0	0	0	0.000589622641509434
ENSG00000109919	MTCH2	0	0	0	0	0	0	0	0	0	0	0	0	0	0	0	0	0	0	0	0	0.0285714285714286	0	0	0	0.000588581518540318
ENSG00000081059	TCF7	0	0	0	0	0	0	0	0	0	0	0.0227272727272727	0	0	0	0	0	0	0	0	0	0	0	0	0	0.000587889476778366
ENSG00000125746	EML2	0.00145985401459854	0	0	0	0	0	0	0.01	0	0	0	0	0	0	0	0	0	0	0	0	0	0	0	0	0.000587889476778366
ENSG00000116701	NCF2	0	0	0	0	0	0	0	0	0	0	0	0	0	0	0.03125	0	0	0	0	0	0	0	0	0	0.000587544065804935
ENSG00000136143	SUCLA2	0.0013550135501355	0	0.00277777777777778	0	0	0	0	0	0	0	0	0	0	0	0	0	0	0	0	0	0	0	0	0	0.000587544065804935
ENSG00000144029	MRPS5	0.00136239782016349	0.00186915887850467	0	0	0	0	0	0	0	0	0	0	0	0	0	0	0	0	0	0	0	0	0	0	0.000587199060481503
ENSG00000075856	SART3	0	0	0	0	0.0078740157480315	0	0	0	0	0	0	0	0	0	0	0	0	0	0	0	0	0	0	0	0.000586854460093897
ENSG00000213085	CFAP45	0	0	0	0	0	0	0	0	0	0	0	0	0	0	0	0	0	0.0384615384615385	0	0	0	0	0	0	0.000586166471277843
ENSG00000137501	SYTL2	0	0	0	0.00584795321637427	0	0	0	0	0	0	0	0	0	0	0	0	0	0	0	0.0294117647058824	0	0	0	0	0.000585651537335286
ENSG00000163902	RPN1	0	0	0	0	0	0	0	0	0	0	0	0	0	0	0	0	0	0	0	0	0	0.0454545454545455	0	0	0.000584453535943892
ENSG00000070950	RAD18	0	0.00080450522928399	0	0.00274725274725275	0	0	0	0	0	0	0	0	0	0	0	0.00934579439252336	0	0	0	0.0163934426229508	0	0	0	0	0.000583771161704612
ENSG00000073050	XRCC1	0	0	0	0	0	0	0	0	0	0	0	0	0	0	0	0	0	0.0416666666666667	0	0	0	0	0	0	0.000583090379008746
ENSG00000163605	PPP4R2	0	0	0	0	0.00557103064066852	0	0	0	0	0	0	0	0	0	0	0	0	0	0	0	0.0128205128205128	0	0	0	0.000582298136645963
ENSG00000067596	DHX8	0.00334448160535117	0	0	0	0	0	0	0	0	0	0	0	0	0	0	0	0	0	0	0	0	0	0	0	0.000581057524694945
ENSG00000184517	ZFP1	0	0	0	0	0	0	0	0	0	0	0	0	0	0	0	0	0	0.027027027027027	0	0	0	0	0	0	0.000581057524694945
ENSG00000123143	PKN1	0	0	0	0	0.00793650793650794	0	0	0	0	0	0	0	0	0	0	0	0	0	0	0	0	0	0	0	0.000580046403712297
ENSG00000103248	MTHFSD	0	0.00293255131964809	0	0	0	0	0	0	0	0	0	0	0	0	0	0	0	0	0	0	0	0	0	0	0.000579374275782155
ENSG00000165097	KDM1B	0	0	0	0	0	0.00483091787439614	0	0	0	0	0	0	0	0	0	0	0	0	0	0	0.015625	0	0	0	0.000578703703703704
ENSG00000074755	ZZEF1	0.000767459708365311	0	0.0015748031496063	0	0	0	0.00403225806451613	0	0	0	0	0	0	0	0	0	0	0	0	0	0	0.00847457627118644	0	0	0.000578536303153023
ENSG00000119888	EPCAM	0	0	0	0	0	0	0	0.0169491525423729	0	0	0	0	0	0	0	0	0	0	0	0	0	0	0	0	0.000578368999421631
ENSG00000055332	EIF2AK2	0.00142247510668563	0	0	0	0	0	0	0	0	0.0163934426229508	0	0	0	0	0	0	0	0	0	0	0	0	0	0	0.000577367205542725
ENSG00000125944	HNRNPR	0	0.00314465408805031	0	0	0	0	0	0	0	0	0	0	0	0	0	0	0	0	0	0	0	0	0	0	0.000577367205542725
ENSG00000144635	DYNC1LI1	0	0.0031055900621118	0	0	0	0	0	0	0	0	0	0	0	0	0	0	0	0	0	0	0	0	0	0	0.000577034045008656
ENSG00000240682	ISY1	0	0.00343642611683849	0	0	0	0	0	0	0	0	0	0	0	0	0	0	0	0	0	0	0	0	0	0	0.000575705238917674
ENSG00000119638	NEK9	0.00289855072463768	0	0	0	0	0	0	0	0	0	0	0	0	0	0	0	0	0	0	0	0	0	0	0	0.000575373993095512
ENSG00000171608	PIK3CD	0	0	0.00285714285714286	0.00380228136882129	0	0	0	0	0	0	0	0	0	0	0	0	0	0	0	0	0	0	0	0	0.000575373993095512
ENSG00000256223	ZNF10	0.00264550264550265	0	0	0	0	0	0	0	0	0	0	0	0	0	0	0	0	0	0	0	0	0	0	0	0.000575043128234618
ENSG00000197746	PSAP	0	0	0	0	0	0	0	0	0	0	0	0	0	0	0	0	0	0	0	0	0	0.03125	0	0	0.000574382538770821
ENSG00000254995	STX16-NPEPL1	0.00151745068285281	0	0	0	0.00434782608695652	0	0	0	0	0	0	0	0	0	0	0	0	0	0	0	0	0	0	0	0.000574382538770821
ENSG00000130348	QRSL1	0	0	0	0	0	0	0	0	0	0	0	0	0	0	0.0333333333333333	0	0	0	0	0	0	0	0	0	0.000573394495412844
ENSG00000160255	ITGB2	0	0	0.00321543408360129	0	0	0	0	0	0.0103092783505155	0	0	0	0	0	0	0	0	0	0	0	0	0	0	0	0.000573394495412844
ENSG00000165832	TRUB1	0	0	0	0	0	0	0.0172413793103448	0	0	0	0	0	0	0	0	0	0	0	0	0	0	0	0	0	0.000573394495412844
ENSG00000140299	BNIP2	0.0037037037037037	0	0	0	0	0	0	0	0	0	0	0	0	0	0	0	0	0	0	0	0	0	0	0	0.000572409845449342
ENSG00000119392	GLE1	0.00277008310249308	0	0	0	0	0	0	0	0	0	0	0	0	0	0	0	0	0	0	0	0	0	0	0	0.0005720823798627
ENSG00000122986	HVCN1	0	0	0	0	0	0	0	0	0	0	0	0	0	0	0	0	0	0	0	0	0.0333333333333333	0	0	0	0.0005720823798627
ENSG00000129680	MAP7D3	0	0	0	0	0	0	0	0	0	0	0	0	0	0	0	0	0	0	0	0	0	0.025	0	0	0.0005720823798627
ENSG00000142192	APP	0	0.000402738622633911	0	0	0.00680933852140078	0	0	0	0	0	0	0	0	0	0	0	0	0	0	0	0	0	0	0	0.000571183778380694
ENSG00000276293	PIP4K2B	0	0.00292397660818713	0	0	0	0	0	0	0	0	0	0	0	0	0	0	0	0	0	0	0	0	0	0	0.000570125427594071
ENSG00000144161	ZC3H8	0	0	0	0.00746268656716418	0	0	0	0	0	0	0	0	0	0	0	0	0	0	0	0	0	0	0	0	0.00056980056980057
ENSG00000064932	SBNO2	0	0.000744047619047619	0.00338983050847458	0	0	0	0	0	0	0	0	0	0	0	0	0	0	0	0.00961538461538462	0	0	0	0	0	0.000569719413189004
ENSG00000171467	ZNF318	0	0	0	0	0	0	0	0	0	0	0	0	0	0	0	0	0	0	0	0	0	0	0.0833333333333333	0	0.000569476082004556
ENSG00000000457	SCYL3	0	0	0	0	0	0	0	0	0	0	0	0	0	0	0.027027027027027	0	0	0	0	0	0	0	0	0	0.000568504832291074
ENSG00000123739	PLA2G12A	0	0	0	0.00840336134453782	0	0	0	0	0	0	0	0	0	0	0	0	0	0	0	0	0	0	0	0	0.000568504832291074
ENSG00000164828	SUN1	0	0	0.00327868852459016	0	0.0045662100456621	0	0	0	0	0	0	0	0	0	0	0	0	0	0	0	0	0	0	0	0.000568504832291074
ENSG00000110987	BCL7A	0	0	0	0	0	0	0	0	0	0	0	0	0	0	0	0	0.00446428571428571	0	0	0	0	0.0133333333333333	0	0	0.000568181818181818
ENSG00000070501	POLB	0	0	0.00735294117647059	0	0	0	0	0	0	0	0	0	0	0	0	0	0	0	0	0	0	0	0	0	0.000567536889897843
ENSG00000185480	PARPBP	0.000588928150765607	0.00126502213788741	0	0	0	0	0.00757575757575758	0	0	0	0	0	0	0	0	0	0	0	0	0	0	0.0043859649122807	0	0	0.000567408079891058
ENSG00000104805	NUCB1	0	0.00317460317460317	0	0	0	0	0	0	0	0	0	0	0	0	0	0	0	0	0	0	0	0	0	0	0.000567214974475326
ENSG00000099246	RAB18	0	0.00321543408360129	0	0	0	0	0	0	0	0	0	0	0	0	0	0	0	0	0	0	0	0	0	0	0.000566893424036281
ENSG00000115825	PRKD3	0	0	0	0	0	0	0	0	0	0	0	0	0	0	0.0307692307692308	0	0	0	0	0	0	0	0	0	0.00056657223796034
ENSG00000111206	FOXM1	0	0.00314465408805031	0	0	0	0	0	0	0	0	0	0	0	0	0	0	0	0	0	0	0	0	0	0	0.000566251415628539
ENSG00000166888	STAT6	0.00280898876404494	0	0	0	0	0	0	0	0	0	0	0	0	0	0	0	0	0	0	0	0	0	0	0	0.000565930956423316
ENSG00000140521	POLG	0	0	0	0	0	0	0	0.0208333333333333	0	0	0	0	0	0	0	0	0	0	0	0	0	0	0	0	0.000565610859728507
ENSG00000072501	SMC1A	0.00272479564032698	0	0	0	0	0	0	0	0	0	0	0	0	0	0	0	0	0	0	0	0	0	0	0	0.000565291124929339
ENSG00000023191	RNH1	0	0	0	0	0.0091743119266055	0	0	0	0	0	0	0	0	0	0	0	0	0	0	0	0	0	0	0	0.000564652738565782
ENSG00000185504	FAAP100	0.00254452926208651	0	0	0	0	0	0	0	0	0	0	0	0	0	0	0	0	0	0	0	0	0	0	0	0.000564334085778781
ENSG00000163291	PAQR3	0.00248756218905473	0	0	0	0	0	0	0	0	0	0	0	0	0	0	0	0	0	0	0	0	0	0	0	0.000564015792442188
ENSG00000107290	SETX	0	0.000988142292490119	0	0	0.00269541778975741	0	0	0	0	0	0	0	0	0	0	0.0108695652173913	0	0	0	0	0	0	0	0	0.000561587420441782
ENSG00000028528	SNX1	0	0	0.00613496932515337	0	0	0	0	0	0	0	0	0	0	0	0	0	0	0	0	0	0	0	0	0	0.000561167227833895
ENSG00000198015	MRPL42	0	0	0	0	0.01	0	0	0	0	0	0	0	0	0	0	0	0	0	0	0	0	0	0	0	0.000561167227833895
ENSG00000023445	BIRC3	0	0	0	0	0	0	0	0	0	0	0	0	0.0196078431372549	0	0	0	0	0	0	0	0	0	0	0	0.000560852495793606
ENSG00000174796	THAP6	0.0013869625520111	0	0	0	0.0078740157480315	0	0	0	0	0	0	0	0	0	0	0	0	0	0	0	0	0	0	0	0.000560852495793606
ENSG00000112130	RNF8	0	0	0	0	0	0	0	0	0	0.0232558139534884	0	0	0	0	0	0	0	0	0	0	0	0	0	0	0.000560538116591928
ENSG00000130787	HIP1R	0	0	0.00568181818181818	0	0	0	0	0	0	0	0	0	0	0	0	0	0	0	0	0	0	0	0	0	0.000560538116591928
ENSG00000148341	SH3GLB2	0	0	0	0.00833333333333333	0	0	0	0	0	0	0	0	0	0	0	0	0	0	0	0	0	0	0	0	0.000560538116591928
ENSG00000085760	MTIF2	0	0	0	0	0	0.010989010989011	0	0	0	0	0	0	0	0	0	0	0	0	0	0	0	0	0	0	0.000559597090095132
ENSG00000130595	TNNT3	0.00298507462686567	0	0	0	0	0	0	0	0	0	0	0	0	0	0	0	0	0	0	0	0	0	0	0	0.000559284116331096
ENSG00000169299	PGM2	0	0.00284900284900285	0	0	0	0	0	0	0	0	0	0	0	0	0	0	0	0	0	0	0	0	0	0	0.000559284116331096
ENSG00000105339	DENND3	0	0	0	0	0	0	0	0	0	0.0123456790123457	0	0	0	0	0	0	0.0166666666666667	0	0	0	0	0	0	0	0.000559127760693318
ENSG00000163961	RNF168	0	0	0	0	0	0	0	0	0	0	0	0	0	0	0	0	0	0.0357142857142857	0	0	0	0	0	0	0.000558035714285714
ENSG00000167978	SRRM2	0	0	0	0	0.00884955752212389	0	0	0	0	0	0	0	0	0	0	0	0	0	0	0	0	0	0	0	0.000557413600891862
ENSG00000187840	EIF4EBP1	0	0.00340136054421769	0	0	0	0	0	0	0	0	0	0	0	0	0	0	0	0	0	0	0	0	0	0	0.000557413600891862
ENSG00000064886	CHI3L2	0	0	0	0	0	0	0	0	0	0	0	0	0	0	0	0	0	0	0	0.0526315789473684	0	0	0	0	0.000557103064066852
ENSG00000198554	WDHD1	0.000867302688638335	0.000860585197934596	0.00173310225303293	0	0	0	0	0	0	0	0	0	0	0	0	0	0	0	0	0	0	0	0	0	0.000556896231668832
ENSG00000173801	JUP	0.00285714285714286	0	0	0	0	0	0	0	0	0	0	0	0	0	0	0	0	0	0	0	0	0	0	0	0.000556792873051225
ENSG00000188092	GPR89B	0	0	0	0	0.00769230769230769	0	0	0	0	0	0	0	0	0	0	0	0	0	0	0	0	0	0	0	0.000556792873051225
ENSG00000142207	URB1	0	0	0	0	0	0.00490196078431373	0	0	0.01	0	0	0	0	0	0	0	0	0	0	0	0	0	0	0	0.000556483027267668
ENSG00000166938	DIS3L	0.00297619047619048	0	0	0	0	0	0	0	0	0	0	0	0	0	0	0	0	0	0	0	0	0	0	0	0.000556483027267668
ENSG00000164024	METAP1	0	0	0	0	0.00490196078431373	0	0.0099009900990099	0	0	0	0	0	0	0	0	0	0	0	0	0	0	0	0	0	0.000556328233657858
ENSG00000126698	DNAJC8	0	0	0.00699300699300699	0	0	0	0	0	0	0	0	0	0	0	0	0	0	0	0	0	0	0	0	0	0.000555864369093941
ENSG00000222011	FAM185A	0	0.00156739811912226	0	0.00531914893617021	0	0	0	0	0	0	0	0	0	0	0	0	0	0	0	0	0	0	0	0	0.000555401277422938
ENSG00000037474	NSUN2	0.00273972602739726	0	0	0	0	0	0	0	0	0	0	0	0	0	0	0	0	0	0	0	0	0	0	0	0.000555247084952804
ENSG00000147601	TERF1	0	0	0	0	0	0	0	0.0208333333333333	0	0	0	0	0	0	0	0	0	0	0	0	0	0	0	0	0.000555247084952804
ENSG00000138796	HADH	0	0	0	0	0	0	0.0158730158730159	0	0	0	0	0	0	0	0	0	0	0	0	0	0	0	0	0	0.000554938956714761
ENSG00000147394	ZNF185	0	0	0.00595238095238095	0	0	0	0	0	0	0	0	0	0	0	0	0	0	0	0	0	0	0	0	0	0.000554938956714761
ENSG00000172349	IL16	0	0	0	0	0	0	0	0	0	0	0.0140845070422535	0	0	0	0.0178571428571429	0	0	0	0	0	0	0	0	0	0.000554785020804438
ENSG00000130723	PRRC2B	0	0.00149253731343284	0	0	0	0	0	0	0.00840336134453782	0	0	0	0	0	0	0	0	0	0	0	0	0	0	0	0.000554323725055432
ENSG00000076201	PTPN23	0	0	0	0	0	0.0113636363636364	0	0	0	0	0	0	0	0	0	0	0	0	0	0	0	0	0	0	0.000553709856035437
ENSG00000103274	NUBP1	0	0.003003003003003	0	0	0	0	0	0	0	0	0	0	0	0	0	0	0	0	0	0	0	0	0	0	0.000553097345132743
ENSG00000171928	TVP23B	0	0	0	0	0	0	0	0	0	0	0	0	0	0	0	0	0	0.0285714285714286	0	0	0	0	0	0	0.000551571980143409
ENSG00000143183	TMCO1	0	0.00327868852459016	0	0	0	0	0	0	0	0	0	0	0	0	0	0	0	0	0	0	0	0	0	0	0.000551267916207277
ENSG00000213626	LBH	0	0	0	0	0	0	0	0	0	0	0	0	0	0	0.0294117647058824	0	0	0	0	0	0	0	0	0	0.000550357732526142
ENSG00000134461	ANKRD16	0	0	0	0	0.00806451612903226	0	0	0	0	0	0	0	0	0	0	0	0	0	0	0	0	0	0	0	0.000549752611324904
ENSG00000179889	PDXDC1	0	0.00103950103950104	0	0	0.00303951367781155	0	0	0	0	0	0	0	0	0	0	0	0	0	0	0.015625	0	0	0	0	0.000549349935909174
ENSG00000090013	BLVRB	0	0	0	0	0.00900900900900901	0	0	0	0	0	0	0	0	0	0	0	0	0	0	0	0	0	0	0	0.000547345374931582
ENSG00000132740	IGHMBP2	0	0	0	0	0	0	0	0	0.0175438596491228	0	0	0	0	0	0	0	0	0	0	0	0	0	0	0	0.000547345374931582
ENSG00000173530	TNFRSF10D	0	0	0	0	0	0	0	0	0	0.0208333333333333	0	0	0	0	0	0	0	0	0	0	0	0	0	0	0.000547345374931582
ENSG00000162065	TBC1D24	0	0	0	0	0	0	0	0.0175438596491228	0	0	0	0	0	0	0	0	0	0	0	0	0	0	0	0	0.000547045951859956
ENSG00000103018	CYB5B	0.0029940119760479	0	0	0	0	0	0	0	0	0	0	0	0	0	0	0	0	0	0	0	0	0	0	0	0.000546746856205577
ENSG00000105778	AVL9	0	0	0	0	0.00240384615384615	0	0	0	0	0	0	0	0	0	0	0.0099009900990099	0	0.0091743119266055	0	0	0	0	0	0	0.000546448087431694
ENSG00000009830	POMT2	0.00305810397553517	0	0	0	0	0	0	0	0	0	0	0	0	0	0	0	0	0	0	0	0	0	0	0	0.000545553737043099
ENSG00000171204	TMEM126B	0.00255754475703325	0	0	0	0	0	0	0	0	0	0	0	0	0	0	0	0	0	0	0	0	0	0	0	0.000544662309368192
ENSG00000147454	SLC25A37	0	0	0.00292397660818713	0	0	0	0	0	0	0	0	0	0	0	0	0	0.0153846153846154	0	0	0	0	0	0	0	0.000544069640914037
ENSG00000112977	DAP	0.00134408602150538	0.00143884892086331	0	0	0	0	0	0	0	0	0	0	0	0	0	0	0	0	0	0	0	0	0	0	0.000543773790103317
ENSG00000162688	AGL	0	0	0	0.0029673590504451	0.00384615384615385	0	0	0	0	0	0	0	0.00819672131147541	0	0	0	0	0	0	0	0	0	0	0	0.000543281419775444
ENSG00000115816	CEBPZ	0.00253164556962025	0	0	0	0	0	0	0	0	0	0	0	0	0	0	0	0	0	0	0	0	0	0	0	0.000543183052688756
ENSG00000258289	CHURC1	0.00259067357512953	0	0	0	0	0	0	0	0	0	0	0	0	0	0	0	0	0	0	0	0	0	0	0	0.000543183052688756
ENSG00000068097	HEATR6	0.00136798905608755	0.00146842878120411	0	0	0	0	0	0	0	0	0	0	0	0	0	0	0	0	0	0	0	0	0	0	0.0005424464334147
ENSG00000163798	SLC4A1AP	0	0	0	0	0	0	0	0	0	0	0	0	0	0	0	0.027027027027027	0	0	0	0	0	0	0	0	0.000541418516513265
ENSG00000070814	TCOF1	0	0	0.00564971751412429	0	0	0	0	0	0	0	0	0	0	0	0	0	0	0	0	0	0	0	0	0	0.000541125541125541
ENSG00000183735	TBK1	0	0	0	0	0	0	0	0	0	0	0	0	0	0	0.0227272727272727	0	0	0	0	0	0	0	0	0	0.000540248514316586
ENSG00000143819	EPHX1	0	0	0	0	0.00909090909090909	0	0	0	0	0	0	0	0	0	0	0	0	0	0	0	0	0	0	0	0.000539956803455724
ENSG00000135114	OASL	0	0.00293255131964809	0	0	0	0	0	0	0	0	0	0	0	0	0	0	0	0	0	0	0	0	0	0	0.000539374325782093
ENSG00000106344	RBM28	0	0	0	0	0	0.0099009900990099	0	0	0	0	0	0	0	0	0	0	0	0	0	0	0	0	0	0	0.000539083557951483
ENSG00000107404	DVL1	0	0.00305810397553517	0	0	0	0	0	0	0	0	0	0	0	0	0	0	0	0	0	0	0	0	0	0	0.000539083557951483
ENSG00000120526	NUDCD1	0	0.00148148148148148	0	0	0.00431034482758621	0	0	0	0	0	0	0	0	0	0	0	0	0	0	0	0	0	0	0	0.000539083557951483
ENSG00000166136	NDUFB8	0	0	0	0	0.00763358778625954	0	0	0	0	0	0	0	0	0	0	0	0	0	0	0	0	0	0	0	0.000539083557951483
ENSG00000114062	UBE3A	0	0.00151057401812689	0	0	0.00389105058365759	0	0	0	0	0	0	0	0	0	0	0	0	0	0	0	0	0	0	0	0.000538647993536224
ENSG00000013364	MVP	0	0	0	0	0.00813008130081301	0	0	0	0	0	0	0	0	0	0	0	0	0	0	0	0	0	0	0	0.000538213132400431
ENSG00000160961	ZNF333	0	0	0	0	0.00763358778625954	0	0	0	0	0	0	0	0	0	0	0	0	0	0	0	0	0	0	0	0.000536768652710682
ENSG00000010278	CD9	0	0	0	0	0	0	0	0	0	0	0	0.0238095238095238	0	0	0	0	0	0	0	0	0	0	0	0	0.000536480686695279
ENSG00000140464	PML	0	0	0	0	0	0	0	0	0	0	0.0238095238095238	0	0	0	0	0	0	0	0	0	0	0	0	0	0.000536480686695279
ENSG00000093009	CDC45	0.00284900284900285	0	0	0	0	0	0	0	0	0	0	0	0	0	0	0	0	0	0	0	0	0	0	0	0.000536193029490617
ENSG00000181381	DDX60L	0.00066711140760507	0.00218340611353712	0	0	0	0	0	0	0	0	0	0	0	0	0	0	0	0	0	0	0	0	0	0	0.000535117056856187
ENSG00000198937	CCDC167	0	0	0	0	0	0	0	0	0	0	0	0	0	0	0	0	0	0	0.0277777777777778	0	0	0	0	0	0.000535045478865704
ENSG00000085719	CPNE3	0	0	0	0	0.00684931506849315	0	0	0	0	0	0	0	0	0	0	0	0	0	0	0	0	0	0	0	0.000534473543559594
ENSG00000023228	NDUFS1	0	0	0	0	0	0	0	0	0	0	0	0	0	0	0	0	0	0	0	0	0.037037037037037	0	0	0	0.000533049040511727
ENSG00000095485	CWF19L1	0	0.00308641975308642	0	0	0	0	0	0	0	0	0	0	0	0	0	0	0	0	0	0	0	0	0	0	0.000531632110579479
ENSG00000154305	MIA3	0	0	0	0	0	0	0	0	0	0	0.0153846153846154	0	0	0	0	0	0	0	0	0	0	0	0	0	0.000531632110579479
ENSG00000118503	TNFAIP3	0	0	0	0	0	0	0	0	0	0.04	0	0	0	0	0	0	0	0	0	0	0	0	0	0	0.00053134962805526
ENSG00000105854	PON2	0	0	0.00434782608695652	0	0	0	0	0	0	0	0	0	0	0	0	0	0	0	0	0	0	0	0	0	0.000531067445565587
ENSG00000123219	CENPK	0	0	0	0	0	0	0	0	0	0	0	0	0	0	0	0	0	0	0	0	0	0	0.0625	0	0.000531067445565587
ENSG00000108055	SMC3	0.00244498777506113	0	0	0	0	0	0	0	0	0	0	0	0	0	0	0	0	0	0	0	0	0	0	0	0.000530785562632696
ENSG00000114982	KANSL3	0	0	0	0	0	0	0	0	0	0	0	0	0	0	0	0.0384615384615385	0	0	0	0	0	0	0	0	0.000529941706412295
ENSG00000111252	SH2B3	0.00272479564032698	0	0	0	0	0	0	0	0	0	0	0	0	0	0	0	0	0	0	0	0	0	0	0	0.000529380624669137
ENSG00000164244	PRRC1	0	0.00342465753424658	0	0	0	0	0	0	0	0	0	0	0	0	0	0	0	0	0	0	0	0	0	0	0.000529380624669137
ENSG00000276043	UHRF1	0.00136425648021828	0	0	0	0	0.00460829493087558	0	0	0	0	0	0	0	0	0	0	0	0	0	0	0	0	0	0	0.000528262017960909
ENSG00000145293	ENOPH1	0	0	0	0	0	0.00980392156862745	0	0	0	0	0	0	0	0	0	0	0	0	0	0	0	0	0	0	0.000527704485488127
ENSG00000115839	RAB3GAP1	0.000869565217391304	0	0	0	0	0	0	0.00645161290322581	0	0	0	0	0	0	0	0	0.00769230769230769	0	0	0	0	0	0	0	0.000527426160337553
ENSG00000126883	NUP214	0.0009000900090009	0	0	0	0	0	0	0	0	0	0	0	0.0102040816326531	0	0	0	0.00840336134453782	0	0	0	0	0	0	0	0.000527055516514406
ENSG00000116918	TSNAX	0	0	0.00497512437810945	0	0	0	0	0	0	0	0	0	0	0	0	0	0	0	0	0	0	0	0	0	0.000526315789473684
ENSG00000129187	DCTD	0	0.00285714285714286	0	0	0	0	0	0	0	0	0	0	0	0	0	0	0	0	0	0	0	0	0	0	0.000526315789473684
ENSG00000060982	BCAT1	0.0027972027972028	0	0	0	0	0	0	0	0	0	0	0	0	0	0	0	0	0	0	0	0	0	0	0	0.000526038926880589
ENSG00000116353	MECR	0.00286532951289398	0	0	0	0	0	0	0	0	0	0	0	0	0	0	0	0	0	0	0	0	0	0	0	0.000525210084033613
ENSG00000107362	ABHD17B	0	0.00289017341040462	0	0	0	0	0	0	0	0	0	0	0	0	0	0	0	0	0	0	0	0	0	0	0.0005249343832021
ENSG00000112406	HECA	0	0	0	0	0	0.00925925925925926	0	0	0	0	0	0	0	0	0	0	0	0	0	0	0	0	0	0	0.0005249343832021
ENSG00000164164	OTUD4	0.0026525198938992	0	0	0	0	0	0	0	0	0	0	0	0	0	0	0	0	0	0	0	0	0	0	0	0.0005249343832021
ENSG00000072609	CHFR	0.00137931034482759	0	0	0	0	0.00465116279069768	0	0	0	0	0	0	0	0	0	0	0	0	0	0	0	0	0	0	0.000524796641301496
ENSG00000242247	ARFGAP3	0.00137931034482759	0	0	0	0	0.00444444444444444	0	0	0	0	0	0	0	0	0	0	0	0	0	0	0	0	0	0	0.000524383848977452
ENSG00000121413	ZSCAN18	0	0	0	0.0072992700729927	0	0	0	0	0	0	0	0	0	0	0	0	0	0	0	0	0	0	0	0	0.000522739153162572
ENSG00000188647	PTAR1	0	0.00255102040816327	0	0	0	0	0	0	0	0	0	0	0	0	0	0	0	0	0	0	0	0	0	0	0.000522739153162572
ENSG00000103197	TSC2	0	0	0	0	0	0.00460829493087558	0	0	0	0	0	0	0	0	0	0	0	0.0149253731343284	0	0	0	0	0	0	0.000522602560752548
ENSG00000120137	PANK3	0	0	0	0	0.00826446280991736	0	0	0	0	0	0	0	0	0	0	0	0	0	0	0	0	0	0	0	0.000522466039707419
ENSG00000164054	SHISA5	0	0.00284090909090909	0	0	0	0	0	0	0	0	0	0	0	0	0	0	0	0	0	0	0	0	0	0	0.000522466039707419
ENSG00000163565	IFI16	0	0.00303030303030303	0	0	0	0	0	0	0	0	0	0	0	0	0	0	0	0	0	0	0	0	0	0	0.000521376433785193
ENSG00000168056	LTBP3	0	0	0.00442477876106195	0	0	0	0	0	0	0	0	0	0	0	0	0	0	0	0	0	0	0	0	0	0.000521376433785193
ENSG00000165434	PGM2L1	0	0	0	0.0031055900621118	0	0	0	0.00595238095238095	0	0	0	0.00826446280991736	0	0	0	0	0	0	0	0	0	0	0	0	0.000520833333333333
ENSG00000032219	ARID4A	0	0	0.0029673590504451	0	0.00359712230215827	0	0	0	0	0	0	0	0	0	0	0	0	0	0	0	0	0	0	0	0.000520426749934947
ENSG00000205593	DENND6B	0	0	0	0	0	0	0	0	0	0	0.0212765957446809	0	0	0	0	0	0	0	0	0	0	0	0	0	0.000520291363163372
ENSG00000072274	TFRC	0	0	0.00609756097560976	0	0	0	0	0	0	0	0	0	0	0	0	0	0	0	0	0	0	0	0	0	0.000519210799584631
ENSG00000115207	GTF3C2	0	0	0	0	0.00806451612903226	0	0	0	0	0	0	0	0	0	0	0	0	0	0	0	0	0	0	0	0.000519210799584631
ENSG00000124181	PLCG1	0	0	0	0.00709219858156028	0	0	0	0	0	0	0	0	0	0	0	0	0	0	0	0	0	0	0	0	0.000518941359626362
ENSG00000106351	AGFG2	0	0.00288184438040346	0	0	0	0	0	0	0	0	0	0	0	0	0	0	0	0	0	0	0	0	0	0	0.000518672199170125
ENSG00000204084	INPP5B	0	0	0	0	0	0	0.00704225352112676	0	0	0.0125	0	0	0	0	0	0	0	0	0	0	0	0	0	0	0.000518268981601451
ENSG00000184708	EIF4ENIF1	0	0.00140252454417952	0.00313479623824451	0	0	0	0	0	0	0	0	0	0	0	0	0	0	0	0	0	0	0	0	0	0.000517464424320828
ENSG00000198492	YTHDF2	0.00258397932816537	0	0	0	0	0	0	0	0	0	0	0	0	0	0	0	0	0	0	0	0	0	0	0	0.000516795865633075
ENSG00000092439	TRPM7	0.000825763831544178	0.000898472596585804	0.00176991150442478	0	0	0	0	0	0	0	0	0	0	0	0	0	0	0	0	0	0	0	0	0	0.000516617874978474
ENSG00000135317	SNX14	0.000861326442721792	0	0	0.00363636363636364	0	0	0	0	0	0	0	0	0	0	0	0	0	0	0	0	0.0078740157480315	0	0	0	0.000516617874978474
ENSG00000197498	RPF2	0	0	0	0	0.00444444444444444	0	0	0	0	0	0	0	0	0	0	0	0	0.0135135135135135	0	0	0	0	0	0	0.000516528925619835
ENSG00000063245	EPN1	0	0	0	0	0	0	0	0	0	0	0	0	0	0	0	0	0	0	0	0	0	0	0.0588235294117647	0	0.000515729757607014
ENSG00000123338	NCKAP1L	0	0	0	0	0	0	0	0	0	0	0	0	0.0263157894736842	0	0	0	0	0	0	0	0	0	0	0	0.000515463917525773
ENSG00000129534	MIS18BP1	0.00261780104712042	0	0	0	0	0	0	0	0	0	0	0	0	0	0	0	0	0	0	0	0	0	0	0	0.000515463917525773
ENSG00000140263	SORD	0	0	0.00431965442764579	0	0	0	0	0	0	0	0	0	0	0	0	0	0	0	0	0	0	0	0	0	0.000515331100231899
ENSG00000142188	TMEM50B	0	0	0	0	0	0	0.0144927536231884	0	0	0	0	0	0	0	0	0	0	0	0	0	0	0	0	0	0.000514933058702369
ENSG00000110756	HPS5	0	0.00277777777777778	0	0	0	0	0	0	0	0	0	0	0	0	0	0	0	0	0	0	0	0	0	0	0.00051440329218107
ENSG00000142185	TRPM2	0.000528262017960909	0.000571102227298687	0.00231481481481482	0	0	0	0	0	0.00480769230769231	0	0	0	0	0	0	0	0	0	0	0	0	0	0	0	0.000514297469656449
ENSG00000166925	TSC22D4	0.00289855072463768	0	0	0	0	0	0	0	0	0	0	0	0	0	0	0	0	0	0	0	0	0	0	0	0.00051413881748072
ENSG00000175416	CLTB	0	0	0	0	0	0	0	0	0	0	0	0	0	0	0	0	0.024390243902439	0	0	0	0	0	0	0	0.000513874614594039
ENSG00000136100	VPS36	0	0	0	0	0	0	0	0	0	0	0	0	0	0.024390243902439	0	0	0	0	0	0	0	0	0	0	0.000513347022587269
ENSG00000104205	SGK3	0.00123609394313968	0	0	0	0	0	0.0087719298245614	0	0	0	0	0	0	0	0	0	0	0	0	0	0	0	0	0	0.000513083632632119
ENSG00000170004	CHD3	0	0	0	0	0	0	0.0116279069767442	0	0	0	0	0	0	0	0	0	0	0	0	0	0	0	0	0	0.000512820512820513
ENSG00000116815	CD58	0	0	0	0	0	0	0	0	0	0	0	0	0	0	0	0	0	0	0	0	0	0.0285714285714286	0	0	0.000512295081967213
ENSG00000100319	ZMAT5	0.0025974025974026	0	0	0	0	0	0	0	0	0	0	0	0	0	0	0	0	0	0	0	0	0	0	0	0.000512032770097286
ENSG00000110274	CEP164	0.0023696682464455	0	0	0	0	0	0	0	0	0	0	0	0	0	0	0	0	0	0	0	0	0	0	0	0.000512032770097286
ENSG00000136824	SMC2	0.00253164556962025	0	0	0	0	0	0	0	0	0	0	0	0	0	0	0	0	0	0	0	0	0	0	0	0.000510986203372509
ENSG00000152240	HAUS1	0	0	0	0	0	0	0	0	0	0	0	0	0.024390243902439	0	0	0	0	0	0	0	0	0	0	0	0.000510725229826354
ENSG00000223547	ZNF844	0	0	0	0	0.00746268656716418	0	0	0	0	0	0	0	0	0	0	0	0	0	0	0	0	0	0	0	0.000510725229826354
ENSG00000164068	RNF123	0	0.0029673590504451	0	0	0	0	0	0	0	0	0	0	0	0	0	0	0	0	0	0	0	0	0	0	0.000510464522715671
ENSG00000169062	UPF3A	0	0	0	0	0	0	0	0	0	0	0	0	0	0	0	0	0.0294117647058824	0	0	0	0	0	0	0	0.000510464522715671
ENSG00000108384	RAD51C	0	0.0029673590504451	0	0	0	0	0	0	0	0	0	0	0	0	0	0	0	0	0	0	0	0	0	0	0.000509683995922528
ENSG00000138678	GPAT3	0	0	0.00289855072463768	0	0	0	0	0	0	0	0	0	0.0169491525423729	0	0	0	0	0	0	0	0	0	0	0	0.000509424350483953
ENSG00000167508	MVD	0	0.00260416666666667	0	0	0	0	0	0	0	0	0	0	0	0	0	0	0	0	0	0	0	0	0	0	0.000509164969450102
ENSG00000204852	TCTN1	0	0	0	0	0	0	0	0	0	0	0	0	0	0	0	0	0	0	0	0	0	0.032258064516129	0	0	0.000509164969450102
ENSG00000135677	GNS	0	0	0	0	0	0.0102040816326531	0	0	0	0	0	0	0	0	0	0	0	0	0	0	0	0	0	0	0.000508905852417303
ENSG00000151292	CSNK1G3	0	0	0	0	0.00675675675675676	0	0	0	0	0	0	0	0	0	0	0	0	0	0	0	0	0	0	0	0.000507872016251905
ENSG00000167904	TMEM68	0	0	0	0	0	0	0	0	0	0	0	0	0	0.0232558139534884	0	0	0	0	0	0	0	0	0	0	0.00050761421319797
ENSG00000205339	IPO7	0.00255427841634738	0	0	0	0	0	0	0	0	0	0	0	0	0	0	0	0	0	0	0	0	0	0	0	0.000507485409794469
ENSG00000196275	GTF2IRD2	0	0.00117508813160987	0	0	0	0	0	0	0	0	0	0	0	0	0	0	0	0	0	0	0	0.0138888888888889	0	0	0.000506970849176172
ENSG00000196169	KIF19	0	0	0	0	0.00775193798449612	0	0	0	0	0	0	0	0	0	0	0	0	0	0	0	0	0	0	0	0.000506329113924051
ENSG00000056972	TRAF3IP2	0	0	0	0	0	0	0	0	0	0	0	0	0	0	0.0227272727272727	0	0	0	0	0	0	0	0	0	0.000505816894284269
ENSG00000093167	LRRFIP2	0.000814332247557003	0	0	0	0.00240963855421687	0	0.00578034682080925	0	0	0	0	0	0	0	0	0	0	0	0	0	0	0	0	0	0.00050564638462835
ENSG00000164308	ERAP2	0	0.00289017341040462	0	0	0	0	0	0	0	0	0	0	0	0	0	0	0	0	0	0	0	0	0	0	0.000505305709954523
ENSG00000182568	SATB1	0.00130378096479791	0	0	0	0	0	0	0	0	0	0.00884955752212389	0	0	0	0	0	0	0	0	0	0	0	0	0	0.000505178075271533
ENSG00000158863	FAM160B2	0	0	0	0	0	0	0	0	0	0	0	0	0	0	0	0	0	0	0	0	0	0	0.0526315789473684	0	0.000505050505050505
ENSG00000157881	PANK4	0.0025706940874036	0	0	0	0	0	0	0	0	0	0	0	0	0	0	0	0	0	0	0	0	0	0	0	0.000504795557799091
ENSG00000119541	VPS4B	0	0	0	0	0	0.00970873786407767	0	0	0	0	0	0	0	0	0	0	0	0	0	0	0	0	0	0	0.000504286434694907
ENSG00000121957	GPSM2	0.00136425648021828	0	0	0	0	0	0	0	0	0	0	0.00925925925925926	0	0	0	0	0	0	0	0	0	0	0	0	0.000503778337531486
ENSG00000177917	ARL6IP6	0	0	0	0	0.00680272108843537	0	0	0	0	0	0	0	0	0	0	0	0	0	0	0	0	0	0	0	0.000503018108651912
ENSG00000100243	CYB5R3	0	0	0.00469483568075117	0	0	0	0	0	0	0	0	0	0	0	0	0	0	0	0	0	0	0	0	0	0.00050251256281407
ENSG00000127084	FGD3	0.000802568218298555	0	0	0.0028169014084507	0.00248138957816377	0	0	0	0	0	0	0	0	0	0	0	0	0	0	0	0	0	0	0	0.000502092050209205
ENSG00000180773	SLC36A4	0	0	0	0.00364963503649635	0.00510204081632653	0	0	0	0	0	0	0	0	0	0	0	0	0	0	0	0	0	0	0	0.000501504513540622
ENSG00000105708	ZNF14	0	0	0.00418410041841004	0	0	0	0	0	0	0	0	0	0	0	0	0	0	0	0	0	0	0	0	0	0.000501002004008016
ENSG00000100813	ACIN1	0.00240963855421687	0	0	0	0	0	0	0	0	0	0	0	0	0	0	0	0	0	0	0	0	0	0	0	0.000499750124937531
ENSG00000167566	NCKAP5L	0	0	0	0	0	0	0	0	0	0	0	0	0	0	0	0	0	0	0.04	0	0	0	0	0	0.000499251123315028
ENSG00000100422	CERK	0.002389486260454	0	0	0	0	0	0	0	0	0	0	0	0	0	0	0	0	0	0	0	0	0	0	0	0.000497760079641613
ENSG00000171570	RAB4B-EGLN2	0	0	0	0	0	0	0	0	0.0204081632653061	0	0	0	0	0	0	0	0	0	0	0	0	0	0	0	0.000497760079641613
ENSG00000138050	THUMPD2	0	0	0	0	0	0	0	0	0	0	0	0	0	0	0	0	0	0	0	0.0357142857142857	0	0	0	0	0.000497512437810945
ENSG00000167680	SEMA6B	0	0.0026525198938992	0	0	0	0	0	0	0	0	0	0	0	0	0	0	0	0	0	0	0	0	0	0	0.000497017892644135
ENSG00000172081	MOB3A	0	0	0.00561797752808989	0	0	0	0	0	0	0	0	0	0	0	0	0	0	0	0	0	0	0	0	0	0.000496770988574267
ENSG00000164902	PHAX	0.00261780104712042	0	0	0	0	0	0	0	0	0	0	0	0	0	0	0	0	0	0	0	0	0	0	0	0.000495785820525533
ENSG00000125912	NCLN	0	0.00286532951289398	0	0	0	0	0	0	0	0	0	0	0	0	0	0	0	0	0	0	0	0	0	0	0.000495540138751239
ENSG00000136732	GYPC	0	0	0	0	0	0	0	0	0	0	0	0	0	0	0	0	0	0	0	0.0263157894736842	0	0	0	0	0.000495540138751239
ENSG00000184428	TOP1MT	0	0	0	0	0.00303951367781155	0.00497512437810945	0	0	0	0	0	0	0	0	0	0	0	0	0	0	0	0	0	0	0.000494926998267756
ENSG00000023287	RB1CC1	0	0	0	0	0.00386100386100386	0	0	0	0	0	0	0	0	0	0	0	0.0125	0	0	0	0	0	0	0	0.000494315373208107
ENSG00000085733	CTTN	0	0	0	0	0.00649350649350649	0	0	0	0	0	0	0	0	0	0	0	0	0	0	0	0	0	0	0	0.000494315373208107
ENSG00000089876	DHX32	0.00268096514745308	0	0	0	0	0	0	0	0	0	0	0	0	0	0	0	0	0	0	0	0	0	0	0	0.000494071146245059
ENSG00000028277	POU2F2	0	0	0	0	0	0	0	0	0	0	0	0	0	0	0	0	0	0	0	0	0.0263157894736842	0	0	0	0.000493827160493827
ENSG00000101442	ACTR5	0.00269541778975741	0	0	0	0	0	0	0	0	0	0	0	0	0	0	0	0	0	0	0	0	0	0	0	0.000493583415597236
ENSG00000125505	MBOAT7	0.00124843945068664	0	0	0	0	0	0	0	0.010989010989011	0	0	0	0	0	0	0	0	0	0	0	0	0	0	0	0.000493583415597236
ENSG00000102974	CTCF	0.000794912559618442	0	0	0	0	0	0	0	0	0.00632911392405063	0.00617283950617284	0	0	0	0	0	0	0	0	0	0	0	0	0	0.000492368291482029
ENSG00000177239	MAN1B1	0	0.0024330900243309	0	0	0	0	0	0	0	0	0	0	0	0	0	0	0	0	0	0	0	0	0	0	0.000492125984251969
ENSG00000023041	ZDHHC6	0.00264550264550265	0	0	0	0	0	0	0	0	0	0	0	0	0	0	0	0	0	0	0	0	0	0	0	0.000491883915395967
ENSG00000115421	PAPOLG	0.00259067357512953	0	0	0	0	0	0	0	0	0	0	0	0	0	0	0	0	0	0	0	0	0	0	0	0.000491642084562439
ENSG00000183530	PRR14L	0	0.00127713920817369	0	0	0	0	0	0	0.00806451612903226	0	0	0	0	0	0	0	0	0	0	0	0	0	0	0	0.000491400491400491
ENSG00000113048	MRPS27	0	0.00272108843537415	0	0	0	0	0	0	0	0	0	0	0	0	0	0	0	0	0	0	0	0	0	0	0.000491279783836895
ENSG00000100365	NCF4	0	0	0	0.00714285714285714	0	0	0	0	0	0	0	0	0	0	0	0	0	0	0	0	0	0	0	0	0.000491159135559921
ENSG00000127995	CASD1	0	0	0.00564971751412429	0	0	0	0	0	0	0	0	0	0	0	0	0	0	0	0	0	0	0	0	0	0.000490677134445535
ENSG00000152556	PFKM	0	0	0	0	0.00704225352112676	0	0	0	0	0	0	0	0	0	0	0	0	0	0	0	0	0	0	0	0.000490436488474743
ENSG00000130382	MLLT1	0	0	0	0	0.0069204152249135	0	0	0	0	0	0	0	0	0	0	0	0	0	0	0	0	0	0	0	0.00049031625398382
ENSG00000101190	TCFL5	0.00268096514745308	0	0	0	0	0	0	0	0	0	0	0	0	0	0	0	0	0	0	0	0	0	0	0	0.000489955903968643
ENSG00000153922	CHD1	0	0	0.00282485875706215	0.00321543408360129	0	0	0	0	0	0	0	0	0	0	0	0	0	0	0	0	0	0	0	0	0.000489596083231334
ENSG00000198625	MDM4	0	0	0	0	0	0	0	0.0204081632653061	0	0	0	0	0	0	0	0	0	0	0	0	0	0	0	0	0.000489476260401371
ENSG00000168374	ARF4	0.00251889168765743	0	0	0	0	0	0	0	0	0	0	0	0	0	0	0	0	0	0	0	0	0	0	0	0.000488758553274682
ENSG00000182827	ACBD3	0	0.00280898876404494	0	0	0	0	0	0	0	0	0	0	0	0	0	0	0	0	0	0	0	0	0	0	0.000488758553274682
ENSG00000132361	CLUH	0	0.00267379679144385	0	0	0	0	0	0	0	0	0	0	0	0	0	0	0	0	0	0	0	0	0	0	0.000488519785051295
ENSG00000185896	LAMP1	0	0	0	0	0	0	0	0	0	0	0	0	0	0	0	0	0	0	0	0	0.0384615384615385	0	0	0	0.000488042947779405
ENSG00000135870	RC3H1	0	0	0	0	0	0	0	0.00806451612903226	0	0.0111111111111111	0	0	0	0	0	0	0	0	0	0	0	0	0	0	0.000487567040468064
ENSG00000114268	PFKFB4	0	0	0	0	0	0	0	0	0	0	0	0	0	0	0	0	0	0	0	0.0344827586206897	0	0	0	0	0.000487092060399416
ENSG00000110911	SLC11A2	0	0	0	0	0.00719424460431655	0	0	0	0	0	0	0	0	0	0	0	0	0	0	0	0	0	0	0	0.000486854917234664
ENSG00000115762	PLEKHB2	0	0.00290697674418605	0	0	0	0	0	0	0	0	0	0	0	0	0	0	0	0	0	0	0	0	0	0	0.000485672656629432
ENSG00000111275	ALDH2	0	0	0.00568181818181818	0	0	0	0	0	0	0	0	0	0	0	0	0	0	0	0	0	0	0	0	0	0.000485436893203884
ENSG00000093144	ECHDC1	0	0	0.00617283950617284	0	0	0	0	0	0	0	0	0	0	0	0	0	0	0	0	0	0	0	0	0	0.000484261501210654
ENSG00000107521	HPS1	0.00244498777506113	0	0	0	0	0	0	0	0	0	0	0	0	0	0	0	0	0	0	0	0	0	0	0	0.000484027105517909
ENSG00000088888	MAVS	0	0	0	0	0	0	0	0	0	0.0172413793103448	0	0	0	0	0	0	0	0	0	0	0	0	0	0	0.000482625482625483
ENSG00000148337	CIZ1	0.00240963855421687	0	0	0	0	0	0	0	0	0	0	0	0	0	0	0	0	0	0	0	0	0	0	0	0.000482160077145612
ENSG00000197111	PCBP2	0	0	0	0	0.00740740740740741	0	0	0	0	0	0	0	0	0	0	0	0	0	0	0	0	0	0	0	0.000481927710843373
ENSG00000169826	CSGALNACT2	0	0.00255102040816327	0	0	0	0	0	0	0	0	0	0	0	0	0	0	0	0	0	0	0	0	0	0	0.000481695568400771
ENSG00000163684	RPP14	0	0	0	0	0	0.00980392156862745	0	0	0	0	0	0	0	0	0	0	0	0	0	0	0	0	0	0	0.000481231953801732
ENSG00000113569	NUP155	0	0	0	0.00666666666666667	0	0	0	0	0	0	0	0	0	0	0	0	0	0	0	0	0	0	0	0	0.000481000481000481
ENSG00000048828	FAM120A	0	0.00132450331125828	0	0	0.00332225913621262	0	0	0	0	0	0	0	0	0	0	0	0	0	0	0	0	0	0	0	0.000480769230769231
ENSG00000128829	EIF2AK4	0	0.0013262599469496	0	0	0	0	0	0	0	0	0	0	0.0121951219512195	0	0	0	0	0	0	0	0	0	0	0	0.000480538202787122
ENSG00000100099	HPS4	0	0	0	0	0	0	0	0	0.0222222222222222	0	0	0	0	0	0	0	0	0	0	0	0	0	0	0	0.00048030739673391
ENSG00000162711	NLRP3	0	0	0	0	0	0	0.0161290322580645	0	0	0	0	0	0	0	0	0	0	0	0	0	0	0	0	0	0.00048030739673391
ENSG00000180182	MED14	0	0	0	0	0.00735294117647059	0	0	0	0	0	0	0	0	0	0	0	0	0	0	0	0	0	0	0	0.000479846449136276
ENSG00000122566	HNRNPA2B1	0	0	0	0	0.00793650793650794	0	0	0	0	0	0	0	0	0	0	0	0	0	0	0	0	0	0	0	0.000478927203065134
ENSG00000155393	HEATR3	0	0.0025974025974026	0	0	0	0	0	0	0	0	0	0	0	0	0	0	0	0	0	0	0	0	0	0	0.000478697941598851
ENSG00000100504	PYGL	0	0	0	0.00699300699300699	0	0	0	0	0	0	0	0	0	0	0	0	0	0	0	0	0	0	0	0	0.000478240076518412
ENSG00000145439	CBR4	0.00222222222222222	0	0	0	0	0	0	0	0	0	0	0	0	0	0	0	0	0	0	0	0	0	0	0	0.000477783086478739
ENSG00000156599	ZDHHC5	0	0	0	0	0.00571428571428571	0	0	0	0	0	0	0	0	0	0	0	0	0	0	0	0	0	0	0	0.000477099236641221
ENSG00000089351	GRAMD1A	0	0	0	0	0	0	0	0	0	0	0	0	0.0238095238095238	0	0	0	0	0	0	0	0	0	0	0	0.000476871721506915
ENSG00000135709	KIAA0513	0	0	0	0	0	0	0	0	0	0.0188679245283019	0	0	0	0	0	0	0	0	0	0	0	0	0	0	0.000476871721506915
ENSG00000148773	MKI67	0	0.00309597523219814	0	0	0	0	0	0	0	0	0	0	0	0	0	0	0	0	0	0	0	0	0	0	0.000475737392959087
ENSG00000178971	CTC1	0.00242718446601942	0	0	0	0	0	0	0	0	0	0	0	0	0	0	0	0	0	0	0	0	0	0	0	0.000474608448030375
ENSG00000135269	TES	0	0.00248756218905473	0	0	0	0	0	0	0	0	0	0	0	0	0	0	0	0	0	0	0	0	0	0	0.00047438330170778
ENSG00000023608	SNAPC1	0	0	0	0	0	0	0	0.0163934426229508	0	0	0	0	0	0	0	0	0	0	0	0	0	0	0	0	0.000473036896877956
ENSG00000198160	MIER1	0.00121359223300971	0	0	0	0	0	0	0	0	0	0	0	0	0	0	0	0.00813008130081301	0	0	0	0	0	0	0	0.000471809389006841
ENSG00000101844	ATG4A	0	0	0	0	0	0	0	0	0	0	0	0	0	0	0	0	0	0.032258064516129	0	0	0	0	0	0	0.000471698113207547
ENSG00000100393	EP300	0	0	0	0	0	0	0.00452488687782806	0	0	0	0	0	0	0	0	0.00892857142857143	0.00806451612903226	0	0	0	0	0	0	0	0.000471253534401508
ENSG00000101003	GINS1	0	0	0	0	0	0	0	0	0	0	0	0	0	0	0	0	0	0	0.0357142857142857	0	0	0	0	0	0.000470588235294118
ENSG00000205356	TECPR1	0	0	0	0	0.00625	0	0	0	0	0	0	0	0	0	0	0	0	0	0	0	0	0	0	0	0.000470366886171214
ENSG00000118900	UBN1	0	0	0	0	0	0	0	0	0	0	0	0	0	0	0	0.0256410256410256	0	0	0	0	0	0	0	0	0.000470145745181006
ENSG00000111581	NUP107	0	0	0	0	0.00775193798449612	0	0	0	0	0	0	0	0	0	0	0	0	0	0	0	0	0	0	0	0.000469704086425552
ENSG00000147592	LACTB2	0.00231481481481482	0	0	0	0	0	0	0	0	0	0	0	0	0	0	0	0	0	0	0	0	0	0	0	0.000469704086425552
ENSG00000100139	MICALL1	0	0	0.00526315789473684	0	0	0	0	0	0	0	0	0	0	0	0	0	0	0	0	0	0	0	0	0	0.000469043151969981
ENSG00000163564	PYHIN1	0	0	0.00168918918918919	0	0	0.0043859649122807	0	0	0	0	0	0	0	0	0	0	0	0	0	0	0	0	0	0	0.00046882325363338
ENSG00000126001	CEP250	0	0	0	0	0	0	0	0	0	0	0	0	0	0	0.027027027027027	0	0	0	0	0	0	0	0	0	0.000468603561387067
ENSG00000166900	STX3	0	0	0.00505050505050505	0	0	0	0	0	0	0	0	0	0	0	0	0	0	0	0	0	0	0	0	0	0.000468164794007491
ENSG00000147687	TATDN1	0	0	0	0	0	0	0	0	0	0	0	0	0	0	0	0	0	0	0	0.032258064516129	0	0	0	0	0.000467945718296678
ENSG00000165568	AKR1E2	0.00240384615384615	0	0	0	0	0	0	0	0	0	0	0	0	0	0	0	0	0	0	0	0	0	0	0	0.000467071461933676
ENSG00000022840	RNF10	0.00245700245700246	0	0	0	0	0	0	0	0	0	0	0	0	0	0	0	0	0	0	0	0	0	0	0	0.000466853408029879
ENSG00000166226	CCT2	0.0024390243902439	0	0	0	0	0	0	0	0	0	0	0	0	0	0	0	0	0	0	0	0	0	0	0	0.000466853408029879
ENSG00000160445	ZER1	0	0	0	0.00649350649350649	0	0	0	0	0	0	0	0	0	0	0	0	0	0	0	0	0	0	0	0	0.000466635557629491
ENSG00000148843	PDCD11	0	0	0	0	0	0	0.0136986301369863	0	0	0	0	0	0	0	0	0	0	0	0	0	0	0	0	0	0.000465766185374942
ENSG00000136891	TEX10	0	0.00233100233100233	0	0	0	0	0	0	0	0	0	0	0	0	0	0	0	0	0	0	0	0	0	0	0.000465549348230913
ENSG00000177697	CD151	0	0	0	0	0	0	0	0	0.015625	0	0	0	0	0	0	0	0	0	0	0	0	0	0	0	0.000465549348230913
ENSG00000160613	PCSK7	0	0	0	0	0	0	0	0	0	0	0	0	0	0	0	0	0	0	0	0	0	0.0294117647058824	0	0	0.000464037122969838
ENSG00000198746	GPATCH3	0	0.00263852242744063	0	0	0	0	0	0	0	0	0	0	0	0	0	0	0	0	0	0	0	0	0	0	0.000463606861381549
ENSG00000125450	NUP85	0	0	0	0	0	0	0	0.0163934426229508	0	0	0	0	0	0	0	0	0	0	0	0	0	0	0	0	0.000462534690101758
ENSG00000088970	KIZ	0	0	0	0	0	0.00313479623824451	0	0.00609756097560976	0	0	0	0	0	0.00869565217391304	0	0	0	0	0	0	0	0	0	0	0.000462392108508015
ENSG00000090054	SPTLC1	0	0	0	0	0	0	0	0	0	0	0	0.0128205128205128	0	0	0	0	0	0	0	0	0	0.0114942528735632	0	0	0.000462107208872458
ENSG00000141577	CEP131	0	0	0	0	0	0.00746268656716418	0	0	0	0	0	0	0	0	0	0	0	0	0	0	0	0	0	0	0.00046189376443418
[truncated: 16,644 more rows]
