# Supplementary material for: Analysis of 3760 hematologic malignancies reveals rare transcriptomic aberrations of driver genes
Source: Genome Med. 2024 May 20;16:70. doi: 10.1186/s13073-024-01331-6 (PMC11103968; doi:10.1186/s13073-024-01331-6)
Supplement: Supplementary file 12 — Additional file 12: Table S11. Prediction result of the hematologic malignancy driver gene prediction model using the complete dataset and seven IntOGen tools, OUTRIDER, NB-act, FRASER, AbSplice, and external gene functional features. [file 13073_2024_1331_MOESM12_ESM.csv]

GeneID	GeneSymbol	StudyGroup	ExternalFeature	Label	Rank	Prediction	isCGC	RoleCGC	isIntOGen	RoleIntogen
ENSG00000141510	TP53	Pan-leukemia	coess_cluster	TRUE	1	0.663450464503303	TRUE	oncogene, TSG, fusion	TRUE	LoF
ENSG00000149311	ATM	Pan-leukemia	coess_cluster	TRUE	2	0.590496834575896	TRUE	TSG	TRUE	LoF
ENSG00000159216	RUNX1	Pan-leukemia	coess_cluster	TRUE	3	0.566241875460321	TRUE	oncogene, TSG, fusion	TRUE	ambiguous
ENSG00000168769	TET2	Pan-leukemia	coess_cluster	TRUE	4	0.559141022692583	TRUE	TSG	TRUE	LoF
ENSG00000005339	CREBBP	Pan-leukemia	coess_cluster	TRUE	5	0.532624980153441	TRUE	oncogene, TSG, fusion	TRUE	LoF
ENSG00000106462	EZH2	Pan-leukemia	coess_cluster	TRUE	6	0.528163911553687	TRUE	oncogene, TSG	TRUE	LoF
ENSG00000110395	CBL	Pan-leukemia	coess_cluster	TRUE	7	0.525532744379367	TRUE	oncogene, TSG, fusion	TRUE	Act
ENSG00000101972	STAG2	Pan-leukemia	coess_cluster	TRUE	8	0.501389194849415	TRUE	TSG	TRUE	LoF
ENSG00000119772	DNMT3A	Pan-leukemia	coess_cluster	TRUE	9	0.499773537509619	TRUE	TSG	TRUE	LoF
ENSG00000156531	PHF6	Pan-leukemia	coess_cluster	TRUE	10	0.496056153567252	TRUE	TSG	TRUE	LoF
ENSG00000119535	CSF3R	Pan-leukemia	coess_cluster	TRUE	11	0.452372340350999	TRUE	oncogene	TRUE	Act
ENSG00000169249	ZRSR2	Pan-leukemia	coess_cluster	TRUE	12	0.449810805570232	TRUE	TSG	TRUE	LoF
ENSG00000167548	KMT2D	Pan-leukemia	coess_cluster	TRUE	13	0.429289961674047	TRUE	oncogene, TSG	TRUE	LoF
ENSG00000096968	JAK2	Pan-leukemia	coess_cluster	TRUE	14	0.40077749836202	TRUE	oncogene, fusion	TRUE	ambiguous
ENSG00000257923	CUX1	Pan-leukemia	coess_cluster	TRUE	15	0.35979712731097	TRUE	oncogene, TSG	TRUE	ambiguous
ENSG00000144218	AFF3	Pan-leukemia	coess_cluster	TRUE	16	0.353053914023956	TRUE	oncogene, fusion	TRUE	ambiguous
ENSG00000112576	CCND3	Pan-leukemia	coess_cluster	TRUE	17	0.351948143489885	TRUE	oncogene, fusion	TRUE	Act
ENSG00000185515	BRCC3	Pan-leukemia	coess_cluster	TRUE	18	0.337325949076321	FALSE		FALSE
ENSG00000135976	ANKRD36	Pan-leukemia	coess_cluster	FALSE	19	0.328024450656961	FALSE		FALSE
ENSG00000182054	IDH2	Pan-leukemia	coess_cluster	TRUE	20	0.318178174959749	TRUE	oncogene	TRUE	Act
ENSG00000115524	SF3B1	Pan-leukemia	coess_cluster	TRUE	21	0.313763871833391	TRUE	oncogene	TRUE	Act
ENSG00000117713	ARID1A	Pan-leukemia	coess_cluster	TRUE	22	0.302048107304828	TRUE	TSG, fusion	TRUE	LoF
ENSG00000134250	NOTCH2	Pan-leukemia	coess_cluster	TRUE	23	0.292066062936392	TRUE	oncogene, TSG	TRUE	ambiguous
ENSG00000183337	BCOR	Pan-leukemia	coess_cluster	TRUE	24	0.290301238682687	TRUE	TSG, fusion	TRUE	LoF
ENSG00000114374	USP9Y	Pan-leukemia	coess_cluster	FALSE	25	0.287111706971028	FALSE		FALSE
ENSG00000171456	ASXL1	Pan-leukemia	coess_cluster	TRUE	26	0.282839043058788	TRUE	TSG	TRUE	LoF
ENSG00000121966	CXCR4	Pan-leukemia	coess_cluster	TRUE	27	0.27968282361996	TRUE	oncogene	TRUE	Act
ENSG00000148400	NOTCH1	Pan-leukemia	coess_cluster	TRUE	28	0.27741144381513	TRUE	oncogene, TSG, fusion	TRUE	ambiguous
ENSG00000122025	FLT3	Pan-leukemia	coess_cluster	TRUE	29	0.276896722819135	TRUE	oncogene	TRUE	Act
ENSG00000161547	SRSF2	Pan-leukemia	coess_cluster	TRUE	30	0.273770654677444	TRUE	oncogene	TRUE	Act
ENSG00000120438	TCP1	Pan-leukemia	coess_cluster	FALSE	31	0.267239880961458	FALSE		FALSE
ENSG00000196712	NF1	Pan-leukemia	coess_cluster	TRUE	32	0.266930959555905	TRUE	TSG, fusion	TRUE	LoF
ENSG00000254709	IGLL5	Pan-leukemia	coess_cluster	FALSE	33	0.265349294605865	FALSE		FALSE
ENSG00000164256	PRDM9	Pan-leukemia	coess_cluster	FALSE	34	0.264062578264702	FALSE		FALSE
ENSG00000137642	SORL1	Pan-leukemia	coess_cluster	FALSE	35	0.263067174708177	FALSE		FALSE
ENSG00000185811	IKZF1	Pan-leukemia	coess_cluster	TRUE	36	0.257412211513595	TRUE	TSG, fusion	TRUE	ambiguous
ENSG00000117318	ID3	Pan-leukemia	coess_cluster	TRUE	37	0.255382046623935	TRUE	TSG	TRUE	LoF
ENSG00000132199	ENOSF1	Pan-leukemia	coess_cluster	FALSE	38	0.248601734724802	FALSE		FALSE
ENSG00000213281	NRAS	Pan-leukemia	coess_cluster	TRUE	39	0.247769640221535	TRUE	oncogene	TRUE	Act
ENSG00000179348	GATA2	Pan-leukemia	coess_cluster	TRUE	40	0.235192480699952	TRUE	oncogene	TRUE	Act
ENSG00000168610	STAT3	Pan-leukemia	coess_cluster	TRUE	41	0.231059209871044	TRUE	oncogene	TRUE	ambiguous
ENSG00000196092	PAX5	Pan-leukemia	coess_cluster	TRUE	42	0.230938024661309	TRUE	oncogene, TSG, fusion	FALSE
ENSG00000007312	CD79B	Pan-leukemia	coess_cluster	TRUE	43	0.229686847125066	TRUE	oncogene	TRUE	Act
ENSG00000106780	MEGF9	Pan-leukemia	coess_cluster	FALSE	44	0.222260082966637	FALSE		FALSE
ENSG00000172936	MYD88	Pan-leukemia	coess_cluster	TRUE	45	0.218577653988417	TRUE	oncogene	TRUE	Act
ENSG00000114867	EIF4G1	Pan-leukemia	coess_cluster	FALSE	46	0.216924625926086	FALSE		FALSE
ENSG00000160201	U2AF1	Pan-leukemia	coess_cluster	TRUE	47	0.215439166742216	TRUE	oncogene	TRUE	Act
ENSG00000023445	BIRC3	Pan-leukemia	coess_cluster	TRUE	48	0.214370292685321	TRUE	oncogene, TSG, fusion	TRUE	Act
ENSG00000157764	BRAF	Pan-leukemia	coess_cluster	TRUE	49	0.212558777393072	TRUE	oncogene, fusion	TRUE	Act
ENSG00000109670	FBXW7	Pan-leukemia	coess_cluster	TRUE	50	0.21167602680473	TRUE	TSG	TRUE	LoF
ENSG00000183765	CHEK2	Pan-leukemia	coess_cluster	TRUE	51	0.209049721751631	TRUE	TSG	TRUE	LoF
ENSG00000245848	CEBPA	Pan-leukemia	coess_cluster	TRUE	52	0.206966326774386	TRUE	TSG	TRUE	ambiguous
ENSG00000196458	ZNF605	Pan-leukemia	coess_cluster	FALSE	53	0.201230265202394	FALSE		FALSE
ENSG00000157873	TNFRSF14	Pan-leukemia	coess_cluster	TRUE	54	0.192456572775545	TRUE	TSG	TRUE	LoF
ENSG00000124788	ATXN1	Pan-leukemia	coess_cluster	FALSE	55	0.192347209864433	FALSE		FALSE
ENSG00000179295	PTPN11	Pan-leukemia	coess_cluster	TRUE	56	0.190233647478085	TRUE	oncogene	TRUE	Act
ENSG00000157404	KIT	Pan-leukemia	coess_cluster	TRUE	57	0.190198500015909	TRUE	oncogene	TRUE	Act
ENSG00000155657	TTN	Pan-leukemia	coess_cluster	FALSE	58	0.18984556179923	FALSE		FALSE
ENSG00000143631	FLG	Pan-leukemia	coess_cluster	FALSE	59	0.188243639662949	FALSE		FALSE
ENSG00000105639	JAK3	Pan-leukemia	coess_cluster	TRUE	60	0.187324902711874	TRUE	oncogene	TRUE	Act
ENSG00000143061	IGSF3	Pan-leukemia	coess_cluster	FALSE	61	0.185775692614041	FALSE		FALSE
ENSG00000170777	TPD52L3	Pan-leukemia	coess_cluster	FALSE	62	0.180086247395872	FALSE		FALSE
ENSG00000120210	INSL6	Pan-leukemia	coess_cluster	FALSE	63	0.179167136559736	FALSE		FALSE
ENSG00000234745	HLA-B	Pan-leukemia	coess_cluster	FALSE	64	0.177658909322989	FALSE		TRUE	ambiguous
ENSG00000168476	REEP4	Pan-leukemia	coess_cluster	FALSE	65	0.177562306151739	FALSE		FALSE
ENSG00000138413	IDH1	Pan-leukemia	coess_cluster	TRUE	66	0.176714992076223	TRUE	oncogene	TRUE	Act
ENSG00000172661	WASHC2C	Pan-leukemia	coess_cluster	FALSE	67	0.174569818692382	FALSE		FALSE
ENSG00000206503	HLA-A	Pan-leukemia	coess_cluster	FALSE	68	0.174200851445758	TRUE	fusion	TRUE	ambiguous
ENSG00000150991	UBC	Pan-leukemia	coess_cluster	FALSE	69	0.173923355012276	FALSE		FALSE
ENSG00000111252	SH2B3	Pan-leukemia	coess_cluster	TRUE	70	0.172616945579666	TRUE	TSG	TRUE	ambiguous
ENSG00000131323	TRAF3	Pan-leukemia	coess_cluster	TRUE	71	0.172535294944264	FALSE		TRUE	LoF
ENSG00000087460	GNAS	Pan-leukemia	coess_cluster	TRUE	72	0.170004982791526	TRUE	oncogene	TRUE	Act
ENSG00000104043	ATP8B4	Pan-leukemia	coess_cluster	FALSE	73	0.169048667197097	FALSE		FALSE
ENSG00000127452	FBXL12	Pan-leukemia	coess_cluster	FALSE	74	0.168094967119998	FALSE		FALSE
ENSG00000110799	VWF	Pan-leukemia	coess_cluster	FALSE	75	0.168036871152238	FALSE		FALSE
ENSG00000152042	NBPF11	Pan-leukemia	coess_cluster	FALSE	76	0.16598535435677	FALSE		FALSE
ENSG00000079805	DNM2	Pan-leukemia	coess_cluster	TRUE	77	0.163782400655874	TRUE	TSG	FALSE
ENSG00000127528	KLF2	Pan-leukemia	coess_cluster	TRUE	78	0.162828490480213	FALSE		FALSE
ENSG00000165282	PIGO	Pan-leukemia	coess_cluster	FALSE	79	0.161225585708974	FALSE		FALSE
ENSG00000178691	SUZ12	Pan-leukemia	coess_cluster	TRUE	80	0.161144169575914	TRUE	oncogene, TSG, fusion	TRUE	Act
ENSG00000134352	IL6ST	Pan-leukemia	coess_cluster	FALSE	81	0.15974456194476	TRUE	oncogene	TRUE	Act
ENSG00000175595	ERCC4	Pan-leukemia	coess_cluster	FALSE	82	0.159217076950576	TRUE	TSG	FALSE
ENSG00000140525	FANCI	Pan-leukemia	coess_cluster	FALSE	83	0.158966468178604	FALSE		FALSE
ENSG00000174501	ANKRD36C	Pan-leukemia	coess_cluster	FALSE	84	0.158670117805669	FALSE		FALSE
ENSG00000266714	MYO15B	Pan-leukemia	coess_cluster	FALSE	85	0.158086976368421	FALSE		FALSE
ENSG00000120318	ARAP3	Pan-leukemia	coess_cluster	FALSE	86	0.156249263671639	FALSE		FALSE
ENSG00000177455	CD19	Pan-leukemia	coess_cluster	FALSE	87	0.154549043692209	FALSE		FALSE
ENSG00000140563	MCTP2	Pan-leukemia	coess_cluster	FALSE	88	0.154313526826066	FALSE		FALSE
ENSG00000124181	PLCG1	Pan-leukemia	coess_cluster	TRUE	89	0.150572897514736	TRUE	oncogene, fusion	TRUE	Act
ENSG00000214782	MS4A18	Pan-leukemia	coess_cluster	FALSE	90	0.150295990775688	FALSE		FALSE
ENSG00000104885	DOT1L	Pan-leukemia	coess_cluster	FALSE	91	0.147853299142742	FALSE		TRUE	LoF
ENSG00000160299	PCNT	Pan-leukemia	coess_cluster	FALSE	92	0.146935082256215	FALSE		FALSE
ENSG00000083520	DIS3	Pan-leukemia	coess_cluster	TRUE	93	0.146814559480306	FALSE		TRUE	LoF
ENSG00000066427	ATXN3	Pan-leukemia	coess_cluster	FALSE	94	0.146665328849015	FALSE		FALSE
ENSG00000183161	FANCF	Pan-leukemia	coess_cluster	TRUE	95	0.146078366416645	TRUE	TSG	TRUE	LoF
ENSG00000227124	ZNF717	Pan-leukemia	coess_cluster	FALSE	96	0.145637861023309	FALSE		FALSE
ENSG00000187790	FANCM	Pan-leukemia	coess_cluster	FALSE	97	0.14434696601608	FALSE		FALSE
ENSG00000029534	ANK1	Pan-leukemia	coess_cluster	FALSE	98	0.142610328941448	TRUE		FALSE
ENSG00000164754	RAD21	Pan-leukemia	coess_cluster	TRUE	99	0.142363231367031	TRUE	oncogene, TSG	TRUE	LoF
ENSG00000131018	SYNE1	Pan-leukemia	coess_cluster	FALSE	100	0.141781751359079	FALSE		FALSE
ENSG00000188732	FAM221A	Pan-leukemia	coess_cluster	FALSE	101	0.141684291942943	FALSE		FALSE
ENSG00000156983	BRPF1	Pan-leukemia	coess_cluster	FALSE	102	0.141407614025628	FALSE		FALSE
ENSG00000139687	RB1	Pan-leukemia	coess_cluster	TRUE	103	0.141226084112291	TRUE	TSG	TRUE	LoF
ENSG00000158169	FANCC	Pan-leukemia	coess_cluster	TRUE	104	0.140792483947291	TRUE	TSG	TRUE	LoF
ENSG00000171862	PTEN	Pan-leukemia	coess_cluster	TRUE	105	0.140035001228739	TRUE	TSG	TRUE	LoF
ENSG00000136492	BRIP1	Pan-leukemia	coess_cluster	TRUE	106	0.139550169417075	TRUE	TSG	FALSE
ENSG00000111276	CDKN1B	Pan-leukemia	coess_cluster	FALSE	107	0.139133214950262	TRUE	TSG	TRUE	LoF
ENSG00000169045	HNRNPH1	Pan-leukemia	coess_cluster	FALSE	108	0.138533987935839	FALSE		FALSE
ENSG00000173757	STAT5B	Pan-leukemia	coess_cluster	TRUE	109	0.137563725974962	TRUE	oncogene, TSG, fusion	TRUE	ambiguous
ENSG00000077152	UBE2T	Pan-leukemia	coess_cluster	FALSE	110	0.134798345253621	FALSE		FALSE
ENSG00000104408	EIF3E	Pan-leukemia	coess_cluster	FALSE	111	0.134308845532288	TRUE	TSG, fusion	TRUE	Act
ENSG00000241973	PI4KA	Pan-leukemia	coess_cluster	FALSE	112	0.134260181038808	FALSE		FALSE
ENSG00000083799	CYLD	Pan-leukemia	coess_cluster	FALSE	113	0.13325415474473	TRUE	TSG	TRUE	LoF
ENSG00000012223	LTF	Pan-leukemia	coess_cluster	FALSE	114	0.131768871958886	FALSE		FALSE
ENSG00000219481	NBPF1	Pan-leukemia	coess_cluster	FALSE	115	0.130929969135006	FALSE		FALSE
ENSG00000115392	FANCL	Pan-leukemia	coess_cluster	TRUE	116	0.130575154283997	FALSE		FALSE
ENSG00000079263	SP140	Pan-leukemia	coess_cluster	FALSE	117	0.130270304653538	FALSE		TRUE	ambiguous
ENSG00000123992	DNPEP	Pan-leukemia	coess_cluster	FALSE	118	0.129136112976426	FALSE		FALSE
ENSG00000157106	SMG1	Pan-leukemia	coess_cluster	FALSE	119	0.129082439809184	FALSE		FALSE
ENSG00000135679	MDM2	Pan-leukemia	coess_cluster	TRUE	120	0.128141684814275	TRUE	oncogene	TRUE	Act
ENSG00000183128	CALHM3	Pan-leukemia	coess_cluster	FALSE	121	0.12782015408906	FALSE		FALSE
ENSG00000221829	FANCG	Pan-leukemia	coess_cluster	TRUE	122	0.12776019148954	TRUE	TSG	FALSE
ENSG00000179869	ABCA13	Pan-leukemia	coess_cluster	FALSE	123	0.127090108803307	FALSE		FALSE
ENSG00000067369	TP53BP1	Pan-leukemia	coess_cluster	FALSE	124	0.127026489312983	FALSE		FALSE
ENSG00000153113	CAST	Pan-leukemia	coess_cluster	FALSE	125	0.126463013362737	FALSE		FALSE
ENSG00000112039	FANCE	Pan-leukemia	coess_cluster	TRUE	126	0.126249483637896	TRUE	TSG	FALSE
ENSG00000177096	PHETA2	Pan-leukemia	coess_cluster	FALSE	127	0.125888814888366	FALSE		FALSE
ENSG00000133703	KRAS	Pan-leukemia	coess_cluster	TRUE	128	0.125820078214823	TRUE	oncogene	TRUE	Act
ENSG00000168411	RFWD3	Pan-leukemia	coess_cluster	FALSE	129	0.125535666998327	TRUE	TSG	FALSE
ENSG00000139083	ETV6	Pan-leukemia	coess_cluster	TRUE	130	0.125261937245442	TRUE	TSG, fusion	TRUE	Act
ENSG00000117616	RSRP1	Pan-leukemia	coess_cluster	FALSE	131	0.121181772416865	FALSE		FALSE
ENSG00000134516	DOCK2	Pan-leukemia	coess_cluster	FALSE	132	0.120799969432588	FALSE		FALSE
ENSG00000136997	MYC	Pan-leukemia	coess_cluster	TRUE	133	0.120514018476622	TRUE	oncogene, fusion	TRUE	Act
ENSG00000110651	CD81	Pan-leukemia	coess_cluster	FALSE	134	0.120026754451062	FALSE		FALSE
ENSG00000105369	CD79A	Pan-leukemia	coess_cluster	TRUE	135	0.119972565472926	TRUE	oncogene	FALSE
ENSG00000152818	UTRN	Pan-leukemia	coess_cluster	FALSE	136	0.119922008589287	FALSE		FALSE
ENSG00000152217	SETBP1	Pan-leukemia	coess_cluster	TRUE	137	0.119721505739346	TRUE	oncogene, fusion	TRUE	Act
ENSG00000011405	PIK3C2A	Pan-leukemia	coess_cluster	FALSE	138	0.119451059129966	FALSE		FALSE
ENSG00000184206	GOLGA6L4	Pan-leukemia	coess_cluster	FALSE	139	0.118497742086548	FALSE		FALSE
ENSG00000133895	MEN1	Pan-leukemia	coess_cluster	FALSE	140	0.118462582377622	TRUE	TSG	TRUE	LoF
ENSG00000127152	BCL11B	Pan-leukemia	coess_cluster	TRUE	141	0.118297541593212	TRUE	oncogene, TSG, fusion	TRUE	Act
ENSG00000005381	MPO	Pan-leukemia	coess_cluster	FALSE	142	0.117988442522957	FALSE		FALSE
ENSG00000161203	AP2M1	Pan-leukemia	coess_cluster	FALSE	143	0.117413695073543	FALSE		FALSE
ENSG00000144554	FANCD2	Pan-leukemia	coess_cluster	TRUE	144	0.116598458015296	TRUE	TSG	TRUE	LoF
ENSG00000165025	SYK	Pan-leukemia	coess_cluster	TRUE	145	0.115931906233889	TRUE	oncogene, fusion	FALSE
ENSG00000184445	KNTC1	Pan-leukemia	coess_cluster	FALSE	146	0.115273312415861	FALSE		FALSE
ENSG00000054654	SYNE2	Pan-leukemia	coess_cluster	FALSE	147	0.115258384011212	FALSE		FALSE
ENSG00000099331	MYO9B	Pan-leukemia	coess_cluster	FALSE	148	0.115020818523159	FALSE		FALSE
ENSG00000107165	TYRP1	Pan-leukemia	coess_cluster	FALSE	149	0.114853725984699	FALSE		FALSE
ENSG00000147251	DOCK11	Pan-leukemia	coess_cluster	FALSE	150	0.114402919421514	FALSE		FALSE
ENSG00000118058	KMT2A	Pan-leukemia	coess_cluster	TRUE	151	0.113885979906699	TRUE	oncogene, fusion	TRUE	LoF
ENSG00000239900	ADSL	Pan-leukemia	coess_cluster	FALSE	152	0.113309860224323	FALSE		FALSE
ENSG00000127616	SMARCA4	Pan-leukemia	coess_cluster	FALSE	153	0.11301471505762	TRUE	TSG	TRUE	LoF
ENSG00000014216	CAPN1	Pan-leukemia	coess_cluster	FALSE	154	0.112597973410485	FALSE		FALSE
ENSG00000123405	NFE2	Pan-leukemia	coess_cluster	FALSE	155	0.112155979601327	FALSE		FALSE
ENSG00000151883	PARP8	Pan-leukemia	coess_cluster	FALSE	156	0.111698425608312	FALSE		FALSE
ENSG00000173575	CHD2	Pan-leukemia	coess_cluster	TRUE	157	0.111447574616107	TRUE	TSG	TRUE	LoF
ENSG00000101596	SMCHD1	Pan-leukemia	coess_cluster	FALSE	158	0.111396265863953	FALSE		FALSE
ENSG00000213988	ZNF90	Pan-leukemia	coess_cluster	FALSE	159	0.110959558994867	FALSE		FALSE
ENSG00000129003	VPS13C	Pan-leukemia	coess_cluster	FALSE	160	0.110748494604409	FALSE		FALSE
ENSG00000122497	NBPF14	Pan-leukemia	coess_cluster	FALSE	161	0.110341527061817	FALSE		FALSE
ENSG00000109320	NFKB1	Pan-leukemia	coess_cluster	FALSE	162	0.109519720756305	FALSE		FALSE
ENSG00000198502	HLA-DRB5	Pan-leukemia	coess_cluster	FALSE	163	0.109048038561812	FALSE		FALSE
ENSG00000116539	ASH1L	Pan-leukemia	coess_cluster	FALSE	164	0.10869396763239	FALSE		FALSE
ENSG00000203710	CR1	Pan-leukemia	coess_cluster	FALSE	165	0.1079267538347	FALSE		TRUE	ambiguous
ENSG00000064687	ABCA7	Pan-leukemia	coess_cluster	FALSE	166	0.107779473911695	FALSE		FALSE
ENSG00000100060	MFNG	Pan-leukemia	coess_cluster	FALSE	167	0.10753576684335	FALSE		FALSE
ENSG00000187741	FANCA	Pan-leukemia	coess_cluster	TRUE	168	0.107244595642135	TRUE	TSG	TRUE	LoF
ENSG00000091490	SEL1L3	Pan-leukemia	coess_cluster	FALSE	169	0.107061192530101	FALSE		FALSE
ENSG00000215712	TMEM242	Pan-leukemia	coess_cluster	FALSE	170	0.106147273560777	FALSE		FALSE
ENSG00000182111	ZNF716	Pan-leukemia	coess_cluster	FALSE	171	0.103981003680192	FALSE		FALSE
ENSG00000198625	MDM4	Pan-leukemia	coess_cluster	FALSE	172	0.10388395164209	TRUE	oncogene	TRUE	Act
ENSG00000048028	USP28	Pan-leukemia	coess_cluster	FALSE	173	0.103554544339929	FALSE		FALSE
ENSG00000118513	MYB	Pan-leukemia	coess_cluster	FALSE	174	0.102991460189481	TRUE	oncogene, fusion	FALSE
ENSG00000137265	IRF4	Pan-leukemia	coess_cluster	TRUE	175	0.102914155369074	TRUE	oncogene, TSG, fusion	TRUE	ambiguous
ENSG00000155313	USP25	Pan-leukemia	coess_cluster	FALSE	176	0.102418255719718	FALSE		FALSE
ENSG00000147202	DIAPH2	Pan-leukemia	coess_cluster	FALSE	177	0.102178867721476	FALSE		FALSE
ENSG00000109685	NSD2	Pan-leukemia	coess_cluster	TRUE	178	0.101724892044851	TRUE	oncogene, fusion	TRUE
ENSG00000103226	NOMO3	Pan-leukemia	coess_cluster	FALSE	179	0.101424684225565	FALSE		FALSE
ENSG00000035681	NSMAF	Pan-leukemia	coess_cluster	FALSE	180	0.101183273560665	FALSE		FALSE
ENSG00000136167	LCP1	Pan-leukemia	coess_cluster	TRUE	181	0.100651158687253	TRUE	fusion	FALSE
ENSG00000107738	VSIR	Pan-leukemia	coess_cluster	FALSE	182	0.100346707111895	FALSE		FALSE
ENSG00000137154	RPS6	Pan-leukemia	coess_cluster	FALSE	183	0.100060159885519	FALSE		FALSE
ENSG00000126088	UROD	Pan-leukemia	coess_cluster	FALSE	184	0.0999006510468914	FALSE		FALSE
ENSG00000128731	HERC2	Pan-leukemia	coess_cluster	FALSE	185	0.0990659685531785	FALSE		TRUE	ambiguous
ENSG00000126777	KTN1	Pan-leukemia	coess_cluster	FALSE	186	0.0987115386873628	TRUE	fusion	FALSE
ENSG00000133422	MORC2	Pan-leukemia	coess_cluster	FALSE	187	0.0985946791628321	FALSE		FALSE
ENSG00000103549	RNF40	Pan-leukemia	coess_cluster	FALSE	188	0.0983315797765967	FALSE		FALSE
ENSG00000172428	COPS9	Pan-leukemia	coess_cluster	FALSE	189	0.0977594390839865	FALSE		FALSE
ENSG00000066855	MTFR1	Pan-leukemia	coess_cluster	FALSE	190	0.0969351174224931	FALSE		FALSE
ENSG00000086758	HUWE1	Pan-leukemia	coess_cluster	FALSE	191	0.0967939109744565	FALSE		FALSE
ENSG00000198466	ZNF587	Pan-leukemia	coess_cluster	FALSE	192	0.0967409193763235	FALSE		FALSE
ENSG00000166351	POTED	Pan-leukemia	coess_cluster	FALSE	193	0.0966400484804014	FALSE		FALSE
ENSG00000162244	RPL29	Pan-leukemia	coess_cluster	FALSE	194	0.096470663293295	FALSE		FALSE
ENSG00000112701	SENP6	Pan-leukemia	coess_cluster	FALSE	195	0.0963614681373323	FALSE		FALSE
ENSG00000160131	VMA21	Pan-leukemia	coess_cluster	FALSE	196	0.0961834399183737	FALSE		FALSE
ENSG00000135218	CD36	Pan-leukemia	coess_cluster	FALSE	197	0.0961373689703441	FALSE		FALSE
ENSG00000136813	ECPAS	Pan-leukemia	coess_cluster	FALSE	198	0.0960898004552884	FALSE		FALSE
ENSG00000153201	RANBP2	Pan-leukemia	coess_cluster	FALSE	199	0.0960308300588895	TRUE	TSG, fusion	TRUE	LoF
ENSG00000147050	KDM6A	Pan-leukemia	coess_cluster	TRUE	200	0.0957028397129273	TRUE	oncogene, TSG	TRUE	LoF
ENSG00000184937	WT1	Pan-leukemia	coess_cluster	TRUE	201	0.0956744999088601	TRUE	oncogene, TSG, fusion	TRUE	LoF
ENSG00000121053	EPX	Pan-leukemia	coess_cluster	FALSE	202	0.0956241023390671	FALSE		FALSE
ENSG00000081189	MEF2C	Pan-leukemia	coess_cluster	FALSE	203	0.0954665246075223	FALSE		FALSE
ENSG00000115306	SPTBN1	Pan-leukemia	coess_cluster	FALSE	204	0.0952652206793489	FALSE		FALSE
ENSG00000198019	FCGR1B	Pan-leukemia	coess_cluster	FALSE	205	0.0949802396852702	FALSE		FALSE
ENSG00000087470	DNM1L	Pan-leukemia	coess_cluster	FALSE	206	0.0934627902038953	FALSE		FALSE
ENSG00000131269	ABCB7	Pan-leukemia	coess_cluster	FALSE	207	0.0934502737613722	FALSE		FALSE
ENSG00000135636	DYSF	Pan-leukemia	coess_cluster	FALSE	208	0.0928384866460826	FALSE		FALSE
ENSG00000184634	MED12	Pan-leukemia	coess_cluster	FALSE	209	0.0926574670545995	TRUE	TSG	TRUE	Act
ENSG00000147316	MCPH1	Pan-leukemia	coess_cluster	FALSE	210	0.0926037090637443	FALSE		FALSE
ENSG00000197969	VPS13A	Pan-leukemia	coess_cluster	FALSE	211	0.0925642468524071	FALSE		FALSE
ENSG00000187862	TTC24	Pan-leukemia	coess_cluster	FALSE	212	0.0924239274116491	FALSE		FALSE
ENSG00000125651	GTF2F1	Pan-leukemia	coess_cluster	FALSE	213	0.092397279124048	FALSE		FALSE
ENSG00000081237	PTPRC	Pan-leukemia	coess_cluster	TRUE	214	0.0919890166254119	TRUE	TSG	TRUE	Act
ENSG00000084774	CAD	Pan-leukemia	coess_cluster	FALSE	215	0.0919625499599845	FALSE		FALSE
ENSG00000179218	CALR	Pan-leukemia	coess_cluster	TRUE	216	0.0919577615836186	TRUE	oncogene	FALSE
ENSG00000096433	ITPR3	Pan-leukemia	coess_cluster	FALSE	217	0.091547167679853	FALSE		FALSE
ENSG00000145833	DDX46	Pan-leukemia	coess_cluster	FALSE	218	0.0914125783387803	FALSE		FALSE
ENSG00000090376	IRAK3	Pan-leukemia	coess_cluster	FALSE	219	0.0913472372051734	FALSE		FALSE
ENSG00000124942	AHNAK	Pan-leukemia	coess_cluster	FALSE	220	0.0912270711962624	FALSE		FALSE
ENSG00000170836	PPM1D	Pan-leukemia	coess_cluster	TRUE	221	0.0911584866221702	TRUE	oncogene	TRUE	LoF
ENSG00000213341	CHUK	Pan-leukemia	coess_cluster	FALSE	222	0.0904778397531119	FALSE		FALSE
ENSG00000116731	PRDM2	Pan-leukemia	coess_cluster	FALSE	223	0.0904365681563025	TRUE	TSG	TRUE	ambiguous
ENSG00000043143	JADE2	Pan-leukemia	coess_cluster	FALSE	224	0.0902571408616493	FALSE		FALSE
ENSG00000125885	MCM8	Pan-leukemia	coess_cluster	FALSE	225	0.0900353416969326	FALSE		FALSE
ENSG00000196470	SIAH1	Pan-leukemia	coess_cluster	FALSE	226	0.0898364649432433	FALSE		FALSE
ENSG00000110719	TCIRG1	Pan-leukemia	coess_cluster	FALSE	227	0.0895210828123472	FALSE		TRUE	LoF
ENSG00000109475	RPL34	Pan-leukemia	coess_cluster	FALSE	228	0.0893639750105315	FALSE		FALSE
ENSG00000051825	MPHOSPH9	Pan-leukemia	coess_cluster	FALSE	229	0.0892584990391626	FALSE		FALSE
ENSG00000103335	PIEZO1	Pan-leukemia	coess_cluster	FALSE	230	0.0886962498714038	FALSE		FALSE
ENSG00000178852	EFCAB13	Pan-leukemia	coess_cluster	FALSE	231	0.0882441536159599	FALSE		FALSE
ENSG00000177963	RIC8A	Pan-leukemia	coess_cluster	FALSE	232	0.0879199409296437	FALSE		FALSE
ENSG00000142347	MYO1F	Pan-leukemia	coess_cluster	FALSE	233	0.0878607860056437	FALSE		FALSE
ENSG00000138434	ITPRID2	Pan-leukemia	coess_cluster	FALSE	234	0.0877732199889416	FALSE		FALSE
ENSG00000120063	GNA13	Pan-leukemia	coess_cluster	FALSE	235	0.0874709170211455	FALSE		TRUE	LoF
ENSG00000012048	BRCA1	Pan-leukemia	coess_cluster	FALSE	236	0.0873569393804735	TRUE	TSG	TRUE	LoF
ENSG00000146247	PHIP	Pan-leukemia	coess_cluster	FALSE	237	0.0873155590675182	FALSE		FALSE
ENSG00000129566	TEP1	Pan-leukemia	coess_cluster	FALSE	238	0.0872548373094892	FALSE		FALSE
ENSG00000153574	RPIA	Pan-leukemia	coess_cluster	FALSE	239	0.0872069603942462	FALSE		FALSE
ENSG00000184635	ZNF93	Pan-leukemia	coess_cluster	FALSE	240	0.0871397720857642	FALSE		TRUE	LoF
ENSG00000183091	NEB	Pan-leukemia	coess_cluster	FALSE	241	0.0869652816512402	FALSE		FALSE
ENSG00000181192	DHTKD1	Pan-leukemia	coess_cluster	FALSE	242	0.0859346218726489	FALSE		FALSE
ENSG00000197386	HTT	Pan-leukemia	coess_cluster	FALSE	243	0.0857901165155285	FALSE		FALSE
ENSG00000129351	ILF3	Pan-leukemia	coess_cluster	FALSE	244	0.085578090163278	FALSE		FALSE
ENSG00000072274	TFRC	Pan-leukemia	coess_cluster	TRUE	245	0.0854468178534053	TRUE	fusion	FALSE
ENSG00000159339	PADI4	Pan-leukemia	coess_cluster	FALSE	246	0.0853151819026575	FALSE		FALSE
ENSG00000196367	TRRAP	Pan-leukemia	coess_cluster	FALSE	247	0.0852752100510405	TRUE	oncogene	TRUE	ambiguous
ENSG00000196954	CASP4	Pan-leukemia	coess_cluster	FALSE	248	0.0849828178190851	FALSE		FALSE
ENSG00000243772	KIR2DL3	Pan-leukemia	coess_cluster	FALSE	249	0.0848094421258967	FALSE		FALSE
ENSG00000147459	DOCK5	Pan-leukemia	coess_cluster	FALSE	250	0.0846895289026236	FALSE		FALSE
ENSG00000253729	PRKDC	Pan-leukemia	coess_cluster	FALSE	251	0.0844594744375447	FALSE		FALSE
ENSG00000127481	UBR4	Pan-leukemia	coess_cluster	FALSE	252	0.0840556581228697	FALSE		FALSE
ENSG00000101150	TPD52L2	Pan-leukemia	coess_cluster	FALSE	253	0.0839874063095265	FALSE		FALSE
ENSG00000137076	TLN1	Pan-leukemia	coess_cluster	FALSE	254	0.0839350882046344	FALSE		FALSE
ENSG00000152601	MBNL1	Pan-leukemia	coess_cluster	FALSE	255	0.0835449294870302	FALSE		FALSE
ENSG00000130227	XPO7	Pan-leukemia	coess_cluster	FALSE	256	0.0834360423179517	FALSE		FALSE
ENSG00000111602	TIMELESS	Pan-leukemia	coess_cluster	FALSE	257	0.0834085019479513	FALSE		FALSE
ENSG00000223609	HBD	Pan-leukemia	coess_cluster	FALSE	258	0.0830488877265765	FALSE		FALSE
ENSG00000198399	ITSN2	Pan-leukemia	coess_cluster	FALSE	259	0.0830141778366404	FALSE		FALSE
ENSG00000182866	LCK	Pan-leukemia	coess_cluster	TRUE	260	0.0829792112098965	TRUE	oncogene, fusion	FALSE
ENSG00000087365	SF3B2	Pan-leukemia	coess_cluster	FALSE	261	0.0829344322621845	FALSE		FALSE
ENSG00000129680	MAP7D3	Pan-leukemia	coess_cluster	FALSE	262	0.082728198741067	FALSE		FALSE
ENSG00000107099	DOCK8	Pan-leukemia	coess_cluster	FALSE	263	0.0826259603764928	FALSE		FALSE
ENSG00000128815	WDFY4	Pan-leukemia	coess_cluster	FALSE	264	0.0826231890471322	FALSE		FALSE
ENSG00000115464	USP34	Pan-leukemia	coess_cluster	FALSE	265	0.0823708723404134	FALSE		FALSE
ENSG00000012061	ERCC1	Pan-leukemia	coess_cluster	FALSE	266	0.0822917118346868	FALSE		FALSE
ENSG00000119707	RBM25	Pan-leukemia	coess_cluster	FALSE	267	0.0822557694851925	FALSE		FALSE
ENSG00000119655	NPC2	Pan-leukemia	coess_cluster	FALSE	268	0.0821677966043083	FALSE		FALSE
ENSG00000127603	MACF1	Pan-leukemia	coess_cluster	FALSE	269	0.0821279491823615	FALSE		FALSE
ENSG00000187555	USP7	Pan-leukemia	coess_cluster	FALSE	270	0.0819220081691577	FALSE		FALSE
ENSG00000144713	RPL32	Pan-leukemia	coess_cluster	FALSE	271	0.0817510804045077	FALSE		FALSE
ENSG00000157540	DYRK1A	Pan-leukemia	coess_cluster	FALSE	272	0.0816420969289525	FALSE		FALSE
ENSG00000176058	TPRN	Pan-leukemia	coess_cluster	FALSE	273	0.0816126113657981	FALSE		FALSE
ENSG00000067225	PKM	Pan-leukemia	coess_cluster	FALSE	274	0.0812237271973864	FALSE		FALSE
ENSG00000170315	UBB	Pan-leukemia	coess_cluster	FALSE	275	0.0812024090772954	FALSE		FALSE
ENSG00000082898	XPO1	Pan-leukemia	coess_cluster	TRUE	276	0.0811410731234313	TRUE	oncogene	TRUE	Act
ENSG00000153827	TRIP12	Pan-leukemia	coess_cluster	FALSE	277	0.0810744352585797	FALSE		FALSE
ENSG00000099956	SMARCB1	Pan-leukemia	coess_cluster	FALSE	278	0.0808585515537801	TRUE	TSG	TRUE	LoF
ENSG00000100368	CSF2RB	Pan-leukemia	coess_cluster	FALSE	279	0.0807586935501349	FALSE		FALSE
ENSG00000105053	VRK3	Pan-leukemia	coess_cluster	FALSE	280	0.0804378028675049	FALSE		FALSE
ENSG00000196584	XRCC2	Pan-leukemia	coess_cluster	FALSE	281	0.0803573108855184	FALSE		FALSE
ENSG00000160796	NBEAL2	Pan-leukemia	coess_cluster	FALSE	282	0.079963790204723	FALSE		FALSE
ENSG00000197892	KIF13B	Pan-leukemia	coess_cluster	FALSE	283	0.0798672721913936	FALSE		FALSE
ENSG00000158019	BABAM2	Pan-leukemia	coess_cluster	FALSE	284	0.0798609491200989	FALSE		FALSE
ENSG00000181444	ZNF467	Pan-leukemia	coess_cluster	FALSE	285	0.079767176771418	FALSE		FALSE
ENSG00000138279	ANXA7	Pan-leukemia	coess_cluster	FALSE	286	0.0797196664787337	FALSE		FALSE
ENSG00000239839	DEFA3	Pan-leukemia	coess_cluster	FALSE	287	0.0795886449932461	FALSE		FALSE
ENSG00000107290	SETX	Pan-leukemia	coess_cluster	FALSE	288	0.0794363826811366	FALSE		FALSE
ENSG00000153922	CHD1	Pan-leukemia	coess_cluster	FALSE	289	0.0792446693418396	FALSE		FALSE
ENSG00000013573	DDX11	Pan-leukemia	coess_cluster	FALSE	290	0.0792334756772685	FALSE		FALSE
ENSG00000182150	ERCC6L2	Pan-leukemia	coess_cluster	FALSE	291	0.079107601943526	FALSE		FALSE
ENSG00000083168	KAT6A	Pan-leukemia	coess_cluster	TRUE	292	0.0790950754520565	TRUE	oncogene, fusion	TRUE	ambiguous
ENSG00000184166	OR1D2	Pan-leukemia	coess_cluster	FALSE	293	0.0790626071680213	FALSE		FALSE
ENSG00000135596	MICAL1	Pan-leukemia	coess_cluster	FALSE	294	0.0789541448323729	FALSE		FALSE
ENSG00000172869	DMXL1	Pan-leukemia	coess_cluster	FALSE	295	0.0786755517619901	FALSE		FALSE
ENSG00000257335	MGAM	Pan-leukemia	coess_cluster	FALSE	296	0.0782189952774294	FALSE		FALSE
ENSG00000197694	SPTAN1	Pan-leukemia	coess_cluster	FALSE	297	0.078144681376522	FALSE		FALSE
ENSG00000121741	ZMYM2	Pan-leukemia	coess_cluster	TRUE	298	0.0778506000309838	TRUE	fusion	FALSE
ENSG00000026508	CD44	Pan-leukemia	coess_cluster	FALSE	299	0.0777845532701485	FALSE		FALSE
ENSG00000173821	RNF213	Pan-leukemia	coess_cluster	TRUE	300	0.0776271538262231	TRUE	fusion	TRUE	Act
ENSG00000140262	TCF12	Pan-leukemia	coess_cluster	FALSE	301	0.0775708664160324	TRUE	fusion	FALSE
ENSG00000138688	KIAA1109	Pan-leukemia	coess_cluster	FALSE	302	0.0775521085162411	FALSE		FALSE
ENSG00000240403	KIR3DL2	Pan-leukemia	coess_cluster	FALSE	303	0.0774650328185871	FALSE		FALSE
ENSG00000181396	OGFOD3	Pan-leukemia	coess_cluster	FALSE	304	0.0773126095196912	FALSE		FALSE
ENSG00000170606	HSPA4	Pan-leukemia	coess_cluster	FALSE	305	0.0772119850560992	FALSE		FALSE
ENSG00000129933	MAU2	Pan-leukemia	coess_cluster	FALSE	306	0.0771111781424765	FALSE		FALSE
ENSG00000169896	ITGAM	Pan-leukemia	coess_cluster	FALSE	307	0.0768938093325675	FALSE		FALSE
ENSG00000204435	CSNK2B	Pan-leukemia	coess_cluster	FALSE	308	0.0768405755385196	FALSE		FALSE
ENSG00000055609	KMT2C	Pan-leukemia	coess_cluster	FALSE	309	0.0765322692126813	TRUE	TSG	TRUE	LoF
ENSG00000198771	RCSD1	Pan-leukemia	coess_cluster	FALSE	310	0.0765075592477616	FALSE		FALSE
ENSG00000196465	MYL6B	Pan-leukemia	coess_cluster	FALSE	311	0.0764746955792523	FALSE		FALSE
ENSG00000179262	RAD23A	Pan-leukemia	coess_cluster	FALSE	312	0.0764052774689135	FALSE		FALSE
ENSG00000244734	HBB	Pan-leukemia	coess_cluster	FALSE	313	0.0763409588481878	FALSE		FALSE
ENSG00000181163	NPM1	Pan-leukemia	coess_cluster	TRUE	314	0.0760945865057944	TRUE	oncogene, fusion	TRUE	ambiguous
ENSG00000197915	HRNR	Pan-leukemia	coess_cluster	FALSE	315	0.0760832061856176	FALSE		FALSE
ENSG00000064012	CASP8	Pan-leukemia	coess_cluster	FALSE	316	0.0759687960490301	TRUE	TSG	TRUE	LoF
ENSG00000109332	UBE2D3	Pan-leukemia	coess_cluster	FALSE	317	0.075805016502499	FALSE		FALSE
ENSG00000141027	NCOR1	Pan-leukemia	coess_cluster	FALSE	318	0.0757992328438667	TRUE	TSG	TRUE	LoF
ENSG00000103657	HERC1	Pan-leukemia	coess_cluster	FALSE	319	0.0756799610514719	FALSE		FALSE
ENSG00000092929	UNC13D	Pan-leukemia	coess_cluster	FALSE	320	0.0756703758614176	FALSE		FALSE
ENSG00000072778	ACADVL	Pan-leukemia	coess_cluster	FALSE	321	0.0756382216393634	FALSE		FALSE
ENSG00000110876	SELPLG	Pan-leukemia	coess_cluster	FALSE	322	0.0756000756459688	FALSE		FALSE
ENSG00000187147	RNF220	Pan-leukemia	coess_cluster	FALSE	323	0.0755882222871805	FALSE		FALSE
ENSG00000171988	JMJD1C	Pan-leukemia	coess_cluster	FALSE	324	0.07540048551563	FALSE		FALSE
ENSG00000104856	RELB	Pan-leukemia	coess_cluster	FALSE	325	0.0752325074019579	FALSE		FALSE
ENSG00000166147	FBN1	Pan-leukemia	coess_cluster	FALSE	326	0.075206741305349	FALSE		FALSE
ENSG00000177728	TMEM94	Pan-leukemia	coess_cluster	FALSE	327	0.0751884012936528	FALSE		FALSE
ENSG00000204642	HLA-F	Pan-leukemia	coess_cluster	FALSE	328	0.0751531492325521	FALSE		FALSE
ENSG00000105993	DNAJB6	Pan-leukemia	coess_cluster	FALSE	329	0.0751211646177619	FALSE		FALSE
ENSG00000175471	MCTP1	Pan-leukemia	coess_cluster	FALSE	330	0.0748416583841873	FALSE		FALSE
ENSG00000180530	NRIP1	Pan-leukemia	coess_cluster	FALSE	331	0.0748389237858793	FALSE		FALSE
ENSG00000197102	DYNC1H1	Pan-leukemia	coess_cluster	FALSE	332	0.0747624644220645	FALSE		FALSE
ENSG00000075884	ARHGAP15	Pan-leukemia	coess_cluster	FALSE	333	0.0747438552374084	FALSE		FALSE
ENSG00000120899	PTK2B	Pan-leukemia	coess_cluster	FALSE	334	0.0747108894180653	FALSE		FALSE
ENSG00000197183	NOL4L	Pan-leukemia	coess_cluster	FALSE	335	0.0746735125101922	FALSE		FALSE
ENSG00000215301	DDX3X	Pan-leukemia	coess_cluster	TRUE	336	0.0746236067886801	TRUE	TSG	TRUE	LoF
ENSG00000092068	SLC7A8	Pan-leukemia	coess_cluster	FALSE	337	0.0745730665398426	FALSE		FALSE
ENSG00000110046	ATG2A	Pan-leukemia	coess_cluster	FALSE	338	0.0745055847336478	FALSE		FALSE
ENSG00000206127	GOLGA8O	Pan-leukemia	coess_cluster	FALSE	339	0.0743080864189916	FALSE		FALSE
ENSG00000124795	DEK	Pan-leukemia	coess_cluster	TRUE	340	0.0739697959538947	TRUE	oncogene, fusion	FALSE
ENSG00000196924	FLNA	Pan-leukemia	coess_cluster	FALSE	341	0.0738118013776498	TRUE		FALSE
ENSG00000112763	BTN2A1	Pan-leukemia	coess_cluster	FALSE	342	0.0737632619219079	FALSE		FALSE
ENSG00000013288	MAN2B2	Pan-leukemia	coess_cluster	FALSE	343	0.0736338067082828	FALSE		FALSE
ENSG00000184792	OSBP2	Pan-leukemia	coess_cluster	FALSE	344	0.0734190409401836	FALSE		FALSE
ENSG00000183878	UTY	Pan-leukemia	coess_cluster	FALSE	345	0.07334625133847	FALSE		FALSE
ENSG00000181555	SETD2	Pan-leukemia	coess_cluster	FALSE	346	0.0732994580446652	TRUE	TSG	TRUE	LoF
ENSG00000066933	MYO9A	Pan-leukemia	coess_cluster	FALSE	347	0.0732751956571018	FALSE		FALSE
ENSG00000175354	PTPN2	Pan-leukemia	coess_cluster	FALSE	348	0.0732240245793387	FALSE		FALSE
ENSG00000132300	PTCD3	Pan-leukemia	coess_cluster	FALSE	349	0.0732043316668201	FALSE		FALSE
ENSG00000138767	CNOT6L	Pan-leukemia	coess_cluster	FALSE	350	0.0731463761278319	FALSE		FALSE
ENSG00000130816	DNMT1	Pan-leukemia	coess_cluster	FALSE	351	0.0729859096906439	FALSE		FALSE
ENSG00000189079	ARID2	Pan-leukemia	coess_cluster	FALSE	352	0.0728742137352641	TRUE	TSG	TRUE	LoF
ENSG00000104915	STX10	Pan-leukemia	coess_cluster	FALSE	353	0.0728523129549812	FALSE		FALSE
ENSG00000143669	LYST	Pan-leukemia	coess_cluster	FALSE	354	0.0728519252771397	FALSE		FALSE
ENSG00000115904	SOS1	Pan-leukemia	coess_cluster	FALSE	355	0.0728480652427766	FALSE		TRUE	Act
ENSG00000197646	PDCD1LG2	Pan-leukemia	coess_cluster	TRUE	356	0.072759785428816	TRUE	oncogene, fusion	TRUE	Act
ENSG00000232629	HLA-DQB2	Pan-leukemia	coess_cluster	FALSE	357	0.0727338034351641	FALSE		FALSE
ENSG00000179583	CIITA	Pan-leukemia	coess_cluster	TRUE	358	0.0726917579306669	TRUE	TSG, fusion	TRUE	Act
ENSG00000140853	NLRC5	Pan-leukemia	coess_cluster	FALSE	359	0.072685232724154	FALSE		FALSE
ENSG00000140575	IQGAP1	Pan-leukemia	coess_cluster	FALSE	360	0.0726373165782877	FALSE		FALSE
ENSG00000239998	LILRA2	Pan-leukemia	coess_cluster	FALSE	361	0.0725634538108055	FALSE		FALSE
ENSG00000172795	DCP2	Pan-leukemia	coess_cluster	FALSE	362	0.0724129273625767	FALSE		FALSE
ENSG00000105327	BBC3	Pan-leukemia	coess_cluster	FALSE	363	0.0722723462664594	FALSE		FALSE
ENSG00000170004	CHD3	Pan-leukemia	coess_cluster	FALSE	364	0.0721798050083204	FALSE		FALSE
ENSG00000122545	SEPTIN7	Pan-leukemia	coess_cluster	FALSE	365	0.0719752345192762	FALSE		FALSE
ENSG00000179588	ZFPM1	Pan-leukemia	coess_cluster	FALSE	366	0.0718365880421157	FALSE		FALSE
ENSG00000123191	ATP7B	Pan-leukemia	coess_cluster	FALSE	367	0.0717929738409154	FALSE		FALSE
ENSG00000124126	PREX1	Pan-leukemia	coess_cluster	FALSE	368	0.0715389327594648	FALSE		FALSE
ENSG00000078674	PCM1	Pan-leukemia	coess_cluster	TRUE	369	0.0715306077115692	TRUE	fusion	FALSE
ENSG00000161405	IKZF3	Pan-leukemia	coess_cluster	TRUE	370	0.0714861177467986	TRUE	oncogene, TSG, fusion	TRUE	ambiguous
ENSG00000198040	ZNF84	Pan-leukemia	coess_cluster	FALSE	371	0.0714109509721843	FALSE		FALSE
ENSG00000134313	KIDINS220	Pan-leukemia	coess_cluster	FALSE	372	0.071389573213985	FALSE		FALSE
ENSG00000159023	EPB41	Pan-leukemia	coess_cluster	FALSE	373	0.0713549220085677	FALSE		FALSE
ENSG00000144589	STK11IP	Pan-leukemia	coess_cluster	FALSE	374	0.071334072742563	FALSE		FALSE
ENSG00000116754	SRSF11	Pan-leukemia	coess_cluster	FALSE	375	0.0710254393939209	FALSE		FALSE
ENSG00000123066	MED13L	Pan-leukemia	coess_cluster	FALSE	376	0.0709944633685653	FALSE		FALSE
ENSG00000136732	GYPC	Pan-leukemia	coess_cluster	FALSE	377	0.0709937313699308	FALSE		FALSE
ENSG00000163931	TKT	Pan-leukemia	coess_cluster	FALSE	378	0.0707856573493517	FALSE		FALSE
ENSG00000100030	MAPK1	Pan-leukemia	coess_cluster	TRUE	379	0.0706624640595484	TRUE	oncogene	TRUE	Act
ENSG00000162511	LAPTM5	Pan-leukemia	coess_cluster	FALSE	380	0.0703397496575672	FALSE		FALSE
ENSG00000136059	VILL	Pan-leukemia	coess_cluster	FALSE	381	0.0702591194484417	FALSE		FALSE
ENSG00000174231	PRPF8	Pan-leukemia	coess_cluster	TRUE	382	0.0702404641773292	FALSE		FALSE
ENSG00000118113	MMP8	Pan-leukemia	coess_cluster	FALSE	383	0.0702394516539747	FALSE		FALSE
ENSG00000263264	AC119396.1	Pan-leukemia	coess_cluster	FALSE	384	0.0701681025190591	FALSE		FALSE
ENSG00000132359	AC002316.1	Pan-leukemia	coess_cluster	FALSE	385	0.0701045243991454	FALSE		FALSE
ENSG00000132182	NUP210	Pan-leukemia	coess_cluster	FALSE	386	0.0700573556621432	FALSE		FALSE
ENSG00000125107	CNOT1	Pan-leukemia	coess_cluster	FALSE	387	0.0699953332698573	FALSE		FALSE
ENSG00000182944	EWSR1	Pan-leukemia	coess_cluster	TRUE	388	0.0699107350968746	TRUE	oncogene, fusion	TRUE	Act
ENSG00000188610	FAM72B	Pan-leukemia	coess_cluster	FALSE	389	0.0696309571599903	FALSE		FALSE
ENSG00000081320	STK17B	Pan-leukemia	coess_cluster	FALSE	390	0.0695344733347606	FALSE		FALSE
ENSG00000107018	RLN1	Pan-leukemia	coess_cluster	FALSE	391	0.0692720589439456	FALSE		FALSE
ENSG00000136819	C9orf78	Pan-leukemia	coess_cluster	FALSE	392	0.069243357023317	FALSE		FALSE
ENSG00000135821	GLUL	Pan-leukemia	coess_cluster	FALSE	393	0.0691004772924486	FALSE		FALSE
ENSG00000141480	ARRB2	Pan-leukemia	coess_cluster	FALSE	394	0.069025517685594	FALSE		FALSE
ENSG00000103197	TSC2	Pan-leukemia	coess_cluster	FALSE	395	0.0689570250107036	TRUE	TSG	TRUE	LoF
ENSG00000057657	PRDM1	Pan-leukemia	coess_cluster	TRUE	396	0.0689137621301079	TRUE	TSG	TRUE	LoF
ENSG00000121057	AKAP1	Pan-leukemia	coess_cluster	FALSE	397	0.0688971806616804	FALSE		FALSE
ENSG00000170581	STAT2	Pan-leukemia	coess_cluster	FALSE	398	0.0688530369660975	FALSE		FALSE
ENSG00000084093	REST	Pan-leukemia	coess_cluster	FALSE	399	0.0687692613573581	FALSE		FALSE
ENSG00000070081	NUCB2	Pan-leukemia	coess_cluster	FALSE	400	0.0687029228955743	FALSE		FALSE
ENSG00000185359	HGS	Pan-leukemia	coess_cluster	FALSE	401	0.0685379881144604	FALSE		FALSE
ENSG00000188906	LRRK2	Pan-leukemia	coess_cluster	FALSE	402	0.06832554623242	FALSE		FALSE
ENSG00000203832	NBPF20	Pan-leukemia	coess_cluster	FALSE	403	0.0682096923944109	FALSE		FALSE
ENSG00000058091	CDK14	Pan-leukemia	coess_cluster	FALSE	404	0.0681635060098665	FALSE		FALSE
ENSG00000138772	ANXA3	Pan-leukemia	coess_cluster	FALSE	405	0.0680259190780409	FALSE		FALSE
ENSG00000163554	SPTA1	Pan-leukemia	coess_cluster	FALSE	406	0.067939605954648	FALSE		FALSE
ENSG00000172766	NAA16	Pan-leukemia	coess_cluster	FALSE	407	0.0678229629666562	FALSE		FALSE
ENSG00000186468	RPS23	Pan-leukemia	coess_cluster	FALSE	408	0.0678181592478526	FALSE		FALSE
ENSG00000141506	PIK3R5	Pan-leukemia	coess_cluster	FALSE	409	0.0678038943515768	FALSE		FALSE
ENSG00000118308	LRMP	Pan-leukemia	coess_cluster	FALSE	410	0.0677456593894064	FALSE		FALSE
ENSG00000139618	BRCA2	Pan-leukemia	coess_cluster	TRUE	411	0.0677156061618176	TRUE	TSG	TRUE	LoF
ENSG00000148225	WDR31	Pan-leukemia	coess_cluster	FALSE	412	0.0677095481086825	FALSE		FALSE
ENSG00000140988	RPS2	Pan-leukemia	coess_cluster	FALSE	413	0.0673938490886371	FALSE		FALSE
ENSG00000029363	BCLAF1	Pan-leukemia	coess_cluster	FALSE	414	0.0671974094541263	TRUE		TRUE	Act
ENSG00000048740	CELF2	Pan-leukemia	coess_cluster	FALSE	415	0.0671741067326322	FALSE		FALSE
ENSG00000101425	BPI	Pan-leukemia	coess_cluster	FALSE	416	0.0671492618503934	FALSE		FALSE
ENSG00000140983	RHOT2	Pan-leukemia	coess_cluster	FALSE	417	0.0671154429613403	FALSE		FALSE
ENSG00000127914	AKAP9	Pan-leukemia	coess_cluster	FALSE	418	0.066985995440184	TRUE	fusion	FALSE
ENSG00000105323	HNRNPUL1	Pan-leukemia	coess_cluster	FALSE	419	0.0669847441753524	FALSE		FALSE
ENSG00000148690	FRA10AC1	Pan-leukemia	coess_cluster	FALSE	420	0.0669396598690289	FALSE		FALSE
ENSG00000143554	SLC27A3	Pan-leukemia	coess_cluster	FALSE	421	0.0669047678313771	FALSE		FALSE
ENSG00000114127	XRN1	Pan-leukemia	coess_cluster	FALSE	422	0.0668823157221362	FALSE		FALSE
ENSG00000138246	DNAJC13	Pan-leukemia	coess_cluster	FALSE	423	0.0667509696623127	FALSE		FALSE
ENSG00000123064	DDX54	Pan-leukemia	coess_cluster	TRUE	424	0.0667466250758097	FALSE		FALSE
ENSG00000135905	DOCK10	Pan-leukemia	coess_cluster	FALSE	425	0.066726816993503	FALSE		FALSE
ENSG00000123104	ITPR2	Pan-leukemia	coess_cluster	FALSE	426	0.0667155936400008	FALSE		FALSE
ENSG00000038382	TRIO	Pan-leukemia	coess_cluster	FALSE	427	0.0666163315917772	FALSE		FALSE
ENSG00000122126	OCRL	Pan-leukemia	coess_cluster	FALSE	428	0.0665977671266422	FALSE		FALSE
ENSG00000243896	OR2A7	Pan-leukemia	coess_cluster	FALSE	429	0.0665924614547631	FALSE		FALSE
ENSG00000188641	DPYD	Pan-leukemia	coess_cluster	FALSE	430	0.0665656626544973	FALSE		FALSE
ENSG00000197249	SERPINA1	Pan-leukemia	coess_cluster	FALSE	431	0.0664559066067525	FALSE		FALSE
ENSG00000141568	FOXK2	Pan-leukemia	coess_cluster	FALSE	432	0.066388853099898	FALSE		FALSE
ENSG00000179598	PLD6	Pan-leukemia	coess_cluster	FALSE	433	0.0661437061184432	FALSE		FALSE
ENSG00000058063	ATP11B	Pan-leukemia	coess_cluster	FALSE	434	0.0660428651422954	FALSE		FALSE
ENSG00000172890	NADSYN1	Pan-leukemia	coess_cluster	FALSE	435	0.06595501629269	FALSE		FALSE
ENSG00000147889	CDKN2A	Pan-leukemia	coess_cluster	TRUE	436	0.0658829080796226	TRUE	TSG	TRUE	LoF
ENSG00000138385	SSB	Pan-leukemia	coess_cluster	FALSE	437	0.065807864913206	FALSE		FALSE
ENSG00000132334	PTPRE	Pan-leukemia	coess_cluster	FALSE	438	0.0657841688532781	FALSE		FALSE
ENSG00000197043	ANXA6	Pan-leukemia	coess_cluster	FALSE	439	0.0657744337519067	FALSE		FALSE
ENSG00000111254	AKAP3	Pan-leukemia	coess_cluster	FALSE	440	0.0657738761594919	FALSE		FALSE
ENSG00000078070	MCCC1	Pan-leukemia	coess_cluster	FALSE	441	0.065756385916003	FALSE		FALSE
ENSG00000196535	MYO18A	Pan-leukemia	coess_cluster	FALSE	442	0.0656298531376501	FALSE		FALSE
ENSG00000102921	N4BP1	Pan-leukemia	coess_cluster	FALSE	443	0.0655835160376925	FALSE		FALSE
ENSG00000100345	MYH9	Pan-leukemia	coess_cluster	TRUE	444	0.0655312750660974	TRUE	TSG, fusion	TRUE	Act
ENSG00000196628	TCF4	Pan-leukemia	coess_cluster	FALSE	445	0.0655145939644019	FALSE		TRUE	Act
ENSG00000073792	IGF2BP2	Pan-leukemia	coess_cluster	TRUE	446	0.0654217184485917	TRUE	TSG	FALSE
ENSG00000197721	CR1L	Pan-leukemia	coess_cluster	FALSE	447	0.0654070444344682	FALSE		FALSE
ENSG00000100065	CARD10	Pan-leukemia	coess_cluster	FALSE	448	0.065370085444698	FALSE		FALSE
ENSG00000013374	NUB1	Pan-leukemia	coess_cluster	FALSE	449	0.0651746790211718	FALSE		FALSE
ENSG00000067066	SP100	Pan-leukemia	coess_cluster	FALSE	450	0.0651619594798603	FALSE		FALSE
ENSG00000005810	MYCBP2	Pan-leukemia	coess_cluster	FALSE	451	0.0651409609338604	FALSE		FALSE
ENSG00000136051	WASHC4	Pan-leukemia	coess_cluster	FALSE	452	0.0651304825617128	FALSE		FALSE
ENSG00000164190	NIPBL	Pan-leukemia	coess_cluster	FALSE	453	0.0651161377734032	FALSE		TRUE	LoF
ENSG00000164330	EBF1	Pan-leukemia	coess_cluster	FALSE	454	0.0650151772073848	TRUE	TSG, fusion	TRUE	ambiguous
ENSG00000147852	VLDLR	Pan-leukemia	coess_cluster	FALSE	455	0.064941060447198	FALSE		FALSE
ENSG00000112304	ACOT13	Pan-leukemia	coess_cluster	FALSE	456	0.0649343211161272	FALSE		FALSE
ENSG00000108669	CYTH1	Pan-leukemia	coess_cluster	FALSE	457	0.0649110827528858	FALSE		FALSE
ENSG00000170537	TMC7	Pan-leukemia	coess_cluster	FALSE	458	0.0649000517806388	FALSE		FALSE
ENSG00000007202	KIAA0100	Pan-leukemia	coess_cluster	FALSE	459	0.0647813117047873	FALSE		FALSE
ENSG00000047365	ARAP2	Pan-leukemia	coess_cluster	FALSE	460	0.064761439658275	FALSE		FALSE
ENSG00000042980	ADAM28	Pan-leukemia	coess_cluster	FALSE	461	0.0647112360612135	FALSE		FALSE
ENSG00000164985	PSIP1	Pan-leukemia	coess_cluster	TRUE	462	0.0646873738033203	TRUE	oncogene, fusion	TRUE	Act
ENSG00000157881	PANK4	Pan-leukemia	coess_cluster	FALSE	463	0.0646738298971666	FALSE		FALSE
ENSG00000138061	CYP1B1	Pan-leukemia	coess_cluster	FALSE	464	0.064569082225603	FALSE		FALSE
ENSG00000112531	QKI	Pan-leukemia	coess_cluster	FALSE	465	0.0645525102159419	TRUE	oncogene, TSG	TRUE	LoF
ENSG00000122034	GTF3A	Pan-leukemia	coess_cluster	FALSE	466	0.0645245616564221	FALSE		FALSE
ENSG00000173039	RELA	Pan-leukemia	coess_cluster	FALSE	467	0.06448142320132	FALSE		TRUE	Act
ENSG00000231925	TAPBP	Pan-leukemia	coess_cluster	FALSE	468	0.0644776571374401	FALSE		FALSE
ENSG00000131236	CAP1	Pan-leukemia	coess_cluster	FALSE	469	0.0643347979911686	FALSE		FALSE
ENSG00000171791	BCL2	Pan-leukemia	coess_cluster	TRUE	470	0.064268836409178	TRUE	oncogene, fusion	TRUE	Act
ENSG00000160883	HK3	Pan-leukemia	coess_cluster	FALSE	471	0.0642006751996312	FALSE		FALSE
ENSG00000100644	HIF1A	Pan-leukemia	coess_cluster	FALSE	472	0.064031651526032	TRUE	oncogene	FALSE
ENSG00000115020	PIKFYVE	Pan-leukemia	coess_cluster	FALSE	473	0.0640229059722083	FALSE		FALSE
ENSG00000175634	RPS6KB2	Pan-leukemia	coess_cluster	FALSE	474	0.0640149203722783	FALSE		FALSE
ENSG00000166888	STAT6	Pan-leukemia	coess_cluster	TRUE	475	0.063935474541266	TRUE	oncogene, fusion	TRUE	Act
ENSG00000141367	CLTC	Pan-leukemia	coess_cluster	TRUE	476	0.0639203369659518	TRUE	TSG, fusion	TRUE	Act
ENSG00000263001	GTF2I	Pan-leukemia	coess_cluster	FALSE	477	0.0636445332128323	FALSE		TRUE	Act
ENSG00000059758	CDK17	Pan-leukemia	coess_cluster	FALSE	478	0.0636248260519233	FALSE		FALSE
ENSG00000079308	TNS1	Pan-leukemia	coess_cluster	FALSE	479	0.0635590438939103	FALSE		FALSE
ENSG00000173064	HECTD4	Pan-leukemia	coess_cluster	FALSE	480	0.0635572243134503	FALSE		FALSE
ENSG00000182670	TTC3	Pan-leukemia	coess_cluster	FALSE	481	0.0635424722885621	FALSE		FALSE
ENSG00000123737	EXOSC9	Pan-leukemia	coess_cluster	FALSE	482	0.0633848899392352	FALSE		FALSE
ENSG00000218739	CEBPZOS	Pan-leukemia	coess_cluster	FALSE	483	0.06333857794747	FALSE		FALSE
ENSG00000115677	HDLBP	Pan-leukemia	coess_cluster	FALSE	484	0.063270841797837	FALSE		FALSE
ENSG00000160584	SIK3	Pan-leukemia	coess_cluster	FALSE	485	0.0632221411636074	FALSE		FALSE
ENSG00000129968	ABHD17A	Pan-leukemia	coess_cluster	FALSE	486	0.0632185926949247	FALSE		FALSE
ENSG00000153317	ASAP1	Pan-leukemia	coess_cluster	FALSE	487	0.0631587152467807	FALSE		FALSE
ENSG00000197321	SVIL	Pan-leukemia	coess_cluster	FALSE	488	0.0630994411296588	FALSE		FALSE
ENSG00000116127	ALMS1	Pan-leukemia	coess_cluster	FALSE	489	0.0630938906550366	FALSE		FALSE
ENSG00000172232	AZU1	Pan-leukemia	coess_cluster	FALSE	490	0.0630930400511377	FALSE		FALSE
ENSG00000010327	STAB1	Pan-leukemia	coess_cluster	FALSE	491	0.063076563283702	FALSE		FALSE
ENSG00000133805	AMPD3	Pan-leukemia	coess_cluster	FALSE	492	0.0630419390408312	FALSE		FALSE
ENSG00000197948	FCHSD1	Pan-leukemia	coess_cluster	FALSE	493	0.062918791552688	FALSE		FALSE
ENSG00000174485	DENND4A	Pan-leukemia	coess_cluster	FALSE	494	0.0628710738498342	FALSE		FALSE
ENSG00000119013	NDUFB3	Pan-leukemia	coess_cluster	FALSE	495	0.0628708253286389	FALSE		FALSE
ENSG00000083720	OXCT1	Pan-leukemia	coess_cluster	FALSE	496	0.0628698281009913	FALSE		FALSE
ENSG00000255374	TAS2R43	Pan-leukemia	coess_cluster	FALSE	497	0.0628169483735788	FALSE		FALSE
ENSG00000114742	WDR48	Pan-leukemia	coess_cluster	FALSE	498	0.0628168380663328	FALSE		FALSE
ENSG00000150995	ITPR1	Pan-leukemia	coess_cluster	FALSE	499	0.0628025021017967	FALSE		FALSE
ENSG00000068831	RASGRP2	Pan-leukemia	coess_cluster	FALSE	500	0.0627982797156102	FALSE		FALSE
ENSG00000132155	RAF1	Pan-leukemia	coess_cluster	FALSE	501	0.0626231676377005	TRUE	oncogene, fusion	TRUE	Act
ENSG00000121210	TMEM131L	Pan-leukemia	coess_cluster	FALSE	502	0.0625324565600915	FALSE		FALSE
ENSG00000115760	BIRC6	Pan-leukemia	coess_cluster	FALSE	503	0.0625075299063118	TRUE	oncogene, fusion	TRUE	ambiguous
ENSG00000131263	RLIM	Pan-leukemia	coess_cluster	FALSE	504	0.0624919976460113	FALSE		FALSE
ENSG00000101639	CEP192	Pan-leukemia	coess_cluster	FALSE	505	0.0624768501141713	FALSE		FALSE
ENSG00000141524	TMC6	Pan-leukemia	coess_cluster	FALSE	506	0.0624763838421945	FALSE		FALSE
ENSG00000215252	GOLGA8B	Pan-leukemia	coess_cluster	FALSE	507	0.0624222778378899	FALSE		FALSE
ENSG00000048707	VPS13D	Pan-leukemia	coess_cluster	FALSE	508	0.0623393073690648	FALSE		FALSE
ENSG00000197785	ATAD3A	Pan-leukemia	coess_cluster	FALSE	509	0.0621859451616191	FALSE		FALSE
ENSG00000096006	CRISP3	Pan-leukemia	coess_cluster	FALSE	510	0.0620563012080221	FALSE		FALSE
ENSG00000131051	RBM39	Pan-leukemia	coess_cluster	FALSE	511	0.0620360841980487	FALSE		TRUE	Act
ENSG00000137841	PLCB2	Pan-leukemia	coess_cluster	FALSE	512	0.0619514999198307	FALSE		FALSE
ENSG00000183826	BTBD9	Pan-leukemia	coess_cluster	FALSE	513	0.0619191176832172	FALSE		FALSE
ENSG00000151651	ADAM8	Pan-leukemia	coess_cluster	FALSE	514	0.061871919394962	FALSE		FALSE
ENSG00000110330	BIRC2	Pan-leukemia	coess_cluster	FALSE	515	0.0618466054275978	FALSE		FALSE
ENSG00000177731	FLII	Pan-leukemia	coess_cluster	FALSE	516	0.061684003077855	FALSE		FALSE
ENSG00000107862	GBF1	Pan-leukemia	coess_cluster	FALSE	517	0.0616277277184369	FALSE		FALSE
ENSG00000198089	SFI1	Pan-leukemia	coess_cluster	FALSE	518	0.0613577814649502	FALSE		FALSE
ENSG00000107863	ARHGAP21	Pan-leukemia	coess_cluster	FALSE	519	0.0613275427401806	FALSE		FALSE
ENSG00000108854	SMURF2	Pan-leukemia	coess_cluster	FALSE	520	0.0613233703012481	FALSE		FALSE
ENSG00000204463	BAG6	Pan-leukemia	coess_cluster	FALSE	521	0.061314117941769	FALSE		FALSE
ENSG00000155495	MAGEC1	Pan-leukemia	coess_cluster	FALSE	522	0.0612538605122674	FALSE		FALSE
ENSG00000157107	FCHO2	Pan-leukemia	coess_cluster	FALSE	523	0.0611981464677815	FALSE		FALSE
ENSG00000112159	MDN1	Pan-leukemia	coess_cluster	FALSE	524	0.0611315748952058	FALSE		FALSE
ENSG00000073614	KDM5A	Pan-leukemia	coess_cluster	TRUE	525	0.0611108165875258	TRUE	oncogene, fusion	TRUE	Act
ENSG00000173744	AGFG1	Pan-leukemia	coess_cluster	FALSE	526	0.0610967402002593	FALSE		FALSE
ENSG00000172046	USP19	Pan-leukemia	coess_cluster	FALSE	527	0.0610576428263833	FALSE		FALSE
ENSG00000071127	WDR1	Pan-leukemia	coess_cluster	FALSE	528	0.061057465959706	FALSE		FALSE
ENSG00000044459	CNTLN	Pan-leukemia	coess_cluster	FALSE	529	0.0610352944567385	FALSE		FALSE
ENSG00000159842	ABR	Pan-leukemia	coess_cluster	FALSE	530	0.0610054840101985	FALSE		FALSE
ENSG00000129657	SEC14L1	Pan-leukemia	coess_cluster	FALSE	531	0.0609179486830815	FALSE		FALSE
ENSG00000181381	DDX60L	Pan-leukemia	coess_cluster	FALSE	532	0.0609056925645079	FALSE		FALSE
ENSG00000151914	DST	Pan-leukemia	coess_cluster	FALSE	533	0.0609045471313131	FALSE		FALSE
ENSG00000100612	DHRS7	Pan-leukemia	coess_cluster	FALSE	534	0.060873244799839	FALSE		FALSE
ENSG00000109756	RAPGEF2	Pan-leukemia	coess_cluster	FALSE	535	0.0608657696118058	FALSE		FALSE
ENSG00000205189	ZBTB10	Pan-leukemia	coess_cluster	FALSE	536	0.0607689919456302	FALSE		FALSE
ENSG00000188536	HBA2	Pan-leukemia	coess_cluster	FALSE	537	0.0607664298375182	FALSE		FALSE
ENSG00000175893	ZDHHC21	Pan-leukemia	coess_cluster	FALSE	538	0.0607223959644507	FALSE		FALSE
ENSG00000060138	YBX3	Pan-leukemia	coess_cluster	FALSE	539	0.0607183967954355	FALSE		FALSE
ENSG00000127527	EPS15L1	Pan-leukemia	coess_cluster	FALSE	540	0.0605947994100646	FALSE		FALSE
ENSG00000166825	ANPEP	Pan-leukemia	coess_cluster	FALSE	541	0.0605785769603017	FALSE		FALSE
ENSG00000123636	BAZ2B	Pan-leukemia	coess_cluster	FALSE	542	0.0605715557034536	FALSE		FALSE
ENSG00000074266	EED	Pan-leukemia	coess_cluster	TRUE	543	0.0605665800400642	TRUE	TSG	FALSE
ENSG00000000938	FGR	Pan-leukemia	coess_cluster	FALSE	544	0.060458469146174	FALSE		FALSE
ENSG00000198176	TFDP1	Pan-leukemia	coess_cluster	FALSE	545	0.0603915788176064	FALSE		FALSE
ENSG00000117448	AKR1A1	Pan-leukemia	coess_cluster	FALSE	546	0.060286609008061	FALSE		FALSE
ENSG00000144040	SFXN5	Pan-leukemia	coess_cluster	FALSE	547	0.0602820559653157	FALSE		FALSE
ENSG00000136305	CIDEB	Pan-leukemia	coess_cluster	FALSE	548	0.0601643454691544	FALSE		FALSE
ENSG00000117724	CENPF	Pan-leukemia	coess_cluster	FALSE	549	0.0601117839378964	FALSE		FALSE
ENSG00000075539	FRYL	Pan-leukemia	coess_cluster	FALSE	550	0.0600550710854732	FALSE		FALSE
ENSG00000173889	PHC3	Pan-leukemia	coess_cluster	FALSE	551	0.0600546874549573	FALSE		FALSE
ENSG00000163660	CCNL1	Pan-leukemia	coess_cluster	FALSE	552	0.0600276610445661	FALSE		FALSE
ENSG00000051620	HEBP2	Pan-leukemia	coess_cluster	FALSE	553	0.0599340278032974	FALSE		FALSE
ENSG00000155629	PIK3AP1	Pan-leukemia	coess_cluster	FALSE	554	0.0599125315472579	FALSE		FALSE
ENSG00000148429	USP6NL	Pan-leukemia	coess_cluster	FALSE	555	0.0598626754050078	FALSE		FALSE
ENSG00000138964	PARVG	Pan-leukemia	coess_cluster	FALSE	556	0.0598194014923801	FALSE		FALSE
ENSG00000151779	NBAS	Pan-leukemia	coess_cluster	FALSE	557	0.0598068543035682	FALSE		FALSE
ENSG00000149781	FERMT3	Pan-leukemia	coess_cluster	FALSE	558	0.0596959908238312	FALSE		FALSE
ENSG00000104894	CD37	Pan-leukemia	coess_cluster	FALSE	559	0.0596942939523533	FALSE		FALSE
ENSG00000164329	TENT2	Pan-leukemia	coess_cluster	FALSE	560	0.0595946658098765	FALSE		FALSE
ENSG00000165119	HNRNPK	Pan-leukemia	coess_cluster	FALSE	561	0.0595602390419986	FALSE		FALSE
ENSG00000102580	DNAJC3	Pan-leukemia	coess_cluster	FALSE	562	0.0595437945723149	FALSE		FALSE
ENSG00000173020	GRK2	Pan-leukemia	coess_cluster	FALSE	563	0.0595056477653867	FALSE		FALSE
ENSG00000127191	TRAF2	Pan-leukemia	coess_cluster	FALSE	564	0.0594455708477027	FALSE		FALSE
ENSG00000049618	ARID1B	Pan-leukemia	coess_cluster	FALSE	565	0.0593547427439915	TRUE	TSG	TRUE	LoF
ENSG00000104133	SPG11	Pan-leukemia	coess_cluster	FALSE	566	0.0592295165317727	FALSE		FALSE
ENSG00000083312	TNPO1	Pan-leukemia	coess_cluster	FALSE	567	0.0592188772979277	FALSE		FALSE
ENSG00000092148	HECTD1	Pan-leukemia	coess_cluster	FALSE	568	0.0591570933660819	FALSE		FALSE
ENSG00000113648	MACROH2A1	Pan-leukemia	coess_cluster	FALSE	569	0.0591056489907177	FALSE		FALSE
ENSG00000070182	SPTB	Pan-leukemia	coess_cluster	FALSE	570	0.0590899618737495	FALSE		FALSE
ENSG00000178209	PLEC	Pan-leukemia	coess_cluster	FALSE	571	0.0590802376799193	FALSE		FALSE
ENSG00000148180	GSN	Pan-leukemia	coess_cluster	FALSE	572	0.0590458819889256	FALSE		FALSE
ENSG00000065809	FAM107B	Pan-leukemia	coess_cluster	FALSE	573	0.0590263492486093	FALSE		FALSE
ENSG00000160255	ITGB2	Pan-leukemia	coess_cluster	FALSE	574	0.0590024661031843	FALSE		FALSE
ENSG00000169554	ZEB2	Pan-leukemia	coess_cluster	TRUE	575	0.0589911437323848	FALSE		FALSE
ENSG00000115758	ODC1	Pan-leukemia	coess_cluster	FALSE	576	0.0589468452644257	FALSE		FALSE
ENSG00000051108	HERPUD1	Pan-leukemia	coess_cluster	FALSE	577	0.058914585294381	TRUE	fusion	FALSE
ENSG00000102910	LONP2	Pan-leukemia	coess_cluster	FALSE	578	0.0588771766818398	FALSE		FALSE
ENSG00000085871	MGST2	Pan-leukemia	coess_cluster	FALSE	579	0.0588610648396373	FALSE		FALSE
ENSG00000164880	INTS1	Pan-leukemia	coess_cluster	FALSE	580	0.0588471508246627	FALSE		FALSE
ENSG00000143851	PTPN7	Pan-leukemia	coess_cluster	FALSE	581	0.0587907575761803	FALSE		FALSE
ENSG00000118855	MFSD1	Pan-leukemia	coess_cluster	FALSE	582	0.0587584136329146	FALSE		FALSE
ENSG00000143797	MBOAT2	Pan-leukemia	coess_cluster	FALSE	583	0.0587164212200039	FALSE		FALSE
ENSG00000163625	WDFY3	Pan-leukemia	coess_cluster	FALSE	584	0.0586427851117741	FALSE		FALSE
ENSG00000243716	NPIPB5	Pan-leukemia	coess_cluster	FALSE	585	0.0585778258757013	FALSE		FALSE
ENSG00000168614	NBPF9	Pan-leukemia	coess_cluster	FALSE	586	0.0584881320062735	FALSE		FALSE
ENSG00000170667	RASA4B	Pan-leukemia	coess_cluster	FALSE	587	0.0584795272839522	FALSE		FALSE
ENSG00000121281	ADCY7	Pan-leukemia	coess_cluster	FALSE	588	0.0584656779956875	FALSE		FALSE
ENSG00000182511	FES	Pan-leukemia	coess_cluster	FALSE	589	0.0584504348146376	TRUE	oncogene, TSG	FALSE
ENSG00000175265	GOLGA8A	Pan-leukemia	coess_cluster	FALSE	590	0.0583054511787275	FALSE		FALSE
ENSG00000143514	TP53BP2	Pan-leukemia	coess_cluster	FALSE	591	0.0582696070027275	FALSE		FALSE
ENSG00000182899	RPL35A	Pan-leukemia	coess_cluster	FALSE	592	0.0582680147492257	FALSE		FALSE
ENSG00000100146	SOX10	Pan-leukemia	coess_cluster	FALSE	593	0.058208903071164	FALSE		FALSE
ENSG00000010244	ZNF207	Pan-leukemia	coess_cluster	FALSE	594	0.0581956898988926	FALSE		FALSE
ENSG00000104517	UBR5	Pan-leukemia	coess_cluster	TRUE	595	0.0581917637445272	TRUE	oncogene	TRUE	ambiguous
ENSG00000102974	CTCF	Pan-leukemia	coess_cluster	TRUE	596	0.0581653131762134	TRUE	TSG	TRUE	LoF
ENSG00000197157	SND1	Pan-leukemia	coess_cluster	FALSE	597	0.0581485145880239	TRUE	oncogene, fusion	FALSE
ENSG00000008083	JARID2	Pan-leukemia	coess_cluster	FALSE	598	0.058108621695135	FALSE		FALSE
ENSG00000257017	HP	Pan-leukemia	coess_cluster	FALSE	599	0.0581031741798454	FALSE		FALSE
ENSG00000155229	MMS19	Pan-leukemia	coess_cluster	FALSE	600	0.0580476379004672	FALSE		FALSE
ENSG00000196914	ARHGEF12	Pan-leukemia	coess_cluster	TRUE	601	0.0580192236130589	TRUE	TSG, fusion	TRUE	Act
ENSG00000136104	RNASEH2B	Pan-leukemia	coess_cluster	FALSE	602	0.0580130762907922	FALSE		FALSE
ENSG00000140400	MAN2C1	Pan-leukemia	coess_cluster	FALSE	603	0.057972605452294	FALSE		FALSE
ENSG00000167633	KIR3DL1	Pan-leukemia	coess_cluster	FALSE	604	0.0579182907017729	FALSE		FALSE
ENSG00000153310	FAM49B	Pan-leukemia	coess_cluster	FALSE	605	0.0578946996944995	FALSE		FALSE
ENSG00000153107	ANAPC1	Pan-leukemia	coess_cluster	FALSE	606	0.0578867607905364	FALSE		FALSE
ENSG00000186399	GOLGA8R	Pan-leukemia	coess_cluster	FALSE	607	0.0578863148399018	FALSE		FALSE
ENSG00000130985	UBA1	Pan-leukemia	coess_cluster	TRUE	608	0.0578379891012688	FALSE		FALSE
ENSG00000135387	CAPRIN1	Pan-leukemia	coess_cluster	FALSE	609	0.0578276858119865	FALSE		FALSE
ENSG00000139163	ETNK1	Pan-leukemia	coess_cluster	TRUE	610	0.0577857248541831	TRUE	TSG	FALSE
ENSG00000143924	EML4	Pan-leukemia	coess_cluster	FALSE	611	0.0577853595045831	TRUE	fusion	TRUE	ambiguous
ENSG00000162402	USP24	Pan-leukemia	coess_cluster	FALSE	612	0.0577844044482642	FALSE		FALSE
ENSG00000146918	NCAPG2	Pan-leukemia	coess_cluster	FALSE	613	0.0577777774124297	FALSE		FALSE
ENSG00000147905	ZCCHC7	Pan-leukemia	coess_cluster	FALSE	614	0.0577749536030863	FALSE		FALSE
ENSG00000128050	PAICS	Pan-leukemia	coess_cluster	FALSE	615	0.0577693625058205	FALSE		FALSE
ENSG00000059377	TBXAS1	Pan-leukemia	coess_cluster	FALSE	616	0.0576704054808786	FALSE		FALSE
ENSG00000116209	TMEM59	Pan-leukemia	coess_cluster	FALSE	617	0.0576633752727422	FALSE		FALSE
ENSG00000121390	PSPC1	Pan-leukemia	coess_cluster	FALSE	618	0.0575934121239149	FALSE		FALSE
ENSG00000009307	CSDE1	Pan-leukemia	coess_cluster	FALSE	619	0.0575922743811123	FALSE		FALSE
ENSG00000161526	SAP30BP	Pan-leukemia	coess_cluster	FALSE	620	0.057541330528172	FALSE		FALSE
ENSG00000072609	CHFR	Pan-leukemia	coess_cluster	FALSE	621	0.0575323638581493	FALSE		FALSE
ENSG00000135655	USP15	Pan-leukemia	coess_cluster	FALSE	622	0.0575127634086159	FALSE		FALSE
ENSG00000187109	NAP1L1	Pan-leukemia	coess_cluster	FALSE	623	0.0575084650894622	FALSE		FALSE
ENSG00000124486	USP9X	Pan-leukemia	coess_cluster	FALSE	624	0.0574152834794402	TRUE	fusion	TRUE	LoF
ENSG00000103249	CLCN7	Pan-leukemia	coess_cluster	FALSE	625	0.057414230497063	FALSE		FALSE
ENSG00000145703	IQGAP2	Pan-leukemia	coess_cluster	FALSE	626	0.0573123150192174	FALSE		FALSE
ENSG00000118705	RPN2	Pan-leukemia	coess_cluster	FALSE	627	0.057286287228736	FALSE		FALSE
ENSG00000117868	ESYT2	Pan-leukemia	coess_cluster	FALSE	628	0.0572344476565077	FALSE		FALSE
ENSG00000131747	TOP2A	Pan-leukemia	coess_cluster	FALSE	629	0.0572143590671828	FALSE		TRUE	Act
ENSG00000105835	NAMPT	Pan-leukemia	coess_cluster	FALSE	630	0.0571940172560815	FALSE		FALSE
ENSG00000170571	EMB	Pan-leukemia	coess_cluster	FALSE	631	0.0571830378115866	FALSE		FALSE
ENSG00000105339	DENND3	Pan-leukemia	coess_cluster	FALSE	632	0.0571290712484875	FALSE		FALSE
ENSG00000124469	CEACAM8	Pan-leukemia	coess_cluster	FALSE	633	0.0570520911234634	FALSE		FALSE
ENSG00000163864	NMNAT3	Pan-leukemia	coess_cluster	FALSE	634	0.0569929887919865	FALSE		FALSE
ENSG00000160072	ATAD3B	Pan-leukemia	coess_cluster	FALSE	635	0.0569873616464005	FALSE		FALSE
ENSG00000168010	ATG16L2	Pan-leukemia	coess_cluster	FALSE	636	0.0569461726989816	FALSE		FALSE
ENSG00000123384	LRP1	Pan-leukemia	coess_cluster	FALSE	637	0.0569351628814225	FALSE		FALSE
ENSG00000184863	RBM33	Pan-leukemia	coess_cluster	FALSE	638	0.056901834197125	FALSE		FALSE
ENSG00000089820	ARHGAP4	Pan-leukemia	coess_cluster	FALSE	639	0.0568286624842739	FALSE		FALSE
ENSG00000104312	RIPK2	Pan-leukemia	coess_cluster	FALSE	640	0.0566931069504885	FALSE		FALSE
ENSG00000004700	RECQL	Pan-leukemia	coess_cluster	FALSE	641	0.0566248279056897	FALSE		FALSE
ENSG00000103404	USP31	Pan-leukemia	coess_cluster	FALSE	642	0.056575416728335	FALSE		FALSE
ENSG00000172270	BSG	Pan-leukemia	coess_cluster	FALSE	643	0.0565476628839606	FALSE		FALSE
ENSG00000103591	AAGAB	Pan-leukemia	coess_cluster	FALSE	644	0.0565093282337604	FALSE		FALSE
ENSG00000080503	SMARCA2	Pan-leukemia	coess_cluster	FALSE	645	0.0564892830992699	FALSE		FALSE
ENSG00000170776	AKAP13	Pan-leukemia	coess_cluster	FALSE	646	0.0564389945098345	FALSE		FALSE
ENSG00000168421	RHOH	Pan-leukemia	coess_cluster	TRUE	647	0.0564092547808405	TRUE	TSG, fusion	FALSE
ENSG00000130589	HELZ2	Pan-leukemia	coess_cluster	FALSE	648	0.0563942641894208	FALSE		FALSE
ENSG00000177565	TBL1XR1	Pan-leukemia	coess_cluster	TRUE	649	0.0563902826604503	TRUE	oncogene, TSG, fusion	TRUE	LoF
ENSG00000152061	RABGAP1L	Pan-leukemia	coess_cluster	FALSE	650	0.0563388360528596	FALSE		FALSE
ENSG00000075826	SEC31B	Pan-leukemia	coess_cluster	FALSE	651	0.0563294921109477	FALSE		FALSE
ENSG00000063046	EIF4B	Pan-leukemia	coess_cluster	FALSE	652	0.0562181083792037	FALSE		FALSE
ENSG00000168447	SCNN1B	Pan-leukemia	coess_cluster	FALSE	653	0.0561896334694857	FALSE		FALSE
ENSG00000184640	SEPTIN9	Pan-leukemia	coess_cluster	TRUE	654	0.0561790186780829	TRUE	fusion	FALSE
ENSG00000116922	C1orf109	Pan-leukemia	coess_cluster	FALSE	655	0.0561702786282814	FALSE		FALSE
ENSG00000005961	ITGA2B	Pan-leukemia	coess_cluster	FALSE	656	0.0561491314731559	FALSE		FALSE
ENSG00000136861	CDK5RAP2	Pan-leukemia	coess_cluster	FALSE	657	0.0560725863191238	FALSE		FALSE
ENSG00000114841	DNAH1	Pan-leukemia	coess_cluster	FALSE	658	0.0560655887407012	FALSE		FALSE
ENSG00000186529	CYP4F3	Pan-leukemia	coess_cluster	FALSE	659	0.0560327125447459	FALSE		FALSE
ENSG00000172354	GNB2	Pan-leukemia	coess_cluster	FALSE	660	0.0559759604469923	FALSE		FALSE
ENSG00000101161	PRPF6	Pan-leukemia	coess_cluster	FALSE	661	0.0559745239185781	FALSE		FALSE
ENSG00000126524	SBDS	Pan-leukemia	coess_cluster	TRUE	662	0.0558836990584377	TRUE	TSG	FALSE
ENSG00000102699	PARP4	Pan-leukemia	coess_cluster	FALSE	663	0.0558638687991358	FALSE		TRUE	ambiguous
ENSG00000134242	PTPN22	Pan-leukemia	coess_cluster	FALSE	664	0.055845588753206	FALSE		FALSE
ENSG00000197081	IGF2R	Pan-leukemia	coess_cluster	FALSE	665	0.0558358450365151	FALSE		FALSE
ENSG00000013364	MVP	Pan-leukemia	coess_cluster	FALSE	666	0.0557852622735537	FALSE		FALSE
ENSG00000134215	VAV3	Pan-leukemia	coess_cluster	FALSE	667	0.0557770229482529	FALSE		FALSE
ENSG00000186088	GSAP	Pan-leukemia	coess_cluster	FALSE	668	0.0557654536666646	FALSE		FALSE
ENSG00000100985	MMP9	Pan-leukemia	coess_cluster	FALSE	669	0.055705632820497	FALSE		FALSE
ENSG00000223865	HLA-DPB1	Pan-leukemia	coess_cluster	FALSE	670	0.0556985492552373	FALSE		FALSE
ENSG00000163565	IFI16	Pan-leukemia	coess_cluster	FALSE	671	0.0556815013318242	FALSE		FALSE
ENSG00000182518	FAM104B	Pan-leukemia	coess_cluster	FALSE	672	0.0556675749526887	FALSE		FALSE
ENSG00000056097	ZFR	Pan-leukemia	coess_cluster	FALSE	673	0.0556127015079658	FALSE		FALSE
ENSG00000156931	VPS8	Pan-leukemia	coess_cluster	FALSE	674	0.0555634654522437	FALSE		FALSE
ENSG00000075624	ACTB	Pan-leukemia	coess_cluster	FALSE	675	0.0555253183687355	FALSE		FALSE
ENSG00000275183	LENG9	Pan-leukemia	coess_cluster	FALSE	676	0.0554202502530586	FALSE		FALSE
ENSG00000088992	TESC	Pan-leukemia	coess_cluster	FALSE	677	0.0554097783744559	FALSE		FALSE
ENSG00000188677	PARVB	Pan-leukemia	coess_cluster	FALSE	678	0.0554005553876288	FALSE		FALSE
ENSG00000188739	RBM34	Pan-leukemia	coess_cluster	FALSE	679	0.0553884116687588	FALSE		FALSE
ENSG00000109917	ZPR1	Pan-leukemia	coess_cluster	FALSE	680	0.0553780794552324	FALSE		FALSE
ENSG00000141959	PFKL	Pan-leukemia	coess_cluster	FALSE	681	0.0551672708296625	FALSE		FALSE
ENSG00000111640	GAPDH	Pan-leukemia	coess_cluster	FALSE	682	0.0551624079172338	FALSE		FALSE
ENSG00000171608	PIK3CD	Pan-leukemia	coess_cluster	FALSE	683	0.055142891962337	FALSE		FALSE
ENSG00000084207	GSTP1	Pan-leukemia	coess_cluster	FALSE	684	0.0551420828023313	FALSE		FALSE
ENSG00000101745	ANKRD12	Pan-leukemia	coess_cluster	FALSE	685	0.0551199429358756	FALSE		FALSE
ENSG00000168228	ZCCHC4	Pan-leukemia	coess_cluster	FALSE	686	0.0550942300976017	FALSE		FALSE
ENSG00000131374	TBC1D5	Pan-leukemia	coess_cluster	FALSE	687	0.0549883647820472	FALSE		FALSE
ENSG00000143971	ETAA1	Pan-leukemia	coess_cluster	FALSE	688	0.0549753302247445	FALSE		FALSE
ENSG00000165525	NEMF	Pan-leukemia	coess_cluster	FALSE	689	0.0549176387426201	FALSE		FALSE
ENSG00000197444	OGDHL	Pan-leukemia	coess_cluster	FALSE	690	0.0549093668665289	FALSE		FALSE
ENSG00000092841	MYL6	Pan-leukemia	coess_cluster	FALSE	691	0.0548861068200056	FALSE		FALSE
ENSG00000158856	DMTN	Pan-leukemia	coess_cluster	FALSE	692	0.0548761379707885	FALSE		FALSE
ENSG00000240247	DEFA1B	Pan-leukemia	coess_cluster	FALSE	693	0.0548259459237145	FALSE		FALSE
ENSG00000077044	DGKD	Pan-leukemia	coess_cluster	FALSE	694	0.0547763694817527	FALSE		FALSE
ENSG00000197912	SPG7	Pan-leukemia	coess_cluster	FALSE	695	0.0547557220217867	FALSE		FALSE
ENSG00000137497	NUMA1	Pan-leukemia	coess_cluster	TRUE	696	0.0547549268881549	TRUE	fusion	TRUE	Act
ENSG00000185164	NOMO2	Pan-leukemia	coess_cluster	FALSE	697	0.0547501851910831	FALSE		FALSE
ENSG00000171863	RPS7	Pan-leukemia	coess_cluster	FALSE	698	0.0547341468277779	FALSE		FALSE
ENSG00000085265	FCN1	Pan-leukemia	coess_cluster	FALSE	699	0.0547144149613105	FALSE		FALSE
ENSG00000005844	ITGAL	Pan-leukemia	coess_cluster	FALSE	700	0.0546979631427417	FALSE		FALSE
ENSG00000055163	CYFIP2	Pan-leukemia	coess_cluster	FALSE	701	0.0545923527050922	FALSE		FALSE
ENSG00000104763	ASAH1	Pan-leukemia	coess_cluster	FALSE	702	0.0545565435712277	FALSE		FALSE
ENSG00000121691	CAT	Pan-leukemia	coess_cluster	FALSE	703	0.0545330029612444	FALSE		FALSE
ENSG00000113448	PDE4D	Pan-leukemia	coess_cluster	FALSE	704	0.0545271348804548	FALSE		FALSE
ENSG00000176945	MUC20	Pan-leukemia	coess_cluster	FALSE	705	0.0545031542077026	FALSE		FALSE
ENSG00000178921	PFAS	Pan-leukemia	coess_cluster	FALSE	706	0.0544916801303492	FALSE		FALSE
ENSG00000187514	PTMA	Pan-leukemia	coess_cluster	FALSE	707	0.0544899923456601	FALSE		TRUE	LoF
ENSG00000123349	PFDN5	Pan-leukemia	coess_cluster	FALSE	708	0.0544522487073131	FALSE		FALSE
ENSG00000138326	RPS24	Pan-leukemia	coess_cluster	FALSE	709	0.0544431649904058	FALSE		FALSE
ENSG00000153165	RGPD3	Pan-leukemia	coess_cluster	FALSE	710	0.0543833955818026	TRUE		TRUE	ambiguous
ENSG00000117139	KDM5B	Pan-leukemia	coess_cluster	FALSE	711	0.0543740132657381	FALSE		FALSE
ENSG00000164187	LMBRD2	Pan-leukemia	coess_cluster	FALSE	712	0.0543651708854211	FALSE		FALSE
ENSG00000172175	MALT1	Pan-leukemia	coess_cluster	TRUE	713	0.0543457414536921	TRUE	oncogene, fusion	TRUE	LoF
ENSG00000013441	CLK1	Pan-leukemia	coess_cluster	FALSE	714	0.0542674686078289	FALSE		FALSE
ENSG00000172543	CTSW	Pan-leukemia	coess_cluster	FALSE	715	0.0542671955995698	FALSE		FALSE
ENSG00000120705	ETF1	Pan-leukemia	coess_cluster	FALSE	716	0.0542371457680783	FALSE		FALSE
ENSG00000155660	PDIA4	Pan-leukemia	coess_cluster	FALSE	717	0.0542141565168702	FALSE		FALSE
ENSG00000115268	RPS15	Pan-leukemia	coess_cluster	TRUE	718	0.0541675441619625	FALSE		FALSE
ENSG00000100557	CCDC198	Pan-leukemia	coess_cluster	FALSE	719	0.0541442846383799	FALSE		FALSE
ENSG00000144848	ATG3	Pan-leukemia	coess_cluster	FALSE	720	0.0541338033006452	FALSE		FALSE
ENSG00000164830	OXR1	Pan-leukemia	coess_cluster	FALSE	721	0.0540641811023201	FALSE		FALSE
ENSG00000072818	ACAP1	Pan-leukemia	coess_cluster	FALSE	722	0.0540504541218628	FALSE		FALSE
ENSG00000100299	ARSA	Pan-leukemia	coess_cluster	FALSE	723	0.0539430214438846	FALSE		FALSE
ENSG00000163539	CLASP2	Pan-leukemia	coess_cluster	FALSE	724	0.0539303709640644	FALSE		FALSE
ENSG00000125772	GPCPD1	Pan-leukemia	coess_cluster	FALSE	725	0.0538831871945018	FALSE		FALSE
ENSG00000008869	HEATR5B	Pan-leukemia	coess_cluster	FALSE	726	0.0538359208301432	FALSE		FALSE
ENSG00000074755	ZZEF1	Pan-leukemia	coess_cluster	FALSE	727	0.0538094745777986	FALSE		FALSE
ENSG00000070061	ELP1	Pan-leukemia	coess_cluster	FALSE	728	0.0537899568333293	FALSE		FALSE
ENSG00000142192	APP	Pan-leukemia	coess_cluster	FALSE	729	0.0537775305984692	FALSE		FALSE
ENSG00000071054	MAP4K4	Pan-leukemia	coess_cluster	FALSE	730	0.053777005134016	FALSE		FALSE
ENSG00000083093	PALB2	Pan-leukemia	coess_cluster	TRUE	731	0.0537171104790817	TRUE	TSG	FALSE
ENSG00000105205	CLC	Pan-leukemia	coess_cluster	FALSE	732	0.0536624398701788	FALSE		FALSE
ENSG00000104529	EEF1D	Pan-leukemia	coess_cluster	FALSE	733	0.0536534295862058	FALSE		FALSE
ENSG00000125753	VASP	Pan-leukemia	coess_cluster	FALSE	734	0.05364285376351	FALSE		FALSE
ENSG00000055044	NOP58	Pan-leukemia	coess_cluster	FALSE	735	0.05364103964706	FALSE		FALSE
ENSG00000170430	MGMT	Pan-leukemia	coess_cluster	FALSE	736	0.0536206078236186	TRUE	TSG	FALSE
ENSG00000095564	BTAF1	Pan-leukemia	coess_cluster	FALSE	737	0.0535217909716096	FALSE		FALSE
ENSG00000102572	STK24	Pan-leukemia	coess_cluster	FALSE	738	0.0534245090768151	FALSE		FALSE
ENSG00000103479	RBL2	Pan-leukemia	coess_cluster	FALSE	739	0.0533875481390531	FALSE		FALSE
ENSG00000149091	DGKZ	Pan-leukemia	coess_cluster	FALSE	740	0.0533443527094942	FALSE		FALSE
ENSG00000276547	PCDHGB5	Pan-leukemia	coess_cluster	FALSE	741	0.0533289363121671	FALSE		FALSE
ENSG00000077420	APBB1IP	Pan-leukemia	coess_cluster	FALSE	742	0.0533281900576547	FALSE		FALSE
ENSG00000122359	ANXA11	Pan-leukemia	coess_cluster	FALSE	743	0.0533257816519512	FALSE		FALSE
ENSG00000186001	LRCH3	Pan-leukemia	coess_cluster	FALSE	744	0.0533057388062192	FALSE		FALSE
ENSG00000078403	MLLT10	Pan-leukemia	coess_cluster	TRUE	745	0.0532107890790536	TRUE	oncogene, fusion	FALSE
ENSG00000125844	RRBP1	Pan-leukemia	coess_cluster	FALSE	746	0.0532097857478647	FALSE		FALSE
ENSG00000136021	SCYL2	Pan-leukemia	coess_cluster	FALSE	747	0.0531879935934346	FALSE		FALSE
ENSG00000163440	PDCL2	Pan-leukemia	coess_cluster	FALSE	748	0.053136372168434	FALSE		FALSE
ENSG00000148341	SH3GLB2	Pan-leukemia	coess_cluster	FALSE	749	0.0531071498102964	FALSE		FALSE
ENSG00000067900	ROCK1	Pan-leukemia	coess_cluster	FALSE	750	0.0530903312987716	FALSE		FALSE
ENSG00000070814	TCOF1	Pan-leukemia	coess_cluster	FALSE	751	0.0530805204860749	FALSE		FALSE
ENSG00000089154	GCN1	Pan-leukemia	coess_cluster	FALSE	752	0.053065803995601	FALSE		FALSE
ENSG00000196151	WDSUB1	Pan-leukemia	coess_cluster	FALSE	753	0.053002884968637	FALSE		FALSE
ENSG00000186635	ARAP1	Pan-leukemia	coess_cluster	FALSE	754	0.0529541300801091	FALSE		FALSE
ENSG00000167522	ANKRD11	Pan-leukemia	coess_cluster	FALSE	755	0.052937979473048	FALSE		FALSE
ENSG00000117133	RPF1	Pan-leukemia	coess_cluster	FALSE	756	0.0529364345525704	FALSE		FALSE
ENSG00000132549	VPS13B	Pan-leukemia	coess_cluster	FALSE	757	0.0529056411889057	FALSE		FALSE
ENSG00000004939	SLC4A1	Pan-leukemia	coess_cluster	FALSE	758	0.0528991320300143	FALSE		FALSE
ENSG00000108298	RPL19	Pan-leukemia	coess_cluster	FALSE	759	0.0528989195462442	FALSE		FALSE
ENSG00000196912	ANKRD36B	Pan-leukemia	coess_cluster	FALSE	760	0.052888206868185	FALSE		FALSE
ENSG00000100241	SBF1	Pan-leukemia	coess_cluster	FALSE	761	0.0528726122996317	FALSE		FALSE
ENSG00000174197	MGA	Pan-leukemia	coess_cluster	FALSE	762	0.0528414724076392	FALSE		TRUE	LoF
ENSG00000059804	SLC2A3	Pan-leukemia	coess_cluster	FALSE	763	0.0528375571874215	FALSE		FALSE
ENSG00000104365	IKBKB	Pan-leukemia	coess_cluster	TRUE	764	0.0528125568376423	TRUE	oncogene	TRUE	ambiguous
ENSG00000105223	PLD3	Pan-leukemia	coess_cluster	FALSE	765	0.052776523037236	FALSE		FALSE
ENSG00000125485	DDX31	Pan-leukemia	coess_cluster	FALSE	766	0.052770164375677	FALSE		FALSE
ENSG00000167615	LENG8	Pan-leukemia	coess_cluster	FALSE	767	0.0527595375475365	FALSE		FALSE
ENSG00000123329	ARHGAP9	Pan-leukemia	coess_cluster	FALSE	768	0.0527334910976724	FALSE		FALSE
ENSG00000188559	RALGAPA2	Pan-leukemia	coess_cluster	FALSE	769	0.0527160777586406	FALSE		FALSE
ENSG00000002586	CD99	Pan-leukemia	coess_cluster	FALSE	770	0.052702799378956	FALSE		FALSE
ENSG00000135776	ABCB10	Pan-leukemia	coess_cluster	FALSE	771	0.052700098343003	FALSE		FALSE
ENSG00000064763	FAR2	Pan-leukemia	coess_cluster	FALSE	772	0.0526668804632058	FALSE		FALSE
ENSG00000090857	PDPR	Pan-leukemia	coess_cluster	FALSE	773	0.0526445351972602	FALSE		TRUE	ambiguous
ENSG00000156976	EIF4A2	Pan-leukemia	coess_cluster	TRUE	774	0.0526284857321918	TRUE	fusion	FALSE
ENSG00000133884	DPF2	Pan-leukemia	coess_cluster	FALSE	775	0.0525866408633327	FALSE		FALSE
ENSG00000198198	SZT2	Pan-leukemia	coess_cluster	FALSE	776	0.052582748124287	FALSE		FALSE
ENSG00000167658	EEF2	Pan-leukemia	coess_cluster	FALSE	777	0.0525820915256078	FALSE		FALSE
ENSG00000101608	MYL12A	Pan-leukemia	coess_cluster	FALSE	778	0.0525774026956151	FALSE		FALSE
ENSG00000168298	H1-4	Pan-leukemia	coess_cluster	FALSE	779	0.0525618175835269	FALSE		FALSE
ENSG00000038358	EDC4	Pan-leukemia	coess_cluster	FALSE	780	0.0525457473947445	FALSE		FALSE
ENSG00000099991	CABIN1	Pan-leukemia	coess_cluster	FALSE	781	0.052489605744648	FALSE		FALSE
ENSG00000185624	P4HB	Pan-leukemia	coess_cluster	FALSE	782	0.0524205154091369	FALSE		FALSE
ENSG00000088930	XRN2	Pan-leukemia	coess_cluster	FALSE	783	0.0523626542558355	FALSE		FALSE
ENSG00000198589	LRBA	Pan-leukemia	coess_cluster	FALSE	784	0.0523564446084366	FALSE		FALSE
ENSG00000071564	TCF3	Pan-leukemia	coess_cluster	TRUE	785	0.0523242143720349	TRUE	oncogene, TSG, fusion	FALSE
ENSG00000141002	TCF25	Pan-leukemia	coess_cluster	FALSE	786	0.0522591362292154	FALSE		FALSE
ENSG00000087253	LPCAT2	Pan-leukemia	coess_cluster	FALSE	787	0.0522227346130585	FALSE		FALSE
ENSG00000073910	FRY	Pan-leukemia	coess_cluster	FALSE	788	0.0522157781732207	FALSE		FALSE
ENSG00000106052	TAX1BP1	Pan-leukemia	coess_cluster	FALSE	789	0.0521728499635883	FALSE		FALSE
ENSG00000135049	AGTPBP1	Pan-leukemia	coess_cluster	FALSE	790	0.0521266829658731	FALSE		FALSE
ENSG00000178035	IMPDH2	Pan-leukemia	coess_cluster	FALSE	791	0.0520817040342435	FALSE		FALSE
ENSG00000158373	H2BC5	Pan-leukemia	coess_cluster	FALSE	792	0.0520746647544259	FALSE		FALSE
ENSG00000120690	ELF1	Pan-leukemia	coess_cluster	FALSE	793	0.0520643272891416	FALSE		FALSE
ENSG00000105220	GPI	Pan-leukemia	coess_cluster	FALSE	794	0.0520436996131829	FALSE		FALSE
ENSG00000129675	ARHGEF6	Pan-leukemia	coess_cluster	FALSE	795	0.0519809453630379	FALSE		FALSE
ENSG00000144381	HSPD1	Pan-leukemia	coess_cluster	FALSE	796	0.0519278089909809	FALSE		FALSE
ENSG00000196196	HRCT1	Pan-leukemia	coess_cluster	FALSE	797	0.051878404743886	FALSE		FALSE
ENSG00000215021	PHB2	Pan-leukemia	coess_cluster	FALSE	798	0.0518342489993999	FALSE		FALSE
ENSG00000148700	ADD3	Pan-leukemia	coess_cluster	FALSE	799	0.0518263904742566	FALSE		FALSE
ENSG00000146067	FAM193B	Pan-leukemia	coess_cluster	FALSE	800	0.0518123178629288	FALSE		FALSE
ENSG00000126012	KDM5C	Pan-leukemia	coess_cluster	FALSE	801	0.0517730404170896	TRUE	TSG	TRUE	LoF
ENSG00000187091	PLCD1	Pan-leukemia	coess_cluster	FALSE	802	0.0517706435059044	FALSE		FALSE
ENSG00000168264	IRF2BP2	Pan-leukemia	coess_cluster	FALSE	803	0.0517558723146357	FALSE		FALSE
ENSG00000118985	ELL2	Pan-leukemia	coess_cluster	FALSE	804	0.0517408586375491	FALSE		FALSE
ENSG00000168439	STIP1	Pan-leukemia	coess_cluster	FALSE	805	0.0517284251594508	FALSE		FALSE
ENSG00000101336	HCK	Pan-leukemia	coess_cluster	FALSE	806	0.0516826870017088	FALSE		FALSE
ENSG00000180448	AC004151.1	Pan-leukemia	coess_cluster	FALSE	807	0.0516783040513077	FALSE		FALSE
ENSG00000184432	COPB2	Pan-leukemia	coess_cluster	FALSE	808	0.0516765483216261	FALSE		FALSE
ENSG00000133316	WDR74	Pan-leukemia	coess_cluster	FALSE	809	0.0516397208227618	FALSE		FALSE
ENSG00000042493	CAPG	Pan-leukemia	coess_cluster	FALSE	810	0.0516235683076837	FALSE		FALSE
ENSG00000198836	OPA1	Pan-leukemia	coess_cluster	FALSE	811	0.051608154352113	FALSE		FALSE
ENSG00000079246	XRCC5	Pan-leukemia	coess_cluster	FALSE	812	0.0515769934504182	FALSE		FALSE
ENSG00000123685	BATF3	Pan-leukemia	coess_cluster	FALSE	813	0.051576369163663	FALSE		FALSE
ENSG00000184014	DENND5A	Pan-leukemia	coess_cluster	FALSE	814	0.0515403492524329	FALSE		FALSE
ENSG00000133657	ATP13A3	Pan-leukemia	coess_cluster	FALSE	815	0.0515254233111466	FALSE		FALSE
ENSG00000125991	ERGIC3	Pan-leukemia	coess_cluster	FALSE	816	0.0515058432408981	FALSE		FALSE
ENSG00000116014	KISS1R	Pan-leukemia	coess_cluster	FALSE	817	0.0514938349044897	FALSE		FALSE
ENSG00000160218	TRAPPC10	Pan-leukemia	coess_cluster	FALSE	818	0.0514926545280538	FALSE		FALSE
ENSG00000136878	USP20	Pan-leukemia	coess_cluster	FALSE	819	0.0514155634916897	FALSE		FALSE
ENSG00000171824	EXOSC10	Pan-leukemia	coess_cluster	FALSE	820	0.0514130700915696	FALSE		FALSE
ENSG00000107263	RAPGEF1	Pan-leukemia	coess_cluster	FALSE	821	0.051393133461055	FALSE		FALSE
ENSG00000094841	UPRT	Pan-leukemia	coess_cluster	FALSE	822	0.0513482338528817	FALSE		FALSE
ENSG00000150093	ITGB1	Pan-leukemia	coess_cluster	FALSE	823	0.0513282112839367	FALSE		FALSE
ENSG00000035403	VCL	Pan-leukemia	coess_cluster	FALSE	824	0.051312481064281	FALSE		FALSE
ENSG00000008294	SPAG9	Pan-leukemia	coess_cluster	FALSE	825	0.0512599573260901	FALSE		FALSE
ENSG00000102007	PLP2	Pan-leukemia	coess_cluster	FALSE	826	0.0512589108502554	FALSE		FALSE
ENSG00000089157	RPLP0	Pan-leukemia	coess_cluster	FALSE	827	0.0512152639704366	FALSE		FALSE
ENSG00000159450	TCHH	Pan-leukemia	coess_cluster	FALSE	828	0.0511949740555895	FALSE		FALSE
ENSG00000136754	ABI1	Pan-leukemia	coess_cluster	TRUE	829	0.0511895780860583	TRUE	TSG, fusion	TRUE	ambiguous
ENSG00000145819	ARHGAP26	Pan-leukemia	coess_cluster	TRUE	830	0.0511879403261323	TRUE	TSG, fusion	FALSE
ENSG00000117335	CD46	Pan-leukemia	coess_cluster	FALSE	831	0.0511167498042716	FALSE		FALSE
ENSG00000164808	SPIDR	Pan-leukemia	coess_cluster	FALSE	832	0.0510898272623461	FALSE		FALSE
ENSG00000084234	APLP2	Pan-leukemia	coess_cluster	FALSE	833	0.0510836486692419	FALSE		FALSE
ENSG00000108061	SHOC2	Pan-leukemia	coess_cluster	FALSE	834	0.051036521874699	FALSE		FALSE
ENSG00000164062	APEH	Pan-leukemia	coess_cluster	FALSE	835	0.0510301772689818	FALSE		FALSE
ENSG00000145675	PIK3R1	Pan-leukemia	coess_cluster	FALSE	836	0.05097875496547	TRUE	TSG	TRUE	LoF
ENSG00000105486	LIG1	Pan-leukemia	coess_cluster	FALSE	837	0.0509662075235177	FALSE		FALSE
ENSG00000072110	ACTN1	Pan-leukemia	coess_cluster	FALSE	838	0.0509595066237681	FALSE		FALSE
ENSG00000119397	CNTRL	Pan-leukemia	coess_cluster	TRUE	839	0.0509229844328844	TRUE	fusion	FALSE
ENSG00000065978	YBX1	Pan-leukemia	coess_cluster	FALSE	840	0.0509219727479795	FALSE		FALSE
ENSG00000182871	COL18A1	Pan-leukemia	coess_cluster	FALSE	841	0.0509202727402186	FALSE		FALSE
ENSG00000138777	PPA2	Pan-leukemia	coess_cluster	FALSE	842	0.0508118653513196	FALSE		FALSE
ENSG00000197603	CPLANE1	Pan-leukemia	coess_cluster	FALSE	843	0.0507941299833133	FALSE		FALSE
ENSG00000116191	RALGPS2	Pan-leukemia	coess_cluster	FALSE	844	0.0507747554155037	FALSE		FALSE
ENSG00000157423	HYDIN	Pan-leukemia	coess_cluster	FALSE	845	0.0507626208313437	FALSE		FALSE
ENSG00000133063	CHIT1	Pan-leukemia	coess_cluster	FALSE	846	0.0506232478798916	FALSE		FALSE
ENSG00000164327	RICTOR	Pan-leukemia	coess_cluster	FALSE	847	0.0506133164821122	FALSE		FALSE
ENSG00000111885	MAN1A1	Pan-leukemia	coess_cluster	FALSE	848	0.0505757223160074	FALSE		FALSE
ENSG00000012779	ALOX5	Pan-leukemia	coess_cluster	FALSE	849	0.0505729629116546	FALSE		FALSE
ENSG00000100325	ASCC2	Pan-leukemia	coess_cluster	FALSE	850	0.0505200462985415	FALSE		FALSE
ENSG00000076513	ANKRD13A	Pan-leukemia	coess_cluster	FALSE	851	0.0504810578541046	FALSE		FALSE
ENSG00000103381	CPPED1	Pan-leukemia	coess_cluster	FALSE	852	0.0504708929200004	FALSE		FALSE
ENSG00000164548	TRA2A	Pan-leukemia	coess_cluster	FALSE	853	0.0504685469442241	FALSE		FALSE
ENSG00000156508	EEF1A1	Pan-leukemia	coess_cluster	FALSE	854	0.0504659028048232	FALSE		FALSE
ENSG00000103199	ZNF500	Pan-leukemia	coess_cluster	FALSE	855	0.0504470659125451	FALSE		FALSE
ENSG00000143774	GUK1	Pan-leukemia	coess_cluster	FALSE	856	0.0504465412589974	FALSE		FALSE
ENSG00000076662	ICAM3	Pan-leukemia	coess_cluster	FALSE	857	0.0504190645831109	FALSE		FALSE
ENSG00000110713	NUP98	Pan-leukemia	coess_cluster	TRUE	858	0.0504049702086693	TRUE	oncogene, fusion	FALSE
ENSG00000164506	STXBP5	Pan-leukemia	coess_cluster	FALSE	859	0.0503519590834784	FALSE		FALSE
ENSG00000094631	HDAC6	Pan-leukemia	coess_cluster	FALSE	860	0.0503211260634927	FALSE		FALSE
ENSG00000059573	ALDH18A1	Pan-leukemia	coess_cluster	FALSE	861	0.0503083796800251	FALSE		FALSE
ENSG00000204227	RING1	Pan-leukemia	coess_cluster	FALSE	862	0.0502752819330458	FALSE		FALSE
ENSG00000064932	SBNO2	Pan-leukemia	coess_cluster	FALSE	863	0.0502521281608158	FALSE		FALSE
ENSG00000064218	DMRT3	Pan-leukemia	coess_cluster	FALSE	864	0.0502406237301662	FALSE		FALSE
ENSG00000170832	USP32	Pan-leukemia	coess_cluster	FALSE	865	0.0502233105391749	FALSE		FALSE
ENSG00000168286	THAP11	Pan-leukemia	coess_cluster	FALSE	866	0.0502047260136942	FALSE		FALSE
ENSG00000100316	RPL3	Pan-leukemia	coess_cluster	FALSE	867	0.0501004466017393	FALSE		FALSE
ENSG00000155463	OXA1L	Pan-leukemia	coess_cluster	FALSE	868	0.0500920881119638	FALSE		FALSE
ENSG00000198839	ZNF277	Pan-leukemia	coess_cluster	FALSE	869	0.0500245752637876	FALSE		FALSE
ENSG00000174444	RPL4	Pan-leukemia	coess_cluster	FALSE	870	0.0500232200237536	FALSE		FALSE
ENSG00000122966	CIT	Pan-leukemia	coess_cluster	FALSE	871	0.049990592482925	FALSE		FALSE
ENSG00000103512	NOMO1	Pan-leukemia	coess_cluster	FALSE	872	0.0499789232140225	FALSE		FALSE
ENSG00000105397	TYK2	Pan-leukemia	coess_cluster	FALSE	873	0.0499729624618519	FALSE		FALSE
ENSG00000110497	AMBRA1	Pan-leukemia	coess_cluster	FALSE	874	0.0499598957463406	FALSE		FALSE
ENSG00000138592	USP8	Pan-leukemia	coess_cluster	FALSE	875	0.0499350944249577	TRUE	oncogene	TRUE	ambiguous
ENSG00000178982	EIF3K	Pan-leukemia	coess_cluster	FALSE	876	0.0499105118176699	FALSE		FALSE
ENSG00000100380	ST13	Pan-leukemia	coess_cluster	FALSE	877	0.0498701387432315	FALSE		FALSE
ENSG00000169994	MYO7B	Pan-leukemia	coess_cluster	FALSE	878	0.0498528392257271	FALSE		FALSE
ENSG00000108654	DDX5	Pan-leukemia	coess_cluster	FALSE	879	0.0498362807852399	TRUE	oncogene, fusion	FALSE
ENSG00000186470	BTN3A2	Pan-leukemia	coess_cluster	FALSE	880	0.0498340703766671	FALSE		FALSE
ENSG00000169621	APLF	Pan-leukemia	coess_cluster	FALSE	881	0.0498255610809851	FALSE		FALSE
ENSG00000183638	RP1L1	Pan-leukemia	coess_cluster	FALSE	882	0.0497975193999394	FALSE		FALSE
ENSG00000250361	GYPB	Pan-leukemia	coess_cluster	FALSE	883	0.0497816227030054	FALSE		FALSE
ENSG00000286185	AC242842.3	Pan-leukemia	coess_cluster	FALSE	884	0.0497387145628082	FALSE		FALSE
ENSG00000185787	MORF4L1	Pan-leukemia	coess_cluster	FALSE	885	0.0497335718959984	FALSE		FALSE
ENSG00000149269	PAK1	Pan-leukemia	coess_cluster	FALSE	886	0.0497286867981549	FALSE		FALSE
ENSG00000115165	CYTIP	Pan-leukemia	coess_cluster	FALSE	887	0.0497021369970623	FALSE		FALSE
ENSG00000123338	NCKAP1L	Pan-leukemia	coess_cluster	FALSE	888	0.0496098287425702	FALSE		FALSE
ENSG00000074800	ENO1	Pan-leukemia	coess_cluster	FALSE	889	0.0496021491795725	FALSE		FALSE
ENSG00000166747	AP1G1	Pan-leukemia	coess_cluster	FALSE	890	0.049591776429781	FALSE		FALSE
ENSG00000156587	UBE2L6	Pan-leukemia	coess_cluster	FALSE	891	0.0495574351808129	FALSE		FALSE
ENSG00000138496	PARP9	Pan-leukemia	coess_cluster	FALSE	892	0.0495446750895998	FALSE		FALSE
ENSG00000204256	BRD2	Pan-leukemia	coess_cluster	FALSE	893	0.0495358899164314	FALSE		FALSE
ENSG00000076928	ARHGEF1	Pan-leukemia	coess_cluster	FALSE	894	0.0495300498685602	FALSE		FALSE
ENSG00000147140	NONO	Pan-leukemia	coess_cluster	FALSE	895	0.0495024722240454	TRUE	fusion	TRUE	LoF
ENSG00000182179	UBA7	Pan-leukemia	coess_cluster	FALSE	896	0.0494958530901844	FALSE		FALSE
ENSG00000105610	KLF1	Pan-leukemia	coess_cluster	FALSE	897	0.0494645247004437	FALSE		FALSE
ENSG00000163393	SLC22A15	Pan-leukemia	coess_cluster	FALSE	898	0.049451691036694	FALSE		FALSE
ENSG00000163527	STT3B	Pan-leukemia	coess_cluster	FALSE	899	0.0494291435931716	FALSE		FALSE
ENSG00000100393	EP300	Pan-leukemia	coess_cluster	TRUE	900	0.0494277739146525	TRUE	TSG, fusion	TRUE	LoF
ENSG00000131473	ACLY	Pan-leukemia	coess_cluster	FALSE	901	0.0494151948569662	FALSE		FALSE
ENSG00000154265	ABCA5	Pan-leukemia	coess_cluster	FALSE	902	0.0494109435059661	FALSE		FALSE
ENSG00000100731	PCNX1	Pan-leukemia	coess_cluster	FALSE	903	0.0493476657183034	FALSE		FALSE
ENSG00000115241	PPM1G	Pan-leukemia	coess_cluster	FALSE	904	0.0493256092285309	FALSE		FALSE
ENSG00000196504	PRPF40A	Pan-leukemia	coess_cluster	FALSE	905	0.0492475932697232	FALSE		FALSE
ENSG00000205097	FRG2	Pan-leukemia	coess_cluster	FALSE	906	0.0492343279261372	FALSE		FALSE
ENSG00000182446	NPLOC4	Pan-leukemia	coess_cluster	FALSE	907	0.0492312066958384	FALSE		FALSE
ENSG00000113569	NUP155	Pan-leukemia	coess_cluster	FALSE	908	0.0492190878039679	FALSE		FALSE
ENSG00000180257	ZNF816	Pan-leukemia	coess_cluster	FALSE	909	0.0492126990381474	FALSE		FALSE
ENSG00000163961	RNF168	Pan-leukemia	coess_cluster	FALSE	910	0.0492005605938161	FALSE		FALSE
ENSG00000205250	E2F4	Pan-leukemia	coess_cluster	FALSE	911	0.0491906145377913	FALSE		FALSE
ENSG00000179051	RCC2	Pan-leukemia	coess_cluster	FALSE	912	0.04916485376051	FALSE		FALSE
ENSG00000204952	FBXO47	Pan-leukemia	coess_cluster	FALSE	913	0.0491384718527403	FALSE		FALSE
ENSG00000099797	TECR	Pan-leukemia	coess_cluster	FALSE	914	0.0491300956651783	FALSE		FALSE
ENSG00000162613	FUBP1	Pan-leukemia	coess_cluster	FALSE	915	0.0491149177593599	TRUE	oncogene	TRUE	LoF
ENSG00000161638	ITGA5	Pan-leukemia	coess_cluster	FALSE	916	0.0490688254360085	FALSE		FALSE
ENSG00000100280	AP1B1	Pan-leukemia	coess_cluster	FALSE	917	0.049066885378919	FALSE		FALSE
ENSG00000139437	TCHP	Pan-leukemia	coess_cluster	FALSE	918	0.0490171124345089	FALSE		FALSE
ENSG00000169877	AHSP	Pan-leukemia	coess_cluster	FALSE	919	0.0489783877136121	FALSE		FALSE
ENSG00000026103	FAS	Pan-leukemia	coess_cluster	TRUE	920	0.0489776032190896	TRUE	TSG	TRUE	LoF
ENSG00000024048	UBR2	Pan-leukemia	coess_cluster	FALSE	921	0.0489306197846228	FALSE		FALSE
ENSG00000197857	ZNF44	Pan-leukemia	coess_cluster	FALSE	922	0.0489305569537021	FALSE		FALSE
ENSG00000066336	SPI1	Pan-leukemia	coess_cluster	FALSE	923	0.0489070143064847	FALSE		FALSE
ENSG00000162434	JAK1	Pan-leukemia	coess_cluster	TRUE	924	0.0489003026724593	TRUE	oncogene, TSG	TRUE	ambiguous
ENSG00000196235	SUPT5H	Pan-leukemia	coess_cluster	FALSE	925	0.0488869801967184	FALSE		FALSE
ENSG00000080839	RBL1	Pan-leukemia	coess_cluster	FALSE	926	0.0488736370535581	FALSE		FALSE
ENSG00000165629	ATP5F1C	Pan-leukemia	coess_cluster	FALSE	927	0.0488088562467096	FALSE		FALSE
ENSG00000163399	ATP1A1	Pan-leukemia	coess_cluster	FALSE	928	0.0487719898001323	TRUE	oncogene, TSG	FALSE
ENSG00000198336	MYL4	Pan-leukemia	coess_cluster	FALSE	929	0.0487650185794032	FALSE		FALSE
ENSG00000100129	EIF3L	Pan-leukemia	coess_cluster	FALSE	930	0.0487232895664989	FALSE		FALSE
ENSG00000136286	MYO1G	Pan-leukemia	coess_cluster	FALSE	931	0.0486994358389215	FALSE		FALSE
ENSG00000149516	MS4A3	Pan-leukemia	coess_cluster	FALSE	932	0.0485988266837387	FALSE		FALSE
ENSG00000063015	SEZ6	Pan-leukemia	coess_cluster	FALSE	933	0.0485987190066342	FALSE		FALSE
ENSG00000126457	PRMT1	Pan-leukemia	coess_cluster	FALSE	934	0.0485726574601527	FALSE		FALSE
ENSG00000278053	DDX52	Pan-leukemia	coess_cluster	FALSE	935	0.0485282646679258	FALSE		FALSE
ENSG00000196684	HSH2D	Pan-leukemia	coess_cluster	FALSE	936	0.0484666870511502	FALSE		FALSE
ENSG00000103544	VPS35L	Pan-leukemia	coess_cluster	FALSE	937	0.0484559101637217	FALSE		FALSE
ENSG00000116273	PHF13	Pan-leukemia	coess_cluster	FALSE	938	0.0484510635663675	FALSE		FALSE
ENSG00000071205	ARHGAP10	Pan-leukemia	coess_cluster	FALSE	939	0.0484483531204108	FALSE		FALSE
ENSG00000120733	KDM3B	Pan-leukemia	coess_cluster	FALSE	940	0.0484110787382479	FALSE		TRUE	ambiguous
ENSG00000162231	NXF1	Pan-leukemia	coess_cluster	FALSE	941	0.048399087142059	FALSE		TRUE	Act
ENSG00000113318	MSH3	Pan-leukemia	coess_cluster	FALSE	942	0.0483961282778023	FALSE		FALSE
ENSG00000144674	GOLGA4	Pan-leukemia	coess_cluster	FALSE	943	0.0483878427019968	FALSE		FALSE
ENSG00000074054	CLASP1	Pan-leukemia	coess_cluster	FALSE	944	0.0483694555050919	FALSE		FALSE
ENSG00000166946	CCNDBP1	Pan-leukemia	coess_cluster	FALSE	945	0.0483559235384152	FALSE		FALSE
ENSG00000124406	ATP8A1	Pan-leukemia	coess_cluster	FALSE	946	0.0483080114378393	FALSE		FALSE
ENSG00000108510	MED13	Pan-leukemia	coess_cluster	FALSE	947	0.0482358100811383	FALSE		FALSE
ENSG00000145901	TNIP1	Pan-leukemia	coess_cluster	FALSE	948	0.0482326254818053	FALSE		FALSE
ENSG00000186716	BCR	Pan-leukemia	coess_cluster	TRUE	949	0.0482163389927252	TRUE	fusion	TRUE	Act
ENSG00000143164	DCAF6	Pan-leukemia	coess_cluster	FALSE	950	0.0481993819306927	FALSE		FALSE
ENSG00000206560	ANKRD28	Pan-leukemia	coess_cluster	FALSE	951	0.04818603352819	FALSE		FALSE
ENSG00000141968	VAV1	Pan-leukemia	coess_cluster	TRUE	952	0.0481642113398875	TRUE	fusion	TRUE	Act
ENSG00000147604	RPL7	Pan-leukemia	coess_cluster	FALSE	953	0.0481388737506472	FALSE		FALSE
ENSG00000163781	TOPBP1	Pan-leukemia	coess_cluster	FALSE	954	0.048128477564496	FALSE		FALSE
ENSG00000070756	PABPC1	Pan-leukemia	coess_cluster	FALSE	955	0.0481220592659522	TRUE	oncogene, TSG	TRUE	ambiguous
ENSG00000116560	SFPQ	Pan-leukemia	coess_cluster	FALSE	956	0.0480827548568458	TRUE	TSG, fusion	FALSE
ENSG00000036257	CUL3	Pan-leukemia	coess_cluster	FALSE	957	0.0480494063672576	TRUE	TSG	TRUE	LoF
ENSG00000113597	TRAPPC13	Pan-leukemia	coess_cluster	FALSE	958	0.0480405927015157	FALSE		FALSE
ENSG00000105939	ZC3HAV1	Pan-leukemia	coess_cluster	FALSE	959	0.0479731521013287	FALSE		FALSE
ENSG00000066379	ZNRD1	Pan-leukemia	coess_cluster	FALSE	960	0.0479044276960716	FALSE		FALSE
ENSG00000023228	NDUFS1	Pan-leukemia	coess_cluster	FALSE	961	0.0478845173873362	FALSE		FALSE
ENSG00000111679	PTPN6	Pan-leukemia	coess_cluster	TRUE	962	0.0478560692380021	TRUE	TSG	TRUE	LoF
ENSG00000163875	MEAF6	Pan-leukemia	coess_cluster	FALSE	963	0.0478274953286594	FALSE		FALSE
ENSG00000231389	HLA-DPA1	Pan-leukemia	coess_cluster	FALSE	964	0.047778949446498	FALSE		FALSE
ENSG00000196735	HLA-DQA1	Pan-leukemia	coess_cluster	FALSE	965	0.0477460128499918	FALSE		FALSE
ENSG00000149476	TKFC	Pan-leukemia	coess_cluster	FALSE	966	0.0477342092057743	FALSE		FALSE
ENSG00000145495	MARCHF6	Pan-leukemia	coess_cluster	FALSE	967	0.047723177101481	FALSE		FALSE
ENSG00000186469	GNG2	Pan-leukemia	coess_cluster	FALSE	968	0.0477067861157652	FALSE		FALSE
ENSG00000078618	NRDC	Pan-leukemia	coess_cluster	FALSE	969	0.0477047302326391	FALSE		FALSE
ENSG00000065154	OAT	Pan-leukemia	coess_cluster	FALSE	970	0.0476987277559402	FALSE		FALSE
ENSG00000135506	OS9	Pan-leukemia	coess_cluster	FALSE	971	0.0476977376059046	FALSE		FALSE
ENSG00000100714	MTHFD1	Pan-leukemia	coess_cluster	FALSE	972	0.0476621590650949	FALSE		FALSE
ENSG00000160710	ADAR	Pan-leukemia	coess_cluster	FALSE	973	0.0476442973361453	FALSE		FALSE
ENSG00000113269	RNF130	Pan-leukemia	coess_cluster	FALSE	974	0.04763629816028	FALSE		FALSE
ENSG00000183856	IQGAP3	Pan-leukemia	coess_cluster	FALSE	975	0.04762466669602	FALSE		FALSE
ENSG00000070010	UFD1	Pan-leukemia	coess_cluster	FALSE	976	0.0475989975918717	FALSE		FALSE
ENSG00000112282	MED23	Pan-leukemia	coess_cluster	FALSE	977	0.0475846802126689	FALSE		FALSE
ENSG00000086015	MAST2	Pan-leukemia	coess_cluster	FALSE	978	0.0475444013651605	FALSE		FALSE
ENSG00000111880	RNGTT	Pan-leukemia	coess_cluster	FALSE	979	0.0475253201322567	FALSE		FALSE
ENSG00000175054	ATR	Pan-leukemia	coess_cluster	TRUE	980	0.0475105162708984	TRUE	TSG	TRUE	LoF
ENSG00000177663	IL17RA	Pan-leukemia	coess_cluster	FALSE	981	0.0475057314332687	FALSE		FALSE
ENSG00000136068	FLNB	Pan-leukemia	coess_cluster	FALSE	982	0.0474745199031301	FALSE		FALSE
ENSG00000130402	ACTN4	Pan-leukemia	coess_cluster	FALSE	983	0.0474731605616579	FALSE		FALSE
ENSG00000075413	MARK3	Pan-leukemia	coess_cluster	FALSE	984	0.047451142198437	FALSE		FALSE
ENSG00000106868	SUSD1	Pan-leukemia	coess_cluster	FALSE	985	0.0473919725854169	FALSE		FALSE
ENSG00000164821	DEFA4	Pan-leukemia	coess_cluster	FALSE	986	0.0473590664828645	FALSE		FALSE
ENSG00000080824	HSP90AA1	Pan-leukemia	coess_cluster	TRUE	987	0.0473361884624268	TRUE	fusion	TRUE	Act
ENSG00000110321	EIF4G2	Pan-leukemia	coess_cluster	FALSE	988	0.0473324738052337	FALSE		FALSE
ENSG00000093167	LRRFIP2	Pan-leukemia	coess_cluster	FALSE	989	0.0473313055926088	FALSE		FALSE
ENSG00000076944	STXBP2	Pan-leukemia	coess_cluster	FALSE	990	0.0473187046560666	FALSE		FALSE
ENSG00000119139	TJP2	Pan-leukemia	coess_cluster	FALSE	991	0.0473121390720521	FALSE		FALSE
ENSG00000181781	ODF3L2	Pan-leukemia	coess_cluster	FALSE	992	0.0472793040421386	FALSE		FALSE
ENSG00000176225	RTTN	Pan-leukemia	coess_cluster	FALSE	993	0.0472650491832351	FALSE		FALSE
ENSG00000185158	LRRC37B	Pan-leukemia	coess_cluster	FALSE	994	0.0472641575231965	FALSE		FALSE
ENSG00000109606	DHX15	Pan-leukemia	coess_cluster	FALSE	995	0.0472281132518363	FALSE		FALSE
ENSG00000137776	SLTM	Pan-leukemia	coess_cluster	FALSE	996	0.0471791655698395	FALSE		FALSE
ENSG00000168071	CCDC88B	Pan-leukemia	coess_cluster	FALSE	997	0.0471596144501632	FALSE		FALSE
ENSG00000115232	ITGA4	Pan-leukemia	coess_cluster	FALSE	998	0.0471560060092329	FALSE		FALSE
ENSG00000198848	CES1	Pan-leukemia	coess_cluster	FALSE	999	0.0471264691723649	FALSE		FALSE
ENSG00000182149	IST1	Pan-leukemia	coess_cluster	FALSE	1000	0.0471090851376274	FALSE		FALSE
ENSG00000196961	AP2A1	Pan-leukemia	coess_cluster	FALSE	1001	0.0471037495541961	FALSE		FALSE
ENSG00000164253	WDR41	Pan-leukemia	coess_cluster	FALSE	1002	0.0470653078829579	FALSE		FALSE
ENSG00000135046	ANXA1	Pan-leukemia	coess_cluster	FALSE	1003	0.0470601942699467	FALSE		FALSE
ENSG00000116701	NCF2	Pan-leukemia	coess_cluster	FALSE	1004	0.0470457548714845	FALSE		FALSE
ENSG00000152795	HNRNPDL	Pan-leukemia	coess_cluster	FALSE	1005	0.0470426203253309	FALSE		FALSE
ENSG00000169679	BUB1	Pan-leukemia	coess_cluster	FALSE	1006	0.0470344162348187	FALSE		FALSE
ENSG00000183426	NPIPA1	Pan-leukemia	coess_cluster	FALSE	1007	0.0469987444075666	FALSE		FALSE
ENSG00000163374	YY1AP1	Pan-leukemia	coess_cluster	FALSE	1008	0.0469823481441245	FALSE		FALSE
ENSG00000111144	LTA4H	Pan-leukemia	coess_cluster	FALSE	1009	0.0469618252624785	FALSE		FALSE
ENSG00000145335	SNCA	Pan-leukemia	coess_cluster	FALSE	1010	0.0469354301412359	FALSE		FALSE
ENSG00000148303	RPL7A	Pan-leukemia	coess_cluster	FALSE	1011	0.046916588641545	FALSE		FALSE
ENSG00000139684	ESD	Pan-leukemia	coess_cluster	FALSE	1012	0.0469029704575861	FALSE		FALSE
ENSG00000167526	RPL13	Pan-leukemia	coess_cluster	FALSE	1013	0.0469025883849801	FALSE		FALSE
ENSG00000125354	SEPTIN6	Pan-leukemia	coess_cluster	TRUE	1014	0.0468888677274174	TRUE	fusion	FALSE
ENSG00000137337	MDC1	Pan-leukemia	coess_cluster	FALSE	1015	0.0468884614799611	FALSE		FALSE
ENSG00000180817	PPA1	Pan-leukemia	coess_cluster	FALSE	1016	0.0468780390343806	FALSE		FALSE
ENSG00000109971	HSPA8	Pan-leukemia	coess_cluster	FALSE	1017	0.0468470103968904	FALSE		FALSE
ENSG00000040933	INPP4A	Pan-leukemia	coess_cluster	FALSE	1018	0.0468341275487302	FALSE		FALSE
ENSG00000204592	HLA-E	Pan-leukemia	coess_cluster	FALSE	1019	0.0467883875413594	FALSE		FALSE
ENSG00000124496	TRERF1	Pan-leukemia	coess_cluster	FALSE	1020	0.0467642466316812	FALSE		FALSE
ENSG00000151726	ACSL1	Pan-leukemia	coess_cluster	FALSE	1021	0.0467394358506308	FALSE		FALSE
ENSG00000044115	CTNNA1	Pan-leukemia	coess_cluster	TRUE	1022	0.0467289134623862	TRUE	TSG, fusion	FALSE
ENSG00000130175	PRKCSH	Pan-leukemia	coess_cluster	FALSE	1023	0.0467139140611647	FALSE		FALSE
ENSG00000058272	PPP1R12A	Pan-leukemia	coess_cluster	FALSE	1024	0.0467117339184422	FALSE		FALSE
ENSG00000204936	CD177	Pan-leukemia	coess_cluster	FALSE	1025	0.0466914022577587	FALSE		FALSE
ENSG00000198793	MTOR	Pan-leukemia	coess_cluster	FALSE	1026	0.046678860138423	TRUE	oncogene	TRUE	Act
ENSG00000160305	DIP2A	Pan-leukemia	coess_cluster	FALSE	1027	0.0466760627010323	FALSE		FALSE
ENSG00000102763	VWA8	Pan-leukemia	coess_cluster	FALSE	1028	0.0466632085560045	FALSE		FALSE
ENSG00000182568	SATB1	Pan-leukemia	coess_cluster	FALSE	1029	0.0466525952836269	FALSE		TRUE	Act
ENSG00000064313	TAF2	Pan-leukemia	coess_cluster	FALSE	1030	0.0466501179168453	FALSE		FALSE
ENSG00000134825	TMEM258	Pan-leukemia	coess_cluster	FALSE	1031	0.046648580112806	FALSE		FALSE
ENSG00000125089	SH3TC1	Pan-leukemia	coess_cluster	FALSE	1032	0.0466471474260726	FALSE		FALSE
ENSG00000228716	DHFR	Pan-leukemia	coess_cluster	FALSE	1033	0.0466250564861034	FALSE		FALSE
ENSG00000143149	ALDH9A1	Pan-leukemia	coess_cluster	FALSE	1034	0.046611753495132	FALSE		FALSE
ENSG00000117118	SDHB	Pan-leukemia	coess_cluster	FALSE	1035	0.0465792133581566	TRUE	TSG	FALSE
ENSG00000179889	PDXDC1	Pan-leukemia	coess_cluster	FALSE	1036	0.0465693924633253	FALSE		FALSE
ENSG00000197561	ELANE	Pan-leukemia	coess_cluster	FALSE	1037	0.0465670594388577	FALSE		FALSE
ENSG00000147813	NAPRT	Pan-leukemia	coess_cluster	FALSE	1038	0.0465562035457989	FALSE		FALSE
ENSG00000165392	WRN	Pan-leukemia	coess_cluster	TRUE	1039	0.0465292288091036	TRUE	TSG	TRUE	LoF
ENSG00000077150	NFKB2	Pan-leukemia	coess_cluster	TRUE	1040	0.0465274308462156	TRUE	oncogene, TSG, fusion	TRUE	ambiguous
ENSG00000170525	PFKFB3	Pan-leukemia	coess_cluster	FALSE	1041	0.0465266270520723	FALSE		FALSE
ENSG00000112303	VNN2	Pan-leukemia	coess_cluster	FALSE	1042	0.0464793671668939	FALSE		FALSE
ENSG00000198265	HELZ	Pan-leukemia	coess_cluster	FALSE	1043	0.0464636220918286	FALSE		FALSE
ENSG00000198408	OGA	Pan-leukemia	coess_cluster	FALSE	1044	0.0464598316408525	FALSE		FALSE
ENSG00000104093	DMXL2	Pan-leukemia	coess_cluster	FALSE	1045	0.0464385779958684	FALSE		FALSE
ENSG00000114491	UMPS	Pan-leukemia	coess_cluster	FALSE	1046	0.0464310442360692	FALSE		FALSE
ENSG00000181090	EHMT1	Pan-leukemia	coess_cluster	FALSE	1047	0.0464266635794238	FALSE		FALSE
ENSG00000075711	DLG1	Pan-leukemia	coess_cluster	FALSE	1048	0.0464108343824969	FALSE		FALSE
ENSG00000198160	MIER1	Pan-leukemia	coess_cluster	FALSE	1049	0.0463870479542003	FALSE		FALSE
ENSG00000076641	PAG1	Pan-leukemia	coess_cluster	FALSE	1050	0.0463683284866821	FALSE		FALSE
ENSG00000205277	MUC12	Pan-leukemia	coess_cluster	FALSE	1051	0.046334427938701	FALSE		FALSE
ENSG00000132153	DHX30	Pan-leukemia	coess_cluster	FALSE	1052	0.046333594002655	FALSE		FALSE
ENSG00000091039	OSBPL8	Pan-leukemia	coess_cluster	FALSE	1053	0.0463034506086762	FALSE		FALSE
ENSG00000085760	MTIF2	Pan-leukemia	coess_cluster	FALSE	1054	0.0462920235900911	FALSE		FALSE
ENSG00000117859	OSBPL9	Pan-leukemia	coess_cluster	FALSE	1055	0.046289383920924	FALSE		FALSE
ENSG00000171195	MUC7	Pan-leukemia	coess_cluster	FALSE	1056	0.0462761799833046	FALSE		FALSE
ENSG00000196878	LAMB3	Pan-leukemia	coess_cluster	FALSE	1057	0.0462448676141794	FALSE		FALSE
ENSG00000115129	TP53I3	Pan-leukemia	coess_cluster	FALSE	1058	0.0462035138997256	FALSE		FALSE
ENSG00000099949	LZTR1	Pan-leukemia	coess_cluster	FALSE	1059	0.0461720905591611	TRUE	TSG	TRUE	LoF
ENSG00000169629	RGPD8	Pan-leukemia	coess_cluster	FALSE	1060	0.0461384848946463	FALSE		FALSE
ENSG00000111913	RIPOR2	Pan-leukemia	coess_cluster	FALSE	1061	0.046131084027905	FALSE		FALSE
ENSG00000184203	PPP1R2	Pan-leukemia	coess_cluster	FALSE	1062	0.0461014074932987	FALSE		FALSE
ENSG00000197746	PSAP	Pan-leukemia	coess_cluster	FALSE	1063	0.0460815148665855	FALSE		FALSE
ENSG00000196503	ARL9	Pan-leukemia	coess_cluster	FALSE	1064	0.0460247430495876	FALSE		FALSE
ENSG00000141748	ARL5C	Pan-leukemia	coess_cluster	FALSE	1065	0.0460143317835937	FALSE		FALSE
ENSG00000135837	CEP350	Pan-leukemia	coess_cluster	FALSE	1066	0.0459790140975244	FALSE		FALSE
ENSG00000049323	LTBP1	Pan-leukemia	coess_cluster	FALSE	1067	0.0459782256254039	FALSE		FALSE
ENSG00000168297	PXK	Pan-leukemia	coess_cluster	FALSE	1068	0.0459719213904306	FALSE		FALSE
ENSG00000136250	AOAH	Pan-leukemia	coess_cluster	FALSE	1069	0.0459660911860992	FALSE		FALSE
ENSG00000125356	NDUFA1	Pan-leukemia	coess_cluster	FALSE	1070	0.0459516943986735	FALSE		FALSE
ENSG00000203747	FCGR3A	Pan-leukemia	coess_cluster	FALSE	1071	0.0459329340964437	FALSE		FALSE
ENSG00000158941	CCAR2	Pan-leukemia	coess_cluster	FALSE	1072	0.0459298215253527	FALSE		FALSE
ENSG00000112249	ASCC3	Pan-leukemia	coess_cluster	FALSE	1073	0.0459234323604772	FALSE		FALSE
ENSG00000118181	RPS25	Pan-leukemia	coess_cluster	FALSE	1074	0.0459217399093933	FALSE		FALSE
ENSG00000163207	IVL	Pan-leukemia	coess_cluster	FALSE	1075	0.045871757429422	FALSE		FALSE
ENSG00000182621	PLCB1	Pan-leukemia	coess_cluster	FALSE	1076	0.0458654929990208	FALSE		FALSE
ENSG00000140678	ITGAX	Pan-leukemia	coess_cluster	FALSE	1077	0.0458627640332725	FALSE		FALSE
ENSG00000110934	BIN2	Pan-leukemia	coess_cluster	FALSE	1078	0.0458528362350804	FALSE		FALSE
ENSG00000147162	OGT	Pan-leukemia	coess_cluster	FALSE	1079	0.0458331123074335	FALSE		FALSE
ENSG00000138448	ITGAV	Pan-leukemia	coess_cluster	FALSE	1080	0.0458311098964529	TRUE		FALSE
ENSG00000188352	FOCAD	Pan-leukemia	coess_cluster	FALSE	1081	0.0458005623199948	FALSE		FALSE
ENSG00000100109	TFIP11	Pan-leukemia	coess_cluster	FALSE	1082	0.0457751096578399	FALSE		FALSE
ENSG00000130844	ZNF331	Pan-leukemia	coess_cluster	FALSE	1083	0.0457264646030099	TRUE	TSG, fusion	FALSE
ENSG00000184588	PDE4B	Pan-leukemia	coess_cluster	FALSE	1084	0.0457133682810618	FALSE		FALSE
ENSG00000105186	ANKRD27	Pan-leukemia	coess_cluster	FALSE	1085	0.045693988702718	FALSE		FALSE
ENSG00000170322	NFRKB	Pan-leukemia	coess_cluster	FALSE	1086	0.0456413364516071	FALSE		FALSE
ENSG00000130340	SNX9	Pan-leukemia	coess_cluster	FALSE	1087	0.0456289249056924	FALSE		FALSE
ENSG00000087086	FTL	Pan-leukemia	coess_cluster	FALSE	1088	0.0456193703030918	FALSE		FALSE
ENSG00000173473	SMARCC1	Pan-leukemia	coess_cluster	FALSE	1089	0.0456160976117345	FALSE		FALSE
ENSG00000068724	TTC7A	Pan-leukemia	coess_cluster	FALSE	1090	0.0456044664240215	FALSE		FALSE
ENSG00000159140	SON	Pan-leukemia	coess_cluster	FALSE	1091	0.0455981654886137	FALSE		FALSE
ENSG00000130382	MLLT1	Pan-leukemia	coess_cluster	TRUE	1092	0.0455791408297539	TRUE	fusion	TRUE	Act
ENSG00000023191	RNH1	Pan-leukemia	coess_cluster	FALSE	1093	0.0455790853310566	FALSE		FALSE
ENSG00000188976	NOC2L	Pan-leukemia	coess_cluster	FALSE	1094	0.045565732256598	FALSE		FALSE
ENSG00000162607	USP1	Pan-leukemia	coess_cluster	FALSE	1095	0.0455353845386746	FALSE		FALSE
ENSG00000136930	PSMB7	Pan-leukemia	coess_cluster	FALSE	1096	0.0455223467683736	FALSE		FALSE
ENSG00000048052	HDAC9	Pan-leukemia	coess_cluster	FALSE	1097	0.0455108031820034	FALSE		FALSE
ENSG00000166164	BRD7	Pan-leukemia	coess_cluster	FALSE	1098	0.0454914695784846	FALSE		TRUE	LoF
ENSG00000140740	UQCRC2	Pan-leukemia	coess_cluster	FALSE	1099	0.0454481978389446	FALSE		FALSE
ENSG00000162909	CAPN2	Pan-leukemia	coess_cluster	FALSE	1100	0.0454383068030394	FALSE		FALSE
ENSG00000090686	USP48	Pan-leukemia	coess_cluster	FALSE	1101	0.0454297681511964	FALSE		FALSE
ENSG00000175455	CCDC14	Pan-leukemia	coess_cluster	FALSE	1102	0.0453961017381968	FALSE		FALSE
ENSG00000112062	MAPK14	Pan-leukemia	coess_cluster	FALSE	1103	0.045390530254999	FALSE		FALSE
ENSG00000006744	ELAC2	Pan-leukemia	coess_cluster	FALSE	1104	0.0453805121533804	FALSE		FALSE
ENSG00000153207	AHCTF1	Pan-leukemia	coess_cluster	FALSE	1105	0.0453443031984879	FALSE		FALSE
ENSG00000137462	TLR2	Pan-leukemia	coess_cluster	TRUE	1106	0.0453423604349266	FALSE		FALSE
ENSG00000166598	HSP90B1	Pan-leukemia	coess_cluster	FALSE	1107	0.0452938906585938	FALSE		FALSE
ENSG00000032219	ARID4A	Pan-leukemia	coess_cluster	FALSE	1108	0.0452346191659975	FALSE		FALSE
ENSG00000198911	SREBF2	Pan-leukemia	coess_cluster	FALSE	1109	0.045219442628988	FALSE		FALSE
ENSG00000197111	PCBP2	Pan-leukemia	coess_cluster	FALSE	1110	0.0451682550784247	FALSE		FALSE
ENSG00000248333	CDK11B	Pan-leukemia	coess_cluster	FALSE	1111	0.0451563411225532	FALSE		FALSE
ENSG00000134444	RELCH	Pan-leukemia	coess_cluster	FALSE	1112	0.0451465526430575	FALSE		FALSE
ENSG00000064607	SUGP2	Pan-leukemia	coess_cluster	FALSE	1113	0.0451236025090665	FALSE		FALSE
ENSG00000067057	PFKP	Pan-leukemia	coess_cluster	FALSE	1114	0.0451200488955531	FALSE		FALSE
ENSG00000013306	SLC25A39	Pan-leukemia	coess_cluster	FALSE	1115	0.0451177397111504	FALSE		FALSE
ENSG00000065413	ANKRD44	Pan-leukemia	coess_cluster	FALSE	1116	0.0451052664486967	FALSE		FALSE
ENSG00000130723	PRRC2B	Pan-leukemia	coess_cluster	FALSE	1117	0.0450963243946792	FALSE		FALSE
ENSG00000115738	ID2	Pan-leukemia	coess_cluster	FALSE	1118	0.0450883487937872	FALSE		FALSE
ENSG00000174125	TLR1	Pan-leukemia	coess_cluster	FALSE	1119	0.0450525082865859	FALSE		FALSE
ENSG00000099875	MKNK2	Pan-leukemia	coess_cluster	FALSE	1120	0.0450400710203171	FALSE		FALSE
ENSG00000151292	CSNK1G3	Pan-leukemia	coess_cluster	FALSE	1121	0.0450037639978908	FALSE		FALSE
ENSG00000184922	FMNL1	Pan-leukemia	coess_cluster	FALSE	1122	0.0449747902474066	FALSE		FALSE
ENSG00000108848	LUC7L3	Pan-leukemia	coess_cluster	FALSE	1123	0.0449742484314142	FALSE		FALSE
ENSG00000168961	LGALS9	Pan-leukemia	coess_cluster	FALSE	1124	0.0449590381502328	FALSE		FALSE
ENSG00000138834	MAPK8IP3	Pan-leukemia	coess_cluster	FALSE	1125	0.0449483147149052	FALSE		FALSE
ENSG00000154258	ABCA9	Pan-leukemia	coess_cluster	FALSE	1126	0.0449355449297243	FALSE		FALSE
ENSG00000178950	GAK	Pan-leukemia	coess_cluster	FALSE	1127	0.0449296473488399	FALSE		FALSE
ENSG00000204525	HLA-C	Pan-leukemia	coess_cluster	FALSE	1128	0.0449081378610916	FALSE		FALSE
ENSG00000180353	HCLS1	Pan-leukemia	coess_cluster	FALSE	1129	0.0448617467570695	FALSE		FALSE
ENSG00000102760	RGCC	Pan-leukemia	coess_cluster	FALSE	1130	0.0448560420417213	FALSE		FALSE
ENSG00000172932	ANKRD13D	Pan-leukemia	coess_cluster	FALSE	1131	0.0448543757942504	FALSE		FALSE
ENSG00000101265	RASSF2	Pan-leukemia	coess_cluster	FALSE	1132	0.0448170808318016	FALSE		FALSE
ENSG00000113013	HSPA9	Pan-leukemia	coess_cluster	FALSE	1133	0.0448097071464036	FALSE		FALSE
ENSG00000176978	DPP7	Pan-leukemia	coess_cluster	FALSE	1134	0.0447949461918601	FALSE		FALSE
ENSG00000123143	PKN1	Pan-leukemia	coess_cluster	FALSE	1135	0.0447699590121681	FALSE		FALSE
ENSG00000147010	SH3KBP1	Pan-leukemia	coess_cluster	FALSE	1136	0.0447682577905859	FALSE		FALSE
ENSG00000136717	BIN1	Pan-leukemia	coess_cluster	FALSE	1137	0.044733655406989	FALSE		FALSE
ENSG00000075420	FNDC3B	Pan-leukemia	coess_cluster	FALSE	1138	0.0447289446263415	FALSE		FALSE
ENSG00000159131	GART	Pan-leukemia	coess_cluster	FALSE	1139	0.0447116065202061	FALSE		FALSE
ENSG00000123130	ACOT9	Pan-leukemia	coess_cluster	FALSE	1140	0.0447088026299906	FALSE		FALSE
ENSG00000071626	DAZAP1	Pan-leukemia	coess_cluster	FALSE	1141	0.044699617512214	FALSE		TRUE	LoF
ENSG00000167895	TMC8	Pan-leukemia	coess_cluster	FALSE	1142	0.0446829406553706	FALSE		FALSE
ENSG00000182718	ANXA2	Pan-leukemia	coess_cluster	FALSE	1143	0.0446773484414524	FALSE		FALSE
ENSG00000104671	DCTN6	Pan-leukemia	coess_cluster	FALSE	1144	0.0446727314223072	FALSE		FALSE
ENSG00000111011	RSRC2	Pan-leukemia	coess_cluster	FALSE	1145	0.0446590051778735	FALSE		FALSE
ENSG00000100749	VRK1	Pan-leukemia	coess_cluster	FALSE	1146	0.0446526690536008	FALSE		FALSE
ENSG00000152229	PSTPIP2	Pan-leukemia	coess_cluster	FALSE	1147	0.044638914528048	FALSE		FALSE
ENSG00000142197	DOP1B	Pan-leukemia	coess_cluster	FALSE	1148	0.0446366394888361	FALSE		FALSE
ENSG00000135870	RC3H1	Pan-leukemia	coess_cluster	FALSE	1149	0.0446339170922986	FALSE		FALSE
ENSG00000139218	SCAF11	Pan-leukemia	coess_cluster	FALSE	1150	0.0446336551630117	FALSE		FALSE
ENSG00000132842	AP3B1	Pan-leukemia	coess_cluster	FALSE	1151	0.0446025746339353	FALSE		FALSE
ENSG00000155849	ELMO1	Pan-leukemia	coess_cluster	FALSE	1152	0.0445883118533237	FALSE		FALSE
ENSG00000113810	SMC4	Pan-leukemia	coess_cluster	FALSE	1153	0.0445486347584328	FALSE		FALSE
ENSG00000197329	PELI1	Pan-leukemia	coess_cluster	FALSE	1154	0.044536647343191	FALSE		FALSE
ENSG00000204632	HLA-G	Pan-leukemia	coess_cluster	FALSE	1155	0.0445296384010526	FALSE		FALSE
ENSG00000035928	RFC1	Pan-leukemia	coess_cluster	FALSE	1156	0.044527226466591	FALSE		FALSE
ENSG00000118515	SGK1	Pan-leukemia	coess_cluster	TRUE	1157	0.0445224025770552	TRUE	oncogene	TRUE	ambiguous
ENSG00000155903	RASA2	Pan-leukemia	coess_cluster	FALSE	1158	0.0445033332567093	FALSE		TRUE	LoF
ENSG00000266412	NCOA4	Pan-leukemia	coess_cluster	FALSE	1159	0.0444676789615246	TRUE	TSG, fusion	FALSE
ENSG00000171316	CHD7	Pan-leukemia	coess_cluster	FALSE	1160	0.0444356294945716	FALSE		FALSE
ENSG00000196172	ZNF681	Pan-leukemia	coess_cluster	FALSE	1161	0.044431614980936	FALSE		FALSE
ENSG00000127870	RNF6	Pan-leukemia	coess_cluster	FALSE	1162	0.0444242571623237	FALSE		TRUE	LoF
ENSG00000198604	BAZ1A	Pan-leukemia	coess_cluster	FALSE	1163	0.0444235137362493	TRUE	TSG	FALSE
ENSG00000018610	CXorf56	Pan-leukemia	coess_cluster	FALSE	1164	0.04440696115664	FALSE		FALSE
ENSG00000186275	NBPF12	Pan-leukemia	coess_cluster	FALSE	1165	0.0443413334848671	FALSE		FALSE
ENSG00000155561	NUP205	Pan-leukemia	coess_cluster	FALSE	1166	0.0443172309463741	FALSE		FALSE
ENSG00000167004	PDIA3	Pan-leukemia	coess_cluster	FALSE	1167	0.0443029766805829	FALSE		FALSE
ENSG00000137073	UBAP2	Pan-leukemia	coess_cluster	FALSE	1168	0.0442925900870376	FALSE		FALSE
ENSG00000069424	KCNAB2	Pan-leukemia	coess_cluster	FALSE	1169	0.0442911514222291	FALSE		FALSE
ENSG00000019582	CD74	Pan-leukemia	coess_cluster	FALSE	1170	0.0442773572279032	TRUE	oncogene, fusion	FALSE
ENSG00000177084	POLE	Pan-leukemia	coess_cluster	FALSE	1171	0.0442760090166166	TRUE	TSG	TRUE	ambiguous
ENSG00000071082	RPL31	Pan-leukemia	coess_cluster	FALSE	1172	0.0442716724597241	FALSE		FALSE
ENSG00000138795	LEF1	Pan-leukemia	coess_cluster	TRUE	1173	0.044191247553951	TRUE	oncogene, TSG	FALSE
ENSG00000124422	USP22	Pan-leukemia	coess_cluster	FALSE	1174	0.0441246062981349	FALSE		FALSE
ENSG00000214212	C19orf38	Pan-leukemia	coess_cluster	FALSE	1175	0.044098842280287	FALSE		FALSE
ENSG00000205726	ITSN1	Pan-leukemia	coess_cluster	FALSE	1176	0.0440952976717753	FALSE		FALSE
ENSG00000078061	ARAF	Pan-leukemia	coess_cluster	TRUE	1177	0.0440810842957858	TRUE	oncogene	TRUE	Act
ENSG00000147854	UHRF2	Pan-leukemia	coess_cluster	FALSE	1178	0.0440564172493346	FALSE		FALSE
ENSG00000197465	GYPE	Pan-leukemia	coess_cluster	FALSE	1179	0.0439532847434029	FALSE		FALSE
ENSG00000100504	PYGL	Pan-leukemia	coess_cluster	FALSE	1180	0.0439527842522555	FALSE		FALSE
ENSG00000165406	MARCHF8	Pan-leukemia	coess_cluster	FALSE	1181	0.043920858835371	FALSE		FALSE
ENSG00000153187	HNRNPU	Pan-leukemia	coess_cluster	FALSE	1182	0.0439201965900184	FALSE		FALSE
ENSG00000123908	AGO2	Pan-leukemia	coess_cluster	FALSE	1183	0.0438804743183491	FALSE		FALSE
ENSG00000165458	INPPL1	Pan-leukemia	coess_cluster	FALSE	1184	0.0438517113927231	FALSE		FALSE
ENSG00000114316	USP4	Pan-leukemia	coess_cluster	FALSE	1185	0.0438015288017452	FALSE		FALSE
ENSG00000278311	GGNBP2	Pan-leukemia	coess_cluster	FALSE	1186	0.04379854648356	FALSE		FALSE
ENSG00000062194	GPBP1	Pan-leukemia	coess_cluster	FALSE	1187	0.043795473174935	FALSE		FALSE
ENSG00000163466	ARPC2	Pan-leukemia	coess_cluster	FALSE	1188	0.0437896345270634	FALSE		FALSE
ENSG00000077238	IL4R	Pan-leukemia	coess_cluster	FALSE	1189	0.0437716124468031	FALSE		FALSE
ENSG00000102531	FNDC3A	Pan-leukemia	coess_cluster	FALSE	1190	0.0437406202159431	FALSE		FALSE
ENSG00000124789	NUP153	Pan-leukemia	coess_cluster	FALSE	1191	0.0437044591238503	FALSE		FALSE
ENSG00000183696	UPP1	Pan-leukemia	coess_cluster	FALSE	1192	0.0436812492228436	FALSE		FALSE
ENSG00000196549	MME	Pan-leukemia	coess_cluster	FALSE	1193	0.0436457515265285	FALSE		FALSE
ENSG00000103932	RPAP1	Pan-leukemia	coess_cluster	FALSE	1194	0.0436059972260697	FALSE		FALSE
ENSG00000015568	RGPD5	Pan-leukemia	coess_cluster	FALSE	1195	0.0436059419545587	FALSE		FALSE
ENSG00000167978	SRRM2	Pan-leukemia	coess_cluster	FALSE	1196	0.0435925618148624	FALSE		FALSE
ENSG00000124151	NCOA3	Pan-leukemia	coess_cluster	FALSE	1197	0.0435793853913587	FALSE		FALSE
ENSG00000133742	CA1	Pan-leukemia	coess_cluster	FALSE	1198	0.0435134634366294	FALSE		FALSE
ENSG00000196415	PRTN3	Pan-leukemia	coess_cluster	FALSE	1199	0.0435058562254037	FALSE		FALSE
ENSG00000060237	WNK1	Pan-leukemia	coess_cluster	FALSE	1200	0.0435027819620818	FALSE		FALSE
ENSG00000131042	LILRB2	Pan-leukemia	coess_cluster	FALSE	1201	0.0434884112042466	FALSE		FALSE
ENSG00000133773	CCDC59	Pan-leukemia	coess_cluster	FALSE	1202	0.0434611219960656	FALSE		FALSE
ENSG00000100330	MTMR3	Pan-leukemia	coess_cluster	FALSE	1203	0.0434249458999357	FALSE		FALSE
ENSG00000232653	GOLGA8N	Pan-leukemia	coess_cluster	FALSE	1204	0.0434171060488447	FALSE		FALSE
ENSG00000165288	BRWD3	Pan-leukemia	coess_cluster	FALSE	1205	0.0434076219808195	FALSE		FALSE
ENSG00000118680	MYL12B	Pan-leukemia	coess_cluster	FALSE	1206	0.0433917609732715	FALSE		FALSE
ENSG00000158578	ALAS2	Pan-leukemia	coess_cluster	FALSE	1207	0.0433644565008211	FALSE		FALSE
ENSG00000156171	DRAM2	Pan-leukemia	coess_cluster	FALSE	1208	0.0433482741864734	FALSE		FALSE
ENSG00000149177	PTPRJ	Pan-leukemia	coess_cluster	FALSE	1209	0.0433343279040566	FALSE		FALSE
ENSG00000138376	BARD1	Pan-leukemia	coess_cluster	FALSE	1210	0.0433077733716492	TRUE	TSG	FALSE
ENSG00000164587	RPS14	Pan-leukemia	coess_cluster	FALSE	1211	0.0432766509320842	FALSE		FALSE
ENSG00000114544	SLC41A3	Pan-leukemia	coess_cluster	FALSE	1212	0.0432391724699332	FALSE		FALSE
ENSG00000205531	NAP1L4	Pan-leukemia	coess_cluster	FALSE	1213	0.0432158365687452	FALSE		FALSE
ENSG00000121316	PLBD1	Pan-leukemia	coess_cluster	FALSE	1214	0.043204616462502	FALSE		FALSE
ENSG00000100448	CTSG	Pan-leukemia	coess_cluster	FALSE	1215	0.0431819714759994	FALSE		FALSE
ENSG00000087266	SH3BP2	Pan-leukemia	coess_cluster	FALSE	1216	0.0431683127272951	FALSE		FALSE
ENSG00000104814	MAP4K1	Pan-leukemia	coess_cluster	FALSE	1217	0.0431580773424837	FALSE		FALSE
ENSG00000134697	GNL2	Pan-leukemia	coess_cluster	FALSE	1218	0.0431354391996749	FALSE		FALSE
ENSG00000054523	KIF1B	Pan-leukemia	coess_cluster	FALSE	1219	0.0430870141348305	FALSE		FALSE
ENSG00000154262	ABCA6	Pan-leukemia	coess_cluster	FALSE	1220	0.0430844290611403	FALSE		FALSE
ENSG00000166441	RPL27A	Pan-leukemia	coess_cluster	FALSE	1221	0.0430825299475548	FALSE		FALSE
ENSG00000126107	HECTD3	Pan-leukemia	coess_cluster	FALSE	1222	0.0430667403247626	FALSE		FALSE
ENSG00000148290	SURF1	Pan-leukemia	coess_cluster	FALSE	1223	0.0430541307413282	FALSE		FALSE
ENSG00000146963	LUC7L2	Pan-leukemia	coess_cluster	FALSE	1224	0.043053937090123	FALSE		FALSE
ENSG00000206047	DEFA1	Pan-leukemia	coess_cluster	FALSE	1225	0.042984244548145	FALSE		FALSE
ENSG00000111371	SLC38A1	Pan-leukemia	coess_cluster	FALSE	1226	0.0429740187386937	FALSE		FALSE
ENSG00000140455	USP3	Pan-leukemia	coess_cluster	FALSE	1227	0.0429669143468052	FALSE		FALSE
ENSG00000216937	CCDC7	Pan-leukemia	coess_cluster	FALSE	1228	0.0429280634723976	FALSE		FALSE
ENSG00000132589	FLOT2	Pan-leukemia	coess_cluster	FALSE	1229	0.0428856016670512	FALSE		FALSE
ENSG00000137177	KIF13A	Pan-leukemia	coess_cluster	FALSE	1230	0.0428740228130617	FALSE		FALSE
ENSG00000140368	PSTPIP1	Pan-leukemia	coess_cluster	FALSE	1231	0.042864405193152	FALSE		FALSE
ENSG00000005379	TSPOAP1	Pan-leukemia	coess_cluster	FALSE	1232	0.0428586745788838	FALSE		FALSE
ENSG00000154358	OBSCN	Pan-leukemia	coess_cluster	FALSE	1233	0.0428364192678619	FALSE		FALSE
ENSG00000214078	CPNE1	Pan-leukemia	coess_cluster	FALSE	1234	0.0427888971166089	FALSE		FALSE
ENSG00000155926	SLA	Pan-leukemia	coess_cluster	FALSE	1235	0.0427785706832536	FALSE		FALSE
ENSG00000130592	LSP1	Pan-leukemia	coess_cluster	FALSE	1236	0.0427690796989033	FALSE		FALSE
ENSG00000101773	RBBP8	Pan-leukemia	coess_cluster	FALSE	1237	0.0427554963358304	FALSE		FALSE
ENSG00000172809	RPL38	Pan-leukemia	coess_cluster	FALSE	1238	0.0427527976382782	FALSE		FALSE
ENSG00000167280	ENGASE	Pan-leukemia	coess_cluster	FALSE	1239	0.0427235627379971	FALSE		FALSE
ENSG00000176783	RUFY1	Pan-leukemia	coess_cluster	FALSE	1240	0.0427147996114026	FALSE		FALSE
ENSG00000137312	FLOT1	Pan-leukemia	coess_cluster	FALSE	1241	0.0427022776823957	FALSE		FALSE
ENSG00000133112	TPT1	Pan-leukemia	coess_cluster	FALSE	1242	0.0426803537073141	FALSE		FALSE
ENSG00000138398	PPIG	Pan-leukemia	coess_cluster	FALSE	1243	0.0426612142269212	FALSE		FALSE
ENSG00000140829	DHX38	Pan-leukemia	coess_cluster	FALSE	1244	0.0426216767959097	FALSE		FALSE
ENSG00000115355	CCDC88A	Pan-leukemia	coess_cluster	FALSE	1245	0.0426039727942409	FALSE		FALSE
ENSG00000059588	TARBP1	Pan-leukemia	coess_cluster	FALSE	1246	0.042541415991719	FALSE		FALSE
ENSG00000188846	RPL14	Pan-leukemia	coess_cluster	FALSE	1247	0.042538027060051	FALSE		FALSE
ENSG00000159069	FBXW5	Pan-leukemia	coess_cluster	FALSE	1248	0.0425379687641793	FALSE		FALSE
ENSG00000249931	GOLGA8K	Pan-leukemia	coess_cluster	FALSE	1249	0.0425338409804779	FALSE		FALSE
ENSG00000254986	DPP3	Pan-leukemia	coess_cluster	FALSE	1250	0.0425247348443099	FALSE		FALSE
ENSG00000166710	B2M	Pan-leukemia	coess_cluster	TRUE	1251	0.042523855729815	TRUE	TSG	TRUE	LoF
ENSG00000105063	PPP6R1	Pan-leukemia	coess_cluster	FALSE	1252	0.0425073245814353	FALSE		FALSE
ENSG00000166501	PRKCB	Pan-leukemia	coess_cluster	TRUE	1253	0.042505573100331	TRUE		TRUE	Act
ENSG00000075151	EIF4G3	Pan-leukemia	coess_cluster	FALSE	1254	0.0424897219100966	FALSE		FALSE
ENSG00000086666	ZFAND6	Pan-leukemia	coess_cluster	FALSE	1255	0.0424823173905277	FALSE		FALSE
ENSG00000182986	ZNF320	Pan-leukemia	coess_cluster	FALSE	1256	0.0424707135164249	FALSE		FALSE
ENSG00000197535	MYO5A	Pan-leukemia	coess_cluster	FALSE	1257	0.0424622204379437	TRUE	fusion	TRUE	ambiguous
ENSG00000204482	LST1	Pan-leukemia	coess_cluster	FALSE	1258	0.042444994407282	FALSE		FALSE
ENSG00000034677	RNF19A	Pan-leukemia	coess_cluster	FALSE	1259	0.0424432962131969	FALSE		FALSE
ENSG00000134318	ROCK2	Pan-leukemia	coess_cluster	FALSE	1260	0.0424313815245824	FALSE		FALSE
ENSG00000140718	FTO	Pan-leukemia	coess_cluster	FALSE	1261	0.0424289364037475	FALSE		FALSE
ENSG00000142186	SCYL1	Pan-leukemia	coess_cluster	FALSE	1262	0.042358541819329	FALSE		FALSE
ENSG00000125676	THOC2	Pan-leukemia	coess_cluster	FALSE	1263	0.042355304277336	FALSE		FALSE
ENSG00000181404	WASHC1	Pan-leukemia	coess_cluster	FALSE	1264	0.0423465911398351	FALSE		FALSE
ENSG00000160593	JAML	Pan-leukemia	coess_cluster	FALSE	1265	0.0423444642506604	FALSE		FALSE
ENSG00000185829	ARL17A	Pan-leukemia	coess_cluster	FALSE	1266	0.0423442516219491	FALSE		FALSE
ENSG00000051523	CYBA	Pan-leukemia	coess_cluster	FALSE	1267	0.0423371670230722	FALSE		FALSE
ENSG00000125734	GPR108	Pan-leukemia	coess_cluster	FALSE	1268	0.042309398438946	FALSE		FALSE
ENSG00000130775	THEMIS2	Pan-leukemia	coess_cluster	FALSE	1269	0.0423024584291126	FALSE		FALSE
ENSG00000266338	NBPF15	Pan-leukemia	coess_cluster	FALSE	1270	0.0422980007819162	FALSE		FALSE
ENSG00000108559	NUP88	Pan-leukemia	coess_cluster	FALSE	1271	0.0422880866359924	FALSE		FALSE
ENSG00000114982	KANSL3	Pan-leukemia	coess_cluster	FALSE	1272	0.0422713174208784	FALSE		FALSE
ENSG00000151876	FBXO4	Pan-leukemia	coess_cluster	FALSE	1273	0.0422551155031544	FALSE		FALSE
ENSG00000149418	ST14	Pan-leukemia	coess_cluster	FALSE	1274	0.0421818406617088	FALSE		FALSE
ENSG00000196449	YRDC	Pan-leukemia	coess_cluster	FALSE	1275	0.0421764241840021	FALSE		FALSE
ENSG00000185896	LAMP1	Pan-leukemia	coess_cluster	FALSE	1276	0.0421674139787115	FALSE		FALSE
ENSG00000116852	KIF21B	Pan-leukemia	coess_cluster	FALSE	1277	0.0421512927125773	FALSE		FALSE
ENSG00000167986	DDB1	Pan-leukemia	coess_cluster	FALSE	1278	0.0421509191415117	FALSE		FALSE
ENSG00000196126	HLA-DRB1	Pan-leukemia	coess_cluster	FALSE	1279	0.0421485077946681	FALSE		FALSE
ENSG00000168404	MLKL	Pan-leukemia	coess_cluster	FALSE	1280	0.0420653993033734	FALSE		FALSE
ENSG00000179344	HLA-DQB1	Pan-leukemia	coess_cluster	FALSE	1281	0.0420558118000329	FALSE		FALSE
ENSG00000092439	TRPM7	Pan-leukemia	coess_cluster	FALSE	1282	0.0420528538253097	FALSE		FALSE
ENSG00000063244	U2AF2	Pan-leukemia	coess_cluster	TRUE	1283	0.0420308113828531	FALSE		TRUE	Act
ENSG00000163110	PDLIM5	Pan-leukemia	coess_cluster	FALSE	1284	0.0420193582725382	FALSE		FALSE
ENSG00000168036	CTNNB1	Pan-leukemia	coess_cluster	FALSE	1285	0.0420144416276301	TRUE	oncogene, fusion	TRUE	Act
ENSG00000060491	OGFR	Pan-leukemia	coess_cluster	FALSE	1286	0.0419982843852997	FALSE		FALSE
ENSG00000187231	SESTD1	Pan-leukemia	coess_cluster	FALSE	1287	0.0419953342590303	FALSE		FALSE
ENSG00000173273	TNKS	Pan-leukemia	coess_cluster	FALSE	1288	0.041968622244282	FALSE		FALSE
ENSG00000136731	UGGT1	Pan-leukemia	coess_cluster	FALSE	1289	0.0419626729747142	FALSE		FALSE
ENSG00000171843	MLLT3	Pan-leukemia	coess_cluster	TRUE	1290	0.0419471997799358	TRUE	fusion	TRUE	Act
ENSG00000102893	PHKB	Pan-leukemia	coess_cluster	FALSE	1291	0.0419451911386143	FALSE		FALSE
ENSG00000172053	QARS1	Pan-leukemia	coess_cluster	FALSE	1292	0.0419334078040594	FALSE		FALSE
ENSG00000198677	TTC37	Pan-leukemia	coess_cluster	FALSE	1293	0.0419298560417073	FALSE		FALSE
ENSG00000118520	ARG1	Pan-leukemia	coess_cluster	FALSE	1294	0.0419207778816379	FALSE		FALSE
ENSG00000100297	MCM5	Pan-leukemia	coess_cluster	FALSE	1295	0.0418859092881962	FALSE		FALSE
ENSG00000153071	DAB2	Pan-leukemia	coess_cluster	FALSE	1296	0.0418379381481192	FALSE		FALSE
ENSG00000148346	LCN2	Pan-leukemia	coess_cluster	FALSE	1297	0.041820874118155	FALSE		FALSE
ENSG00000118418	HMGN3	Pan-leukemia	coess_cluster	FALSE	1298	0.0418200556999795	FALSE		FALSE
ENSG00000244754	N4BP2L2	Pan-leukemia	coess_cluster	FALSE	1299	0.0418158796589131	FALSE		FALSE
ENSG00000196576	PLXNB2	Pan-leukemia	coess_cluster	FALSE	1300	0.0418148985401201	FALSE		FALSE
ENSG00000068305	MEF2A	Pan-leukemia	coess_cluster	FALSE	1301	0.0418063701777449	FALSE		FALSE
ENSG00000163714	U2SURP	Pan-leukemia	coess_cluster	FALSE	1302	0.0417714435641699	FALSE		FALSE
ENSG00000185658	BRWD1	Pan-leukemia	coess_cluster	FALSE	1303	0.0417353128339111	FALSE		FALSE
ENSG00000132952	USPL1	Pan-leukemia	coess_cluster	FALSE	1304	0.04172725600394	FALSE		FALSE
ENSG00000103253	HAGHL	Pan-leukemia	coess_cluster	FALSE	1305	0.0417109786935595	FALSE		FALSE
ENSG00000073921	PICALM	Pan-leukemia	coess_cluster	TRUE	1306	0.041687618457501	TRUE	fusion	FALSE
ENSG00000100354	TNRC6B	Pan-leukemia	coess_cluster	FALSE	1307	0.0416776441012656	FALSE		FALSE
ENSG00000115993	TRAK2	Pan-leukemia	coess_cluster	FALSE	1308	0.0416732435696907	FALSE		FALSE
ENSG00000127837	AAMP	Pan-leukemia	coess_cluster	FALSE	1309	0.0416590352898972	FALSE		FALSE
ENSG00000155980	KIF5A	Pan-leukemia	coess_cluster	FALSE	1310	0.041657021148886	FALSE		FALSE
ENSG00000156650	KAT6B	Pan-leukemia	coess_cluster	TRUE	1311	0.0416561903431755	TRUE	TSG, fusion	TRUE	Act
ENSG00000153944	MSI2	Pan-leukemia	coess_cluster	TRUE	1312	0.0416423575358146	TRUE	oncogene, fusion	TRUE	ambiguous
ENSG00000179094	PER1	Pan-leukemia	coess_cluster	TRUE	1313	0.04163892497767	TRUE	TSG, fusion	FALSE
ENSG00000034152	MAP2K3	Pan-leukemia	coess_cluster	FALSE	1314	0.0416302802993366	FALSE		FALSE
ENSG00000172493	AFF1	Pan-leukemia	coess_cluster	TRUE	1315	0.0416216093577143	TRUE	fusion	TRUE	Act
ENSG00000081791	DELE1	Pan-leukemia	coess_cluster	FALSE	1316	0.0416103744327406	FALSE		FALSE
ENSG00000111843	TMEM14C	Pan-leukemia	coess_cluster	FALSE	1317	0.041605531392947	FALSE		FALSE
ENSG00000165029	ABCA1	Pan-leukemia	coess_cluster	FALSE	1318	0.041574443915239	FALSE		FALSE
ENSG00000140943	MBTPS1	Pan-leukemia	coess_cluster	FALSE	1319	0.0415664889455549	FALSE		FALSE
ENSG00000064666	CNN2	Pan-leukemia	coess_cluster	FALSE	1320	0.0415316407183662	FALSE		FALSE
ENSG00000168283	BMI1	Pan-leukemia	coess_cluster	FALSE	1321	0.0415295345747648	FALSE		FALSE
ENSG00000163719	MTMR14	Pan-leukemia	coess_cluster	FALSE	1322	0.0415205447717319	FALSE		FALSE
ENSG00000204568	MRPS18B	Pan-leukemia	coess_cluster	FALSE	1323	0.0414698370518106	FALSE		FALSE
ENSG00000005483	KMT2E	Pan-leukemia	coess_cluster	FALSE	1324	0.0414472101442882	FALSE		FALSE
ENSG00000167460	TPM4	Pan-leukemia	coess_cluster	TRUE	1325	0.0414403047323034	TRUE	fusion	FALSE
ENSG00000144028	SNRNP200	Pan-leukemia	coess_cluster	FALSE	1326	0.0414279941458007	FALSE		FALSE
ENSG00000120217	CD274	Pan-leukemia	coess_cluster	TRUE	1327	0.0414100028360499	TRUE	TSG, fusion	FALSE
ENSG00000110092	CCND1	Pan-leukemia	coess_cluster	TRUE	1328	0.0414025026225759	TRUE	oncogene, fusion	TRUE	Act
ENSG00000065882	TBC1D1	Pan-leukemia	coess_cluster	FALSE	1329	0.0413772728671202	FALSE		FALSE
ENSG00000163682	RPL9	Pan-leukemia	coess_cluster	FALSE	1330	0.0413559127669502	FALSE		FALSE
ENSG00000006715	VPS41	Pan-leukemia	coess_cluster	FALSE	1331	0.0413443697510236	FALSE		FALSE
ENSG00000204880	KRTAP4-8	Pan-leukemia	coess_cluster	FALSE	1332	0.0413143235173342	FALSE		FALSE
ENSG00000142657	PGD	Pan-leukemia	coess_cluster	FALSE	1333	0.0412718910141722	FALSE		FALSE
ENSG00000140941	MAP1LC3B	Pan-leukemia	coess_cluster	FALSE	1334	0.041266595940585	FALSE		FALSE
ENSG00000115956	PLEK	Pan-leukemia	coess_cluster	FALSE	1335	0.0412583208656729	FALSE		FALSE
ENSG00000087087	SRRT	Pan-leukemia	coess_cluster	FALSE	1336	0.041257310886158	FALSE		FALSE
ENSG00000147454	SLC25A37	Pan-leukemia	coess_cluster	FALSE	1337	0.0412572390407983	FALSE		FALSE
ENSG00000100614	PPM1A	Pan-leukemia	coess_cluster	FALSE	1338	0.0412502191157808	FALSE		FALSE
ENSG00000086730	LAT2	Pan-leukemia	coess_cluster	FALSE	1339	0.0412436918547185	FALSE		FALSE
ENSG00000183054	RGPD6	Pan-leukemia	coess_cluster	FALSE	1340	0.0412417387897835	FALSE		FALSE
ENSG00000143970	ASXL2	Pan-leukemia	coess_cluster	TRUE	1341	0.0412399522557153	TRUE	TSG	TRUE	LoF
ENSG00000141258	SGSM2	Pan-leukemia	coess_cluster	FALSE	1342	0.0412396203701685	FALSE		FALSE
ENSG00000153147	SMARCA5	Pan-leukemia	coess_cluster	FALSE	1343	0.0412236110153821	FALSE		FALSE
ENSG00000139641	ESYT1	Pan-leukemia	coess_cluster	FALSE	1344	0.0411591652398663	FALSE		FALSE
ENSG00000008394	MGST1	Pan-leukemia	coess_cluster	FALSE	1345	0.0411580321933204	FALSE		FALSE
ENSG00000112851	ERBIN	Pan-leukemia	coess_cluster	FALSE	1346	0.0411362090749822	FALSE		FALSE
ENSG00000143297	FCRL5	Pan-leukemia	coess_cluster	FALSE	1347	0.041099199975181	FALSE		FALSE
ENSG00000075340	ADD2	Pan-leukemia	coess_cluster	FALSE	1348	0.0410718363494419	FALSE		FALSE
ENSG00000198026	ZNF335	Pan-leukemia	coess_cluster	FALSE	1349	0.0410570292369643	FALSE		FALSE
ENSG00000136560	TANK	Pan-leukemia	coess_cluster	FALSE	1350	0.0409967835429969	FALSE		FALSE
ENSG00000135473	PAN2	Pan-leukemia	coess_cluster	FALSE	1351	0.0409944520106417	FALSE		FALSE
ENSG00000052841	TTC17	Pan-leukemia	coess_cluster	FALSE	1352	0.0409829024319026	FALSE		FALSE
ENSG00000110777	POU2AF1	Pan-leukemia	coess_cluster	TRUE	1353	0.0409715260265979	TRUE	oncogene, fusion	FALSE
ENSG00000061938	TNK2	Pan-leukemia	coess_cluster	FALSE	1354	0.0409544167951187	FALSE		FALSE
ENSG00000030582	GRN	Pan-leukemia	coess_cluster	FALSE	1355	0.0409463324574427	FALSE		FALSE
ENSG00000254087	LYN	Pan-leukemia	coess_cluster	TRUE	1356	0.0409334029833403	TRUE	oncogene, fusion	FALSE
ENSG00000063978	RNF4	Pan-leukemia	coess_cluster	FALSE	1357	0.0409328075602079	FALSE		FALSE
ENSG00000213079	SCAF8	Pan-leukemia	coess_cluster	FALSE	1358	0.0409243090434965	FALSE		FALSE
ENSG00000078142	PIK3C3	Pan-leukemia	coess_cluster	FALSE	1359	0.0409048435502299	FALSE		FALSE
ENSG00000148343	MIGA2	Pan-leukemia	coess_cluster	FALSE	1360	0.0408984373195527	FALSE		FALSE
ENSG00000115419	GLS	Pan-leukemia	coess_cluster	FALSE	1361	0.0408809757563949	FALSE		FALSE
ENSG00000102743	SLC25A15	Pan-leukemia	coess_cluster	FALSE	1362	0.0408776948868779	FALSE		FALSE
ENSG00000101752	MIB1	Pan-leukemia	coess_cluster	FALSE	1363	0.0408640280153533	FALSE		FALSE
ENSG00000105778	AVL9	Pan-leukemia	coess_cluster	FALSE	1364	0.0408633575020865	FALSE		FALSE
ENSG00000257103	LSM14A	Pan-leukemia	coess_cluster	FALSE	1365	0.0408338601701379	TRUE	fusion	FALSE
ENSG00000149428	HYOU1	Pan-leukemia	coess_cluster	FALSE	1366	0.0408251303051479	FALSE		FALSE
ENSG00000063241	ISOC2	Pan-leukemia	coess_cluster	FALSE	1367	0.0408082618217463	FALSE		FALSE
ENSG00000100650	SRSF5	Pan-leukemia	coess_cluster	FALSE	1368	0.040806875797466	FALSE		FALSE
ENSG00000134440	NARS1	Pan-leukemia	coess_cluster	FALSE	1369	0.0407900644204114	FALSE		FALSE
ENSG00000174371	EXO1	Pan-leukemia	coess_cluster	FALSE	1370	0.0407589235226953	FALSE		FALSE
ENSG00000148516	ZEB1	Pan-leukemia	coess_cluster	FALSE	1371	0.0406945668781801	TRUE	oncogene	TRUE	LoF
ENSG00000122566	HNRNPA2B1	Pan-leukemia	coess_cluster	FALSE	1372	0.0406734577953556	TRUE	oncogene, fusion	TRUE	Act
ENSG00000143110	C1orf162	Pan-leukemia	coess_cluster	FALSE	1373	0.0406718820758285	FALSE		FALSE
ENSG00000164733	CTSB	Pan-leukemia	coess_cluster	FALSE	1374	0.0406675050049137	FALSE		FALSE
ENSG00000134900	TPP2	Pan-leukemia	coess_cluster	FALSE	1375	0.0406624329000386	FALSE		FALSE
ENSG00000089009	RPL6	Pan-leukemia	coess_cluster	FALSE	1376	0.0406620558506093	FALSE		FALSE
ENSG00000077721	UBE2A	Pan-leukemia	coess_cluster	FALSE	1377	0.0406510087644099	FALSE		TRUE	LoF
ENSG00000196396	PTPN1	Pan-leukemia	coess_cluster	FALSE	1378	0.0406413388141197	FALSE		FALSE
ENSG00000124177	CHD6	Pan-leukemia	coess_cluster	FALSE	1379	0.0406388469504707	FALSE		FALSE
ENSG00000100412	ACO2	Pan-leukemia	coess_cluster	FALSE	1380	0.0406130089214518	FALSE		FALSE
ENSG00000101247	NDUFAF5	Pan-leukemia	coess_cluster	FALSE	1381	0.0406097979128801	FALSE		FALSE
ENSG00000048140	TSPAN17	Pan-leukemia	coess_cluster	FALSE	1382	0.0405903550522683	FALSE		FALSE
ENSG00000144895	EIF2A	Pan-leukemia	coess_cluster	FALSE	1383	0.0405903340097164	FALSE		FALSE
ENSG00000221983	UBA52	Pan-leukemia	coess_cluster	FALSE	1384	0.040588548318735	FALSE		FALSE
ENSG00000111666	CHPT1	Pan-leukemia	coess_cluster	FALSE	1385	0.0405665642296989	FALSE		FALSE
ENSG00000110514	MADD	Pan-leukemia	coess_cluster	FALSE	1386	0.0405620597261707	FALSE		FALSE
ENSG00000034510	TMSB10	Pan-leukemia	coess_cluster	FALSE	1387	0.0405590365519867	FALSE		FALSE
ENSG00000140848	CPNE2	Pan-leukemia	coess_cluster	FALSE	1388	0.0405566658738114	FALSE		FALSE
ENSG00000164308	ERAP2	Pan-leukemia	coess_cluster	FALSE	1389	0.0405208173754847	FALSE		FALSE
ENSG00000134827	TCN1	Pan-leukemia	coess_cluster	FALSE	1390	0.0405155573531536	FALSE		FALSE
ENSG00000142002	DPP9	Pan-leukemia	coess_cluster	FALSE	1391	0.0405152016522194	FALSE		FALSE
ENSG00000126561	STAT5A	Pan-leukemia	coess_cluster	FALSE	1392	0.0404785505603549	FALSE		FALSE
ENSG00000168067	MAP4K2	Pan-leukemia	coess_cluster	FALSE	1393	0.040475819907404	FALSE		FALSE
ENSG00000100365	NCF4	Pan-leukemia	coess_cluster	FALSE	1394	0.0404369693717193	FALSE		FALSE
ENSG00000011600	TYROBP	Pan-leukemia	coess_cluster	FALSE	1395	0.0404251211282217	FALSE		FALSE
ENSG00000196305	IARS1	Pan-leukemia	coess_cluster	FALSE	1396	0.0404204096834674	FALSE		FALSE
ENSG00000147649	MTDH	Pan-leukemia	coess_cluster	FALSE	1397	0.0404184106074102	FALSE		FALSE
ENSG00000181035	SLC25A42	Pan-leukemia	coess_cluster	FALSE	1398	0.0403997869206154	FALSE		FALSE
ENSG00000127507	ADGRE2	Pan-leukemia	coess_cluster	FALSE	1399	0.0403874350739368	FALSE		FALSE
ENSG00000038532	CLEC16A	Pan-leukemia	coess_cluster	FALSE	1400	0.0403785170632092	FALSE		FALSE
ENSG00000068654	POLR1A	Pan-leukemia	coess_cluster	FALSE	1401	0.0403684703746728	FALSE		FALSE
ENSG00000249437	NAIP	Pan-leukemia	coess_cluster	FALSE	1402	0.0403649931192275	FALSE		FALSE
ENSG00000173200	PARP15	Pan-leukemia	coess_cluster	FALSE	1403	0.040351465713922	FALSE		FALSE
ENSG00000004399	PLXND1	Pan-leukemia	coess_cluster	FALSE	1404	0.0403345516206619	FALSE		FALSE
ENSG00000114391	RPL24	Pan-leukemia	coess_cluster	FALSE	1405	0.0403332748726905	FALSE		FALSE
ENSG00000167613	LAIR1	Pan-leukemia	coess_cluster	FALSE	1406	0.0403314029314411	FALSE		FALSE
ENSG00000085832	EPS15	Pan-leukemia	coess_cluster	TRUE	1407	0.040326325834085	TRUE	TSG, fusion	TRUE	Act
ENSG00000008441	NFIX	Pan-leukemia	coess_cluster	FALSE	1408	0.0403007630789858	FALSE		FALSE
ENSG00000150527	MIA2	Pan-leukemia	coess_cluster	FALSE	1409	0.0402745938750939	FALSE		FALSE
ENSG00000164211	STARD4	Pan-leukemia	coess_cluster	FALSE	1410	0.0402344703772091	FALSE		FALSE
ENSG00000066084	DIP2B	Pan-leukemia	coess_cluster	FALSE	1411	0.0402001572231517	FALSE		FALSE
ENSG00000107798	LIPA	Pan-leukemia	coess_cluster	FALSE	1412	0.0401954526690497	FALSE		FALSE
ENSG00000082146	STRADB	Pan-leukemia	coess_cluster	FALSE	1413	0.0401629292441303	FALSE		FALSE
ENSG00000105701	FKBP8	Pan-leukemia	coess_cluster	FALSE	1414	0.0401567113777672	FALSE		FALSE
ENSG00000115267	IFIH1	Pan-leukemia	coess_cluster	FALSE	1415	0.040107164831226	FALSE		FALSE
ENSG00000198373	WWP2	Pan-leukemia	coess_cluster	FALSE	1416	0.0401066384778219	FALSE		FALSE
ENSG00000102265	TIMP1	Pan-leukemia	coess_cluster	FALSE	1417	0.0401051040574307	FALSE		FALSE
ENSG00000152223	EPG5	Pan-leukemia	coess_cluster	FALSE	1418	0.0400716313410113	FALSE		FALSE
ENSG00000172943	PHF8	Pan-leukemia	coess_cluster	FALSE	1419	0.0400585859008797	FALSE		FALSE
ENSG00000164307	ERAP1	Pan-leukemia	coess_cluster	FALSE	1420	0.040054781592785	FALSE		FALSE
ENSG00000126247	CAPNS1	Pan-leukemia	coess_cluster	FALSE	1421	0.0400430697428525	FALSE		FALSE
ENSG00000278540	ACACA	Pan-leukemia	coess_cluster	FALSE	1422	0.0400399958905374	FALSE		FALSE
ENSG00000076770	MBNL3	Pan-leukemia	coess_cluster	FALSE	1423	0.0400274820845113	FALSE		FALSE
ENSG00000039068	CDH1	Pan-leukemia	coess_cluster	FALSE	1424	0.0400162770563583	TRUE	TSG	TRUE	LoF
ENSG00000104774	MAN2B1	Pan-leukemia	coess_cluster	FALSE	1425	0.0399895681127144	FALSE		FALSE
ENSG00000135317	SNX14	Pan-leukemia	coess_cluster	FALSE	1426	0.0399879687257853	FALSE		FALSE
ENSG00000130830	MPP1	Pan-leukemia	coess_cluster	FALSE	1427	0.0399863581751278	FALSE		FALSE
ENSG00000101347	SAMHD1	Pan-leukemia	coess_cluster	FALSE	1428	0.039961721289655	FALSE		FALSE
ENSG00000102967	DHODH	Pan-leukemia	coess_cluster	FALSE	1429	0.0399583274347358	FALSE		FALSE
ENSG00000007062	PROM1	Pan-leukemia	coess_cluster	FALSE	1430	0.0399563661756014	FALSE		FALSE
ENSG00000142875	PRKACB	Pan-leukemia	coess_cluster	FALSE	1431	0.0399473459960273	FALSE		FALSE
ENSG00000079616	KIF22	Pan-leukemia	coess_cluster	FALSE	1432	0.0399374389516756	FALSE		FALSE
ENSG00000123684	LPGAT1	Pan-leukemia	coess_cluster	FALSE	1433	0.0398899282581836	FALSE		FALSE
ENSG00000106948	AKNA	Pan-leukemia	coess_cluster	FALSE	1434	0.0398773844320302	FALSE		FALSE
ENSG00000125304	TM9SF2	Pan-leukemia	coess_cluster	FALSE	1435	0.0398754044450971	FALSE		FALSE
ENSG00000198467	TPM2	Pan-leukemia	coess_cluster	FALSE	1436	0.0398728048381767	FALSE		FALSE
ENSG00000012983	MAP4K5	Pan-leukemia	coess_cluster	FALSE	1437	0.0398425130153747	FALSE		FALSE
ENSG00000155506	LARP1	Pan-leukemia	coess_cluster	FALSE	1438	0.0398147383668877	FALSE		FALSE
ENSG00000101040	ZMYND8	Pan-leukemia	coess_cluster	FALSE	1439	0.0398083681602802	FALSE		FALSE
ENSG00000185198	PRSS57	Pan-leukemia	coess_cluster	FALSE	1440	0.0397852986413787	FALSE		FALSE
ENSG00000064419	TNPO3	Pan-leukemia	coess_cluster	FALSE	1441	0.0397749637353103	FALSE		FALSE
ENSG00000213445	SIPA1	Pan-leukemia	coess_cluster	FALSE	1442	0.0397701823269743	FALSE		FALSE
ENSG00000143549	TPM3	Pan-leukemia	coess_cluster	TRUE	1443	0.0397641152171222	TRUE	TSG, fusion	FALSE
ENSG00000141429	GALNT1	Pan-leukemia	coess_cluster	FALSE	1444	0.0397529701583308	FALSE		FALSE
ENSG00000060982	BCAT1	Pan-leukemia	coess_cluster	FALSE	1445	0.0397449847412761	FALSE		FALSE
ENSG00000010810	FYN	Pan-leukemia	coess_cluster	TRUE	1446	0.0397374206679103	FALSE		FALSE
ENSG00000135541	AHI1	Pan-leukemia	coess_cluster	FALSE	1447	0.0397366881852392	FALSE		FALSE
ENSG00000147065	MSN	Pan-leukemia	coess_cluster	TRUE	1448	0.0397277956575746	TRUE	fusion	TRUE	ambiguous
ENSG00000141985	SH3GL1	Pan-leukemia	coess_cluster	TRUE	1449	0.0397206347457877	TRUE	oncogene, fusion	FALSE
ENSG00000197943	PLCG2	Pan-leukemia	coess_cluster	TRUE	1450	0.039689721363115	FALSE		FALSE
ENSG00000151348	EXT2	Pan-leukemia	coess_cluster	FALSE	1451	0.0396874475794235	TRUE	TSG	TRUE	LoF
ENSG00000100994	PYGB	Pan-leukemia	coess_cluster	FALSE	1452	0.0396740521520896	FALSE		FALSE
ENSG00000145425	RPS3A	Pan-leukemia	coess_cluster	FALSE	1453	0.0396630903161483	FALSE		TRUE	ambiguous
ENSG00000173262	SLC2A14	Pan-leukemia	coess_cluster	FALSE	1454	0.0396616718314346	FALSE		FALSE
ENSG00000090615	GOLGA3	Pan-leukemia	coess_cluster	FALSE	1455	0.0396499518936077	FALSE		FALSE
ENSG00000185989	RASA3	Pan-leukemia	coess_cluster	FALSE	1456	0.0395894464854735	FALSE		FALSE
ENSG00000185507	IRF7	Pan-leukemia	coess_cluster	FALSE	1457	0.0395828689127803	FALSE		FALSE
ENSG00000168066	SF1	Pan-leukemia	coess_cluster	TRUE	1458	0.0395722165656401	FALSE		FALSE
ENSG00000011028	MRC2	Pan-leukemia	coess_cluster	FALSE	1459	0.0395506238204726	FALSE		FALSE
ENSG00000136205	TNS3	Pan-leukemia	coess_cluster	FALSE	1460	0.0395494930729454	FALSE		FALSE
ENSG00000068650	ATP11A	Pan-leukemia	coess_cluster	FALSE	1461	0.039548817660556	FALSE		FALSE
ENSG00000156482	RPL30	Pan-leukemia	coess_cluster	FALSE	1462	0.0395478874127447	FALSE		FALSE
ENSG00000052749	RRP12	Pan-leukemia	coess_cluster	FALSE	1463	0.0395432505362206	FALSE		FALSE
ENSG00000173193	PARP14	Pan-leukemia	coess_cluster	FALSE	1464	0.0395319093122291	FALSE		FALSE
ENSG00000149308	NPAT	Pan-leukemia	coess_cluster	FALSE	1465	0.0395290645274771	FALSE		FALSE
ENSG00000111669	TPI1	Pan-leukemia	coess_cluster	FALSE	1466	0.0395274567304806	FALSE		FALSE
ENSG00000136003	ISCU	Pan-leukemia	coess_cluster	FALSE	1467	0.0395130232416581	FALSE		FALSE
ENSG00000095319	NUP188	Pan-leukemia	coess_cluster	FALSE	1468	0.0395100739956607	FALSE		FALSE
ENSG00000138190	EXOC6	Pan-leukemia	coess_cluster	FALSE	1469	0.0395068051859408	FALSE		FALSE
ENSG00000147130	ZMYM3	Pan-leukemia	coess_cluster	TRUE	1470	0.0395037124407397	TRUE	TSG	FALSE
ENSG00000106993	CDC37L1	Pan-leukemia	coess_cluster	FALSE	1471	0.0394869396167828	FALSE		FALSE
ENSG00000082074	FYB1	Pan-leukemia	coess_cluster	FALSE	1472	0.0394665206678656	FALSE		FALSE
ENSG00000074370	ATP2A3	Pan-leukemia	coess_cluster	FALSE	1473	0.039464562969819	FALSE		FALSE
ENSG00000196873	CBWD3	Pan-leukemia	coess_cluster	FALSE	1474	0.0394539819742802	FALSE		FALSE
ENSG00000135829	DHX9	Pan-leukemia	coess_cluster	FALSE	1475	0.0394125924722723	FALSE		TRUE	Act
ENSG00000131748	STARD3	Pan-leukemia	coess_cluster	FALSE	1476	0.0394001840107704	FALSE		FALSE
ENSG00000166377	ATP9B	Pan-leukemia	coess_cluster	FALSE	1477	0.0393977485725903	FALSE		FALSE
ENSG00000120211	INSL4	Pan-leukemia	coess_cluster	FALSE	1478	0.0393925234234233	FALSE		FALSE
ENSG00000182979	MTA1	Pan-leukemia	coess_cluster	FALSE	1479	0.0393834381470292	FALSE		FALSE
ENSG00000153815	CMIP	Pan-leukemia	coess_cluster	FALSE	1480	0.0393826633347955	FALSE		FALSE
ENSG00000130787	HIP1R	Pan-leukemia	coess_cluster	FALSE	1481	0.0393752509422013	FALSE		FALSE
ENSG00000078747	ITCH	Pan-leukemia	coess_cluster	FALSE	1482	0.0393356586157773	FALSE		FALSE
ENSG00000152520	PAN3	Pan-leukemia	coess_cluster	FALSE	1483	0.039319622856125	FALSE		FALSE
ENSG00000166986	MARS1	Pan-leukemia	coess_cluster	FALSE	1484	0.0392966608692041	FALSE		FALSE
ENSG00000176986	SEC24C	Pan-leukemia	coess_cluster	FALSE	1485	0.0392834154267275	FALSE		FALSE
ENSG00000196405	EVL	Pan-leukemia	coess_cluster	FALSE	1486	0.039273527420897	FALSE		FALSE
ENSG00000147677	EIF3H	Pan-leukemia	coess_cluster	FALSE	1487	0.0392589035490765	FALSE		FALSE
ENSG00000163444	TMEM183A	Pan-leukemia	coess_cluster	FALSE	1488	0.0392366638276269	FALSE		FALSE
ENSG00000169385	RNASE2	Pan-leukemia	coess_cluster	FALSE	1489	0.0392172235127233	FALSE		FALSE
ENSG00000089159	PXN	Pan-leukemia	coess_cluster	FALSE	1490	0.0391778464095316	FALSE		FALSE
ENSG00000127884	ECHS1	Pan-leukemia	coess_cluster	FALSE	1491	0.0391656903369005	FALSE		FALSE
ENSG00000067704	IARS2	Pan-leukemia	coess_cluster	FALSE	1492	0.0391470765796041	FALSE		FALSE
ENSG00000185304	RGPD2	Pan-leukemia	coess_cluster	FALSE	1493	0.0391027051318955	FALSE		FALSE
ENSG00000112081	SRSF3	Pan-leukemia	coess_cluster	TRUE	1494	0.0390669550886742	TRUE	oncogene, fusion	FALSE
ENSG00000160294	MCM3AP	Pan-leukemia	coess_cluster	FALSE	1495	0.0390642794679186	FALSE		TRUE	ambiguous
ENSG00000133048	CHI3L1	Pan-leukemia	coess_cluster	FALSE	1496	0.0390526449506071	FALSE		FALSE
ENSG00000213799	ZNF845	Pan-leukemia	coess_cluster	FALSE	1497	0.0390501830079167	FALSE		FALSE
ENSG00000028116	VRK2	Pan-leukemia	coess_cluster	FALSE	1498	0.0390481700875941	FALSE		FALSE
ENSG00000124762	CDKN1A	Pan-leukemia	coess_cluster	FALSE	1499	0.0390149048089093	TRUE	oncogene, TSG	TRUE	LoF
ENSG00000181929	PRKAG1	Pan-leukemia	coess_cluster	FALSE	1500	0.039013651632338	FALSE		FALSE
ENSG00000143621	ILF2	Pan-leukemia	coess_cluster	FALSE	1501	0.0390083266849764	FALSE		FALSE
ENSG00000049656	CLPTM1L	Pan-leukemia	coess_cluster	FALSE	1502	0.0390027010692396	FALSE		FALSE
ENSG00000090382	LYZ	Pan-leukemia	coess_cluster	FALSE	1503	0.0389931021681305	FALSE		FALSE
ENSG00000144744	UBA3	Pan-leukemia	coess_cluster	FALSE	1504	0.0389817800930752	FALSE		FALSE
ENSG00000164022	AIMP1	Pan-leukemia	coess_cluster	FALSE	1505	0.0389817635295589	FALSE		FALSE
ENSG00000163737	PF4	Pan-leukemia	coess_cluster	FALSE	1506	0.038974915271008	FALSE		FALSE
ENSG00000165819	METTL3	Pan-leukemia	coess_cluster	FALSE	1507	0.0389740192975331	FALSE		FALSE
ENSG00000104805	NUCB1	Pan-leukemia	coess_cluster	FALSE	1508	0.0389620423708704	FALSE		FALSE
ENSG00000196352	CD55	Pan-leukemia	coess_cluster	FALSE	1509	0.0389356168946013	FALSE		FALSE
ENSG00000090905	TNRC6A	Pan-leukemia	coess_cluster	FALSE	1510	0.038917523275791	FALSE		FALSE
ENSG00000136937	NCBP1	Pan-leukemia	coess_cluster	FALSE	1511	0.0389039656075282	FALSE		FALSE
ENSG00000066777	ARFGEF1	Pan-leukemia	coess_cluster	FALSE	1512	0.0389024191677931	FALSE		FALSE
ENSG00000118762	PKD2	Pan-leukemia	coess_cluster	FALSE	1513	0.0388884147860046	FALSE		FALSE
ENSG00000213741	RPS29	Pan-leukemia	coess_cluster	FALSE	1514	0.0388847692107527	FALSE		FALSE
ENSG00000105287	PRKD2	Pan-leukemia	coess_cluster	FALSE	1515	0.0388732315412496	FALSE		TRUE	ambiguous
ENSG00000258992	TSPY1	Pan-leukemia	coess_cluster	FALSE	1516	0.038871741612198	FALSE		FALSE
ENSG00000120694	HSPH1	Pan-leukemia	coess_cluster	FALSE	1517	0.0388690877740959	FALSE		FALSE
ENSG00000135404	CD63	Pan-leukemia	coess_cluster	FALSE	1518	0.0388667336132166	FALSE		FALSE
ENSG00000177666	PNPLA2	Pan-leukemia	coess_cluster	FALSE	1519	0.0388602184156697	FALSE		FALSE
ENSG00000159479	MED8	Pan-leukemia	coess_cluster	FALSE	1520	0.0388596292545629	FALSE		FALSE
ENSG00000166128	RAB8B	Pan-leukemia	coess_cluster	FALSE	1521	0.0388575807558744	FALSE		FALSE
ENSG00000099866	MADCAM1	Pan-leukemia	coess_cluster	FALSE	1522	0.0388515857011394	FALSE		FALSE
ENSG00000254999	BRK1	Pan-leukemia	coess_cluster	FALSE	1523	0.0388265634853912	FALSE		FALSE
ENSG00000140264	SERF2	Pan-leukemia	coess_cluster	FALSE	1524	0.0388135264979643	FALSE		FALSE
ENSG00000185950	IRS2	Pan-leukemia	coess_cluster	FALSE	1525	0.0387985918176454	FALSE		FALSE
ENSG00000196776	CD47	Pan-leukemia	coess_cluster	FALSE	1526	0.0387980728500064	FALSE		FALSE
ENSG00000150753	CCT5	Pan-leukemia	coess_cluster	FALSE	1527	0.0387922382860551	FALSE		FALSE
ENSG00000091592	NLRP1	Pan-leukemia	coess_cluster	FALSE	1528	0.0387891664144733	FALSE		FALSE
ENSG00000008988	RPS20	Pan-leukemia	coess_cluster	FALSE	1529	0.0387862845070282	FALSE		FALSE
ENSG00000229117	RPL41	Pan-leukemia	coess_cluster	FALSE	1530	0.0387667270285162	FALSE		FALSE
ENSG00000175463	TBC1D10C	Pan-leukemia	coess_cluster	FALSE	1531	0.0387404786110852	FALSE		FALSE
ENSG00000127946	HIP1	Pan-leukemia	coess_cluster	TRUE	1532	0.0387299090924178	TRUE	oncogene, fusion	TRUE	Act
ENSG00000095787	WAC	Pan-leukemia	coess_cluster	FALSE	1533	0.0387282596957109	FALSE		FALSE
ENSG00000033030	ZCCHC8	Pan-leukemia	coess_cluster	FALSE	1534	0.0387145585762489	TRUE	fusion	FALSE
ENSG00000107581	EIF3A	Pan-leukemia	coess_cluster	FALSE	1535	0.0387020946075177	FALSE		FALSE
ENSG00000054282	SDCCAG8	Pan-leukemia	coess_cluster	FALSE	1536	0.03869749049155	FALSE		FALSE
ENSG00000105383	CD33	Pan-leukemia	coess_cluster	FALSE	1537	0.0386688408039272	FALSE		FALSE
ENSG00000165671	NSD1	Pan-leukemia	coess_cluster	TRUE	1538	0.0386514945779444	TRUE	fusion	TRUE	Act
ENSG00000096384	HSP90AB1	Pan-leukemia	coess_cluster	TRUE	1539	0.0386191330899821	TRUE	fusion	TRUE	Act
ENSG00000144668	ITGA9	Pan-leukemia	coess_cluster	FALSE	1540	0.0386187597352873	FALSE		FALSE
ENSG00000159377	PSMB4	Pan-leukemia	coess_cluster	FALSE	1541	0.0386014713927526	FALSE		FALSE
ENSG00000115159	GPD2	Pan-leukemia	coess_cluster	FALSE	1542	0.0385813558571399	FALSE		FALSE
ENSG00000002834	LASP1	Pan-leukemia	coess_cluster	TRUE	1543	0.0385770553770838	TRUE	fusion	FALSE
ENSG00000124491	F13A1	Pan-leukemia	coess_cluster	FALSE	1544	0.0385682362224508	FALSE		FALSE
ENSG00000103429	BFAR	Pan-leukemia	coess_cluster	FALSE	1545	0.038527258525294	FALSE		FALSE
ENSG00000254206	NPIPB11	Pan-leukemia	coess_cluster	FALSE	1546	0.0384644865165787	FALSE		FALSE
ENSG00000179335	CLK3	Pan-leukemia	coess_cluster	FALSE	1547	0.0384604148075019	FALSE		FALSE
ENSG00000143416	SELENBP1	Pan-leukemia	coess_cluster	FALSE	1548	0.0384548395239274	FALSE		FALSE
ENSG00000088325	TPX2	Pan-leukemia	coess_cluster	FALSE	1549	0.0384440867711007	FALSE		FALSE
ENSG00000080189	SLC35C2	Pan-leukemia	coess_cluster	FALSE	1550	0.0384416108730921	FALSE		FALSE
ENSG00000010292	NCAPD2	Pan-leukemia	coess_cluster	FALSE	1551	0.0384148779660464	FALSE		FALSE
ENSG00000198742	SMURF1	Pan-leukemia	coess_cluster	FALSE	1552	0.0383936286401698	FALSE		FALSE
ENSG00000118503	TNFAIP3	Pan-leukemia	coess_cluster	TRUE	1553	0.0383846045518807	TRUE	TSG	TRUE	LoF
ENSG00000185088	RPS27L	Pan-leukemia	coess_cluster	FALSE	1554	0.038381529863051	FALSE		FALSE
ENSG00000078369	GNB1	Pan-leukemia	coess_cluster	TRUE	1555	0.0383693335528319	FALSE		FALSE
ENSG00000116668	SWT1	Pan-leukemia	coess_cluster	FALSE	1556	0.0383350331040608	FALSE		FALSE
ENSG00000146830	GIGYF1	Pan-leukemia	coess_cluster	FALSE	1557	0.0382791750186145	FALSE		FALSE
ENSG00000115970	THADA	Pan-leukemia	coess_cluster	FALSE	1558	0.038277355731633	FALSE		FALSE
ENSG00000144228	SPOPL	Pan-leukemia	coess_cluster	FALSE	1559	0.0382772077289446	FALSE		FALSE
ENSG00000071859	FAM50A	Pan-leukemia	coess_cluster	FALSE	1560	0.0382759949578958	FALSE		FALSE
ENSG00000117400	MPL	Pan-leukemia	coess_cluster	TRUE	1561	0.0382590115285715	TRUE	oncogene	FALSE
ENSG00000275713	H2BC9	Pan-leukemia	coess_cluster	FALSE	1562	0.0382173055391803	FALSE		FALSE
ENSG00000140632	GLYR1	Pan-leukemia	coess_cluster	FALSE	1563	0.0382020221444867	FALSE		FALSE
ENSG00000120675	DNAJC15	Pan-leukemia	coess_cluster	FALSE	1564	0.0381985941369285	FALSE		FALSE
ENSG00000065357	DGKA	Pan-leukemia	coess_cluster	FALSE	1565	0.0381936325425313	FALSE		FALSE
ENSG00000141456	PELP1	Pan-leukemia	coess_cluster	FALSE	1566	0.0381826272645647	FALSE		FALSE
ENSG00000115866	DARS1	Pan-leukemia	coess_cluster	FALSE	1567	0.0381755501244205	FALSE		FALSE
ENSG00000090013	BLVRB	Pan-leukemia	coess_cluster	FALSE	1568	0.0381742278040427	FALSE		FALSE
ENSG00000159166	LAD1	Pan-leukemia	coess_cluster	FALSE	1569	0.0381667556836925	FALSE		FALSE
ENSG00000183793	NPIPA5	Pan-leukemia	coess_cluster	FALSE	1570	0.0381514377187482	FALSE		FALSE
ENSG00000112137	PHACTR1	Pan-leukemia	coess_cluster	FALSE	1571	0.0381295485991783	FALSE		FALSE
ENSG00000152492	CCDC50	Pan-leukemia	coess_cluster	FALSE	1572	0.0381286787146369	FALSE		FALSE
ENSG00000092108	SCFD1	Pan-leukemia	coess_cluster	FALSE	1573	0.0381085111166634	FALSE		FALSE
ENSG00000182606	TRAK1	Pan-leukemia	coess_cluster	FALSE	1574	0.0381062282596342	FALSE		FALSE
ENSG00000100897	DCAF11	Pan-leukemia	coess_cluster	FALSE	1575	0.0380963588909029	FALSE		FALSE
ENSG00000144283	PKP4	Pan-leukemia	coess_cluster	FALSE	1576	0.0380874170249314	FALSE		FALSE
ENSG00000153914	SREK1	Pan-leukemia	coess_cluster	FALSE	1577	0.0380552731555147	FALSE		FALSE
ENSG00000177885	GRB2	Pan-leukemia	coess_cluster	FALSE	1578	0.0380547116206472	FALSE		FALSE
ENSG00000107745	MICU1	Pan-leukemia	coess_cluster	FALSE	1579	0.0380175587522669	FALSE		FALSE
ENSG00000198055	GRK6	Pan-leukemia	coess_cluster	FALSE	1580	0.0380173556787815	FALSE		FALSE
ENSG00000128059	PPAT	Pan-leukemia	coess_cluster	FALSE	1581	0.0380119765163462	FALSE		FALSE
ENSG00000242019	KIR3DL3	Pan-leukemia	coess_cluster	FALSE	1582	0.0379794307062997	FALSE		FALSE
ENSG00000168918	INPP5D	Pan-leukemia	coess_cluster	FALSE	1583	0.0379638838926229	FALSE		FALSE
ENSG00000275835	TUBGCP5	Pan-leukemia	coess_cluster	FALSE	1584	0.0379564851013449	FALSE		FALSE
ENSG00000148218	ALAD	Pan-leukemia	coess_cluster	FALSE	1585	0.0379444252846297	FALSE		FALSE
ENSG00000094975	SUCO	Pan-leukemia	coess_cluster	FALSE	1586	0.0379205051414196	FALSE		FALSE
ENSG00000129636	ITFG1	Pan-leukemia	coess_cluster	FALSE	1587	0.0379113267479728	FALSE		FALSE
ENSG00000138829	FBN2	Pan-leukemia	coess_cluster	FALSE	1588	0.0378882612246766	FALSE		TRUE	ambiguous
ENSG00000122406	RPL5	Pan-leukemia	coess_cluster	TRUE	1589	0.0378737067867423	TRUE	TSG	FALSE
ENSG00000022840	RNF10	Pan-leukemia	coess_cluster	FALSE	1590	0.0378300993264736	FALSE		FALSE
ENSG00000171298	GAA	Pan-leukemia	coess_cluster	FALSE	1591	0.0378231124513892	FALSE		FALSE
ENSG00000101057	MYBL2	Pan-leukemia	coess_cluster	FALSE	1592	0.0377990354274453	FALSE		FALSE
ENSG00000133943	DGLUCY	Pan-leukemia	coess_cluster	FALSE	1593	0.0377918558653182	FALSE		FALSE
ENSG00000128829	EIF2AK4	Pan-leukemia	coess_cluster	FALSE	1594	0.0377826514180781	FALSE		FALSE
ENSG00000109458	GAB1	Pan-leukemia	coess_cluster	FALSE	1595	0.0377622128715936	FALSE		FALSE
ENSG00000152404	CWF19L2	Pan-leukemia	coess_cluster	FALSE	1596	0.0377578324262014	FALSE		FALSE
ENSG00000100029	PES1	Pan-leukemia	coess_cluster	FALSE	1597	0.0377459605539692	FALSE		FALSE
ENSG00000100906	NFKBIA	Pan-leukemia	coess_cluster	FALSE	1598	0.0377268549712699	FALSE		TRUE	LoF
ENSG00000196262	PPIA	Pan-leukemia	coess_cluster	FALSE	1599	0.037686148059786	FALSE		FALSE
ENSG00000134287	ARF3	Pan-leukemia	coess_cluster	FALSE	1600	0.0376827144536548	FALSE		FALSE
ENSG00000167531	LALBA	Pan-leukemia	coess_cluster	FALSE	1601	0.0376705767774505	FALSE		FALSE
ENSG00000114062	UBE3A	Pan-leukemia	coess_cluster	FALSE	1602	0.0376691077143164	FALSE		FALSE
ENSG00000121104	FAM117A	Pan-leukemia	coess_cluster	FALSE	1603	0.0376585686901242	FALSE		FALSE
ENSG00000108107	RPL28	Pan-leukemia	coess_cluster	FALSE	1604	0.0376549543437514	FALSE		FALSE
ENSG00000111581	NUP107	Pan-leukemia	coess_cluster	FALSE	1605	0.0376503352115217	FALSE		FALSE
ENSG00000137817	PARP6	Pan-leukemia	coess_cluster	FALSE	1606	0.037634591120357	FALSE		FALSE
ENSG00000118007	STAG1	Pan-leukemia	coess_cluster	TRUE	1607	0.0376317899856413	TRUE	TSG	FALSE
ENSG00000114166	KAT2B	Pan-leukemia	coess_cluster	FALSE	1608	0.0376317044302089	FALSE		FALSE
ENSG00000003402	CFLAR	Pan-leukemia	coess_cluster	FALSE	1609	0.0376303446521345	FALSE		FALSE
ENSG00000115091	ACTR3	Pan-leukemia	coess_cluster	FALSE	1610	0.0376286073183196	FALSE		FALSE
ENSG00000138069	RAB1A	Pan-leukemia	coess_cluster	FALSE	1611	0.0376220376820081	FALSE		FALSE
ENSG00000167110	GOLGA2	Pan-leukemia	coess_cluster	FALSE	1612	0.0376215585065822	FALSE		FALSE
ENSG00000133816	MICAL2	Pan-leukemia	coess_cluster	FALSE	1613	0.037620714236558	FALSE		FALSE
ENSG00000135090	TAOK3	Pan-leukemia	coess_cluster	FALSE	1614	0.0376001653782726	FALSE		FALSE
ENSG00000110075	PPP6R3	Pan-leukemia	coess_cluster	FALSE	1615	0.0375968821979943	FALSE		FALSE
ENSG00000185215	TNFAIP2	Pan-leukemia	coess_cluster	FALSE	1616	0.0375857055292309	FALSE		FALSE
ENSG00000164111	ANXA5	Pan-leukemia	coess_cluster	FALSE	1617	0.0375780773083404	FALSE		FALSE
ENSG00000137055	PLAA	Pan-leukemia	coess_cluster	FALSE	1618	0.0375768366140323	FALSE		FALSE
ENSG00000164941	INTS8	Pan-leukemia	coess_cluster	FALSE	1619	0.0375656090367287	FALSE		FALSE
ENSG00000096872	IFT74	Pan-leukemia	coess_cluster	FALSE	1620	0.0375567681995799	FALSE		FALSE
ENSG00000125257	ABCC4	Pan-leukemia	coess_cluster	FALSE	1621	0.037546198466501	FALSE		FALSE
ENSG00000100503	NIN	Pan-leukemia	coess_cluster	TRUE	1622	0.0375454432966563	TRUE	fusion	TRUE	LoF
ENSG00000138639	ARHGAP24	Pan-leukemia	coess_cluster	FALSE	1623	0.0375353896312259	FALSE		FALSE
ENSG00000198919	DZIP3	Pan-leukemia	coess_cluster	FALSE	1624	0.0375347532847467	FALSE		FALSE
ENSG00000086061	DNAJA1	Pan-leukemia	coess_cluster	FALSE	1625	0.0375270731935372	FALSE		FALSE
ENSG00000101199	ARFGAP1	Pan-leukemia	coess_cluster	FALSE	1626	0.0375233482034912	FALSE		FALSE
ENSG00000167258	CDK12	Pan-leukemia	coess_cluster	FALSE	1627	0.0375207358491394	TRUE	TSG	TRUE	LoF
ENSG00000087274	ADD1	Pan-leukemia	coess_cluster	FALSE	1628	0.03751523082925	FALSE		FALSE
ENSG00000138674	SEC31A	Pan-leukemia	coess_cluster	FALSE	1629	0.037494550677508	FALSE		FALSE
ENSG00000162645	GBP2	Pan-leukemia	coess_cluster	FALSE	1630	0.0374772770660678	FALSE		FALSE
ENSG00000126934	MAP2K2	Pan-leukemia	coess_cluster	FALSE	1631	0.0374735488946341	TRUE	oncogene	FALSE
ENSG00000163479	SSR2	Pan-leukemia	coess_cluster	FALSE	1632	0.0374523769801459	FALSE		FALSE
ENSG00000119760	SUPT7L	Pan-leukemia	coess_cluster	FALSE	1633	0.0374497618650231	FALSE		FALSE
ENSG00000172534	HCFC1	Pan-leukemia	coess_cluster	FALSE	1634	0.0374496419238208	FALSE		FALSE
ENSG00000008710	PKD1	Pan-leukemia	coess_cluster	FALSE	1635	0.0374210689836487	FALSE		FALSE
ENSG00000126858	RHOT1	Pan-leukemia	coess_cluster	FALSE	1636	0.0374181237934267	FALSE		FALSE
ENSG00000127483	HP1BP3	Pan-leukemia	coess_cluster	FALSE	1637	0.0374150468747519	FALSE		FALSE
ENSG00000112697	TMEM30A	Pan-leukemia	coess_cluster	FALSE	1638	0.0373953848612295	FALSE		FALSE
ENSG00000023330	ALAS1	Pan-leukemia	coess_cluster	FALSE	1639	0.0373818770004821	FALSE		FALSE
ENSG00000136682	CBWD2	Pan-leukemia	coess_cluster	FALSE	1640	0.0373633250183295	FALSE		FALSE
ENSG00000113296	THBS4	Pan-leukemia	coess_cluster	FALSE	1641	0.0373555808672549	FALSE		FALSE
ENSG00000275023	MLLT6	Pan-leukemia	coess_cluster	TRUE	1642	0.0373434408629563	TRUE	fusion	FALSE
ENSG00000017260	ATP2C1	Pan-leukemia	coess_cluster	FALSE	1643	0.0373205951003182	FALSE		FALSE
ENSG00000164068	RNF123	Pan-leukemia	coess_cluster	FALSE	1644	0.0373162435518024	FALSE		FALSE
ENSG00000132646	PCNA	Pan-leukemia	coess_cluster	FALSE	1645	0.037254740005537	FALSE		FALSE
ENSG00000139436	GIT2	Pan-leukemia	coess_cluster	FALSE	1646	0.0372491861050512	FALSE		FALSE
ENSG00000011422	PLAUR	Pan-leukemia	coess_cluster	FALSE	1647	0.0372325504075027	FALSE		FALSE
ENSG00000131149	GSE1	Pan-leukemia	coess_cluster	FALSE	1648	0.0372201886471044	FALSE		FALSE
ENSG00000184708	EIF4ENIF1	Pan-leukemia	coess_cluster	FALSE	1649	0.0371898854886139	FALSE		FALSE
ENSG00000100353	EIF3D	Pan-leukemia	coess_cluster	FALSE	1650	0.0371893179048591	FALSE		FALSE
ENSG00000166266	CUL5	Pan-leukemia	coess_cluster	FALSE	1651	0.0371791311087382	FALSE		FALSE
ENSG00000135297	MTO1	Pan-leukemia	coess_cluster	FALSE	1652	0.0371576342760286	FALSE		FALSE
ENSG00000071894	CPSF1	Pan-leukemia	coess_cluster	FALSE	1653	0.0371166947542134	FALSE		FALSE
ENSG00000149273	RPS3	Pan-leukemia	coess_cluster	FALSE	1654	0.0371050829627447	FALSE		FALSE
ENSG00000178694	NSUN3	Pan-leukemia	coess_cluster	FALSE	1655	0.0371035756156137	FALSE		FALSE
ENSG00000142765	SYTL1	Pan-leukemia	coess_cluster	FALSE	1656	0.0370870271385668	FALSE		FALSE
ENSG00000065427	KARS1	Pan-leukemia	coess_cluster	FALSE	1657	0.0370807101194986	FALSE		FALSE
ENSG00000197006	METTL9	Pan-leukemia	coess_cluster	FALSE	1658	0.037068162058783	FALSE		FALSE
ENSG00000185722	ANKFY1	Pan-leukemia	coess_cluster	FALSE	1659	0.0370470989324508	FALSE		FALSE
ENSG00000177119	ANO6	Pan-leukemia	coess_cluster	FALSE	1660	0.0370429590411131	FALSE		FALSE
ENSG00000162747	FCGR3B	Pan-leukemia	coess_cluster	FALSE	1661	0.0370298258733074	FALSE		FALSE
ENSG00000138095	LRPPRC	Pan-leukemia	coess_cluster	FALSE	1662	0.037027823710689	FALSE		FALSE
ENSG00000120868	APAF1	Pan-leukemia	coess_cluster	FALSE	1663	0.0370225181094471	FALSE		FALSE
ENSG00000169567	HINT1	Pan-leukemia	coess_cluster	FALSE	1664	0.0370123742328693	FALSE		FALSE
ENSG00000077097	TOP2B	Pan-leukemia	coess_cluster	FALSE	1665	0.0370095482273741	FALSE		FALSE
ENSG00000130254	SAFB2	Pan-leukemia	coess_cluster	FALSE	1666	0.036988422272235	FALSE		FALSE
ENSG00000145113	MUC4	Pan-leukemia	coess_cluster	FALSE	1667	0.0369860024408983	TRUE	oncogene	FALSE
ENSG00000100239	PPP6R2	Pan-leukemia	coess_cluster	FALSE	1668	0.0369787054067196	FALSE		FALSE
ENSG00000143815	LBR	Pan-leukemia	coess_cluster	FALSE	1669	0.0369720309201773	FALSE		FALSE
ENSG00000169905	TOR1AIP2	Pan-leukemia	coess_cluster	FALSE	1670	0.0369646700073851	FALSE		FALSE
ENSG00000110090	CPT1A	Pan-leukemia	coess_cluster	FALSE	1671	0.0369630402224575	FALSE		FALSE
ENSG00000148843	PDCD11	Pan-leukemia	coess_cluster	FALSE	1672	0.0369619408700307	FALSE		FALSE
ENSG00000119522	DENND1A	Pan-leukemia	coess_cluster	FALSE	1673	0.0369466305623404	FALSE		FALSE
ENSG00000167815	PRDX2	Pan-leukemia	coess_cluster	FALSE	1674	0.0369302928289856	FALSE		FALSE
ENSG00000145736	GTF2H2	Pan-leukemia	coess_cluster	FALSE	1675	0.0369256539427947	FALSE		FALSE
ENSG00000100055	CYTH4	Pan-leukemia	coess_cluster	FALSE	1676	0.0369237883318751	FALSE		FALSE
ENSG00000154642	C21orf91	Pan-leukemia	coess_cluster	FALSE	1677	0.0369166832314584	FALSE		FALSE
ENSG00000166004	CEP295	Pan-leukemia	coess_cluster	FALSE	1678	0.0368874291075568	FALSE		FALSE
ENSG00000080603	SRCAP	Pan-leukemia	coess_cluster	FALSE	1679	0.036882122317478	FALSE		FALSE
ENSG00000141503	MINK1	Pan-leukemia	coess_cluster	FALSE	1680	0.0368783818558237	FALSE		FALSE
ENSG00000133275	CSNK1G2	Pan-leukemia	coess_cluster	FALSE	1681	0.0368656851671666	FALSE		FALSE
ENSG00000150782	IL18	Pan-leukemia	coess_cluster	FALSE	1682	0.0368600020472818	FALSE		FALSE
ENSG00000174099	MSRB3	Pan-leukemia	coess_cluster	FALSE	1683	0.036838913644226	FALSE		FALSE
ENSG00000073605	GSDMB	Pan-leukemia	coess_cluster	FALSE	1684	0.0368327812956618	FALSE		FALSE
ENSG00000109270	LAMTOR3	Pan-leukemia	coess_cluster	FALSE	1685	0.0368166073233587	FALSE		FALSE
ENSG00000176463	SLCO3A1	Pan-leukemia	coess_cluster	FALSE	1686	0.0367924679789116	FALSE		FALSE
ENSG00000198087	CD2AP	Pan-leukemia	coess_cluster	FALSE	1687	0.0367847495453583	FALSE		FALSE
ENSG00000043462	LCP2	Pan-leukemia	coess_cluster	FALSE	1688	0.0367825836541155	FALSE		FALSE
ENSG00000144357	UBR3	Pan-leukemia	coess_cluster	FALSE	1689	0.0367689095166961	FALSE		FALSE
ENSG00000184009	ACTG1	Pan-leukemia	coess_cluster	FALSE	1690	0.0367657633393187	FALSE		FALSE
ENSG00000014164	ZC3H3	Pan-leukemia	coess_cluster	FALSE	1691	0.0367355200869671	FALSE		FALSE
ENSG00000258890	CEP95	Pan-leukemia	coess_cluster	FALSE	1692	0.0367200633520269	FALSE		FALSE
ENSG00000109736	MFSD10	Pan-leukemia	coess_cluster	FALSE	1693	0.0367195864499101	FALSE		FALSE
ENSG00000186908	ZDHHC17	Pan-leukemia	coess_cluster	FALSE	1694	0.0367043463146627	FALSE		FALSE
ENSG00000134910	STT3A	Pan-leukemia	coess_cluster	FALSE	1695	0.0366927255851211	FALSE		FALSE
ENSG00000055130	CUL1	Pan-leukemia	coess_cluster	FALSE	1696	0.036692272971769	FALSE		FALSE
ENSG00000127022	CANX	Pan-leukemia	coess_cluster	FALSE	1697	0.0366594323662939	FALSE		FALSE
ENSG00000198431	TXNRD1	Pan-leukemia	coess_cluster	FALSE	1698	0.036646009233204	FALSE		FALSE
ENSG00000075415	SLC25A3	Pan-leukemia	coess_cluster	FALSE	1699	0.0366352849259176	FALSE		FALSE
ENSG00000073111	MCM2	Pan-leukemia	coess_cluster	FALSE	1700	0.0366333170318192	FALSE		FALSE
ENSG00000149100	EIF3M	Pan-leukemia	coess_cluster	FALSE	1701	0.036627408345709	FALSE		FALSE
ENSG00000112077	RHAG	Pan-leukemia	coess_cluster	FALSE	1702	0.0366182620151353	FALSE		FALSE
ENSG00000073849	ST6GAL1	Pan-leukemia	coess_cluster	FALSE	1703	0.0366079933278747	FALSE		FALSE
ENSG00000196547	MAN2A2	Pan-leukemia	coess_cluster	FALSE	1704	0.0366024993051668	FALSE		FALSE
ENSG00000168757	TSPY2	Pan-leukemia	coess_cluster	FALSE	1705	0.0365864378953905	FALSE		FALSE
ENSG00000175287	PHYHD1	Pan-leukemia	coess_cluster	FALSE	1706	0.0365769862808346	FALSE		FALSE
ENSG00000185404	SP140L	Pan-leukemia	coess_cluster	FALSE	1707	0.0365689167822838	FALSE		FALSE
ENSG00000168944	CEP120	Pan-leukemia	coess_cluster	FALSE	1708	0.0365454409433364	FALSE		FALSE
ENSG00000076201	PTPN23	Pan-leukemia	coess_cluster	FALSE	1709	0.0365330312148903	FALSE		FALSE
ENSG00000089597	GANAB	Pan-leukemia	coess_cluster	FALSE	1710	0.0365261104610845	FALSE		FALSE
ENSG00000183597	TANGO2	Pan-leukemia	coess_cluster	FALSE	1711	0.0365181378993815	FALSE		FALSE
ENSG00000113580	NR3C1	Pan-leukemia	coess_cluster	FALSE	1712	0.0365021373660984	FALSE		FALSE
ENSG00000173230	GOLGB1	Pan-leukemia	coess_cluster	FALSE	1713	0.0364972664603069	FALSE		FALSE
ENSG00000128534	LSM8	Pan-leukemia	coess_cluster	FALSE	1714	0.0364816134012004	FALSE		FALSE
ENSG00000092020	PPP2R3C	Pan-leukemia	coess_cluster	FALSE	1715	0.036481449980618	FALSE		FALSE
ENSG00000143207	COP1	Pan-leukemia	coess_cluster	FALSE	1716	0.0364763523658904	FALSE		FALSE
ENSG00000204120	GIGYF2	Pan-leukemia	coess_cluster	FALSE	1717	0.0364595169205903	FALSE		FALSE
ENSG00000198874	TYW1	Pan-leukemia	coess_cluster	FALSE	1718	0.0364092415464376	FALSE		FALSE
ENSG00000080608	PUM3	Pan-leukemia	coess_cluster	FALSE	1719	0.0364045973081823	FALSE		FALSE
ENSG00000104979	C19orf53	Pan-leukemia	coess_cluster	FALSE	1720	0.0364003131366776	FALSE		FALSE
ENSG00000084676	NCOA1	Pan-leukemia	coess_cluster	FALSE	1721	0.0363922831394867	TRUE	fusion	TRUE	ambiguous
ENSG00000147403	RPL10	Pan-leukemia	coess_cluster	TRUE	1722	0.0363873315292041	TRUE	TSG	TRUE	LoF
ENSG00000167676	PLIN4	Pan-leukemia	coess_cluster	FALSE	1723	0.0363864634569448	FALSE		FALSE
ENSG00000138756	BMP2K	Pan-leukemia	coess_cluster	FALSE	1724	0.0363864180411286	FALSE		FALSE
ENSG00000061273	HDAC7	Pan-leukemia	coess_cluster	FALSE	1725	0.0363821836987947	FALSE		FALSE
ENSG00000168014	C2CD3	Pan-leukemia	coess_cluster	FALSE	1726	0.0363733209767072	FALSE		FALSE
ENSG00000110422	HIPK3	Pan-leukemia	coess_cluster	FALSE	1727	0.0363638163020959	FALSE		FALSE
ENSG00000128908	INO80	Pan-leukemia	coess_cluster	FALSE	1728	0.0363553873684733	FALSE		TRUE	ambiguous
ENSG00000099783	HNRNPM	Pan-leukemia	coess_cluster	FALSE	1729	0.0363536604531861	FALSE		FALSE
ENSG00000126602	TRAP1	Pan-leukemia	coess_cluster	FALSE	1730	0.0363409258051352	FALSE		FALSE
ENSG00000137944	KYAT3	Pan-leukemia	coess_cluster	FALSE	1731	0.0363282565555207	FALSE		FALSE
ENSG00000128585	MKLN1	Pan-leukemia	coess_cluster	FALSE	1732	0.0363272925543886	FALSE		FALSE
ENSG00000137563	GGH	Pan-leukemia	coess_cluster	FALSE	1733	0.0363268201791263	FALSE		FALSE
ENSG00000137801	THBS1	Pan-leukemia	coess_cluster	FALSE	1734	0.0363188118684022	FALSE		FALSE
ENSG00000076685	NT5C2	Pan-leukemia	coess_cluster	TRUE	1735	0.036309882088047	TRUE	oncogene	FALSE
ENSG00000198707	CEP290	Pan-leukemia	coess_cluster	FALSE	1736	0.0362675621141799	FALSE		FALSE
ENSG00000130741	EIF2S3	Pan-leukemia	coess_cluster	FALSE	1737	0.0362607920725686	FALSE		FALSE
ENSG00000129197	RPAIN	Pan-leukemia	coess_cluster	FALSE	1738	0.0362343515925005	FALSE		FALSE
ENSG00000181852	RNF41	Pan-leukemia	coess_cluster	FALSE	1739	0.0361858623525834	FALSE		FALSE
ENSG00000158062	UBXN11	Pan-leukemia	coess_cluster	FALSE	1740	0.0361851226116953	FALSE		FALSE
ENSG00000076108	BAZ2A	Pan-leukemia	coess_cluster	FALSE	1741	0.036173680465572	FALSE		FALSE
ENSG00000103194	USP10	Pan-leukemia	coess_cluster	FALSE	1742	0.036164128378666	FALSE		FALSE
ENSG00000166557	TMED3	Pan-leukemia	coess_cluster	FALSE	1743	0.0361614126839307	FALSE		FALSE
ENSG00000169180	XPO6	Pan-leukemia	coess_cluster	FALSE	1744	0.0361324858388087	FALSE		FALSE
ENSG00000114098	ARMC8	Pan-leukemia	coess_cluster	FALSE	1745	0.036118629172339	FALSE		FALSE
ENSG00000187239	FNBP1	Pan-leukemia	coess_cluster	TRUE	1746	0.0360964547416284	TRUE	fusion	FALSE
ENSG00000165219	GAPVD1	Pan-leukemia	coess_cluster	FALSE	1747	0.0360833688741884	FALSE		FALSE
ENSG00000164047	CAMP	Pan-leukemia	coess_cluster	FALSE	1748	0.0360825118805044	FALSE		FALSE
ENSG00000105671	DDX49	Pan-leukemia	coess_cluster	FALSE	1749	0.0360725974875782	FALSE		FALSE
ENSG00000175387	SMAD2	Pan-leukemia	coess_cluster	FALSE	1750	0.0360671388520189	TRUE	TSG	TRUE	LoF
ENSG00000108055	SMC3	Pan-leukemia	coess_cluster	TRUE	1751	0.0360549572934998	FALSE		FALSE
ENSG00000134046	MBD2	Pan-leukemia	coess_cluster	FALSE	1752	0.036041547988658	FALSE		FALSE
ENSG00000086232	EIF2AK1	Pan-leukemia	coess_cluster	FALSE	1753	0.0360396704723198	FALSE		FALSE
ENSG00000128513	POT1	Pan-leukemia	coess_cluster	TRUE	1754	0.0360318975580416	TRUE	TSG	TRUE	ambiguous
ENSG00000135926	TMBIM1	Pan-leukemia	coess_cluster	FALSE	1755	0.036008409782679	FALSE		FALSE
ENSG00000116679	IVNS1ABP	Pan-leukemia	coess_cluster	FALSE	1756	0.0359924820639751	FALSE		FALSE
ENSG00000145725	PPIP5K2	Pan-leukemia	coess_cluster	FALSE	1757	0.0359682218226335	FALSE		FALSE
ENSG00000163349	HIPK1	Pan-leukemia	coess_cluster	FALSE	1758	0.0359681872265411	FALSE		FALSE
ENSG00000109323	MANBA	Pan-leukemia	coess_cluster	FALSE	1759	0.0359531203129899	FALSE		FALSE
ENSG00000204351	SKIV2L	Pan-leukemia	coess_cluster	FALSE	1760	0.0359519348035055	FALSE		FALSE
ENSG00000004478	FKBP4	Pan-leukemia	coess_cluster	FALSE	1761	0.0359403040754503	FALSE		FALSE
ENSG00000090863	GLG1	Pan-leukemia	coess_cluster	FALSE	1762	0.0359399308158161	FALSE		FALSE
ENSG00000131375	CAPN7	Pan-leukemia	coess_cluster	FALSE	1763	0.0359194605153816	FALSE		FALSE
ENSG00000166579	NDEL1	Pan-leukemia	coess_cluster	FALSE	1764	0.0359086775884321	FALSE		FALSE
ENSG00000068120	COASY	Pan-leukemia	coess_cluster	FALSE	1765	0.0359066380974487	FALSE		FALSE
ENSG00000170144	HNRNPA3	Pan-leukemia	coess_cluster	FALSE	1766	0.0359047800182458	FALSE		FALSE
ENSG00000114388	NPRL2	Pan-leukemia	coess_cluster	FALSE	1767	0.0358920870347419	FALSE		TRUE	LoF
ENSG00000225697	SLC26A6	Pan-leukemia	coess_cluster	FALSE	1768	0.0358910592458311	FALSE		FALSE
ENSG00000108773	KAT2A	Pan-leukemia	coess_cluster	FALSE	1769	0.0358423835706648	FALSE		FALSE
ENSG00000003756	RBM5	Pan-leukemia	coess_cluster	FALSE	1770	0.0358380313950739	FALSE		FALSE
ENSG00000131100	ATP6V1E1	Pan-leukemia	coess_cluster	FALSE	1771	0.0358311998901558	FALSE		FALSE
ENSG00000006652	IFRD1	Pan-leukemia	coess_cluster	FALSE	1772	0.0358265975790619	FALSE		FALSE
ENSG00000182923	CEP63	Pan-leukemia	coess_cluster	FALSE	1773	0.035810306583131	FALSE		FALSE
ENSG00000147853	AK3	Pan-leukemia	coess_cluster	FALSE	1774	0.0358048707695102	FALSE		FALSE
ENSG00000159256	MORC3	Pan-leukemia	coess_cluster	FALSE	1775	0.0358022138900393	FALSE		FALSE
ENSG00000084754	HADHA	Pan-leukemia	coess_cluster	FALSE	1776	0.0357762352731639	FALSE		FALSE
ENSG00000151694	ADAM17	Pan-leukemia	coess_cluster	FALSE	1777	0.0357696688048321	FALSE		FALSE
ENSG00000143337	TOR1AIP1	Pan-leukemia	coess_cluster	FALSE	1778	0.0357644223179036	FALSE		FALSE
ENSG00000164151	ICE1	Pan-leukemia	coess_cluster	FALSE	1779	0.0357614738679612	FALSE		FALSE
ENSG00000171858	RPS21	Pan-leukemia	coess_cluster	FALSE	1780	0.0357547131463988	FALSE		FALSE
ENSG00000141556	TBCD	Pan-leukemia	coess_cluster	FALSE	1781	0.0357508129645648	FALSE		FALSE
ENSG00000181722	ZBTB20	Pan-leukemia	coess_cluster	FALSE	1782	0.035738241751288	FALSE		TRUE	Act
ENSG00000181222	POLR2A	Pan-leukemia	coess_cluster	FALSE	1783	0.0357222266196814	TRUE		FALSE
ENSG00000198521	ZNF43	Pan-leukemia	coess_cluster	FALSE	1784	0.0357085407630921	FALSE		FALSE
ENSG00000142867	BCL10	Pan-leukemia	coess_cluster	TRUE	1785	0.0357077797977999	TRUE	TSG, fusion	TRUE	ambiguous
ENSG00000180776	ZDHHC20	Pan-leukemia	coess_cluster	FALSE	1786	0.0357062730651744	FALSE		FALSE
ENSG00000137710	RDX	Pan-leukemia	coess_cluster	FALSE	1787	0.0357051065372259	FALSE		FALSE
ENSG00000136758	YME1L1	Pan-leukemia	coess_cluster	FALSE	1788	0.0356986983161952	FALSE		FALSE
ENSG00000113719	ERGIC1	Pan-leukemia	coess_cluster	FALSE	1789	0.0356790640868874	FALSE		FALSE
ENSG00000140564	FURIN	Pan-leukemia	coess_cluster	FALSE	1790	0.0356518283937353	FALSE		FALSE
ENSG00000162688	AGL	Pan-leukemia	coess_cluster	FALSE	1791	0.0356393666902533	FALSE		FALSE
ENSG00000133069	TMCC2	Pan-leukemia	coess_cluster	FALSE	1792	0.0356335573690837	FALSE		FALSE
ENSG00000137955	RABGGTB	Pan-leukemia	coess_cluster	FALSE	1793	0.0356292049643002	FALSE		FALSE
ENSG00000065000	AP3D1	Pan-leukemia	coess_cluster	FALSE	1794	0.0356288392973429	FALSE		FALSE
ENSG00000175467	SART1	Pan-leukemia	coess_cluster	FALSE	1795	0.0356117826672266	FALSE		FALSE
ENSG00000143870	PDIA6	Pan-leukemia	coess_cluster	FALSE	1796	0.0355997389218787	FALSE		FALSE
ENSG00000145734	BDP1	Pan-leukemia	coess_cluster	FALSE	1797	0.03558272314048	FALSE		FALSE
ENSG00000137812	KNL1	Pan-leukemia	coess_cluster	TRUE	1798	0.0355788644595568	TRUE	TSG, fusion	FALSE
ENSG00000196562	SULF2	Pan-leukemia	coess_cluster	FALSE	1799	0.0355573068454755	FALSE		FALSE
ENSG00000122026	RPL21	Pan-leukemia	coess_cluster	FALSE	1800	0.0355547422881484	FALSE		FALSE
ENSG00000160691	SHC1	Pan-leukemia	coess_cluster	FALSE	1801	0.0355450417840453	FALSE		FALSE
ENSG00000077312	SNRPA	Pan-leukemia	coess_cluster	FALSE	1802	0.0355436557364945	FALSE		FALSE
ENSG00000182158	CREB3L2	Pan-leukemia	coess_cluster	FALSE	1803	0.0355405224359816	TRUE	oncogene, fusion	FALSE
ENSG00000158850	B4GALT3	Pan-leukemia	coess_cluster	FALSE	1804	0.0355273514096389	FALSE		FALSE
ENSG00000107521	HPS1	Pan-leukemia	coess_cluster	FALSE	1805	0.0354870260717646	FALSE		FALSE
ENSG00000150593	PDCD4	Pan-leukemia	coess_cluster	FALSE	1806	0.0354817039436276	FALSE		FALSE
ENSG00000137878	GCOM1	Pan-leukemia	coess_cluster	FALSE	1807	0.0354703200483098	FALSE		FALSE
ENSG00000111596	CNOT2	Pan-leukemia	coess_cluster	FALSE	1808	0.0354688090830835	FALSE		FALSE
ENSG00000126216	TUBGCP3	Pan-leukemia	coess_cluster	FALSE	1809	0.0354613584845059	FALSE		FALSE
ENSG00000168970	JMJD7-PLA2G4B	Pan-leukemia	coess_cluster	FALSE	1810	0.035461069429117	FALSE		FALSE
ENSG00000007237	AC005747.1	Pan-leukemia	coess_cluster	TRUE	1811	0.0354398708052073	TRUE	fusion	FALSE
ENSG00000121064	SCPEP1	Pan-leukemia	coess_cluster	FALSE	1812	0.0354313317840366	FALSE		FALSE
ENSG00000188921	HACD4	Pan-leukemia	coess_cluster	FALSE	1813	0.0354286568853868	FALSE		FALSE
ENSG00000104419	NDRG1	Pan-leukemia	coess_cluster	FALSE	1814	0.0354215243215257	TRUE	TSG, fusion	FALSE
ENSG00000100083	GGA1	Pan-leukemia	coess_cluster	FALSE	1815	0.0354049385819747	FALSE		FALSE
ENSG00000119801	YPEL5	Pan-leukemia	coess_cluster	FALSE	1816	0.0353975819369884	FALSE		FALSE
ENSG00000196189	SEMA4A	Pan-leukemia	coess_cluster	FALSE	1817	0.0353910188934977	FALSE		FALSE
ENSG00000110955	ATP5F1B	Pan-leukemia	coess_cluster	FALSE	1818	0.0353909452735686	FALSE		FALSE
ENSG00000206172	HBA1	Pan-leukemia	coess_cluster	FALSE	1819	0.035390568201225	FALSE		FALSE
ENSG00000005075	POLR2J	Pan-leukemia	coess_cluster	FALSE	1820	0.0353902251243139	FALSE		FALSE
ENSG00000143799	PARP1	Pan-leukemia	coess_cluster	FALSE	1821	0.0353637492196324	FALSE		FALSE
ENSG00000158485	CD1B	Pan-leukemia	coess_cluster	FALSE	1822	0.0353617439693412	FALSE		FALSE
ENSG00000205744	DENND1C	Pan-leukemia	coess_cluster	FALSE	1823	0.0353419788671654	FALSE		FALSE
ENSG00000170266	GLB1	Pan-leukemia	coess_cluster	FALSE	1824	0.035341461756504	FALSE		FALSE
ENSG00000163736	PPBP	Pan-leukemia	coess_cluster	FALSE	1825	0.0353350861315255	FALSE		FALSE
ENSG00000141562	NARF	Pan-leukemia	coess_cluster	FALSE	1826	0.0353254341108097	FALSE		FALSE
ENSG00000107968	MAP3K8	Pan-leukemia	coess_cluster	FALSE	1827	0.0353018120460431	FALSE		FALSE
ENSG00000197142	ACSL5	Pan-leukemia	coess_cluster	FALSE	1828	0.0352916623431026	FALSE		FALSE
ENSG00000196313	POM121	Pan-leukemia	coess_cluster	FALSE	1829	0.0352803019544471	FALSE		FALSE
ENSG00000040341	STAU2	Pan-leukemia	coess_cluster	FALSE	1830	0.0352580636139621	FALSE		FALSE
ENSG00000140199	SLC12A6	Pan-leukemia	coess_cluster	FALSE	1831	0.0352548190237838	FALSE		FALSE
ENSG00000172578	KLHL6	Pan-leukemia	coess_cluster	TRUE	1832	0.035250788098931	FALSE		TRUE	LoF
ENSG00000162601	MYSM1	Pan-leukemia	coess_cluster	FALSE	1833	0.035234746906366	FALSE		FALSE
ENSG00000156515	HK1	Pan-leukemia	coess_cluster	FALSE	1834	0.0352280048975238	FALSE		FALSE
ENSG00000183258	DDX41	Pan-leukemia	coess_cluster	TRUE	1835	0.0352186776197203	FALSE		FALSE
ENSG00000197608	ZNF841	Pan-leukemia	coess_cluster	FALSE	1836	0.0352135425061376	FALSE		FALSE
ENSG00000070961	ATP2B1	Pan-leukemia	coess_cluster	FALSE	1837	0.0351945449512646	FALSE		FALSE
ENSG00000117523	PRRC2C	Pan-leukemia	coess_cluster	FALSE	1838	0.035189645517067	FALSE		FALSE
ENSG00000197728	RPS26	Pan-leukemia	coess_cluster	FALSE	1839	0.0351820763073596	FALSE		FALSE
ENSG00000090238	YPEL3	Pan-leukemia	coess_cluster	FALSE	1840	0.0351748954377285	FALSE		FALSE
ENSG00000103051	COG4	Pan-leukemia	coess_cluster	FALSE	1841	0.0351503646043655	FALSE		FALSE
ENSG00000112739	PRPF4B	Pan-leukemia	coess_cluster	FALSE	1842	0.0351489023975127	FALSE		FALSE
ENSG00000164924	YWHAZ	Pan-leukemia	coess_cluster	FALSE	1843	0.0351266960685311	FALSE		FALSE
ENSG00000112297	CRYBG1	Pan-leukemia	coess_cluster	FALSE	1844	0.0351233310734932	FALSE		FALSE
ENSG00000123416	TUBA1B	Pan-leukemia	coess_cluster	FALSE	1845	0.0351087491980926	FALSE		FALSE
ENSG00000132475	H3-3B	Pan-leukemia	coess_cluster	FALSE	1846	0.0350971536369937	TRUE	oncogene	FALSE
ENSG00000105810	CDK6	Pan-leukemia	coess_cluster	TRUE	1847	0.0350796675691621	TRUE	oncogene, fusion	FALSE
ENSG00000135862	LAMC1	Pan-leukemia	coess_cluster	FALSE	1848	0.0350782324268825	FALSE		FALSE
ENSG00000139734	DIAPH3	Pan-leukemia	coess_cluster	FALSE	1849	0.035074813819525	FALSE		FALSE
ENSG00000140396	NCOA2	Pan-leukemia	coess_cluster	TRUE	1850	0.0350708167160199	TRUE	oncogene, fusion	TRUE	Act
ENSG00000115875	SRSF7	Pan-leukemia	coess_cluster	FALSE	1851	0.0350471311335072	FALSE		FALSE
ENSG00000089057	SLC23A2	Pan-leukemia	coess_cluster	FALSE	1852	0.0350452154782411	FALSE		FALSE
ENSG00000023287	RB1CC1	Pan-leukemia	coess_cluster	FALSE	1853	0.0350407866269863	FALSE		FALSE
ENSG00000015133	CCDC88C	Pan-leukemia	coess_cluster	FALSE	1854	0.035023286628898	FALSE		FALSE
ENSG00000156256	USP16	Pan-leukemia	coess_cluster	FALSE	1855	0.0350210567729215	FALSE		FALSE
ENSG00000134333	LDHA	Pan-leukemia	coess_cluster	FALSE	1856	0.0350076419779755	FALSE		FALSE
ENSG00000106066	CPVL	Pan-leukemia	coess_cluster	FALSE	1857	0.035006278327542	FALSE		FALSE
ENSG00000072786	STK10	Pan-leukemia	coess_cluster	FALSE	1858	0.0349967323795338	FALSE		FALSE
ENSG00000003147	ICA1	Pan-leukemia	coess_cluster	FALSE	1859	0.0349945239791791	FALSE		FALSE
ENSG00000131171	SH3BGRL	Pan-leukemia	coess_cluster	FALSE	1860	0.0349908526556043	FALSE		FALSE
ENSG00000163808	KIF15	Pan-leukemia	coess_cluster	FALSE	1861	0.0349874624991035	FALSE		FALSE
ENSG00000136490	LIMD2	Pan-leukemia	coess_cluster	FALSE	1862	0.0349832294988567	FALSE		FALSE
ENSG00000129353	SLC44A2	Pan-leukemia	coess_cluster	FALSE	1863	0.034975672519498	FALSE		FALSE
ENSG00000163584	RPL22L1	Pan-leukemia	coess_cluster	FALSE	1864	0.0349443326806611	FALSE		FALSE
ENSG00000147394	ZNF185	Pan-leukemia	coess_cluster	FALSE	1865	0.0349426391828176	FALSE		FALSE
ENSG00000123146	ADGRE5	Pan-leukemia	coess_cluster	FALSE	1866	0.0349418105263143	FALSE		FALSE
ENSG00000131469	RPL27	Pan-leukemia	coess_cluster	FALSE	1867	0.0349410613273017	FALSE		FALSE
ENSG00000160352	ZNF714	Pan-leukemia	coess_cluster	FALSE	1868	0.0349353022521607	FALSE		FALSE
ENSG00000172893	DHCR7	Pan-leukemia	coess_cluster	FALSE	1869	0.0349349839465931	FALSE		FALSE
ENSG00000237441	RGL2	Pan-leukemia	coess_cluster	FALSE	1870	0.034909968765843	FALSE		FALSE
ENSG00000111652	COPS7A	Pan-leukemia	coess_cluster	FALSE	1871	0.0349009934186742	FALSE		FALSE
ENSG00000073169	SELENOO	Pan-leukemia	coess_cluster	FALSE	1872	0.0348995888992796	FALSE		FALSE
ENSG00000141564	RPTOR	Pan-leukemia	coess_cluster	FALSE	1873	0.0348965081742769	FALSE		FALSE
ENSG00000157601	MX1	Pan-leukemia	coess_cluster	FALSE	1874	0.034883882555974	FALSE		FALSE
ENSG00000130811	EIF3G	Pan-leukemia	coess_cluster	FALSE	1875	0.034883720269853	FALSE		FALSE
ENSG00000069248	NUP133	Pan-leukemia	coess_cluster	FALSE	1876	0.0348794549894405	FALSE		FALSE
ENSG00000102034	ELF4	Pan-leukemia	coess_cluster	TRUE	1877	0.0348657076782562	TRUE	oncogene, TSG, fusion	TRUE	Act
ENSG00000114656	KIAA1257	Pan-leukemia	coess_cluster	FALSE	1878	0.034852916472942	FALSE		FALSE
ENSG00000136699	SMPD4	Pan-leukemia	coess_cluster	FALSE	1879	0.0348458152126506	FALSE		FALSE
ENSG00000100888	CHD8	Pan-leukemia	coess_cluster	FALSE	1880	0.0348283182073712	FALSE		FALSE
ENSG00000114857	NKTR	Pan-leukemia	coess_cluster	FALSE	1881	0.0348212292782134	FALSE		TRUE	Act
ENSG00000117475	BLZF1	Pan-leukemia	coess_cluster	FALSE	1882	0.0348019866412403	FALSE		FALSE
ENSG00000131558	EXOC4	Pan-leukemia	coess_cluster	FALSE	1883	0.0347950296961879	FALSE		FALSE
ENSG00000130755	GMFG	Pan-leukemia	coess_cluster	FALSE	1884	0.0347871013636716	FALSE		FALSE
ENSG00000065923	SLC9A7	Pan-leukemia	coess_cluster	FALSE	1885	0.0347399916151091	FALSE		FALSE
ENSG00000090470	PDCD7	Pan-leukemia	coess_cluster	FALSE	1886	0.0347255529234579	FALSE		FALSE
ENSG00000182934	SRPRA	Pan-leukemia	coess_cluster	FALSE	1887	0.0347224086145385	FALSE		FALSE
ENSG00000017797	RALBP1	Pan-leukemia	coess_cluster	FALSE	1888	0.0347206844018248	FALSE		FALSE
ENSG00000180573	H2AC6	Pan-leukemia	coess_cluster	FALSE	1889	0.0347131343826276	FALSE		FALSE
ENSG00000101782	RIOK3	Pan-leukemia	coess_cluster	FALSE	1890	0.0347050616030581	FALSE		FALSE
ENSG00000261794	GOLGA8H	Pan-leukemia	coess_cluster	FALSE	1891	0.034696263191827	FALSE		FALSE
ENSG00000185650	ZFP36L1	Pan-leukemia	coess_cluster	FALSE	1892	0.034694518924602	FALSE		TRUE	LoF
ENSG00000006125	AP2B1	Pan-leukemia	coess_cluster	FALSE	1893	0.0346912753598804	FALSE		FALSE
ENSG00000263465	SRSF8	Pan-leukemia	coess_cluster	FALSE	1894	0.0346817509148077	FALSE		FALSE
ENSG00000075426	FOSL2	Pan-leukemia	coess_cluster	FALSE	1895	0.0346619640053224	FALSE		FALSE
ENSG00000158517	NCF1	Pan-leukemia	coess_cluster	FALSE	1896	0.0346604089080354	FALSE		FALSE
ENSG00000115935	WIPF1	Pan-leukemia	coess_cluster	FALSE	1897	0.0346570357678314	FALSE		FALSE
ENSG00000099204	ABLIM1	Pan-leukemia	coess_cluster	FALSE	1898	0.0346428152361497	FALSE		FALSE
ENSG00000141447	OSBPL1A	Pan-leukemia	coess_cluster	FALSE	1899	0.0346426148263042	FALSE		FALSE
ENSG00000130734	ATG4D	Pan-leukemia	coess_cluster	FALSE	1900	0.0346369215308615	FALSE		FALSE
ENSG00000078399	HOXA9	Pan-leukemia	coess_cluster	TRUE	1901	0.0346324959978161	TRUE	oncogene, TSG, fusion	FALSE
ENSG00000021776	AQR	Pan-leukemia	coess_cluster	FALSE	1902	0.0346203549057155	FALSE		FALSE
ENSG00000168003	SLC3A2	Pan-leukemia	coess_cluster	FALSE	1903	0.0346200965473191	FALSE		FALSE
ENSG00000136628	EPRS1	Pan-leukemia	coess_cluster	FALSE	1904	0.0346089043844252	FALSE		FALSE
ENSG00000110693	SOX6	Pan-leukemia	coess_cluster	FALSE	1905	0.0346081049751126	FALSE		FALSE
ENSG00000064601	CTSA	Pan-leukemia	coess_cluster	FALSE	1906	0.0345966925086861	FALSE		FALSE
ENSG00000114650	SCAP	Pan-leukemia	coess_cluster	FALSE	1907	0.0345899011784856	FALSE		FALSE
ENSG00000182185	RAD51B	Pan-leukemia	coess_cluster	FALSE	1908	0.0345890751350261	TRUE	TSG, fusion	FALSE
ENSG00000075945	KIFAP3	Pan-leukemia	coess_cluster	FALSE	1909	0.0345869665188158	FALSE		FALSE
ENSG00000103222	ABCC1	Pan-leukemia	coess_cluster	FALSE	1910	0.0345722377465326	FALSE		FALSE
ENSG00000111707	SUDS3	Pan-leukemia	coess_cluster	FALSE	1911	0.0345700086667414	FALSE		FALSE
ENSG00000135838	NPL	Pan-leukemia	coess_cluster	FALSE	1912	0.034566642415021	FALSE		FALSE
ENSG00000178980	SELENOW	Pan-leukemia	coess_cluster	FALSE	1913	0.0345637725520298	FALSE		FALSE
ENSG00000163872	YEATS2	Pan-leukemia	coess_cluster	FALSE	1914	0.0345617743388797	FALSE		FALSE
ENSG00000143537	ADAM15	Pan-leukemia	coess_cluster	FALSE	1915	0.0345364172619626	FALSE		FALSE
ENSG00000172775	PSME3IP1	Pan-leukemia	coess_cluster	FALSE	1916	0.0345314374253133	FALSE		FALSE
ENSG00000181789	COPG1	Pan-leukemia	coess_cluster	FALSE	1917	0.0345211202492444	FALSE		FALSE
ENSG00000134996	OSTF1	Pan-leukemia	coess_cluster	FALSE	1918	0.0345041305375457	FALSE		FALSE
ENSG00000150459	SAP18	Pan-leukemia	coess_cluster	FALSE	1919	0.0345021015620693	FALSE		FALSE
ENSG00000172071	EIF2AK3	Pan-leukemia	coess_cluster	FALSE	1920	0.0344925768934931	FALSE		FALSE
ENSG00000066827	ZFAT	Pan-leukemia	coess_cluster	FALSE	1921	0.0344775666000346	FALSE		FALSE
ENSG00000020922	MRE11	Pan-leukemia	coess_cluster	FALSE	1922	0.0344762269279001	FALSE		FALSE
ENSG00000133706	LARS1	Pan-leukemia	coess_cluster	FALSE	1923	0.0344743118986821	FALSE		FALSE
ENSG00000025770	NCAPH2	Pan-leukemia	coess_cluster	FALSE	1924	0.0344681104382951	FALSE		FALSE
ENSG00000125823	CSTL1	Pan-leukemia	coess_cluster	FALSE	1925	0.0344664256299025	FALSE		FALSE
ENSG00000197756	RPL37A	Pan-leukemia	coess_cluster	FALSE	1926	0.0344627604096611	FALSE		FALSE
ENSG00000068784	SRBD1	Pan-leukemia	coess_cluster	FALSE	1927	0.0344594232335326	FALSE		FALSE
ENSG00000100023	PPIL2	Pan-leukemia	coess_cluster	FALSE	1928	0.0344506147226842	FALSE		FALSE
ENSG00000011243	AKAP8L	Pan-leukemia	coess_cluster	FALSE	1929	0.0344330266559563	FALSE		FALSE
ENSG00000117676	RPS6KA1	Pan-leukemia	coess_cluster	FALSE	1930	0.034403234298841	FALSE		FALSE
ENSG00000114423	CBLB	Pan-leukemia	coess_cluster	TRUE	1931	0.0343838238287793	TRUE	TSG	FALSE
ENSG00000101158	NELFCD	Pan-leukemia	coess_cluster	FALSE	1932	0.0343813918087409	FALSE		FALSE
ENSG00000155307	SAMSN1	Pan-leukemia	coess_cluster	FALSE	1933	0.0343789477447011	FALSE		FALSE
ENSG00000103995	CEP152	Pan-leukemia	coess_cluster	FALSE	1934	0.0343674132820259	FALSE		FALSE
ENSG00000142534	RPS11	Pan-leukemia	coess_cluster	FALSE	1935	0.0343381085387122	FALSE		FALSE
ENSG00000133835	HSD17B4	Pan-leukemia	coess_cluster	FALSE	1936	0.0343333926165085	FALSE		FALSE
ENSG00000119321	FKBP15	Pan-leukemia	coess_cluster	FALSE	1937	0.0343333647451195	FALSE		FALSE
ENSG00000065150	IPO5	Pan-leukemia	coess_cluster	FALSE	1938	0.0343322304744435	FALSE		FALSE
ENSG00000198561	CTNND1	Pan-leukemia	coess_cluster	FALSE	1939	0.0343173143755754	TRUE		FALSE
ENSG00000134452	FBH1	Pan-leukemia	coess_cluster	FALSE	1940	0.0343051424303041	FALSE		FALSE
ENSG00000085514	PILRA	Pan-leukemia	coess_cluster	FALSE	1941	0.0343024852023211	FALSE		FALSE
ENSG00000107758	PPP3CB	Pan-leukemia	coess_cluster	FALSE	1942	0.0342883687138722	FALSE		FALSE
ENSG00000115216	NRBP1	Pan-leukemia	coess_cluster	FALSE	1943	0.0342871160608334	FALSE		FALSE
ENSG00000213516	RBMXL1	Pan-leukemia	coess_cluster	FALSE	1944	0.0342608948802756	FALSE		FALSE
ENSG00000164054	SHISA5	Pan-leukemia	coess_cluster	FALSE	1945	0.0342420927985675	FALSE		FALSE
ENSG00000213047	DENND1B	Pan-leukemia	coess_cluster	FALSE	1946	0.0342400506547658	FALSE		FALSE
ENSG00000197217	ENTPD4	Pan-leukemia	coess_cluster	FALSE	1947	0.0342335425243929	FALSE		FALSE
ENSG00000127054	INTS11	Pan-leukemia	coess_cluster	FALSE	1948	0.0342062310646231	FALSE		FALSE
ENSG00000186431	FCAR	Pan-leukemia	coess_cluster	FALSE	1949	0.0341925519073929	FALSE		FALSE
ENSG00000131653	TRAF7	Pan-leukemia	coess_cluster	FALSE	1950	0.0341568104605337	TRUE	TSG	FALSE
ENSG00000198363	ASPH	Pan-leukemia	coess_cluster	FALSE	1951	0.0341508425748767	FALSE		FALSE
ENSG00000151948	GLT1D1	Pan-leukemia	coess_cluster	FALSE	1952	0.0341259720827021	FALSE		FALSE
ENSG00000136527	TRA2B	Pan-leukemia	coess_cluster	FALSE	1953	0.0341205553113621	FALSE		FALSE
ENSG00000151503	NCAPD3	Pan-leukemia	coess_cluster	FALSE	1954	0.0341136472502153	FALSE		FALSE
ENSG00000149806	FAU	Pan-leukemia	coess_cluster	FALSE	1955	0.0341117471201451	FALSE		FALSE
ENSG00000134744	TUT4	Pan-leukemia	coess_cluster	FALSE	1956	0.0341102327314442	FALSE		FALSE
ENSG00000156052	GNAQ	Pan-leukemia	coess_cluster	FALSE	1957	0.0341040275700304	TRUE	oncogene	TRUE	Act
ENSG00000111912	NCOA7	Pan-leukemia	coess_cluster	FALSE	1958	0.0340921740515631	FALSE		FALSE
ENSG00000166226	CCT2	Pan-leukemia	coess_cluster	FALSE	1959	0.0340789367348346	FALSE		FALSE
ENSG00000005700	IBTK	Pan-leukemia	coess_cluster	FALSE	1960	0.034064457767401	FALSE		FALSE
ENSG00000124831	LRRFIP1	Pan-leukemia	coess_cluster	FALSE	1961	0.0340587561797058	FALSE		FALSE
ENSG00000142173	COL6A2	Pan-leukemia	coess_cluster	FALSE	1962	0.0340320535416825	FALSE		FALSE
ENSG00000163728	TTC14	Pan-leukemia	coess_cluster	FALSE	1963	0.0340301963838053	FALSE		FALSE
ENSG00000117399	CDC20	Pan-leukemia	coess_cluster	FALSE	1964	0.0340285462321947	FALSE		FALSE
ENSG00000116750	UCHL5	Pan-leukemia	coess_cluster	FALSE	1965	0.0340160227455427	FALSE		FALSE
ENSG00000135372	NAT10	Pan-leukemia	coess_cluster	FALSE	1966	0.0339760859122273	FALSE		FALSE
ENSG00000113649	TCERG1	Pan-leukemia	coess_cluster	FALSE	1967	0.0339742119256067	FALSE		FALSE
ENSG00000101391	CDK5RAP1	Pan-leukemia	coess_cluster	FALSE	1968	0.0339719766024828	FALSE		FALSE
ENSG00000112685	EXOC2	Pan-leukemia	coess_cluster	FALSE	1969	0.0339707664477987	FALSE		FALSE
ENSG00000174373	RALGAPA1	Pan-leukemia	coess_cluster	FALSE	1970	0.0339680693544722	FALSE		FALSE
ENSG00000166734	CASC4	Pan-leukemia	coess_cluster	FALSE	1971	0.0339664528304479	FALSE		FALSE
ENSG00000163681	SLMAP	Pan-leukemia	coess_cluster	FALSE	1972	0.0339519914335576	FALSE		FALSE
ENSG00000170275	CRTAP	Pan-leukemia	coess_cluster	FALSE	1973	0.0339476256021612	FALSE		FALSE
ENSG00000117410	ATP6V0B	Pan-leukemia	coess_cluster	FALSE	1974	0.0339434076114534	FALSE		FALSE
ENSG00000175806	MSRA	Pan-leukemia	coess_cluster	FALSE	1975	0.033935317965521	FALSE		FALSE
ENSG00000140332	TLE3	Pan-leukemia	coess_cluster	FALSE	1976	0.0339017383319789	FALSE		FALSE
ENSG00000013375	PGM3	Pan-leukemia	coess_cluster	FALSE	1977	0.0338918975250944	FALSE		FALSE
ENSG00000144802	NFKBIZ	Pan-leukemia	coess_cluster	FALSE	1978	0.033877437275753	FALSE		FALSE
ENSG00000133812	SBF2	Pan-leukemia	coess_cluster	FALSE	1979	0.0338668424325825	FALSE		FALSE
ENSG00000084070	SMAP2	Pan-leukemia	coess_cluster	FALSE	1980	0.0338648094238875	FALSE		FALSE
ENSG00000080345	RIF1	Pan-leukemia	coess_cluster	FALSE	1981	0.0338546737319017	FALSE		FALSE
ENSG00000068366	ACSL4	Pan-leukemia	coess_cluster	FALSE	1982	0.0338338214560991	FALSE		FALSE
ENSG00000173442	EHBP1L1	Pan-leukemia	coess_cluster	FALSE	1983	0.033829460179025	FALSE		FALSE
ENSG00000273749	CYFIP1	Pan-leukemia	coess_cluster	FALSE	1984	0.0338253779072326	FALSE		FALSE
ENSG00000121892	PDS5A	Pan-leukemia	coess_cluster	FALSE	1985	0.033823563651564	FALSE		FALSE
ENSG00000145348	TBCK	Pan-leukemia	coess_cluster	FALSE	1986	0.0338217039542679	FALSE		FALSE
ENSG00000047188	YTHDC2	Pan-leukemia	coess_cluster	FALSE	1987	0.0337803886054563	FALSE		FALSE
ENSG00000090621	PABPC4	Pan-leukemia	coess_cluster	FALSE	1988	0.0337690036596966	FALSE		FALSE
ENSG00000185864	NPIPB4	Pan-leukemia	coess_cluster	FALSE	1989	0.0337635473643787	FALSE		FALSE
ENSG00000107854	TNKS2	Pan-leukemia	coess_cluster	FALSE	1990	0.0337599516926935	FALSE		FALSE
ENSG00000140374	ETFA	Pan-leukemia	coess_cluster	FALSE	1991	0.0337592301253057	FALSE		FALSE
ENSG00000099821	POLRMT	Pan-leukemia	coess_cluster	FALSE	1992	0.0337550915239337	FALSE		FALSE
ENSG00000167632	TRAPPC9	Pan-leukemia	coess_cluster	FALSE	1993	0.0337431679668227	FALSE		FALSE
ENSG00000001561	ENPP4	Pan-leukemia	coess_cluster	FALSE	1994	0.0337393406868803	FALSE		FALSE
ENSG00000182095	TNRC18	Pan-leukemia	coess_cluster	FALSE	1995	0.0337371599911736	FALSE		FALSE
ENSG00000092330	TINF2	Pan-leukemia	coess_cluster	FALSE	1996	0.0337305119845429	FALSE		FALSE
ENSG00000138658	ZGRF1	Pan-leukemia	coess_cluster	FALSE	1997	0.0337223872933336	FALSE		FALSE
ENSG00000122965	RBM19	Pan-leukemia	coess_cluster	FALSE	1998	0.0337146382901836	FALSE		FALSE
ENSG00000005020	SKAP2	Pan-leukemia	coess_cluster	FALSE	1999	0.0337124380950519	FALSE		FALSE
[truncated: 118,397 more rows]
