# Supplementary material for: Analysis of 3760 hematologic malignancies reveals rare transcriptomic aberrations of driver genes
Source: Genome Med. 2024 May 20;16:70. doi: 10.1186/s13073-024-01331-6 (PMC11103968; doi:10.1186/s13073-024-01331-6)
Supplement: Supplementary file 14 — Additional file 14: Table S13. Prediction result of the hematologic malignancy driver gene prediction model using the complete dataset and seven IntOGen tools, OUTRIDER, NB-act, FRASER, AbSplice features. [file 13073_2024_1331_MOESM14_ESM.csv]

GeneID	GeneSymbol	StudyGroup	Label	Rank	Prediction	isCGC	RoleCGC	isIntOGen	RoleIntogen
ENSG00000005339	CREBBP	Pan-leukemia	TRUE	1	0.829927445735358	TRUE	oncogene, TSG, fusion	TRUE	LoF
ENSG00000156531	PHF6	Pan-leukemia	TRUE	2	0.819923572832578	TRUE	TSG	TRUE	LoF
ENSG00000159216	RUNX1	Pan-leukemia	TRUE	3	0.815609079135824	TRUE	oncogene, TSG, fusion	TRUE	ambiguous
ENSG00000119772	DNMT3A	Pan-leukemia	TRUE	4	0.807782884411722	TRUE	TSG	TRUE	LoF
ENSG00000101972	STAG2	Pan-leukemia	TRUE	5	0.805339925819784	TRUE	TSG	TRUE	LoF
ENSG00000106462	EZH2	Pan-leukemia	TRUE	6	0.792612468756421	TRUE	oncogene, TSG	TRUE	LoF
ENSG00000169249	ZRSR2	Pan-leukemia	TRUE	7	0.788190776416414	TRUE	TSG	TRUE	LoF
ENSG00000141510	TP53	Pan-leukemia	TRUE	8	0.787881289149381	TRUE	oncogene, TSG, fusion	TRUE	LoF
ENSG00000149311	ATM	Pan-leukemia	TRUE	9	0.786027735674032	TRUE	TSG	TRUE	LoF
ENSG00000167548	KMT2D	Pan-leukemia	TRUE	10	0.784599800307149	TRUE	oncogene, TSG	TRUE	LoF
ENSG00000168769	TET2	Pan-leukemia	TRUE	11	0.779960582480694	TRUE	TSG	TRUE	LoF
ENSG00000119535	CSF3R	Pan-leukemia	TRUE	12	0.769931073938071	TRUE	oncogene	TRUE	Act
ENSG00000110395	CBL	Pan-leukemia	TRUE	13	0.769435795139781	TRUE	oncogene, TSG, fusion	TRUE	Act
ENSG00000096968	JAK2	Pan-leukemia	TRUE	14	0.694029759950268	TRUE	oncogene, fusion	TRUE	ambiguous
ENSG00000257923	CUX1	Pan-leukemia	TRUE	15	0.68043506468324	TRUE	oncogene, TSG	TRUE	ambiguous
ENSG00000144218	AFF3	Pan-leukemia	TRUE	16	0.661245450738048	TRUE	oncogene, fusion	TRUE	ambiguous
ENSG00000185515	BRCC3	Pan-leukemia	TRUE	17	0.661243190442673	FALSE		FALSE
ENSG00000115524	SF3B1	Pan-leukemia	TRUE	18	0.649542887907577	TRUE	oncogene	TRUE	Act
ENSG00000182054	IDH2	Pan-leukemia	TRUE	19	0.64610494270372	TRUE	oncogene	TRUE	Act
ENSG00000117713	ARID1A	Pan-leukemia	TRUE	20	0.641209246700094	TRUE	TSG, fusion	TRUE	LoF
ENSG00000112576	CCND3	Pan-leukemia	TRUE	21	0.637111285237925	TRUE	oncogene, fusion	TRUE	Act
ENSG00000134250	NOTCH2	Pan-leukemia	TRUE	22	0.631045366590675	TRUE	oncogene, TSG	TRUE	ambiguous
ENSG00000183337	BCOR	Pan-leukemia	TRUE	23	0.604647873822425	TRUE	TSG, fusion	TRUE	LoF
ENSG00000122025	FLT3	Pan-leukemia	TRUE	24	0.603630615987899	TRUE	oncogene	TRUE	Act
ENSG00000171456	ASXL1	Pan-leukemia	TRUE	25	0.602370671936301	TRUE	TSG	TRUE	LoF
ENSG00000137642	SORL1	Pan-leukemia	FALSE	26	0.581902409502674	FALSE		FALSE
ENSG00000121966	CXCR4	Pan-leukemia	TRUE	27	0.576452001067514	TRUE	oncogene	TRUE	Act
ENSG00000135976	ANKRD36	Pan-leukemia	FALSE	28	0.561155754770063	FALSE		FALSE
ENSG00000117318	ID3	Pan-leukemia	TRUE	29	0.555297232295463	TRUE	TSG	TRUE	LoF
ENSG00000148400	NOTCH1	Pan-leukemia	TRUE	30	0.551131939200527	TRUE	oncogene, TSG, fusion	TRUE	ambiguous
ENSG00000164256	PRDM9	Pan-leukemia	FALSE	31	0.54366251026338	FALSE		FALSE
ENSG00000196712	NF1	Pan-leukemia	TRUE	32	0.538403399622499	TRUE	TSG, fusion	TRUE	LoF
ENSG00000114867	EIF4G1	Pan-leukemia	FALSE	33	0.523997615232239	FALSE		FALSE
ENSG00000120438	TCP1	Pan-leukemia	FALSE	34	0.520513054492098	FALSE		FALSE
ENSG00000161547	SRSF2	Pan-leukemia	TRUE	35	0.508674711411583	TRUE	oncogene	TRUE	Act
ENSG00000254709	IGLL5	Pan-leukemia	FALSE	36	0.505709620705322	FALSE		FALSE
ENSG00000179348	GATA2	Pan-leukemia	TRUE	37	0.501574105616353	TRUE	oncogene	TRUE	Act
ENSG00000196092	PAX5	Pan-leukemia	TRUE	38	0.500293681347066	TRUE	oncogene, TSG, fusion	FALSE
ENSG00000157764	BRAF	Pan-leukemia	TRUE	39	0.490285684115472	TRUE	oncogene, fusion	TRUE	Act
ENSG00000168610	STAT3	Pan-leukemia	TRUE	40	0.487416020613732	TRUE	oncogene	TRUE	ambiguous
ENSG00000138413	IDH1	Pan-leukemia	TRUE	41	0.482419746233929	TRUE	oncogene	TRUE	Act
ENSG00000185811	IKZF1	Pan-leukemia	TRUE	42	0.475478155741791	TRUE	TSG, fusion	TRUE	ambiguous
ENSG00000023445	BIRC3	Pan-leukemia	TRUE	43	0.47161216377883	TRUE	oncogene, TSG, fusion	TRUE	Act
ENSG00000213281	NRAS	Pan-leukemia	TRUE	44	0.443181991057439	TRUE	oncogene	TRUE	Act
ENSG00000087460	GNAS	Pan-leukemia	TRUE	45	0.442754064729378	TRUE	oncogene	TRUE	Act
ENSG00000114374	USP9Y	Pan-leukemia	FALSE	46	0.439717084600902	FALSE		FALSE
ENSG00000106780	MEGF9	Pan-leukemia	FALSE	47	0.438961526588791	FALSE		FALSE
ENSG00000105639	JAK3	Pan-leukemia	TRUE	48	0.42858803741068	TRUE	oncogene	TRUE	Act
ENSG00000172936	MYD88	Pan-leukemia	TRUE	49	0.428006091685439	TRUE	oncogene	TRUE	Act
ENSG00000234745	HLA-B	Pan-leukemia	FALSE	50	0.426053741085572	FALSE		TRUE	ambiguous
ENSG00000111276	CDKN1B	Pan-leukemia	FALSE	51	0.422692398664451	TRUE	TSG	TRUE	LoF
ENSG00000157873	TNFRSF14	Pan-leukemia	TRUE	52	0.418320919320191	TRUE	TSG	TRUE	LoF
ENSG00000160201	U2AF1	Pan-leukemia	TRUE	53	0.411857258575375	TRUE	oncogene	TRUE	Act
ENSG00000245848	CEBPA	Pan-leukemia	TRUE	54	0.411683209974601	TRUE	TSG	TRUE	ambiguous
ENSG00000168476	REEP4	Pan-leukemia	FALSE	55	0.40909753404465	FALSE		FALSE
ENSG00000132199	ENOSF1	Pan-leukemia	FALSE	56	0.4065878789349	FALSE		FALSE
ENSG00000127528	KLF2	Pan-leukemia	TRUE	57	0.405563299032097	FALSE		FALSE
ENSG00000206503	HLA-A	Pan-leukemia	FALSE	58	0.401754622564511	TRUE	fusion	TRUE	ambiguous
ENSG00000157404	KIT	Pan-leukemia	TRUE	59	0.399605185914722	TRUE	oncogene	TRUE	Act
ENSG00000007312	CD79B	Pan-leukemia	TRUE	60	0.393304477331814	TRUE	oncogene	TRUE	Act
ENSG00000143061	IGSF3	Pan-leukemia	FALSE	61	0.387102827025564	FALSE		FALSE
ENSG00000124788	ATXN1	Pan-leukemia	FALSE	62	0.386426299321994	FALSE		FALSE
ENSG00000164754	RAD21	Pan-leukemia	TRUE	63	0.384360912306175	TRUE	oncogene, TSG	TRUE	LoF
ENSG00000155657	TTN	Pan-leukemia	FALSE	64	0.384135686803378	FALSE		FALSE
ENSG00000150991	UBC	Pan-leukemia	FALSE	65	0.38264498777637	FALSE		FALSE
ENSG00000111252	SH2B3	Pan-leukemia	TRUE	66	0.382041648369766	TRUE	TSG	TRUE	ambiguous
ENSG00000127452	FBXL12	Pan-leukemia	FALSE	67	0.374749763811359	FALSE		FALSE
ENSG00000179295	PTPN11	Pan-leukemia	TRUE	68	0.374532936178906	TRUE	oncogene	TRUE	Act
ENSG00000079805	DNM2	Pan-leukemia	TRUE	69	0.365292046666169	TRUE	TSG	FALSE
ENSG00000171862	PTEN	Pan-leukemia	TRUE	70	0.364862757196982	TRUE	TSG	TRUE	LoF
ENSG00000196458	ZNF605	Pan-leukemia	FALSE	71	0.36359108630775	FALSE		FALSE
ENSG00000109670	FBXW7	Pan-leukemia	TRUE	72	0.362005649594221	TRUE	TSG	TRUE	LoF
ENSG00000152042	NBPF11	Pan-leukemia	FALSE	73	0.360365268810659	FALSE		FALSE
ENSG00000131323	TRAF3	Pan-leukemia	TRUE	74	0.349933667912276	FALSE		TRUE	LoF
ENSG00000188732	FAM221A	Pan-leukemia	FALSE	75	0.342963873577324	FALSE		FALSE
ENSG00000178691	SUZ12	Pan-leukemia	TRUE	76	0.340506657090774	TRUE	oncogene, TSG, fusion	TRUE	Act
ENSG00000120318	ARAP3	Pan-leukemia	FALSE	77	0.337781826121428	FALSE		FALSE
ENSG00000214782	MS4A18	Pan-leukemia	FALSE	78	0.336750870563262	FALSE		FALSE
ENSG00000172661	WASHC2C	Pan-leukemia	FALSE	79	0.336646769986479	FALSE		FALSE
ENSG00000127152	BCL11B	Pan-leukemia	TRUE	80	0.33128999535284	TRUE	oncogene, TSG, fusion	TRUE	Act
ENSG00000183765	CHEK2	Pan-leukemia	TRUE	81	0.328655808810481	TRUE	TSG	TRUE	LoF
ENSG00000083520	DIS3	Pan-leukemia	TRUE	82	0.328261351228376	FALSE		TRUE	LoF
ENSG00000183128	CALHM3	Pan-leukemia	FALSE	83	0.326106497963114	FALSE		FALSE
ENSG00000160299	PCNT	Pan-leukemia	FALSE	84	0.324542740750074	FALSE		FALSE
ENSG00000143631	FLG	Pan-leukemia	FALSE	85	0.321969344476571	FALSE		FALSE
ENSG00000134352	IL6ST	Pan-leukemia	FALSE	86	0.318765245522279	TRUE	oncogene	TRUE	Act
ENSG00000198502	HLA-DRB5	Pan-leukemia	FALSE	87	0.312256336564015	FALSE		FALSE
ENSG00000104408	EIF3E	Pan-leukemia	FALSE	88	0.311277383810922	TRUE	TSG, fusion	TRUE	Act
ENSG00000173757	STAT5B	Pan-leukemia	TRUE	89	0.309892289980408	TRUE	oncogene, TSG, fusion	TRUE	ambiguous
ENSG00000165282	PIGO	Pan-leukemia	FALSE	90	0.309272808386731	FALSE		FALSE
ENSG00000173575	CHD2	Pan-leukemia	TRUE	91	0.302658313158514	TRUE	TSG	TRUE	LoF
ENSG00000066427	ATXN3	Pan-leukemia	FALSE	92	0.300126334054131	FALSE		FALSE
ENSG00000124181	PLCG1	Pan-leukemia	TRUE	93	0.299576983366996	TRUE	oncogene, fusion	TRUE	Act
ENSG00000136997	MYC	Pan-leukemia	TRUE	94	0.298768701880959	TRUE	oncogene, fusion	TRUE	Act
ENSG00000152217	SETBP1	Pan-leukemia	TRUE	95	0.297973575745954	TRUE	oncogene, fusion	TRUE	Act
ENSG00000079263	SP140	Pan-leukemia	FALSE	96	0.291638238771103	FALSE		TRUE	ambiguous
ENSG00000110799	VWF	Pan-leukemia	FALSE	97	0.290358330392549	FALSE		FALSE
ENSG00000174501	ANKRD36C	Pan-leukemia	FALSE	98	0.287690219033173	FALSE		FALSE
ENSG00000091490	SEL1L3	Pan-leukemia	FALSE	99	0.286119002419478	FALSE		FALSE
ENSG00000157106	SMG1	Pan-leukemia	FALSE	100	0.285728122897448	FALSE		FALSE
ENSG00000184634	MED12	Pan-leukemia	FALSE	101	0.281560727051885	TRUE	TSG	TRUE	Act
ENSG00000215712	TMEM242	Pan-leukemia	FALSE	102	0.277715451020149	FALSE		FALSE
ENSG00000133422	MORC2	Pan-leukemia	FALSE	103	0.27533396227414	FALSE		FALSE
ENSG00000117616	RSRP1	Pan-leukemia	FALSE	104	0.272992346506833	FALSE		FALSE
ENSG00000131018	SYNE1	Pan-leukemia	FALSE	105	0.272708126840459	FALSE		FALSE
ENSG00000011405	PIK3C2A	Pan-leukemia	FALSE	106	0.267922824091174	FALSE		FALSE
ENSG00000139687	RB1	Pan-leukemia	TRUE	107	0.262873423779067	TRUE	TSG	TRUE	LoF
ENSG00000169045	HNRNPH1	Pan-leukemia	FALSE	108	0.262433871917754	FALSE		FALSE
ENSG00000104043	ATP8B4	Pan-leukemia	FALSE	109	0.258163558529286	FALSE		FALSE
ENSG00000197386	HTT	Pan-leukemia	FALSE	110	0.256035368779016	FALSE		FALSE
ENSG00000066855	MTFR1	Pan-leukemia	FALSE	111	0.244907191735369	FALSE		FALSE
ENSG00000123405	NFE2	Pan-leukemia	FALSE	112	0.244255545332185	FALSE		FALSE
ENSG00000133703	KRAS	Pan-leukemia	TRUE	113	0.242992748054363	TRUE	oncogene	TRUE	Act
ENSG00000184206	GOLGA6L4	Pan-leukemia	FALSE	114	0.237402547367536	FALSE		FALSE
ENSG00000111602	TIMELESS	Pan-leukemia	FALSE	115	0.236315521472009	FALSE		FALSE
ENSG00000123992	DNPEP	Pan-leukemia	FALSE	116	0.234659781879466	FALSE		FALSE
ENSG00000172428	COPS9	Pan-leukemia	FALSE	117	0.233336818390888	FALSE		FALSE
ENSG00000160131	VMA21	Pan-leukemia	FALSE	118	0.233076122566613	FALSE		FALSE
ENSG00000103549	RNF40	Pan-leukemia	FALSE	119	0.232870936685594	FALSE		FALSE
ENSG00000227124	ZNF717	Pan-leukemia	FALSE	120	0.231156066736126	FALSE		FALSE
ENSG00000029534	ANK1	Pan-leukemia	FALSE	121	0.230917429002539	TRUE		FALSE
ENSG00000054654	SYNE2	Pan-leukemia	FALSE	122	0.224599791818499	FALSE		FALSE
ENSG00000153113	CAST	Pan-leukemia	FALSE	123	0.222765276426724	FALSE		FALSE
ENSG00000107738	VSIR	Pan-leukemia	FALSE	124	0.221632377236723	FALSE		FALSE
ENSG00000096433	ITPR3	Pan-leukemia	FALSE	125	0.220452063710826	FALSE		FALSE
ENSG00000082898	XPO1	Pan-leukemia	TRUE	126	0.220177899198729	TRUE	oncogene	TRUE	Act
ENSG00000198771	RCSD1	Pan-leukemia	FALSE	127	0.218635263521454	FALSE		FALSE
ENSG00000140563	MCTP2	Pan-leukemia	FALSE	128	0.215920136820786	FALSE		FALSE
ENSG00000121053	EPX	Pan-leukemia	FALSE	129	0.21545496619496	FALSE		FALSE
ENSG00000051825	MPHOSPH9	Pan-leukemia	FALSE	130	0.214675884931886	FALSE		FALSE
ENSG00000179218	CALR	Pan-leukemia	TRUE	131	0.213945872260951	TRUE	oncogene	FALSE
ENSG00000118513	MYB	Pan-leukemia	FALSE	132	0.213889143237522	TRUE	oncogene, fusion	FALSE
ENSG00000125885	MCM8	Pan-leukemia	FALSE	133	0.213777216748913	FALSE		FALSE
ENSG00000184937	WT1	Pan-leukemia	TRUE	134	0.21311421057782	TRUE	oncogene, TSG, fusion	TRUE	LoF
ENSG00000087470	DNM1L	Pan-leukemia	FALSE	135	0.212660051717616	FALSE		FALSE
ENSG00000177096	PHETA2	Pan-leukemia	FALSE	136	0.211546269781441	FALSE		FALSE
ENSG00000219481	NBPF1	Pan-leukemia	FALSE	137	0.209895000211576	FALSE		FALSE
ENSG00000179869	ABCA13	Pan-leukemia	FALSE	138	0.209746843059596	FALSE		FALSE
ENSG00000182150	ERCC6L2	Pan-leukemia	FALSE	139	0.208316635426153	FALSE		FALSE
ENSG00000241973	PI4KA	Pan-leukemia	FALSE	140	0.204931281647482	FALSE		FALSE
ENSG00000012223	LTF	Pan-leukemia	FALSE	141	0.203963426346803	FALSE		FALSE
ENSG00000239998	LILRA2	Pan-leukemia	FALSE	142	0.203296023521824	FALSE		FALSE
ENSG00000182111	ZNF716	Pan-leukemia	FALSE	143	0.202264824347867	FALSE		FALSE
ENSG00000116731	PRDM2	Pan-leukemia	FALSE	144	0.201054896847027	TRUE	TSG	TRUE	ambiguous
ENSG00000135218	CD36	Pan-leukemia	FALSE	145	0.2008844010443	FALSE		FALSE
ENSG00000181396	OGFOD3	Pan-leukemia	FALSE	146	0.200705572631229	FALSE		FALSE
ENSG00000170606	HSPA4	Pan-leukemia	FALSE	147	0.200073470174956	FALSE		FALSE
ENSG00000139083	ETV6	Pan-leukemia	TRUE	148	0.198645631528594	TRUE	TSG, fusion	TRUE	Act
ENSG00000136059	VILL	Pan-leukemia	FALSE	149	0.197870402302736	FALSE		FALSE
ENSG00000198466	ZNF587	Pan-leukemia	FALSE	150	0.197865940982796	FALSE		FALSE
ENSG00000128731	HERC2	Pan-leukemia	FALSE	151	0.197631077120634	FALSE		TRUE	ambiguous
ENSG00000177565	TBL1XR1	Pan-leukemia	TRUE	152	0.194930032736176	TRUE	oncogene, TSG, fusion	TRUE	LoF
ENSG00000181163	NPM1	Pan-leukemia	TRUE	153	0.193336060626641	TRUE	oncogene, fusion	TRUE	ambiguous
ENSG00000153201	RANBP2	Pan-leukemia	FALSE	154	0.191962418894767	TRUE	TSG, fusion	TRUE	LoF
ENSG00000182866	LCK	Pan-leukemia	TRUE	155	0.190142254431332	TRUE	oncogene, fusion	FALSE
ENSG00000122497	NBPF14	Pan-leukemia	FALSE	156	0.189361433944649	FALSE		FALSE
ENSG00000109685	NSD2	Pan-leukemia	TRUE	157	0.187042011321653	TRUE	oncogene, fusion	TRUE
ENSG00000183091	NEB	Pan-leukemia	FALSE	158	0.186435754038431	FALSE		FALSE
ENSG00000115464	USP34	Pan-leukemia	FALSE	159	0.186039142967051	FALSE		FALSE
ENSG00000127616	SMARCA4	Pan-leukemia	FALSE	160	0.185804734887844	TRUE	TSG	TRUE	LoF
ENSG00000145833	DDX46	Pan-leukemia	FALSE	161	0.184752612828007	FALSE		FALSE
ENSG00000197183	NOL4L	Pan-leukemia	FALSE	162	0.184622252120707	FALSE		FALSE
ENSG00000110876	SELPLG	Pan-leukemia	FALSE	163	0.183702879281335	FALSE		FALSE
ENSG00000084093	REST	Pan-leukemia	FALSE	164	0.181970168072255	FALSE		FALSE
ENSG00000014216	CAPN1	Pan-leukemia	FALSE	165	0.181539580899262	FALSE		FALSE
ENSG00000134516	DOCK2	Pan-leukemia	FALSE	166	0.178237305511883	FALSE		FALSE
ENSG00000179598	PLD6	Pan-leukemia	FALSE	167	0.178012819875623	FALSE		FALSE
ENSG00000198040	ZNF84	Pan-leukemia	FALSE	168	0.177612132510943	FALSE		FALSE
ENSG00000213988	ZNF90	Pan-leukemia	FALSE	169	0.175797845165097	FALSE		FALSE
ENSG00000136167	LCP1	Pan-leukemia	TRUE	170	0.174921374038328	TRUE	fusion	FALSE
ENSG00000266714	MYO15B	Pan-leukemia	FALSE	171	0.174538387112548	FALSE		FALSE
ENSG00000005381	MPO	Pan-leukemia	FALSE	172	0.174172647486381	FALSE		FALSE
ENSG00000090376	IRAK3	Pan-leukemia	FALSE	173	0.173411424595222	FALSE		FALSE
ENSG00000181192	DHTKD1	Pan-leukemia	FALSE	174	0.171917024624813	FALSE		FALSE
ENSG00000137265	IRF4	Pan-leukemia	TRUE	175	0.171202968624102	TRUE	oncogene, TSG, fusion	TRUE	ambiguous
ENSG00000131263	RLIM	Pan-leukemia	FALSE	176	0.167601866289644	FALSE		FALSE
ENSG00000184166	OR1D2	Pan-leukemia	FALSE	177	0.166700158481291	FALSE		FALSE
ENSG00000136813	ECPAS	Pan-leukemia	FALSE	178	0.166689503672307	FALSE		FALSE
ENSG00000121057	AKAP1	Pan-leukemia	FALSE	179	0.166675894298521	FALSE		FALSE
ENSG00000064687	ABCA7	Pan-leukemia	FALSE	180	0.16605613568185	FALSE		FALSE
ENSG00000103226	NOMO3	Pan-leukemia	FALSE	181	0.161657019562208	FALSE		FALSE
ENSG00000148225	WDR31	Pan-leukemia	FALSE	182	0.160993674504164	FALSE		FALSE
ENSG00000105327	BBC3	Pan-leukemia	FALSE	183	0.160896555329577	FALSE		FALSE
ENSG00000240403	KIR3DL2	Pan-leukemia	FALSE	184	0.160400795785555	FALSE		FALSE
ENSG00000197892	KIF13B	Pan-leukemia	FALSE	185	0.160240055833457	FALSE		FALSE
ENSG00000100557	CCDC198	Pan-leukemia	FALSE	186	0.158888905565474	FALSE		FALSE
ENSG00000151883	PARP8	Pan-leukemia	FALSE	187	0.158276405438536	FALSE		FALSE
ENSG00000119707	RBM25	Pan-leukemia	FALSE	188	0.158130183722742	FALSE		FALSE
ENSG00000115306	SPTBN1	Pan-leukemia	FALSE	189	0.15697083209095	FALSE		FALSE
ENSG00000255374	TAS2R43	Pan-leukemia	FALSE	190	0.156910372339875	FALSE		FALSE
ENSG00000087365	SF3B2	Pan-leukemia	FALSE	191	0.155565849198557	FALSE		FALSE
ENSG00000184635	ZNF93	Pan-leukemia	FALSE	192	0.15512713358859	FALSE		TRUE	LoF
ENSG00000144713	RPL32	Pan-leukemia	FALSE	193	0.153029299828154	FALSE		FALSE
ENSG00000102910	LONP2	Pan-leukemia	FALSE	194	0.152712371419224	FALSE		FALSE
ENSG00000148690	FRA10AC1	Pan-leukemia	FALSE	195	0.151921681581755	FALSE		FALSE
ENSG00000183878	UTY	Pan-leukemia	FALSE	196	0.151878156441054	FALSE		FALSE
ENSG00000254986	DPP3	Pan-leukemia	FALSE	197	0.150940452914856	FALSE		FALSE
ENSG00000112701	SENP6	Pan-leukemia	FALSE	198	0.15092060041394	FALSE		FALSE
ENSG00000147316	MCPH1	Pan-leukemia	FALSE	199	0.150854268176248	FALSE		FALSE
ENSG00000102974	CTCF	Pan-leukemia	TRUE	200	0.150845534868984	TRUE	TSG	TRUE	LoF
ENSG00000124795	DEK	Pan-leukemia	TRUE	201	0.150812997728815	TRUE	oncogene, fusion	FALSE
ENSG00000147251	DOCK11	Pan-leukemia	FALSE	202	0.150523486061431	FALSE		FALSE
ENSG00000138061	CYP1B1	Pan-leukemia	FALSE	203	0.150511275929686	FALSE		FALSE
ENSG00000172766	NAA16	Pan-leukemia	FALSE	204	0.150453164516127	FALSE		FALSE
ENSG00000204435	CSNK2B	Pan-leukemia	FALSE	205	0.150431997403669	FALSE		FALSE
ENSG00000140988	RPS2	Pan-leukemia	FALSE	206	0.150262463163124	FALSE		FALSE
ENSG00000143554	SLC27A3	Pan-leukemia	FALSE	207	0.14996178995243	FALSE		FALSE
ENSG00000197915	HRNR	Pan-leukemia	FALSE	208	0.149838468816342	FALSE		FALSE
ENSG00000133805	AMPD3	Pan-leukemia	FALSE	209	0.149724539059723	FALSE		FALSE
ENSG00000123191	ATP7B	Pan-leukemia	FALSE	210	0.149377642858481	FALSE		FALSE
ENSG00000138767	CNOT6L	Pan-leukemia	FALSE	211	0.149330783877812	FALSE		FALSE
ENSG00000181444	ZNF467	Pan-leukemia	FALSE	212	0.148855637006366	FALSE		FALSE
ENSG00000119013	NDUFB3	Pan-leukemia	FALSE	213	0.148396726815064	FALSE		FALSE
ENSG00000119139	TJP2	Pan-leukemia	FALSE	214	0.148237738020413	FALSE		FALSE
ENSG00000176058	TPRN	Pan-leukemia	FALSE	215	0.147344551946633	FALSE		FALSE
ENSG00000243772	KIR2DL3	Pan-leukemia	FALSE	216	0.146523844515187	FALSE		FALSE
ENSG00000244734	HBB	Pan-leukemia	FALSE	217	0.146390715860331	FALSE		FALSE
ENSG00000203710	CR1	Pan-leukemia	FALSE	218	0.146317529566376	FALSE		TRUE	ambiguous
ENSG00000127481	UBR4	Pan-leukemia	FALSE	219	0.145930069906194	FALSE		FALSE
ENSG00000125651	GTF2F1	Pan-leukemia	FALSE	220	0.145551355663252	FALSE		FALSE
ENSG00000166351	POTED	Pan-leukemia	FALSE	221	0.145229474022977	FALSE		FALSE
ENSG00000119655	NPC2	Pan-leukemia	FALSE	222	0.145144818135567	FALSE		FALSE
ENSG00000084774	CAD	Pan-leukemia	FALSE	223	0.144819427413879	FALSE		FALSE
ENSG00000129003	VPS13C	Pan-leukemia	FALSE	224	0.144490366043089	FALSE		FALSE
ENSG00000189079	ARID2	Pan-leukemia	FALSE	225	0.144338176626865	TRUE	TSG	TRUE	LoF
ENSG00000147889	CDKN2A	Pan-leukemia	TRUE	226	0.143517689499707	TRUE	TSG	TRUE	LoF
ENSG00000138190	EXOC6	Pan-leukemia	FALSE	227	0.143062465272216	FALSE		FALSE
ENSG00000162244	RPL29	Pan-leukemia	FALSE	228	0.142849807353383	FALSE		FALSE
ENSG00000060491	OGFR	Pan-leukemia	FALSE	229	0.142002947096442	FALSE		FALSE
ENSG00000187091	PLCD1	Pan-leukemia	FALSE	230	0.141986960559427	FALSE		FALSE
ENSG00000166147	FBN1	Pan-leukemia	FALSE	231	0.141869998466261	FALSE		FALSE
ENSG00000161203	AP2M1	Pan-leukemia	FALSE	232	0.141072332898401	FALSE		FALSE
ENSG00000147202	DIAPH2	Pan-leukemia	FALSE	233	0.140726760614616	FALSE		FALSE
ENSG00000115268	RPS15	Pan-leukemia	TRUE	234	0.140211492169017	FALSE		FALSE
ENSG00000184445	KNTC1	Pan-leukemia	FALSE	235	0.140136465473644	FALSE		FALSE
ENSG00000186001	LRCH3	Pan-leukemia	FALSE	236	0.139305680841115	FALSE		FALSE
ENSG00000138829	FBN2	Pan-leukemia	FALSE	237	0.139280802023255	FALSE		TRUE	ambiguous
ENSG00000180530	NRIP1	Pan-leukemia	FALSE	238	0.13895646878583	FALSE		FALSE
ENSG00000275183	LENG9	Pan-leukemia	FALSE	239	0.13882911560198	FALSE		FALSE
ENSG00000204525	HLA-C	Pan-leukemia	FALSE	240	0.138475403332794	FALSE		FALSE
ENSG00000013573	DDX11	Pan-leukemia	FALSE	241	0.137718784203314	FALSE		FALSE
ENSG00000131269	ABCB7	Pan-leukemia	FALSE	242	0.137605509354402	FALSE		FALSE
ENSG00000147130	ZMYM3	Pan-leukemia	TRUE	243	0.137096144336807	TRUE	TSG	FALSE
ENSG00000197102	DYNC1H1	Pan-leukemia	FALSE	244	0.136851755392077	FALSE		FALSE
ENSG00000168286	THAP11	Pan-leukemia	FALSE	245	0.136825033699736	FALSE		FALSE
ENSG00000204642	HLA-F	Pan-leukemia	FALSE	246	0.136152890000851	FALSE		FALSE
ENSG00000124942	AHNAK	Pan-leukemia	FALSE	247	0.136090681705274	FALSE		FALSE
ENSG00000171791	BCL2	Pan-leukemia	TRUE	248	0.135725706844823	TRUE	oncogene, fusion	TRUE	Act
ENSG00000081237	PTPRC	Pan-leukemia	TRUE	249	0.135033255955425	TRUE	TSG	TRUE	Act
ENSG00000105053	VRK3	Pan-leukemia	FALSE	250	0.134988608185356	FALSE		FALSE
ENSG00000116127	ALMS1	Pan-leukemia	FALSE	251	0.134561796856514	FALSE		FALSE
ENSG00000159339	PADI4	Pan-leukemia	FALSE	252	0.134282021128985	FALSE		FALSE
ENSG00000179583	CIITA	Pan-leukemia	TRUE	253	0.1342204212307	TRUE	TSG, fusion	TRUE	Act
ENSG00000196367	TRRAP	Pan-leukemia	FALSE	254	0.133473116628658	TRUE	oncogene	TRUE	ambiguous
ENSG00000128815	WDFY4	Pan-leukemia	FALSE	255	0.133050757457674	FALSE		FALSE
ENSG00000129351	ILF3	Pan-leukemia	FALSE	256	0.132635264507878	FALSE		FALSE
ENSG00000110046	ATG2A	Pan-leukemia	FALSE	257	0.132440086515119	FALSE		FALSE
ENSG00000197969	VPS13A	Pan-leukemia	FALSE	258	0.13110922742322	FALSE		FALSE
ENSG00000117724	CENPF	Pan-leukemia	FALSE	259	0.130924385735393	FALSE		FALSE
ENSG00000174231	PRPF8	Pan-leukemia	TRUE	260	0.130878456960881	FALSE		FALSE
ENSG00000243896	OR2A7	Pan-leukemia	FALSE	261	0.130586919173689	FALSE		FALSE
ENSG00000178852	EFCAB13	Pan-leukemia	FALSE	262	0.129733138017749	FALSE		FALSE
ENSG00000232629	HLA-DQB2	Pan-leukemia	FALSE	263	0.129043030867412	FALSE		FALSE
ENSG00000155313	USP25	Pan-leukemia	FALSE	264	0.128945039432713	FALSE		FALSE
ENSG00000155495	MAGEC1	Pan-leukemia	FALSE	265	0.128673780492438	FALSE		FALSE
ENSG00000138279	ANXA7	Pan-leukemia	FALSE	266	0.127119619953523	FALSE		FALSE
ENSG00000101150	TPD52L2	Pan-leukemia	FALSE	267	0.127011191666474	FALSE		FALSE
ENSG00000112763	BTN2A1	Pan-leukemia	FALSE	268	0.126742766816704	FALSE		FALSE
ENSG00000168614	NBPF9	Pan-leukemia	FALSE	269	0.126158607518817	FALSE		FALSE
ENSG00000129566	TEP1	Pan-leukemia	FALSE	270	0.125752209408864	FALSE		FALSE
ENSG00000162511	LAPTM5	Pan-leukemia	FALSE	271	0.125276556098905	FALSE		FALSE
ENSG00000170004	CHD3	Pan-leukemia	FALSE	272	0.124176460209559	FALSE		FALSE
ENSG00000153165	RGPD3	Pan-leukemia	FALSE	273	0.123624415479901	TRUE		TRUE	ambiguous
ENSG00000112304	ACOT13	Pan-leukemia	FALSE	274	0.123620195919977	FALSE		FALSE
ENSG00000175471	MCTP1	Pan-leukemia	FALSE	275	0.122477292648924	FALSE		FALSE
ENSG00000103591	AAGAB	Pan-leukemia	FALSE	276	0.122174703857708	FALSE		FALSE
ENSG00000196172	ZNF681	Pan-leukemia	FALSE	277	0.12205799630841	FALSE		FALSE
ENSG00000107862	GBF1	Pan-leukemia	FALSE	278	0.121612813907309	FALSE		FALSE
ENSG00000116014	KISS1R	Pan-leukemia	FALSE	279	0.121527418951276	FALSE		FALSE
ENSG00000100060	MFNG	Pan-leukemia	FALSE	280	0.121269372404684	FALSE		FALSE
ENSG00000223609	HBD	Pan-leukemia	FALSE	281	0.120934346200107	FALSE		FALSE
ENSG00000144589	STK11IP	Pan-leukemia	FALSE	282	0.120811308770253	FALSE		FALSE
ENSG00000168298	H1-4	Pan-leukemia	FALSE	283	0.120769680452171	FALSE		FALSE
ENSG00000218739	CEBPZOS	Pan-leukemia	FALSE	284	0.120602961464199	FALSE		FALSE
ENSG00000109475	RPL34	Pan-leukemia	FALSE	285	0.11941418258991	FALSE		FALSE
ENSG00000139618	BRCA2	Pan-leukemia	TRUE	286	0.119263625163215	TRUE	TSG	TRUE	LoF
ENSG00000103197	TSC2	Pan-leukemia	FALSE	287	0.119190710105751	TRUE	TSG	TRUE	LoF
ENSG00000197249	SERPINA1	Pan-leukemia	FALSE	288	0.119082099759031	FALSE		FALSE
ENSG00000135821	GLUL	Pan-leukemia	FALSE	289	0.118928434731168	FALSE		FALSE
ENSG00000138688	KIAA1109	Pan-leukemia	FALSE	290	0.118916119425966	FALSE		FALSE
ENSG00000125823	CSTL1	Pan-leukemia	FALSE	291	0.118463035667876	FALSE		FALSE
ENSG00000092068	SLC7A8	Pan-leukemia	FALSE	292	0.118396682450785	FALSE		FALSE
ENSG00000126777	KTN1	Pan-leukemia	FALSE	293	0.118387937157782	TRUE	fusion	FALSE
ENSG00000169621	APLF	Pan-leukemia	FALSE	294	0.118324752820529	FALSE		FALSE
ENSG00000196924	FLNA	Pan-leukemia	FALSE	295	0.118234148327593	TRUE		FALSE
ENSG00000151914	DST	Pan-leukemia	FALSE	296	0.117734361474601	FALSE		FALSE
ENSG00000121281	ADCY7	Pan-leukemia	FALSE	297	0.117387833632323	FALSE		FALSE
ENSG00000107099	DOCK8	Pan-leukemia	FALSE	298	0.117221440758777	FALSE		FALSE
ENSG00000253729	PRKDC	Pan-leukemia	FALSE	299	0.117212902027861	FALSE		FALSE
ENSG00000146247	PHIP	Pan-leukemia	FALSE	300	0.116697990011668	FALSE		FALSE
ENSG00000172869	DMXL1	Pan-leukemia	FALSE	301	0.116679998585644	FALSE		FALSE
ENSG00000183638	RP1L1	Pan-leukemia	FALSE	302	0.115338378297982	FALSE		FALSE
ENSG00000126088	UROD	Pan-leukemia	FALSE	303	0.11533204745363	FALSE		FALSE
ENSG00000168264	IRF2BP2	Pan-leukemia	FALSE	304	0.115330008728095	FALSE		FALSE
ENSG00000147459	DOCK5	Pan-leukemia	FALSE	305	0.115080960979138	FALSE		FALSE
ENSG00000120647	CCDC77	Pan-leukemia	FALSE	306	0.114547794848162	FALSE		FALSE
ENSG00000134313	KIDINS220	Pan-leukemia	FALSE	307	0.114511990321183	FALSE		FALSE
ENSG00000239839	DEFA3	Pan-leukemia	FALSE	308	0.1142836508972	FALSE		FALSE
ENSG00000103932	RPAP1	Pan-leukemia	FALSE	309	0.114216887633037	FALSE		FALSE
ENSG00000129680	MAP7D3	Pan-leukemia	FALSE	310	0.114142474621505	FALSE		FALSE
ENSG00000137154	RPS6	Pan-leukemia	FALSE	311	0.113975383956878	FALSE		FALSE
ENSG00000149476	TKFC	Pan-leukemia	FALSE	312	0.113541004733516	FALSE		FALSE
ENSG00000086758	HUWE1	Pan-leukemia	FALSE	313	0.113529139569699	FALSE		FALSE
ENSG00000121741	ZMYM2	Pan-leukemia	TRUE	314	0.113381259043999	TRUE	fusion	FALSE
ENSG00000138246	DNAJC13	Pan-leukemia	FALSE	315	0.113036272841878	FALSE		FALSE
ENSG00000143970	ASXL2	Pan-leukemia	TRUE	316	0.112555822663068	TRUE	TSG	TRUE	LoF
ENSG00000204632	HLA-G	Pan-leukemia	FALSE	317	0.112148389349495	FALSE		FALSE
ENSG00000135636	DYSF	Pan-leukemia	FALSE	318	0.11185413802542	FALSE		FALSE
ENSG00000186468	RPS23	Pan-leukemia	FALSE	319	0.111564242866271	FALSE		FALSE
ENSG00000196465	MYL6B	Pan-leukemia	FALSE	320	0.111279537161762	FALSE		FALSE
ENSG00000136051	WASHC4	Pan-leukemia	FALSE	321	0.111199490132147	FALSE		FALSE
ENSG00000153922	CHD1	Pan-leukemia	FALSE	322	0.110893483722225	FALSE		FALSE
ENSG00000164830	OXR1	Pan-leukemia	FALSE	323	0.11031419240493	FALSE		FALSE
ENSG00000182518	FAM104B	Pan-leukemia	FALSE	324	0.110150676900619	FALSE		FALSE
ENSG00000166888	STAT6	Pan-leukemia	TRUE	325	0.10998285018611	TRUE	oncogene, fusion	TRUE	Act
ENSG00000159450	TCHH	Pan-leukemia	FALSE	326	0.10997442260281	FALSE		FALSE
ENSG00000146067	FAM193B	Pan-leukemia	FALSE	327	0.109232213149742	FALSE		FALSE
ENSG00000110719	TCIRG1	Pan-leukemia	FALSE	328	0.108979030069952	FALSE		TRUE	LoF
ENSG00000196954	CASP4	Pan-leukemia	FALSE	329	0.108653932185332	FALSE		FALSE
ENSG00000115760	BIRC6	Pan-leukemia	FALSE	330	0.107887154911879	TRUE	oncogene, fusion	TRUE	ambiguous
ENSG00000148429	USP6NL	Pan-leukemia	FALSE	331	0.107648449751099	FALSE		FALSE
ENSG00000122545	SEPTIN7	Pan-leukemia	FALSE	332	0.107586752550025	FALSE		FALSE
ENSG00000197721	CR1L	Pan-leukemia	FALSE	333	0.107529694512668	FALSE		FALSE
ENSG00000127603	MACF1	Pan-leukemia	FALSE	334	0.107417476746636	FALSE		FALSE
ENSG00000063015	SEZ6	Pan-leukemia	FALSE	335	0.107410813659422	FALSE		FALSE
ENSG00000196151	WDSUB1	Pan-leukemia	FALSE	336	0.107396851441244	FALSE		FALSE
ENSG00000141480	ARRB2	Pan-leukemia	FALSE	337	0.107333096603057	FALSE		FALSE
ENSG00000116754	SRSF11	Pan-leukemia	FALSE	338	0.106961886151619	FALSE		FALSE
ENSG00000071054	MAP4K4	Pan-leukemia	FALSE	339	0.106580145141609	FALSE		FALSE
ENSG00000258992	TSPY1	Pan-leukemia	FALSE	340	0.106401855889869	FALSE		FALSE
ENSG00000130816	DNMT1	Pan-leukemia	FALSE	341	0.106154505162609	FALSE		FALSE
ENSG00000177728	TMEM94	Pan-leukemia	FALSE	342	0.105878492107728	FALSE		FALSE
ENSG00000160796	NBEAL2	Pan-leukemia	FALSE	343	0.105834511574454	FALSE		FALSE
ENSG00000129968	ABHD17A	Pan-leukemia	FALSE	344	0.105033829135749	FALSE		FALSE
ENSG00000197694	SPTAN1	Pan-leukemia	FALSE	345	0.10496793649459	FALSE		FALSE
ENSG00000215301	DDX3X	Pan-leukemia	TRUE	346	0.104695696042073	TRUE	TSG	TRUE	LoF
ENSG00000026508	CD44	Pan-leukemia	FALSE	347	0.104583677207922	FALSE		FALSE
ENSG00000152818	UTRN	Pan-leukemia	FALSE	348	0.104317422052989	FALSE		FALSE
ENSG00000140262	TCF12	Pan-leukemia	FALSE	349	0.104032077946632	TRUE	fusion	FALSE
ENSG00000144040	SFXN5	Pan-leukemia	FALSE	350	0.104013445151592	FALSE		FALSE
ENSG00000205277	MUC12	Pan-leukemia	FALSE	351	0.103673171074723	FALSE		FALSE
ENSG00000182446	NPLOC4	Pan-leukemia	FALSE	352	0.103532954357173	FALSE		FALSE
ENSG00000147813	NAPRT	Pan-leukemia	FALSE	353	0.103339663642473	FALSE		FALSE
ENSG00000181555	SETD2	Pan-leukemia	FALSE	354	0.103273042363138	TRUE	TSG	TRUE	LoF
ENSG00000197603	CPLANE1	Pan-leukemia	FALSE	355	0.102758600763123	FALSE		FALSE
ENSG00000073792	IGF2BP2	Pan-leukemia	TRUE	356	0.102713048432681	TRUE	TSG	FALSE
ENSG00000142347	MYO1F	Pan-leukemia	FALSE	357	0.102484426797093	FALSE		FALSE
ENSG00000172809	RPL38	Pan-leukemia	FALSE	358	0.102472900538886	FALSE		FALSE
ENSG00000141568	FOXK2	Pan-leukemia	FALSE	359	0.102453180947518	FALSE		FALSE
ENSG00000169876	MUC17	Pan-leukemia	FALSE	360	0.102174153295678	FALSE		FALSE
ENSG00000120899	PTK2B	Pan-leukemia	FALSE	361	0.102167649319591	FALSE		FALSE
ENSG00000123384	LRP1	Pan-leukemia	FALSE	362	0.102143294678602	FALSE		FALSE
ENSG00000077420	APBB1IP	Pan-leukemia	FALSE	363	0.101800293797859	FALSE		FALSE
ENSG00000136819	C9orf78	Pan-leukemia	FALSE	364	0.101538554044282	FALSE		FALSE
ENSG00000157540	DYRK1A	Pan-leukemia	FALSE	365	0.101152532442133	FALSE		FALSE
ENSG00000138326	RPS24	Pan-leukemia	FALSE	366	0.100895290366856	FALSE		FALSE
ENSG00000071127	WDR1	Pan-leukemia	FALSE	367	0.100887795758257	FALSE		FALSE
ENSG00000158019	BABAM2	Pan-leukemia	FALSE	368	0.100773661351045	FALSE		FALSE
ENSG00000137076	TLN1	Pan-leukemia	FALSE	369	0.100709836426304	FALSE		FALSE
ENSG00000198089	SFI1	Pan-leukemia	FALSE	370	0.100603277359799	FALSE		FALSE
ENSG00000135596	MICAL1	Pan-leukemia	FALSE	371	0.100155473811867	FALSE		FALSE
ENSG00000140575	IQGAP1	Pan-leukemia	FALSE	372	0.0998452576891929	FALSE		FALSE
ENSG00000056097	ZFR	Pan-leukemia	FALSE	373	0.0997933552108126	FALSE		FALSE
ENSG00000075826	SEC31B	Pan-leukemia	FALSE	374	0.0996986160904988	FALSE		FALSE
ENSG00000138434	ITPRID2	Pan-leukemia	FALSE	375	0.0994064165473123	FALSE		FALSE
ENSG00000127914	AKAP9	Pan-leukemia	FALSE	376	0.0993341782780309	TRUE	fusion	FALSE
ENSG00000159069	FBXW5	Pan-leukemia	FALSE	377	0.0990480555976655	FALSE		FALSE
ENSG00000136021	SCYL2	Pan-leukemia	FALSE	378	0.0990061433962162	FALSE		FALSE
ENSG00000104133	SPG11	Pan-leukemia	FALSE	379	0.0988198192731508	FALSE		FALSE
ENSG00000174125	TLR1	Pan-leukemia	FALSE	380	0.0986437045763025	FALSE		FALSE
ENSG00000103657	HERC1	Pan-leukemia	FALSE	381	0.0985858227339632	FALSE		FALSE
ENSG00000167676	PLIN4	Pan-leukemia	FALSE	382	0.0984997091437803	FALSE		FALSE
ENSG00000167633	KIR3DL1	Pan-leukemia	FALSE	383	0.0982442145926547	FALSE		FALSE
ENSG00000157881	PANK4	Pan-leukemia	FALSE	384	0.0982099081984071	FALSE		FALSE
ENSG00000089157	RPLP0	Pan-leukemia	FALSE	385	0.0981243240465751	FALSE		FALSE
ENSG00000145703	IQGAP2	Pan-leukemia	FALSE	386	0.0981173214350871	FALSE		FALSE
ENSG00000146918	NCAPG2	Pan-leukemia	FALSE	387	0.0980302205220321	FALSE		FALSE
ENSG00000275713	H2BC9	Pan-leukemia	FALSE	388	0.0978226230214048	FALSE		FALSE
ENSG00000135679	MDM2	Pan-leukemia	TRUE	389	0.0978076206247567	TRUE	oncogene	TRUE	Act
ENSG00000068654	POLR1A	Pan-leukemia	FALSE	390	0.0975737576171636	FALSE		FALSE
ENSG00000205189	ZBTB10	Pan-leukemia	FALSE	391	0.0974004376076628	FALSE		FALSE
ENSG00000152601	MBNL1	Pan-leukemia	FALSE	392	0.0973385234705788	FALSE		FALSE
ENSG00000181222	POLR2A	Pan-leukemia	FALSE	393	0.0971523406861342	TRUE		FALSE
ENSG00000170315	UBB	Pan-leukemia	FALSE	394	0.0971424816822644	FALSE		FALSE
ENSG00000013288	MAN2B2	Pan-leukemia	FALSE	395	0.0969604229242514	FALSE		FALSE
ENSG00000138772	ANXA3	Pan-leukemia	FALSE	396	0.0966451447651897	FALSE		FALSE
ENSG00000123737	EXOSC9	Pan-leukemia	FALSE	397	0.0966382647876924	FALSE		FALSE
ENSG00000138448	ITGAV	Pan-leukemia	FALSE	398	0.0966029214093298	TRUE		FALSE
ENSG00000141506	PIK3R5	Pan-leukemia	FALSE	399	0.0965857653806942	FALSE		FALSE
ENSG00000170836	PPM1D	Pan-leukemia	TRUE	400	0.0965771540385905	TRUE	oncogene	TRUE	LoF
ENSG00000112531	QKI	Pan-leukemia	FALSE	401	0.0965309554776913	TRUE	oncogene, TSG	TRUE	LoF
ENSG00000105186	ANKRD27	Pan-leukemia	FALSE	402	0.0962673612292947	FALSE		FALSE
ENSG00000148773	MKI67	Pan-leukemia	FALSE	403	0.0960621940740218	FALSE		FALSE
ENSG00000163864	NMNAT3	Pan-leukemia	FALSE	404	0.0960348491326739	FALSE		FALSE
ENSG00000017797	RALBP1	Pan-leukemia	FALSE	405	0.0958949802015248	FALSE		FALSE
ENSG00000184863	RBM33	Pan-leukemia	FALSE	406	0.0956485668072662	FALSE		FALSE
ENSG00000011028	MRC2	Pan-leukemia	FALSE	407	0.0954052592183555	FALSE		FALSE
ENSG00000102007	PLP2	Pan-leukemia	FALSE	408	0.0953972934140828	FALSE		FALSE
ENSG00000064012	CASP8	Pan-leukemia	FALSE	409	0.0953422030732981	TRUE	TSG	TRUE	LoF
ENSG00000188536	HBA2	Pan-leukemia	FALSE	410	0.095100682748203	FALSE		FALSE
ENSG00000137177	KIF13A	Pan-leukemia	FALSE	411	0.0950580065004149	FALSE		FALSE
ENSG00000182621	PLCB1	Pan-leukemia	FALSE	412	0.0947822252531128	FALSE		FALSE
ENSG00000197081	IGF2R	Pan-leukemia	FALSE	413	0.0946990049222277	FALSE		FALSE
ENSG00000174371	EXO1	Pan-leukemia	FALSE	414	0.0946332264331904	FALSE		FALSE
ENSG00000154258	ABCA9	Pan-leukemia	FALSE	415	0.0944412835628578	FALSE		FALSE
ENSG00000055609	KMT2C	Pan-leukemia	FALSE	416	0.0943175871194805	TRUE	TSG	TRUE	LoF
ENSG00000170667	RASA4B	Pan-leukemia	FALSE	417	0.0941896766276908	FALSE		FALSE
ENSG00000198919	DZIP3	Pan-leukemia	FALSE	418	0.094017258008855	FALSE		FALSE
ENSG00000131051	RBM39	Pan-leukemia	FALSE	419	0.0937986959330542	FALSE		TRUE	Act
ENSG00000121210	TMEM131L	Pan-leukemia	FALSE	420	0.0937352041134172	FALSE		FALSE
ENSG00000167930	FAM234A	Pan-leukemia	FALSE	421	0.0933891638304372	FALSE		FALSE
ENSG00000090857	PDPR	Pan-leukemia	FALSE	422	0.093299746224782	FALSE		TRUE	ambiguous
ENSG00000197321	SVIL	Pan-leukemia	FALSE	423	0.0930278602515667	FALSE		FALSE
ENSG00000059758	CDK17	Pan-leukemia	FALSE	424	0.0930033845363953	FALSE		FALSE
ENSG00000084207	GSTP1	Pan-leukemia	FALSE	425	0.092904358906134	FALSE		FALSE
ENSG00000257335	MGAM	Pan-leukemia	FALSE	426	0.092748870775175	FALSE		FALSE
ENSG00000153827	TRIP12	Pan-leukemia	FALSE	427	0.0926529441862771	FALSE		FALSE
ENSG00000168757	TSPY2	Pan-leukemia	FALSE	428	0.0924692773862182	FALSE		FALSE
ENSG00000080189	SLC35C2	Pan-leukemia	FALSE	429	0.0924234453776249	FALSE		FALSE
ENSG00000159023	EPB41	Pan-leukemia	FALSE	430	0.0923783781190265	FALSE		FALSE
ENSG00000083312	TNPO1	Pan-leukemia	FALSE	431	0.0921093443706062	FALSE		FALSE
ENSG00000186529	CYP4F3	Pan-leukemia	FALSE	432	0.0920439309554616	FALSE		FALSE
ENSG00000038382	TRIO	Pan-leukemia	FALSE	433	0.0915291842975273	FALSE		FALSE
ENSG00000254206	NPIPB11	Pan-leukemia	FALSE	434	0.0913964578771252	FALSE		FALSE
ENSG00000141367	CLTC	Pan-leukemia	TRUE	435	0.0913869835744639	TRUE	TSG, fusion	TRUE	Act
ENSG00000138385	SSB	Pan-leukemia	FALSE	436	0.0912937251685332	FALSE		FALSE
ENSG00000171988	JMJD1C	Pan-leukemia	FALSE	437	0.091170871485744	FALSE		FALSE
ENSG00000138496	PARP9	Pan-leukemia	FALSE	438	0.0909376167231827	FALSE		FALSE
ENSG00000145113	MUC4	Pan-leukemia	FALSE	439	0.0909152252958092	TRUE	oncogene	FALSE
ENSG00000058091	CDK14	Pan-leukemia	FALSE	440	0.0908722287732008	FALSE		FALSE
ENSG00000204568	MRPS18B	Pan-leukemia	FALSE	441	0.0908663096991067	FALSE		FALSE
ENSG00000129933	MAU2	Pan-leukemia	FALSE	442	0.0908638262288017	FALSE		FALSE
ENSG00000122966	CIT	Pan-leukemia	FALSE	443	0.0907856166345474	FALSE		FALSE
ENSG00000136861	CDK5RAP2	Pan-leukemia	FALSE	444	0.0906473683420817	FALSE		FALSE
ENSG00000196628	TCF4	Pan-leukemia	FALSE	445	0.0905650473626289	FALSE		TRUE	Act
ENSG00000176945	MUC20	Pan-leukemia	FALSE	446	0.0904386943458071	FALSE		FALSE
ENSG00000013441	CLK1	Pan-leukemia	FALSE	447	0.090296486278629	FALSE		FALSE
ENSG00000166825	ANPEP	Pan-leukemia	FALSE	448	0.0902524353302804	FALSE		FALSE
ENSG00000197948	FCHSD1	Pan-leukemia	FALSE	449	0.0900316355456138	FALSE		FALSE
ENSG00000196169	KIF19	Pan-leukemia	FALSE	450	0.0899074294231133	FALSE		FALSE
ENSG00000111640	GAPDH	Pan-leukemia	FALSE	451	0.0898050309881089	FALSE		FALSE
ENSG00000205097	FRG2	Pan-leukemia	FALSE	452	0.0896688066853069	FALSE		FALSE
ENSG00000125107	CNOT1	Pan-leukemia	FALSE	453	0.0896201260021944	FALSE		FALSE
ENSG00000167280	ENGASE	Pan-leukemia	FALSE	454	0.0893362203482108	FALSE		FALSE
ENSG00000131747	TOP2A	Pan-leukemia	FALSE	455	0.0891939231463112	FALSE		TRUE	Act
ENSG00000154358	OBSCN	Pan-leukemia	FALSE	456	0.0891416443305875	FALSE		FALSE
ENSG00000278540	ACACA	Pan-leukemia	FALSE	457	0.0890691424390048	FALSE		FALSE
ENSG00000103335	PIEZO1	Pan-leukemia	FALSE	458	0.0890633472843144	FALSE		FALSE
ENSG00000169896	ITGAM	Pan-leukemia	FALSE	459	0.0889964900382291	FALSE		FALSE
ENSG00000185507	IRF7	Pan-leukemia	FALSE	460	0.0888822385770114	FALSE		FALSE
ENSG00000172232	AZU1	Pan-leukemia	FALSE	461	0.0885551944865985	FALSE		FALSE
ENSG00000181781	ODF3L2	Pan-leukemia	FALSE	462	0.0885516784627669	FALSE		FALSE
ENSG00000143669	LYST	Pan-leukemia	FALSE	463	0.0884506969642029	FALSE		FALSE
ENSG00000029363	BCLAF1	Pan-leukemia	FALSE	464	0.0882389462144342	TRUE		TRUE	Act
ENSG00000151779	NBAS	Pan-leukemia	FALSE	465	0.088187491461297	FALSE		FALSE
ENSG00000170430	MGMT	Pan-leukemia	FALSE	466	0.088092010844587	TRUE	TSG	FALSE
ENSG00000140451	PIF1	Pan-leukemia	FALSE	467	0.0880558879082972	FALSE		FALSE
ENSG00000171195	MUC7	Pan-leukemia	FALSE	468	0.087972755611269	FALSE		FALSE
ENSG00000142949	PTPRF	Pan-leukemia	FALSE	469	0.0874019513073677	FALSE		FALSE
ENSG00000108854	SMURF2	Pan-leukemia	FALSE	470	0.087273600197061	FALSE		FALSE
ENSG00000092929	UNC13D	Pan-leukemia	FALSE	471	0.0872069374076447	FALSE		FALSE
ENSG00000233803	TSPY4	Pan-leukemia	FALSE	472	0.0871252347832419	FALSE		FALSE
ENSG00000130227	XPO7	Pan-leukemia	FALSE	473	0.0871073523870489	FALSE		FALSE
ENSG00000085871	MGST2	Pan-leukemia	FALSE	474	0.0870476678644292	FALSE		FALSE
ENSG00000142405	NLRP12	Pan-leukemia	FALSE	475	0.0870213811426241	FALSE		FALSE
ENSG00000135655	USP15	Pan-leukemia	FALSE	476	0.0868966525900635	FALSE		FALSE
ENSG00000185722	ANKFY1	Pan-leukemia	FALSE	477	0.0868813550711954	FALSE		FALSE
ENSG00000116922	C1orf109	Pan-leukemia	FALSE	478	0.0866066077223556	FALSE		FALSE
ENSG00000160883	HK3	Pan-leukemia	FALSE	479	0.0865813215848108	FALSE		FALSE
ENSG00000080603	SRCAP	Pan-leukemia	FALSE	480	0.086512402767484	FALSE		FALSE
ENSG00000115677	HDLBP	Pan-leukemia	FALSE	481	0.0864947810475993	FALSE		FALSE
ENSG00000149781	FERMT3	Pan-leukemia	FALSE	482	0.0864145877339061	FALSE		FALSE
ENSG00000105323	HNRNPUL1	Pan-leukemia	FALSE	483	0.0863262374624381	FALSE		FALSE
ENSG00000182944	EWSR1	Pan-leukemia	TRUE	484	0.0863185050382774	TRUE	oncogene, fusion	TRUE	Act
ENSG00000105939	ZC3HAV1	Pan-leukemia	FALSE	485	0.0862783114314788	FALSE		FALSE
ENSG00000000938	FGR	Pan-leukemia	FALSE	486	0.0861798068624852	FALSE		FALSE
ENSG00000182986	ZNF320	Pan-leukemia	FALSE	487	0.0861206574951059	FALSE		FALSE
ENSG00000122034	GTF3A	Pan-leukemia	FALSE	488	0.086056197005946	FALSE		FALSE
ENSG00000169554	ZEB2	Pan-leukemia	TRUE	489	0.0859333449631928	FALSE		FALSE
ENSG00000205250	E2F4	Pan-leukemia	FALSE	490	0.0857617882316851	FALSE		FALSE
ENSG00000139163	ETNK1	Pan-leukemia	TRUE	491	0.08564165367499	TRUE	TSG	FALSE
ENSG00000051620	HEBP2	Pan-leukemia	FALSE	492	0.085582959293482	FALSE		FALSE
ENSG00000176393	RNPEP	Pan-leukemia	FALSE	493	0.0853699554181127	FALSE		FALSE
ENSG00000176595	KBTBD11	Pan-leukemia	FALSE	494	0.0853633758302796	FALSE		FALSE
ENSG00000182511	FES	Pan-leukemia	FALSE	495	0.0849407053212661	TRUE	oncogene, TSG	FALSE
ENSG00000124126	PREX1	Pan-leukemia	FALSE	496	0.084913579251868	FALSE		FALSE
ENSG00000042980	ADAM28	Pan-leukemia	FALSE	497	0.0849072233464271	FALSE		FALSE
ENSG00000276547	PCDHGB5	Pan-leukemia	FALSE	498	0.0847446385166621	FALSE		FALSE
ENSG00000144848	ATG3	Pan-leukemia	FALSE	499	0.0847225511783686	FALSE		FALSE
ENSG00000100644	HIF1A	Pan-leukemia	FALSE	500	0.0846733481116308	TRUE	oncogene	FALSE
ENSG00000132334	PTPRE	Pan-leukemia	FALSE	501	0.0843680633266651	FALSE		FALSE
ENSG00000013364	MVP	Pan-leukemia	FALSE	502	0.0843495169511002	FALSE		FALSE
ENSG00000079308	TNS1	Pan-leukemia	FALSE	503	0.0840895969397807	FALSE		FALSE
ENSG00000101745	ANKRD12	Pan-leukemia	FALSE	504	0.0840586492054381	FALSE		FALSE
ENSG00000101161	PRPF6	Pan-leukemia	FALSE	505	0.0840558026654715	FALSE		FALSE
ENSG00000163554	SPTA1	Pan-leukemia	FALSE	506	0.0840480800933553	FALSE		FALSE
ENSG00000168404	MLKL	Pan-leukemia	FALSE	507	0.0840180454433281	FALSE		FALSE
ENSG00000105877	DNAH11	Pan-leukemia	FALSE	508	0.0840009510979485	FALSE		FALSE
ENSG00000263264	AC119396.1	Pan-leukemia	FALSE	509	0.0837761724866389	FALSE		FALSE
ENSG00000203832	NBPF20	Pan-leukemia	FALSE	510	0.0837526487526298	FALSE		FALSE
ENSG00000081189	MEF2C	Pan-leukemia	FALSE	511	0.0837381400054945	FALSE		FALSE
ENSG00000184792	OSBP2	Pan-leukemia	FALSE	512	0.0835816398425677	FALSE		FALSE
ENSG00000197444	OGDHL	Pan-leukemia	FALSE	513	0.0834782385762996	FALSE		FALSE
ENSG00000134697	GNL2	Pan-leukemia	FALSE	514	0.0834592442257787	FALSE		FALSE
ENSG00000067064	IDI1	Pan-leukemia	FALSE	515	0.0833949634206022	FALSE		FALSE
ENSG00000187147	RNF220	Pan-leukemia	FALSE	516	0.083362123731251	FALSE		FALSE
ENSG00000059377	TBXAS1	Pan-leukemia	FALSE	517	0.0833528477657784	FALSE		FALSE
ENSG00000123066	MED13L	Pan-leukemia	FALSE	518	0.0833235068086685	FALSE		FALSE
ENSG00000184432	COPB2	Pan-leukemia	FALSE	519	0.0832279043766392	FALSE		FALSE
ENSG00000118113	MMP8	Pan-leukemia	FALSE	520	0.0832153847317802	FALSE		FALSE
ENSG00000126247	CAPNS1	Pan-leukemia	FALSE	521	0.0831975873742399	FALSE		FALSE
ENSG00000111254	AKAP3	Pan-leukemia	FALSE	522	0.0831813971811191	FALSE		FALSE
ENSG00000067225	PKM	Pan-leukemia	FALSE	523	0.0827592845783542	FALSE		FALSE
ENSG00000159842	ABR	Pan-leukemia	FALSE	524	0.0827195275413765	FALSE		FALSE
ENSG00000171863	RPS7	Pan-leukemia	FALSE	525	0.0826368137040519	FALSE		FALSE
ENSG00000110092	CCND1	Pan-leukemia	TRUE	526	0.0825941199804572	TRUE	oncogene, fusion	TRUE	Act
ENSG00000073614	KDM5A	Pan-leukemia	TRUE	527	0.0823384981279278	TRUE	oncogene, fusion	TRUE	Act
ENSG00000183117	CSMD1	Pan-leukemia	FALSE	528	0.0822044583686185	FALSE		FALSE
ENSG00000143851	PTPN7	Pan-leukemia	FALSE	529	0.0821651906020591	FALSE		FALSE
ENSG00000249437	NAIP	Pan-leukemia	FALSE	530	0.0821600912419184	FALSE		FALSE
ENSG00000204880	KRTAP4-8	Pan-leukemia	FALSE	531	0.0819019963980585	FALSE		FALSE
ENSG00000119397	CNTRL	Pan-leukemia	TRUE	532	0.0817885671332872	TRUE	fusion	FALSE
ENSG00000081320	STK17B	Pan-leukemia	FALSE	533	0.0817493494884256	FALSE		FALSE
ENSG00000100393	EP300	Pan-leukemia	TRUE	534	0.0817006772101755	TRUE	TSG, fusion	TRUE	LoF
ENSG00000184640	SEPTIN9	Pan-leukemia	TRUE	535	0.0816490034884043	TRUE	fusion	FALSE
ENSG00000130589	HELZ2	Pan-leukemia	FALSE	536	0.0816176369645065	FALSE		FALSE
ENSG00000136732	GYPC	Pan-leukemia	FALSE	537	0.0815512451859965	FALSE		FALSE
ENSG00000032219	ARID4A	Pan-leukemia	FALSE	538	0.0815017229210061	FALSE		FALSE
ENSG00000049618	ARID1B	Pan-leukemia	FALSE	539	0.0814644701563498	TRUE	TSG	TRUE	LoF
ENSG00000258839	MC1R	Pan-leukemia	FALSE	540	0.0814156991425639	FALSE		FALSE
ENSG00000175287	PHYHD1	Pan-leukemia	FALSE	541	0.0814086592332858	FALSE		FALSE
ENSG00000147050	KDM6A	Pan-leukemia	TRUE	542	0.0813615501501819	TRUE	oncogene, TSG	TRUE	LoF
ENSG00000196878	LAMB3	Pan-leukemia	FALSE	543	0.081349478164193	FALSE		FALSE
ENSG00000172578	KLHL6	Pan-leukemia	TRUE	544	0.0812276602734007	FALSE		TRUE	LoF
ENSG00000157423	HYDIN	Pan-leukemia	FALSE	545	0.0810697110266727	FALSE		FALSE
ENSG00000161526	SAP30BP	Pan-leukemia	FALSE	546	0.0808876815338503	FALSE		FALSE
ENSG00000107290	SETX	Pan-leukemia	FALSE	547	0.0808834467300686	FALSE		FALSE
ENSG00000147416	ATP6V1B2	Pan-leukemia	FALSE	548	0.0808824028580732	FALSE		FALSE
ENSG00000167978	SRRM2	Pan-leukemia	FALSE	549	0.080879484457326	FALSE		FALSE
ENSG00000130173	ANGPTL8	Pan-leukemia	FALSE	550	0.0807670524011279	FALSE		FALSE
ENSG00000102699	PARP4	Pan-leukemia	FALSE	551	0.0806988222231889	FALSE		TRUE	ambiguous
ENSG00000105339	DENND3	Pan-leukemia	FALSE	552	0.08030700999028	FALSE		FALSE
ENSG00000123064	DDX54	Pan-leukemia	TRUE	553	0.0802423807119451	FALSE		FALSE
ENSG00000178209	PLEC	Pan-leukemia	FALSE	554	0.0802256567710541	FALSE		FALSE
ENSG00000110955	ATP5F1B	Pan-leukemia	FALSE	555	0.0801439992037026	FALSE		FALSE
ENSG00000163931	TKT	Pan-leukemia	FALSE	556	0.07999702063437	FALSE		FALSE
ENSG00000139437	TCHP	Pan-leukemia	FALSE	557	0.0799049484236089	FALSE		FALSE
ENSG00000048707	VPS13D	Pan-leukemia	FALSE	558	0.0798282894582044	FALSE		FALSE
ENSG00000156508	EEF1A1	Pan-leukemia	FALSE	559	0.0795978983340916	FALSE		FALSE
ENSG00000198874	TYW1	Pan-leukemia	FALSE	560	0.0794688919916285	FALSE		FALSE
ENSG00000165119	HNRNPK	Pan-leukemia	FALSE	561	0.0794486436154192	FALSE		FALSE
ENSG00000168412	MTNR1A	Pan-leukemia	FALSE	562	0.0793960122781082	FALSE		FALSE
ENSG00000129657	SEC14L1	Pan-leukemia	FALSE	563	0.0790588854665099	FALSE		FALSE
ENSG00000132300	PTCD3	Pan-leukemia	FALSE	564	0.079052315136998	FALSE		FALSE
ENSG00000163207	IVL	Pan-leukemia	FALSE	565	0.079008261981803	FALSE		FALSE
ENSG00000005961	ITGA2B	Pan-leukemia	FALSE	566	0.0789808778361747	FALSE		FALSE
ENSG00000143149	ALDH9A1	Pan-leukemia	FALSE	567	0.0786996014440551	FALSE		FALSE
ENSG00000167232	ZNF91	Pan-leukemia	FALSE	568	0.0785984804591471	FALSE		FALSE
ENSG00000166164	BRD7	Pan-leukemia	FALSE	569	0.078531251169996	FALSE		TRUE	LoF
ENSG00000160305	DIP2A	Pan-leukemia	FALSE	570	0.0785014726387019	FALSE		FALSE
ENSG00000206127	GOLGA8O	Pan-leukemia	FALSE	571	0.0784672471116864	FALSE		FALSE
ENSG00000103199	ZNF500	Pan-leukemia	FALSE	572	0.0784112771490569	FALSE		FALSE
ENSG00000125356	NDUFA1	Pan-leukemia	FALSE	573	0.0783784459033063	FALSE		FALSE
ENSG00000158373	H2BC5	Pan-leukemia	FALSE	574	0.0782760244611697	FALSE		FALSE
ENSG00000116954	RRAGC	Pan-leukemia	FALSE	575	0.0781408643347978	FALSE		TRUE	Act
ENSG00000153310	FAM49B	Pan-leukemia	FALSE	576	0.0780694470548295	FALSE		FALSE
ENSG00000136305	CIDEB	Pan-leukemia	FALSE	577	0.0780623576073838	FALSE		FALSE
ENSG00000131236	CAP1	Pan-leukemia	FALSE	578	0.0780030521400641	FALSE		FALSE
ENSG00000055163	CYFIP2	Pan-leukemia	FALSE	579	0.0779253111194715	FALSE		FALSE
ENSG00000164880	INTS1	Pan-leukemia	FALSE	580	0.0777619441265005	FALSE		FALSE
ENSG00000143797	MBOAT2	Pan-leukemia	FALSE	581	0.0777050951472487	FALSE		FALSE
ENSG00000008083	JARID2	Pan-leukemia	FALSE	582	0.0774595502477205	FALSE		FALSE
ENSG00000111880	RNGTT	Pan-leukemia	FALSE	583	0.0773931836196505	FALSE		FALSE
ENSG00000117139	KDM5B	Pan-leukemia	FALSE	584	0.0769688195714514	FALSE		FALSE
ENSG00000104517	UBR5	Pan-leukemia	TRUE	585	0.0769199259160178	TRUE	oncogene	TRUE	ambiguous
ENSG00000164733	CTSB	Pan-leukemia	FALSE	586	0.0766911221150384	FALSE		FALSE
ENSG00000263001	GTF2I	Pan-leukemia	FALSE	587	0.0765244316727031	FALSE		TRUE	Act
ENSG00000055044	NOP58	Pan-leukemia	FALSE	588	0.0764832485377455	FALSE		FALSE
ENSG00000122126	OCRL	Pan-leukemia	FALSE	589	0.0763922721734517	FALSE		FALSE
ENSG00000196196	HRCT1	Pan-leukemia	FALSE	590	0.0763771819393526	FALSE		FALSE
ENSG00000196411	EPHB4	Pan-leukemia	FALSE	591	0.0763130167196388	FALSE		FALSE
ENSG00000151651	ADAM8	Pan-leukemia	FALSE	592	0.0763108559216544	FALSE		FALSE
ENSG00000240247	DEFA1B	Pan-leukemia	FALSE	593	0.0761026812717482	FALSE		FALSE
ENSG00000196535	MYO18A	Pan-leukemia	FALSE	594	0.0760901429088506	FALSE		FALSE
ENSG00000181381	DDX60L	Pan-leukemia	FALSE	595	0.0759500452339414	FALSE		FALSE
ENSG00000160352	ZNF714	Pan-leukemia	FALSE	596	0.0758827888742928	FALSE		FALSE
ENSG00000197912	SPG7	Pan-leukemia	FALSE	597	0.0758319470565152	FALSE		FALSE
ENSG00000092148	HECTD1	Pan-leukemia	FALSE	598	0.075739635522951	FALSE		FALSE
ENSG00000049323	LTBP1	Pan-leukemia	FALSE	599	0.0757337943795902	FALSE		FALSE
ENSG00000146221	TCTE1	Pan-leukemia	FALSE	600	0.0757108110667448	FALSE		FALSE
ENSG00000132359	AC002316.1	Pan-leukemia	FALSE	601	0.0756431246391721	FALSE		FALSE
ENSG00000163625	WDFY3	Pan-leukemia	FALSE	602	0.0756145392616771	FALSE		FALSE
ENSG00000080503	SMARCA2	Pan-leukemia	FALSE	603	0.0755822781083529	FALSE		FALSE
ENSG00000150995	ITPR1	Pan-leukemia	FALSE	604	0.0755712582166473	FALSE		FALSE
ENSG00000065978	YBX1	Pan-leukemia	FALSE	605	0.0755666440696488	FALSE		FALSE
ENSG00000106868	SUSD1	Pan-leukemia	FALSE	606	0.0755556289308609	FALSE		FALSE
ENSG00000197785	ATAD3A	Pan-leukemia	FALSE	607	0.0755303163040136	FALSE		FALSE
ENSG00000249115	HAUS5	Pan-leukemia	FALSE	608	0.0754982283990068	FALSE		FALSE
ENSG00000179344	HLA-DQB1	Pan-leukemia	FALSE	609	0.0753733294927869	FALSE		FALSE
ENSG00000141524	TMC6	Pan-leukemia	FALSE	610	0.0753393928073826	FALSE		FALSE
ENSG00000286185	AC242842.3	Pan-leukemia	FALSE	611	0.0752596068443745	FALSE		FALSE
ENSG00000197157	SND1	Pan-leukemia	FALSE	612	0.0752055637420967	TRUE	oncogene, fusion	FALSE
ENSG00000072609	CHFR	Pan-leukemia	FALSE	613	0.0751147363299037	FALSE		FALSE
ENSG00000114316	USP4	Pan-leukemia	FALSE	614	0.0750116239798875	FALSE		FALSE
ENSG00000100241	SBF1	Pan-leukemia	FALSE	615	0.074954769685622	FALSE		FALSE
ENSG00000147905	ZCCHC7	Pan-leukemia	FALSE	616	0.0749198338848834	FALSE		FALSE
ENSG00000154262	ABCA6	Pan-leukemia	FALSE	617	0.0748094900922698	FALSE		FALSE
ENSG00000072274	TFRC	Pan-leukemia	TRUE	618	0.0747904449351363	TRUE	fusion	FALSE
ENSG00000169131	ZNF354A	Pan-leukemia	FALSE	619	0.0746306514089172	FALSE		FALSE
ENSG00000126602	TRAP1	Pan-leukemia	FALSE	620	0.0745792732675026	FALSE		FALSE
ENSG00000129675	ARHGEF6	Pan-leukemia	FALSE	621	0.0744993229783222	FALSE		FALSE
ENSG00000182670	TTC3	Pan-leukemia	FALSE	622	0.0744824497561047	FALSE		FALSE
ENSG00000135862	LAMC1	Pan-leukemia	FALSE	623	0.0744816257843936	FALSE		FALSE
ENSG00000048052	HDAC9	Pan-leukemia	FALSE	624	0.074429905855859	FALSE		FALSE
ENSG00000078070	MCCC1	Pan-leukemia	FALSE	625	0.0742308918510405	FALSE		FALSE
ENSG00000023228	NDUFS1	Pan-leukemia	FALSE	626	0.0741366460469979	FALSE		FALSE
ENSG00000198538	ZNF28	Pan-leukemia	FALSE	627	0.0740868287428324	FALSE		FALSE
ENSG00000100299	ARSA	Pan-leukemia	FALSE	628	0.074077561240729	FALSE		FALSE
ENSG00000123349	PFDN5	Pan-leukemia	FALSE	629	0.073978646257627	FALSE		FALSE
ENSG00000136104	RNASEH2B	Pan-leukemia	FALSE	630	0.0738195435713513	FALSE		FALSE
ENSG00000153317	ASAP1	Pan-leukemia	FALSE	631	0.0738090950553534	FALSE		FALSE
ENSG00000155229	MMS19	Pan-leukemia	FALSE	632	0.0737854060471913	FALSE		FALSE
ENSG00000173889	PHC3	Pan-leukemia	FALSE	633	0.0737548894481282	FALSE		FALSE
ENSG00000169184	MN1	Pan-leukemia	TRUE	634	0.0736676860291511	TRUE	oncogene, fusion	FALSE
ENSG00000063046	EIF4B	Pan-leukemia	FALSE	635	0.073487770767635	FALSE		FALSE
ENSG00000060138	YBX3	Pan-leukemia	FALSE	636	0.073455067172585	FALSE		FALSE
ENSG00000005810	MYCBP2	Pan-leukemia	FALSE	637	0.0734316001778301	FALSE		FALSE
ENSG00000198589	LRBA	Pan-leukemia	FALSE	638	0.0733941838340508	FALSE		FALSE
ENSG00000197857	ZNF44	Pan-leukemia	FALSE	639	0.07337295141428	FALSE		FALSE
ENSG00000125844	RRBP1	Pan-leukemia	FALSE	640	0.0733465873680945	FALSE		FALSE
ENSG00000174444	RPL4	Pan-leukemia	FALSE	641	0.0732169551290098	FALSE		FALSE
ENSG00000172046	USP19	Pan-leukemia	FALSE	642	0.0731618508160761	FALSE		FALSE
ENSG00000173020	GRK2	Pan-leukemia	FALSE	643	0.0731282910507321	FALSE		FALSE
ENSG00000223865	HLA-DPB1	Pan-leukemia	FALSE	644	0.0730638528493192	FALSE		FALSE
ENSG00000231389	HLA-DPA1	Pan-leukemia	FALSE	645	0.0730490185002975	FALSE		FALSE
ENSG00000147604	RPL7	Pan-leukemia	FALSE	646	0.0729337539128509	FALSE		FALSE
ENSG00000109332	UBE2D3	Pan-leukemia	FALSE	647	0.0728505223899011	FALSE		FALSE
ENSG00000146757	ZNF92	Pan-leukemia	FALSE	648	0.0728425882433526	FALSE		FALSE
ENSG00000148700	ADD3	Pan-leukemia	FALSE	649	0.0728194675540637	FALSE		FALSE
ENSG00000165025	SYK	Pan-leukemia	TRUE	650	0.0727719369881624	TRUE	oncogene, fusion	FALSE
ENSG00000094841	UPRT	Pan-leukemia	FALSE	651	0.072760429066107	FALSE		FALSE
ENSG00000086015	MAST2	Pan-leukemia	FALSE	652	0.0726501880355991	FALSE		FALSE
ENSG00000135905	DOCK10	Pan-leukemia	FALSE	653	0.0726346469957928	FALSE		FALSE
ENSG00000278588	H2BC10	Pan-leukemia	FALSE	654	0.0724822375794916	FALSE		FALSE
ENSG00000174485	DENND4A	Pan-leukemia	FALSE	655	0.0724124645559113	FALSE		FALSE
ENSG00000104894	CD37	Pan-leukemia	FALSE	656	0.0723131980919998	FALSE		FALSE
ENSG00000164308	ERAP2	Pan-leukemia	FALSE	657	0.0722692542296722	FALSE		FALSE
ENSG00000048740	CELF2	Pan-leukemia	FALSE	658	0.0722547596962085	FALSE		FALSE
ENSG00000101057	MYBL2	Pan-leukemia	FALSE	659	0.072108892431683	FALSE		FALSE
ENSG00000149782	PLCB3	Pan-leukemia	FALSE	660	0.0720754374384609	FALSE		FALSE
ENSG00000105993	DNAJB6	Pan-leukemia	FALSE	661	0.0720213332299817	FALSE		FALSE
ENSG00000075884	ARHGAP15	Pan-leukemia	FALSE	662	0.071895158457227	FALSE		FALSE
ENSG00000173064	HECTD4	Pan-leukemia	FALSE	663	0.071722669730984	FALSE		FALSE
ENSG00000165629	ATP5F1C	Pan-leukemia	FALSE	664	0.0716915180122268	FALSE		FALSE
ENSG00000108298	RPL19	Pan-leukemia	FALSE	665	0.0716088828299575	FALSE		FALSE
ENSG00000253537	PCDHGA7	Pan-leukemia	FALSE	666	0.0716021899595557	FALSE		FALSE
ENSG00000117400	MPL	Pan-leukemia	TRUE	667	0.071590596614093	TRUE	oncogene	FALSE
ENSG00000173821	RNF213	Pan-leukemia	TRUE	668	0.0715792706879457	TRUE	fusion	TRUE	Act
ENSG00000100985	MMP9	Pan-leukemia	FALSE	669	0.0714889421972768	FALSE		FALSE
ENSG00000197728	RPS26	Pan-leukemia	FALSE	670	0.0713369936212714	FALSE		FALSE
ENSG00000099331	MYO9B	Pan-leukemia	FALSE	671	0.0710892199216178	FALSE		FALSE
ENSG00000085760	MTIF2	Pan-leukemia	FALSE	672	0.0709298040434901	FALSE		FALSE
ENSG00000140718	FTO	Pan-leukemia	FALSE	673	0.0709294708033846	FALSE		FALSE
ENSG00000143774	GUK1	Pan-leukemia	FALSE	674	0.0709250489010806	FALSE		FALSE
ENSG00000109756	RAPGEF2	Pan-leukemia	FALSE	675	0.0708701486303611	FALSE		FALSE
ENSG00000118308	LRMP	Pan-leukemia	FALSE	676	0.0708445949040094	FALSE		FALSE
ENSG00000175265	GOLGA8A	Pan-leukemia	FALSE	677	0.0706421286255832	FALSE		FALSE
ENSG00000198839	ZNF277	Pan-leukemia	FALSE	678	0.0706299494097628	FALSE		FALSE
ENSG00000228927	TSPY3	Pan-leukemia	FALSE	679	0.0705142898419027	FALSE		FALSE
ENSG00000140853	NLRC5	Pan-leukemia	FALSE	680	0.0705117379551929	FALSE		FALSE
ENSG00000034152	MAP2K3	Pan-leukemia	FALSE	681	0.0705026352550904	FALSE		FALSE
ENSG00000044459	CNTLN	Pan-leukemia	FALSE	682	0.0704499859273752	FALSE		FALSE
ENSG00000168228	ZCCHC4	Pan-leukemia	FALSE	683	0.0704201663786433	FALSE		FALSE
ENSG00000127507	ADGRE2	Pan-leukemia	FALSE	684	0.0703126041261062	FALSE		FALSE
ENSG00000124486	USP9X	Pan-leukemia	FALSE	685	0.070152356788876	TRUE	fusion	TRUE	LoF
ENSG00000123636	BAZ2B	Pan-leukemia	FALSE	686	0.0698411177790805	FALSE		FALSE
ENSG00000113318	MSH3	Pan-leukemia	FALSE	687	0.0697809990312799	FALSE		FALSE
ENSG00000167615	LENG8	Pan-leukemia	FALSE	688	0.0697061883499649	FALSE		FALSE
ENSG00000186635	ARAP1	Pan-leukemia	FALSE	689	0.0696171090989797	FALSE		FALSE
ENSG00000204256	BRD2	Pan-leukemia	FALSE	690	0.0695754925824099	FALSE		FALSE
ENSG00000275395	FCGBP	Pan-leukemia	FALSE	691	0.0695457814053675	FALSE		FALSE
ENSG00000072818	ACAP1	Pan-leukemia	FALSE	692	0.0694088220654606	FALSE		FALSE
ENSG00000133316	WDR74	Pan-leukemia	FALSE	693	0.0694005796200942	FALSE		FALSE
ENSG00000170525	PFKFB3	Pan-leukemia	FALSE	694	0.0693862851463385	FALSE		FALSE
ENSG00000198707	CEP290	Pan-leukemia	FALSE	695	0.0693704384030231	FALSE		FALSE
ENSG00000215021	PHB2	Pan-leukemia	FALSE	696	0.069305799630503	FALSE		FALSE
ENSG00000114127	XRN1	Pan-leukemia	FALSE	697	0.0692709137297134	FALSE		FALSE
ENSG00000115904	SOS1	Pan-leukemia	FALSE	698	0.0691834860613132	FALSE		TRUE	Act
ENSG00000010244	ZNF207	Pan-leukemia	FALSE	699	0.069130921294837	FALSE		FALSE
ENSG00000113448	PDE4D	Pan-leukemia	FALSE	700	0.0691128412651261	FALSE		FALSE
ENSG00000274933	TBC1D3I	Pan-leukemia	FALSE	701	0.0691049506992744	FALSE		FALSE
ENSG00000177663	IL17RA	Pan-leukemia	FALSE	702	0.0690834380715792	FALSE		FALSE
ENSG00000081791	DELE1	Pan-leukemia	FALSE	703	0.0687345086307682	FALSE		FALSE
ENSG00000099991	CABIN1	Pan-leukemia	FALSE	704	0.0686462733989083	FALSE		FALSE
ENSG00000101596	SMCHD1	Pan-leukemia	FALSE	705	0.0685983606773316	FALSE		FALSE
ENSG00000115165	CYTIP	Pan-leukemia	FALSE	706	0.0685481834995699	FALSE		FALSE
ENSG00000186399	GOLGA8R	Pan-leukemia	FALSE	707	0.0684926716776519	FALSE		FALSE
ENSG00000008441	NFIX	Pan-leukemia	FALSE	708	0.0684730137226391	FALSE		FALSE
ENSG00000070182	SPTB	Pan-leukemia	FALSE	709	0.0684404431089039	FALSE		FALSE
ENSG00000036257	CUL3	Pan-leukemia	FALSE	710	0.0683224905908866	TRUE	TSG	TRUE	LoF
ENSG00000137878	GCOM1	Pan-leukemia	FALSE	711	0.0681702953612472	FALSE		FALSE
ENSG00000007202	KIAA0100	Pan-leukemia	FALSE	712	0.0680932450138972	FALSE		FALSE
ENSG00000068650	ATP11A	Pan-leukemia	FALSE	713	0.0680280942944093	FALSE		FALSE
ENSG00000105220	GPI	Pan-leukemia	FALSE	714	0.06793873704148	FALSE		FALSE
ENSG00000070081	NUCB2	Pan-leukemia	FALSE	715	0.0679383519451078	FALSE		FALSE
ENSG00000136068	FLNB	Pan-leukemia	FALSE	716	0.0678458066462954	FALSE		FALSE
ENSG00000114841	DNAH1	Pan-leukemia	FALSE	717	0.0678385493845988	FALSE		FALSE
ENSG00000149418	ST14	Pan-leukemia	FALSE	718	0.0678264639142241	FALSE		FALSE
ENSG00000013374	NUB1	Pan-leukemia	FALSE	719	0.0678145236332704	FALSE		FALSE
ENSG00000065534	MYLK	Pan-leukemia	FALSE	720	0.0678007602791985	FALSE		FALSE
ENSG00000187514	PTMA	Pan-leukemia	FALSE	721	0.067739956742405	FALSE		TRUE	LoF
ENSG00000100345	MYH9	Pan-leukemia	TRUE	722	0.0677330156229182	TRUE	TSG, fusion	TRUE	Act
ENSG00000111885	MAN1A1	Pan-leukemia	FALSE	723	0.0677265674931696	FALSE		FALSE
ENSG00000126012	KDM5C	Pan-leukemia	FALSE	724	0.0674495254313892	TRUE	TSG	TRUE	LoF
ENSG00000142192	APP	Pan-leukemia	FALSE	725	0.0673554944002564	FALSE		FALSE
ENSG00000162402	USP24	Pan-leukemia	FALSE	726	0.0673055314437326	FALSE		FALSE
ENSG00000123329	ARHGAP9	Pan-leukemia	FALSE	727	0.0672538162637916	FALSE		FALSE
ENSG00000118855	MFSD1	Pan-leukemia	FALSE	728	0.067241465764299	FALSE		FALSE
ENSG00000044115	CTNNA1	Pan-leukemia	TRUE	729	0.0672060085516494	TRUE	TSG, fusion	FALSE
ENSG00000107263	RAPGEF1	Pan-leukemia	FALSE	730	0.0671480367758215	FALSE		FALSE
ENSG00000115129	TP53I3	Pan-leukemia	FALSE	731	0.067096371538865	FALSE		FALSE
ENSG00000110013	SIAE	Pan-leukemia	FALSE	732	0.0670790752123576	FALSE		FALSE
ENSG00000064763	FAR2	Pan-leukemia	FALSE	733	0.0669866423053573	FALSE		FALSE
ENSG00000185164	NOMO2	Pan-leukemia	FALSE	734	0.0669290456575138	FALSE		FALSE
ENSG00000185359	HGS	Pan-leukemia	FALSE	735	0.0668320475132627	FALSE		FALSE
ENSG00000115020	PIKFYVE	Pan-leukemia	FALSE	736	0.0665780729812513	FALSE		FALSE
ENSG00000180257	ZNF816	Pan-leukemia	FALSE	737	0.0665138404741793	FALSE		FALSE
ENSG00000196504	PRPF40A	Pan-leukemia	FALSE	738	0.0664196937248294	FALSE		FALSE
ENSG00000132549	VPS13B	Pan-leukemia	FALSE	739	0.066394904192929	FALSE		FALSE
ENSG00000198393	ZNF26	Pan-leukemia	FALSE	740	0.0663889718766551	FALSE		FALSE
ENSG00000167522	ANKRD11	Pan-leukemia	FALSE	741	0.066376979827752	FALSE		FALSE
ENSG00000172543	CTSW	Pan-leukemia	FALSE	742	0.0663122922205384	FALSE		FALSE
ENSG00000137073	UBAP2	Pan-leukemia	FALSE	743	0.066303394289995	FALSE		FALSE
ENSG00000188906	LRRK2	Pan-leukemia	FALSE	744	0.0663004740492683	FALSE		FALSE
ENSG00000140983	RHOT2	Pan-leukemia	FALSE	745	0.066292624190012	FALSE		FALSE
ENSG00000101425	BPI	Pan-leukemia	FALSE	746	0.0662458576087672	FALSE		FALSE
ENSG00000035928	RFC1	Pan-leukemia	FALSE	747	0.066211191328018	FALSE		FALSE
ENSG00000008869	HEATR5B	Pan-leukemia	FALSE	748	0.0662023954597578	FALSE		FALSE
ENSG00000066933	MYO9A	Pan-leukemia	FALSE	749	0.0661394416138415	FALSE		FALSE
ENSG00000126457	PRMT1	Pan-leukemia	FALSE	750	0.0660900019381457	FALSE		FALSE
ENSG00000034677	RNF19A	Pan-leukemia	FALSE	751	0.0660618186716233	FALSE		FALSE
ENSG00000083799	CYLD	Pan-leukemia	FALSE	752	0.0659803117706356	TRUE	TSG	TRUE	LoF
ENSG00000152457	DCLRE1C	Pan-leukemia	FALSE	753	0.0659771826506812	FALSE		FALSE
ENSG00000104529	EEF1D	Pan-leukemia	FALSE	754	0.0659138851625853	FALSE		FALSE
ENSG00000124422	USP22	Pan-leukemia	FALSE	755	0.0658778591579517	FALSE		FALSE
ENSG00000118181	RPS25	Pan-leukemia	FALSE	756	0.0658525072240933	FALSE		FALSE
ENSG00000137877	SPTBN5	Pan-leukemia	FALSE	757	0.0658090027956569	FALSE		FALSE
ENSG00000136930	PSMB7	Pan-leukemia	FALSE	758	0.0657988859314559	FALSE		FALSE
ENSG00000088930	XRN2	Pan-leukemia	FALSE	759	0.065701464094924	FALSE		FALSE
ENSG00000012983	MAP4K5	Pan-leukemia	FALSE	760	0.0655381022555623	FALSE		FALSE
ENSG00000115267	IFIH1	Pan-leukemia	FALSE	761	0.0655248898096817	FALSE		FALSE
ENSG00000182325	FBXL6	Pan-leukemia	FALSE	762	0.0654815999605035	FALSE		FALSE
ENSG00000103253	HAGHL	Pan-leukemia	FALSE	763	0.0653855343973372	FALSE		FALSE
ENSG00000196912	ANKRD36B	Pan-leukemia	FALSE	764	0.0652409082034411	FALSE		FALSE
ENSG00000135046	ANXA1	Pan-leukemia	FALSE	765	0.0652106740618527	FALSE		FALSE
ENSG00000160072	ATAD3B	Pan-leukemia	FALSE	766	0.0651797037728321	FALSE		FALSE
ENSG00000141959	PFKL	Pan-leukemia	FALSE	767	0.0650862117734823	FALSE		FALSE
ENSG00000150093	ITGB1	Pan-leukemia	FALSE	768	0.0650686102958211	FALSE		FALSE
ENSG00000099866	MADCAM1	Pan-leukemia	FALSE	769	0.0650466796972906	FALSE		FALSE
ENSG00000168970	JMJD7-PLA2G4B	Pan-leukemia	FALSE	770	0.065015885949415	FALSE		FALSE
ENSG00000076770	MBNL3	Pan-leukemia	FALSE	771	0.0649953539982248	FALSE		FALSE
ENSG00000014164	ZC3H3	Pan-leukemia	FALSE	772	0.064976080692964	FALSE		FALSE
ENSG00000206047	DEFA1	Pan-leukemia	FALSE	773	0.0649453368832098	FALSE		FALSE
ENSG00000133657	ATP13A3	Pan-leukemia	FALSE	774	0.0648954043621744	FALSE		FALSE
ENSG00000164506	STXBP5	Pan-leukemia	FALSE	775	0.0648513334507746	FALSE		FALSE
ENSG00000231925	TAPBP	Pan-leukemia	FALSE	776	0.0648426905140297	FALSE		FALSE
ENSG00000125498	KIR2DL1	Pan-leukemia	FALSE	777	0.0645975814611133	FALSE		FALSE
ENSG00000198399	ITSN2	Pan-leukemia	FALSE	778	0.0645963203386708	FALSE		FALSE
ENSG00000167658	EEF2	Pan-leukemia	FALSE	779	0.0644108138339224	FALSE		FALSE
ENSG00000162909	CAPN2	Pan-leukemia	FALSE	780	0.0643977603371915	FALSE		FALSE
ENSG00000125772	GPCPD1	Pan-leukemia	FALSE	781	0.0643485879889365	FALSE		FALSE
ENSG00000141027	NCOR1	Pan-leukemia	FALSE	782	0.0643090924905873	TRUE	TSG	TRUE	LoF
ENSG00000144504	ANKMY1	Pan-leukemia	FALSE	783	0.0642329411422334	FALSE		FALSE
ENSG00000165525	NEMF	Pan-leukemia	FALSE	784	0.0641838967782925	FALSE		FALSE
ENSG00000175792	RUVBL1	Pan-leukemia	FALSE	785	0.0641054489968705	FALSE		FALSE
ENSG00000102962	CCL22	Pan-leukemia	TRUE	786	0.0640853096336291	FALSE		FALSE
ENSG00000204592	HLA-E	Pan-leukemia	FALSE	787	0.0640806472087749	FALSE		FALSE
ENSG00000197043	ANXA6	Pan-leukemia	FALSE	788	0.0640639698798006	FALSE		FALSE
ENSG00000243716	NPIPB5	Pan-leukemia	FALSE	789	0.0640362787166469	FALSE		FALSE
ENSG00000010327	STAB1	Pan-leukemia	FALSE	790	0.0639793948939416	FALSE		FALSE
ENSG00000188641	DPYD	Pan-leukemia	FALSE	791	0.0638944378405215	FALSE		FALSE
ENSG00000138398	PPIG	Pan-leukemia	FALSE	792	0.0638663097400038	FALSE		FALSE
ENSG00000155660	PDIA4	Pan-leukemia	FALSE	793	0.0635478495182633	FALSE		FALSE
ENSG00000164253	WDR41	Pan-leukemia	FALSE	794	0.0634653885392951	FALSE		FALSE
ENSG00000009307	CSDE1	Pan-leukemia	FALSE	795	0.0634172088018629	FALSE		FALSE
ENSG00000174197	MGA	Pan-leukemia	FALSE	796	0.0633539865132828	FALSE		TRUE	LoF
ENSG00000196684	HSH2D	Pan-leukemia	FALSE	797	0.0632422492863458	FALSE		FALSE
ENSG00000066827	ZFAT	Pan-leukemia	FALSE	798	0.0632271278201077	FALSE		FALSE
ENSG00000182899	RPL35A	Pan-leukemia	FALSE	799	0.0632224101180929	FALSE		FALSE
ENSG00000139154	AEBP2	Pan-leukemia	FALSE	800	0.0632063523528909	FALSE		FALSE
ENSG00000163393	SLC22A15	Pan-leukemia	FALSE	801	0.063150000110194	FALSE		FALSE
ENSG00000035403	VCL	Pan-leukemia	FALSE	802	0.0630604427932691	FALSE		FALSE
ENSG00000198848	CES1	Pan-leukemia	FALSE	803	0.0630543897175887	FALSE		FALSE
ENSG00000147010	SH3KBP1	Pan-leukemia	FALSE	804	0.0630346668456064	FALSE		FALSE
ENSG00000197465	GYPE	Pan-leukemia	FALSE	805	0.0630138348974132	FALSE		FALSE
ENSG00000116209	TMEM59	Pan-leukemia	FALSE	806	0.0629997775357495	FALSE		FALSE
ENSG00000134046	MBD2	Pan-leukemia	FALSE	807	0.0629111636894026	FALSE		FALSE
ENSG00000187555	USP7	Pan-leukemia	FALSE	808	0.0628432678005565	FALSE		FALSE
ENSG00000172270	BSG	Pan-leukemia	FALSE	809	0.062782636371437	FALSE		FALSE
ENSG00000137497	NUMA1	Pan-leukemia	TRUE	810	0.0627809865129921	TRUE	fusion	TRUE	Act
ENSG00000118418	HMGN3	Pan-leukemia	FALSE	811	0.0627542187208136	FALSE		FALSE
ENSG00000118058	KMT2A	Pan-leukemia	TRUE	812	0.0627271542071575	TRUE	oncogene, fusion	TRUE	LoF
ENSG00000163660	CCNL1	Pan-leukemia	FALSE	813	0.0627205206231835	FALSE		FALSE
ENSG00000196961	AP2A1	Pan-leukemia	FALSE	814	0.0627142810481996	FALSE		FALSE
ENSG00000135776	ABCB10	Pan-leukemia	FALSE	815	0.0626857813796054	FALSE		FALSE
ENSG00000132182	NUP210	Pan-leukemia	FALSE	816	0.0624977079206631	FALSE		FALSE
ENSG00000198793	MTOR	Pan-leukemia	FALSE	817	0.0624854379698143	TRUE	oncogene	TRUE	Act
ENSG00000008710	PKD1	Pan-leukemia	FALSE	818	0.0624716444711987	FALSE		FALSE
ENSG00000171843	MLLT3	Pan-leukemia	TRUE	819	0.062466768570293	TRUE	fusion	TRUE	Act
ENSG00000059573	ALDH18A1	Pan-leukemia	FALSE	820	0.0624408827033524	FALSE		FALSE
ENSG00000198198	SZT2	Pan-leukemia	FALSE	821	0.0623959433400448	FALSE		FALSE
ENSG00000185198	PRSS57	Pan-leukemia	FALSE	822	0.0622005614546592	FALSE		FALSE
ENSG00000120733	KDM3B	Pan-leukemia	FALSE	823	0.0621697046660097	FALSE		TRUE	ambiguous
ENSG00000090470	PDCD7	Pan-leukemia	FALSE	824	0.0621127559123364	FALSE		FALSE
ENSG00000074054	CLASP1	Pan-leukemia	FALSE	825	0.0620939959227325	FALSE		FALSE
ENSG00000197111	PCBP2	Pan-leukemia	FALSE	826	0.0618550305445165	FALSE		FALSE
ENSG00000073910	FRY	Pan-leukemia	FALSE	827	0.061814696845003	FALSE		FALSE
ENSG00000064666	CNN2	Pan-leukemia	FALSE	828	0.0617864111403031	FALSE		FALSE
ENSG00000092847	AGO1	Pan-leukemia	FALSE	829	0.0617758362890817	FALSE		FALSE
ENSG00000162231	NXF1	Pan-leukemia	FALSE	830	0.0616545217556057	FALSE		TRUE	Act
ENSG00000140829	DHX38	Pan-leukemia	FALSE	831	0.0616052011062856	FALSE		FALSE
ENSG00000114982	KANSL3	Pan-leukemia	FALSE	832	0.0615823135208246	FALSE		FALSE
ENSG00000183856	IQGAP3	Pan-leukemia	FALSE	833	0.0615501350345138	FALSE		FALSE
ENSG00000197329	PELI1	Pan-leukemia	FALSE	834	0.0614596776209562	FALSE		FALSE
ENSG00000181404	WASHC1	Pan-leukemia	FALSE	835	0.0610841075513556	FALSE		FALSE
ENSG00000158856	DMTN	Pan-leukemia	FALSE	836	0.0610545506270818	FALSE		FALSE
ENSG00000163565	IFI16	Pan-leukemia	FALSE	837	0.0608184858717623	FALSE		FALSE
ENSG00000103249	CLCN7	Pan-leukemia	FALSE	838	0.0607391881114297	FALSE		FALSE
ENSG00000176463	SLCO3A1	Pan-leukemia	FALSE	839	0.0607378686375582	FALSE		FALSE
ENSG00000152795	HNRNPDL	Pan-leukemia	FALSE	840	0.0607280217894217	FALSE		FALSE
ENSG00000112297	CRYBG1	Pan-leukemia	FALSE	841	0.0607121064320218	FALSE		FALSE
ENSG00000133742	CA1	Pan-leukemia	FALSE	842	0.0606770092531182	FALSE		FALSE
ENSG00000166377	ATP9B	Pan-leukemia	FALSE	843	0.0606569674218471	FALSE		FALSE
ENSG00000169877	AHSP	Pan-leukemia	FALSE	844	0.0606313970186813	FALSE		FALSE
ENSG00000108654	DDX5	Pan-leukemia	FALSE	845	0.0606243537612895	TRUE	oncogene, fusion	FALSE
ENSG00000185829	ARL17A	Pan-leukemia	FALSE	846	0.0605842122768391	FALSE		FALSE
ENSG00000163737	PF4	Pan-leukemia	FALSE	847	0.0605547860147062	FALSE		FALSE
ENSG00000104147	OIP5	Pan-leukemia	FALSE	848	0.0605525302555229	FALSE		FALSE
ENSG00000102572	STK24	Pan-leukemia	FALSE	849	0.0605134298581383	FALSE		FALSE
ENSG00000053747	LAMA3	Pan-leukemia	FALSE	850	0.0604756911115671	FALSE		FALSE
ENSG00000185304	RGPD2	Pan-leukemia	FALSE	851	0.0604489371469011	FALSE		FALSE
ENSG00000159140	SON	Pan-leukemia	FALSE	852	0.0604329702582048	FALSE		FALSE
ENSG00000100994	PYGB	Pan-leukemia	FALSE	853	0.0604254550375432	FALSE		FALSE
ENSG00000118508	RAB32	Pan-leukemia	FALSE	854	0.0604164344909527	FALSE		FALSE
ENSG00000146963	LUC7L2	Pan-leukemia	FALSE	855	0.0604079745923317	FALSE		FALSE
ENSG00000063244	U2AF2	Pan-leukemia	TRUE	856	0.0602032827731969	FALSE		TRUE	Act
ENSG00000261150	EPPK1	Pan-leukemia	FALSE	857	0.0600821057557615	FALSE		FALSE
ENSG00000117859	OSBPL9	Pan-leukemia	FALSE	858	0.0600810971693061	FALSE		FALSE
ENSG00000091039	OSBPL8	Pan-leukemia	FALSE	859	0.0600471320289025	FALSE		FALSE
ENSG00000102763	VWA8	Pan-leukemia	FALSE	860	0.0600170403229776	FALSE		FALSE
ENSG00000166037	CEP57	Pan-leukemia	FALSE	861	0.0599879297657301	FALSE		FALSE
ENSG00000155903	RASA2	Pan-leukemia	FALSE	862	0.0599816949630316	FALSE		TRUE	LoF
ENSG00000107863	ARHGAP21	Pan-leukemia	FALSE	863	0.0599335451948412	FALSE		FALSE
ENSG00000103512	NOMO1	Pan-leukemia	FALSE	864	0.0597954023429992	FALSE		FALSE
ENSG00000154265	ABCA5	Pan-leukemia	FALSE	865	0.0597812372850496	FALSE		FALSE
ENSG00000058063	ATP11B	Pan-leukemia	FALSE	866	0.0597358650630665	FALSE		FALSE
ENSG00000225697	SLC26A6	Pan-leukemia	FALSE	867	0.0597125024909552	FALSE		FALSE
ENSG00000101639	CEP192	Pan-leukemia	FALSE	868	0.059699407072125	FALSE		FALSE
ENSG00000088992	TESC	Pan-leukemia	FALSE	869	0.0596441507847298	FALSE		FALSE
ENSG00000215252	GOLGA8B	Pan-leukemia	FALSE	870	0.059640410319675	FALSE		FALSE
ENSG00000184588	PDE4B	Pan-leukemia	FALSE	871	0.0596180605082527	FALSE		FALSE
ENSG00000104093	DMXL2	Pan-leukemia	FALSE	872	0.0595536925098044	FALSE		FALSE
ENSG00000072501	SMC1A	Pan-leukemia	TRUE	873	0.0594973756883566	TRUE	TSG	TRUE	Act
ENSG00000078674	PCM1	Pan-leukemia	TRUE	874	0.0594530767519391	TRUE	fusion	FALSE
ENSG00000172890	NADSYN1	Pan-leukemia	FALSE	875	0.0594362295392447	FALSE		FALSE
ENSG00000139218	SCAF11	Pan-leukemia	FALSE	876	0.0594193764504058	FALSE		FALSE
ENSG00000113648	MACROH2A1	Pan-leukemia	FALSE	877	0.0593946025569621	FALSE		FALSE
ENSG00000152591	DSPP	Pan-leukemia	FALSE	878	0.0592775131441038	FALSE		FALSE
ENSG00000171295	ZNF440	Pan-leukemia	FALSE	879	0.0592398816938956	FALSE		FALSE
ENSG00000109917	ZPR1	Pan-leukemia	FALSE	880	0.0592161791718394	FALSE		FALSE
ENSG00000248333	CDK11B	Pan-leukemia	FALSE	881	0.0591368542864888	FALSE		FALSE
ENSG00000221983	UBA52	Pan-leukemia	FALSE	882	0.0591339673689265	FALSE		FALSE
ENSG00000074800	ENO1	Pan-leukemia	FALSE	883	0.0591070953960228	FALSE		FALSE
ENSG00000090615	GOLGA3	Pan-leukemia	FALSE	884	0.0591029185874925	FALSE		FALSE
ENSG00000169679	BUB1	Pan-leukemia	FALSE	885	0.0590725348454761	FALSE		FALSE
ENSG00000278053	DDX52	Pan-leukemia	FALSE	886	0.0590668373669027	FALSE		FALSE
ENSG00000171606	ZNF274	Pan-leukemia	FALSE	887	0.0590316578153526	FALSE		FALSE
ENSG00000106052	TAX1BP1	Pan-leukemia	FALSE	888	0.0590296319381183	FALSE		FALSE
ENSG00000170448	NFXL1	Pan-leukemia	FALSE	889	0.0590217397495288	FALSE		FALSE
ENSG00000188739	RBM34	Pan-leukemia	FALSE	890	0.0589706282145781	FALSE		FALSE
ENSG00000140941	MAP1LC3B	Pan-leukemia	FALSE	891	0.0588934086783998	FALSE		FALSE
ENSG00000105205	CLC	Pan-leukemia	FALSE	892	0.0587915785485989	FALSE		FALSE
ENSG00000266412	NCOA4	Pan-leukemia	FALSE	893	0.0587503200376516	TRUE	TSG, fusion	FALSE
ENSG00000047365	ARAP2	Pan-leukemia	FALSE	894	0.0587409632328678	FALSE		FALSE
ENSG00000153107	ANAPC1	Pan-leukemia	FALSE	895	0.0587304372177205	FALSE		FALSE
ENSG00000071626	DAZAP1	Pan-leukemia	FALSE	896	0.0587252792613231	FALSE		TRUE	LoF
ENSG00000163527	STT3B	Pan-leukemia	FALSE	897	0.0587155243073549	FALSE		FALSE
ENSG00000075624	ACTB	Pan-leukemia	FALSE	898	0.0586851211345248	FALSE		FALSE
ENSG00000148180	GSN	Pan-leukemia	FALSE	899	0.0586620616825427	FALSE		FALSE
ENSG00000133773	CCDC59	Pan-leukemia	FALSE	900	0.058654004722481	FALSE		FALSE
ENSG00000104312	RIPK2	Pan-leukemia	FALSE	901	0.0586507699889157	FALSE		FALSE
ENSG00000166441	RPL27A	Pan-leukemia	FALSE	902	0.0585644454175947	FALSE		FALSE
ENSG00000112062	MAPK14	Pan-leukemia	FALSE	903	0.0585391510299565	FALSE		FALSE
ENSG00000110321	EIF4G2	Pan-leukemia	FALSE	904	0.0584464575624565	FALSE		FALSE
ENSG00000112851	ERBIN	Pan-leukemia	FALSE	905	0.0584110946279276	FALSE		FALSE
ENSG00000018610	CXorf56	Pan-leukemia	FALSE	906	0.0583879816010921	FALSE		FALSE
ENSG00000163374	YY1AP1	Pan-leukemia	FALSE	907	0.0583531324480065	FALSE		FALSE
ENSG00000173273	TNKS	Pan-leukemia	FALSE	908	0.0583150351522326	FALSE		FALSE
ENSG00000110330	BIRC2	Pan-leukemia	FALSE	909	0.0582923803558187	FALSE		FALSE
ENSG00000160218	TRAPPC10	Pan-leukemia	FALSE	910	0.058277290476626	FALSE		FALSE
ENSG00000137841	PLCB2	Pan-leukemia	FALSE	911	0.0582685163333231	FALSE		FALSE
ENSG00000189180	ZNF33A	Pan-leukemia	FALSE	912	0.0581974984235771	FALSE		FALSE
ENSG00000182568	SATB1	Pan-leukemia	FALSE	913	0.0581891010453384	FALSE		TRUE	Act
ENSG00000166747	AP1G1	Pan-leukemia	FALSE	914	0.0581853284813531	FALSE		FALSE
ENSG00000184009	ACTG1	Pan-leukemia	FALSE	915	0.0581657301729104	FALSE		FALSE
ENSG00000118762	PKD2	Pan-leukemia	FALSE	916	0.0581173168854576	FALSE		FALSE
ENSG00000105810	CDK6	Pan-leukemia	TRUE	917	0.0580349934328595	TRUE	oncogene, fusion	FALSE
ENSG00000096006	CRISP3	Pan-leukemia	FALSE	918	0.0580134627770866	FALSE		FALSE
ENSG00000177731	FLII	Pan-leukemia	FALSE	919	0.0579896616359547	FALSE		FALSE
ENSG00000081803	CADPS2	Pan-leukemia	FALSE	920	0.0579124257688308	FALSE		FALSE
ENSG00000138777	PPA2	Pan-leukemia	FALSE	921	0.0578673216272235	FALSE		FALSE
ENSG00000185950	IRS2	Pan-leukemia	FALSE	922	0.0578479958840516	FALSE		FALSE
ENSG00000067066	SP100	Pan-leukemia	FALSE	923	0.0577743764821659	FALSE		FALSE
ENSG00000169432	SCN9A	Pan-leukemia	FALSE	924	0.0576887256568636	FALSE		FALSE
ENSG00000083457	ITGAE	Pan-leukemia	FALSE	925	0.0576308691874991	FALSE		FALSE
ENSG00000123908	AGO2	Pan-leukemia	FALSE	926	0.0576074343712131	FALSE		FALSE
ENSG00000172493	AFF1	Pan-leukemia	TRUE	927	0.0574932906235937	TRUE	fusion	TRUE	Act
ENSG00000183793	NPIPA5	Pan-leukemia	FALSE	928	0.0574923028361236	FALSE		FALSE
ENSG00000070010	UFD1	Pan-leukemia	FALSE	929	0.0574621430148652	FALSE		FALSE
ENSG00000131504	DIAPH1	Pan-leukemia	FALSE	930	0.057397884969393	FALSE		FALSE
ENSG00000116191	RALGPS2	Pan-leukemia	FALSE	931	0.0573324607142276	FALSE		FALSE
ENSG00000140022	STON2	Pan-leukemia	FALSE	932	0.0572646303717947	FALSE		FALSE
ENSG00000138964	PARVG	Pan-leukemia	FALSE	933	0.0572609058483335	FALSE		FALSE
ENSG00000084636	COL16A1	Pan-leukemia	FALSE	934	0.0572362552714403	FALSE		FALSE
ENSG00000168036	CTNNB1	Pan-leukemia	FALSE	935	0.0571342024516134	TRUE	oncogene, fusion	TRUE	Act
ENSG00000198742	SMURF1	Pan-leukemia	FALSE	936	0.0571304121878007	FALSE		FALSE
ENSG00000135387	CAPRIN1	Pan-leukemia	FALSE	937	0.0571187032382374	FALSE		FALSE
ENSG00000147140	NONO	Pan-leukemia	FALSE	938	0.0570743524457759	TRUE	fusion	TRUE	LoF
ENSG00000197299	BLM	Pan-leukemia	TRUE	939	0.0570704581394366	TRUE	TSG	FALSE
ENSG00000070756	PABPC1	Pan-leukemia	FALSE	940	0.0570659376016162	TRUE	oncogene, TSG	TRUE	ambiguous
ENSG00000107854	TNKS2	Pan-leukemia	FALSE	941	0.0570645538001712	FALSE		FALSE
ENSG00000204970	PCDHA1	Pan-leukemia	FALSE	942	0.0569886325690525	FALSE		FALSE
ENSG00000121691	CAT	Pan-leukemia	FALSE	943	0.0569807022564121	FALSE		FALSE
ENSG00000074370	ATP2A3	Pan-leukemia	FALSE	944	0.0569768353233667	FALSE		FALSE
ENSG00000198336	MYL4	Pan-leukemia	FALSE	945	0.0569066087146306	FALSE		FALSE
ENSG00000112159	MDN1	Pan-leukemia	FALSE	946	0.056764132772462	FALSE		FALSE
ENSG00000169919	GUSB	Pan-leukemia	FALSE	947	0.0566587471826988	FALSE		FALSE
ENSG00000183303	OR5P2	Pan-leukemia	FALSE	948	0.0566469056836203	FALSE		FALSE
ENSG00000120705	ETF1	Pan-leukemia	FALSE	949	0.0566107852116936	FALSE		FALSE
ENSG00000099204	ABLIM1	Pan-leukemia	FALSE	950	0.0565932778192679	FALSE		FALSE
ENSG00000132688	NES	Pan-leukemia	FALSE	951	0.0564354423373064	FALSE		FALSE
ENSG00000196126	HLA-DRB1	Pan-leukemia	FALSE	952	0.0564079868523959	FALSE		FALSE
ENSG00000101882	NKAP	Pan-leukemia	FALSE	953	0.0563949943465333	FALSE		FALSE
ENSG00000196735	HLA-DQA1	Pan-leukemia	FALSE	954	0.0563489724399009	FALSE		FALSE
ENSG00000152061	RABGAP1L	Pan-leukemia	FALSE	955	0.0563362315963701	FALSE		FALSE
ENSG00000250361	GYPB	Pan-leukemia	FALSE	956	0.0563256402341849	FALSE		FALSE
ENSG00000070061	ELP1	Pan-leukemia	FALSE	957	0.0562832418156274	FALSE		FALSE
ENSG00000184014	DENND5A	Pan-leukemia	FALSE	958	0.0562311598369426	FALSE		FALSE
ENSG00000187109	NAP1L1	Pan-leukemia	FALSE	959	0.056199309052072	FALSE		FALSE
ENSG00000123104	ITPR2	Pan-leukemia	FALSE	960	0.0561176230075799	FALSE		FALSE
ENSG00000160691	SHC1	Pan-leukemia	FALSE	961	0.0561001207497904	FALSE		FALSE
ENSG00000214078	CPNE1	Pan-leukemia	FALSE	962	0.0560317086530274	FALSE		FALSE
ENSG00000113296	THBS4	Pan-leukemia	FALSE	963	0.0560264689486738	FALSE		FALSE
ENSG00000263465	SRSF8	Pan-leukemia	FALSE	964	0.055997883267257	FALSE		FALSE
ENSG00000075711	DLG1	Pan-leukemia	FALSE	965	0.0559744955731728	FALSE		FALSE
ENSG00000162623	TYW3	Pan-leukemia	FALSE	966	0.055968451440105	FALSE		FALSE
ENSG00000169385	RNASE2	Pan-leukemia	FALSE	967	0.0559195096767324	FALSE		FALSE
ENSG00000164821	DEFA4	Pan-leukemia	FALSE	968	0.0558406948653006	FALSE		FALSE
ENSG00000130985	UBA1	Pan-leukemia	TRUE	969	0.0557839842909247	FALSE		FALSE
ENSG00000100325	ASCC2	Pan-leukemia	FALSE	970	0.0557744211281803	FALSE		FALSE
ENSG00000146426	TIAM2	Pan-leukemia	FALSE	971	0.0557275654050477	FALSE		FALSE
ENSG00000067900	ROCK1	Pan-leukemia	FALSE	972	0.0556925801450548	FALSE		FALSE
ENSG00000075275	CELSR1	Pan-leukemia	FALSE	973	0.055577992541775	FALSE		FALSE
ENSG00000085265	FCN1	Pan-leukemia	FALSE	974	0.0555655525480803	FALSE		FALSE
ENSG00000146859	TMEM140	Pan-leukemia	FALSE	975	0.0554749053092781	FALSE		FALSE
ENSG00000183696	UPP1	Pan-leukemia	FALSE	976	0.0554128344010417	FALSE		FALSE
ENSG00000175634	RPS6KB2	Pan-leukemia	FALSE	977	0.0553547148188597	FALSE		FALSE
ENSG00000004700	RECQL	Pan-leukemia	FALSE	978	0.05535192866866	FALSE		FALSE
ENSG00000184357	H1-5	Pan-leukemia	FALSE	979	0.0553499188045601	FALSE		FALSE
ENSG00000077721	UBE2A	Pan-leukemia	FALSE	980	0.055301540683364	FALSE		TRUE	LoF
ENSG00000151292	CSNK1G3	Pan-leukemia	FALSE	981	0.055262772286364	FALSE		FALSE
ENSG00000141968	VAV1	Pan-leukemia	TRUE	982	0.0552044403338301	TRUE	fusion	TRUE	Act
ENSG00000249931	GOLGA8K	Pan-leukemia	FALSE	983	0.0551937670471746	FALSE		FALSE
ENSG00000153187	HNRNPU	Pan-leukemia	FALSE	984	0.055156650421997	FALSE		FALSE
ENSG00000172932	ANKRD13D	Pan-leukemia	FALSE	985	0.0550729927461595	FALSE		FALSE
ENSG00000155849	ELMO1	Pan-leukemia	FALSE	986	0.0550434525981908	FALSE		FALSE
ENSG00000087128	TMPRSS11E	Pan-leukemia	FALSE	987	0.0548990805548813	FALSE		FALSE
ENSG00000186470	BTN3A2	Pan-leukemia	FALSE	988	0.0548757645744704	FALSE		FALSE
ENSG00000087087	SRRT	Pan-leukemia	FALSE	989	0.0548701000157292	FALSE		FALSE
ENSG00000182903	ZNF721	Pan-leukemia	FALSE	990	0.0547992378506659	FALSE		TRUE	ambiguous
ENSG00000184203	PPP1R2	Pan-leukemia	FALSE	991	0.0547836969684373	FALSE		FALSE
ENSG00000125991	ERGIC3	Pan-leukemia	FALSE	992	0.0547532235878836	FALSE		FALSE
ENSG00000079246	XRCC5	Pan-leukemia	FALSE	993	0.0547095196766034	FALSE		FALSE
ENSG00000169629	RGPD8	Pan-leukemia	FALSE	994	0.0547073483870907	FALSE		FALSE
ENSG00000156976	EIF4A2	Pan-leukemia	TRUE	995	0.0546628054185488	TRUE	fusion	FALSE
ENSG00000166598	HSP90B1	Pan-leukemia	FALSE	996	0.0546579343228522	FALSE		FALSE
ENSG00000117448	AKR1A1	Pan-leukemia	FALSE	997	0.0546539460779173	FALSE		FALSE
ENSG00000077984	CST7	Pan-leukemia	FALSE	998	0.0546120992050877	FALSE		FALSE
ENSG00000077044	DGKD	Pan-leukemia	FALSE	999	0.0545998053622499	FALSE		FALSE
ENSG00000140455	USP3	Pan-leukemia	FALSE	1000	0.0545959694558181	FALSE		FALSE
ENSG00000134825	TMEM258	Pan-leukemia	FALSE	1001	0.0545917637651816	FALSE		FALSE
ENSG00000101608	MYL12A	Pan-leukemia	FALSE	1002	0.0545589742520572	FALSE		FALSE
ENSG00000180376	CCDC66	Pan-leukemia	FALSE	1003	0.0545265770920101	FALSE		FALSE
ENSG00000148341	SH3GLB2	Pan-leukemia	FALSE	1004	0.0544827407653247	FALSE		FALSE
ENSG00000185658	BRWD1	Pan-leukemia	FALSE	1005	0.0544734979003453	FALSE		FALSE
ENSG00000257017	HP	Pan-leukemia	FALSE	1006	0.0544652851384289	FALSE		FALSE
ENSG00000186575	NF2	Pan-leukemia	FALSE	1007	0.0544306289020832	TRUE	TSG	TRUE	LoF
ENSG00000183054	RGPD6	Pan-leukemia	FALSE	1008	0.0544200328854424	FALSE		FALSE
ENSG00000111371	SLC38A1	Pan-leukemia	FALSE	1009	0.0543399974292278	FALSE		FALSE
ENSG00000015568	RGPD5	Pan-leukemia	FALSE	1010	0.0542751245033448	FALSE		FALSE
ENSG00000205531	NAP1L4	Pan-leukemia	FALSE	1011	0.0541198071477341	FALSE		FALSE
ENSG00000124406	ATP8A1	Pan-leukemia	FALSE	1012	0.0541173607505674	FALSE		FALSE
ENSG00000156931	VPS8	Pan-leukemia	FALSE	1013	0.0540604622305629	FALSE		FALSE
ENSG00000077238	IL4R	Pan-leukemia	FALSE	1014	0.054015445671782	FALSE		FALSE
ENSG00000135926	TMBIM1	Pan-leukemia	FALSE	1015	0.0539992371915315	FALSE		FALSE
ENSG00000107959	PITRM1	Pan-leukemia	FALSE	1016	0.053866407860974	FALSE		FALSE
ENSG00000185973	TMLHE	Pan-leukemia	FALSE	1017	0.0538276113390498	FALSE		FALSE
ENSG00000179094	PER1	Pan-leukemia	TRUE	1018	0.0537873743549642	TRUE	TSG, fusion	FALSE
ENSG00000131374	TBC1D5	Pan-leukemia	FALSE	1019	0.0537645969280034	FALSE		FALSE
ENSG00000100280	AP1B1	Pan-leukemia	FALSE	1020	0.053722422007246	FALSE		FALSE
ENSG00000005844	ITGAL	Pan-leukemia	FALSE	1021	0.0537093762949572	FALSE		FALSE
ENSG00000164808	SPIDR	Pan-leukemia	FALSE	1022	0.0536996414856064	FALSE		FALSE
ENSG00000070882	OSBPL3	Pan-leukemia	FALSE	1023	0.0536920913034552	FALSE		FALSE
ENSG00000145425	RPS3A	Pan-leukemia	FALSE	1024	0.0536367127505256	FALSE		TRUE	ambiguous
ENSG00000054523	KIF1B	Pan-leukemia	FALSE	1025	0.053636643061903	FALSE		FALSE
ENSG00000072310	SREBF1	Pan-leukemia	FALSE	1026	0.0536365667776919	FALSE		FALSE
ENSG00000213799	ZNF845	Pan-leukemia	FALSE	1027	0.053629856855567	FALSE		FALSE
ENSG00000166266	CUL5	Pan-leukemia	FALSE	1028	0.0536086288075125	FALSE		FALSE
ENSG00000026103	FAS	Pan-leukemia	TRUE	1029	0.0535503157235592	TRUE	TSG	TRUE	LoF
ENSG00000096696	DSP	Pan-leukemia	FALSE	1030	0.0535169585936885	FALSE		FALSE
ENSG00000271425	NBPF10	Pan-leukemia	FALSE	1031	0.0534869896206116	FALSE		FALSE
ENSG00000196415	PRTN3	Pan-leukemia	FALSE	1032	0.053410206284072	FALSE		FALSE
ENSG00000176225	RTTN	Pan-leukemia	FALSE	1033	0.0534058954133179	FALSE		FALSE
ENSG00000149516	MS4A3	Pan-leukemia	FALSE	1034	0.0533550548280018	FALSE		FALSE
ENSG00000110987	BCL7A	Pan-leukemia	TRUE	1035	0.0533521831900463	TRUE	fusion	TRUE	Act
ENSG00000121104	FAM117A	Pan-leukemia	FALSE	1036	0.0532981555019035	FALSE		FALSE
ENSG00000068831	RASGRP2	Pan-leukemia	FALSE	1037	0.0532901588853008	FALSE		FALSE
ENSG00000198087	CD2AP	Pan-leukemia	FALSE	1038	0.0531834845584689	FALSE		FALSE
ENSG00000065809	FAM107B	Pan-leukemia	FALSE	1039	0.0530157317097188	FALSE		FALSE
ENSG00000180448	AC004151.1	Pan-leukemia	FALSE	1040	0.0530080916647404	FALSE		FALSE
ENSG00000078142	PIK3C3	Pan-leukemia	FALSE	1041	0.0530038943111476	FALSE		FALSE
ENSG00000061938	TNK2	Pan-leukemia	FALSE	1042	0.0529466581751153	FALSE		FALSE
ENSG00000176978	DPP7	Pan-leukemia	FALSE	1043	0.0529370847962538	FALSE		FALSE
ENSG00000198265	HELZ	Pan-leukemia	FALSE	1044	0.0529189270289354	FALSE		FALSE
ENSG00000204463	BAG6	Pan-leukemia	FALSE	1045	0.0529110724045587	FALSE		FALSE
ENSG00000167986	DDB1	Pan-leukemia	FALSE	1046	0.052899799254522	FALSE		FALSE
ENSG00000163719	MTMR14	Pan-leukemia	FALSE	1047	0.0528820738412158	FALSE		FALSE
ENSG00000165406	MARCHF8	Pan-leukemia	FALSE	1048	0.0528774189711994	FALSE		FALSE
ENSG00000141252	VPS53	Pan-leukemia	FALSE	1049	0.0528344094474016	FALSE		FALSE
ENSG00000052841	TTC17	Pan-leukemia	FALSE	1050	0.052796282149811	FALSE		FALSE
ENSG00000186908	ZDHHC17	Pan-leukemia	FALSE	1051	0.0527752883824375	FALSE		FALSE
ENSG00000122566	HNRNPA2B1	Pan-leukemia	FALSE	1052	0.0527262228363347	TRUE	oncogene, fusion	TRUE	Act
ENSG00000168071	CCDC88B	Pan-leukemia	FALSE	1053	0.0526953170001179	FALSE		FALSE
ENSG00000163479	SSR2	Pan-leukemia	FALSE	1054	0.052678396526867	FALSE		FALSE
ENSG00000130402	ACTN4	Pan-leukemia	FALSE	1055	0.0526657313927266	FALSE		FALSE
ENSG00000100316	RPL3	Pan-leukemia	FALSE	1056	0.0525535232862309	FALSE		FALSE
ENSG00000130844	ZNF331	Pan-leukemia	FALSE	1057	0.0525528249614713	TRUE	TSG, fusion	FALSE
ENSG00000152291	TGOLN2	Pan-leukemia	FALSE	1058	0.0525240224598108	FALSE		FALSE
ENSG00000196235	SUPT5H	Pan-leukemia	FALSE	1059	0.0524876628322698	FALSE		FALSE
ENSG00000147996	CBWD5	Pan-leukemia	FALSE	1060	0.0524092080298516	FALSE		FALSE
ENSG00000089009	RPL6	Pan-leukemia	FALSE	1061	0.0523807535133133	FALSE		FALSE
ENSG00000170100	ZNF778	Pan-leukemia	FALSE	1062	0.0523535573299315	FALSE		FALSE
ENSG00000162613	FUBP1	Pan-leukemia	FALSE	1063	0.0523509255453331	TRUE	oncogene	TRUE	LoF
ENSG00000075539	FRYL	Pan-leukemia	FALSE	1064	0.0522893355862035	FALSE		FALSE
ENSG00000140678	ITGAX	Pan-leukemia	FALSE	1065	0.0522852151083787	FALSE		FALSE
ENSG00000196776	CD47	Pan-leukemia	FALSE	1066	0.0522319756874753	FALSE		FALSE
ENSG00000089154	GCN1	Pan-leukemia	FALSE	1067	0.0522093329257576	FALSE		FALSE
ENSG00000123416	TUBA1B	Pan-leukemia	FALSE	1068	0.0521967286209646	FALSE		FALSE
ENSG00000057657	PRDM1	Pan-leukemia	TRUE	1069	0.0521033084467671	TRUE	TSG	TRUE	LoF
ENSG00000051108	HERPUD1	Pan-leukemia	FALSE	1070	0.0520818059994189	TRUE	fusion	FALSE
ENSG00000156958	GALK2	Pan-leukemia	FALSE	1071	0.0520768471356672	FALSE		FALSE
ENSG00000088854	C20orf194	Pan-leukemia	FALSE	1072	0.0520262340281024	FALSE		FALSE
ENSG00000216937	CCDC7	Pan-leukemia	FALSE	1073	0.0520185715326618	FALSE		FALSE
ENSG00000130723	PRRC2B	Pan-leukemia	FALSE	1074	0.0520123969572238	FALSE		FALSE
ENSG00000197535	MYO5A	Pan-leukemia	FALSE	1075	0.0519633600813955	TRUE	fusion	TRUE	ambiguous
ENSG00000164190	NIPBL	Pan-leukemia	FALSE	1076	0.0519135531476865	FALSE		TRUE	LoF
ENSG00000182871	COL18A1	Pan-leukemia	FALSE	1077	0.0518952372826956	FALSE		FALSE
ENSG00000100129	EIF3L	Pan-leukemia	FALSE	1078	0.0518866366156605	FALSE		FALSE
ENSG00000155561	NUP205	Pan-leukemia	FALSE	1079	0.0518292453146186	FALSE		FALSE
ENSG00000174175	SELP	Pan-leukemia	FALSE	1080	0.0518219730340983	FALSE		FALSE
ENSG00000163584	RPL22L1	Pan-leukemia	FALSE	1081	0.0518087741877328	FALSE		FALSE
ENSG00000162337	LRP5	Pan-leukemia	FALSE	1082	0.0517689681396502	FALSE		FALSE
ENSG00000111271	ACAD10	Pan-leukemia	FALSE	1083	0.0517630653256998	FALSE		FALSE
ENSG00000072110	ACTN1	Pan-leukemia	FALSE	1084	0.0517604814216815	FALSE		FALSE
ENSG00000105287	PRKD2	Pan-leukemia	FALSE	1085	0.0517588171900246	FALSE		TRUE	ambiguous
ENSG00000180817	PPA1	Pan-leukemia	FALSE	1086	0.0516627688107741	FALSE		FALSE
ENSG00000168010	ATG16L2	Pan-leukemia	FALSE	1087	0.0516321173656076	FALSE		FALSE
ENSG00000105835	NAMPT	Pan-leukemia	FALSE	1088	0.0516207071351635	FALSE		FALSE
ENSG00000156052	GNAQ	Pan-leukemia	FALSE	1089	0.0516180605873578	TRUE	oncogene	TRUE	Act
ENSG00000149091	DGKZ	Pan-leukemia	FALSE	1090	0.0515988505453462	FALSE		FALSE
ENSG00000134242	PTPN22	Pan-leukemia	FALSE	1091	0.0515824959822072	FALSE		FALSE
ENSG00000184922	FMNL1	Pan-leukemia	FALSE	1092	0.0515667669441346	FALSE		FALSE
ENSG00000135541	AHI1	Pan-leukemia	FALSE	1093	0.0515644888925814	FALSE		FALSE
ENSG00000114388	NPRL2	Pan-leukemia	FALSE	1094	0.0515374938008734	FALSE		TRUE	LoF
ENSG00000111676	ATN1	Pan-leukemia	FALSE	1095	0.0515215002723855	FALSE		FALSE
ENSG00000038358	EDC4	Pan-leukemia	FALSE	1096	0.0515169968143587	FALSE		FALSE
ENSG00000100330	MTMR3	Pan-leukemia	FALSE	1097	0.0514696273357308	FALSE		FALSE
ENSG00000139734	DIAPH3	Pan-leukemia	FALSE	1098	0.0514350996230327	FALSE		FALSE
ENSG00000155629	PIK3AP1	Pan-leukemia	FALSE	1099	0.0514245332137387	FALSE		FALSE
ENSG00000198626	RYR2	Pan-leukemia	FALSE	1100	0.0514195038192384	FALSE		FALSE
ENSG00000120451	SNX19	Pan-leukemia	FALSE	1101	0.0513871112246399	FALSE		FALSE
ENSG00000242019	KIR3DL3	Pan-leukemia	FALSE	1102	0.0513761008541819	FALSE		FALSE
ENSG00000167526	RPL13	Pan-leukemia	FALSE	1103	0.0513615407451134	FALSE		FALSE
ENSG00000204120	GIGYF2	Pan-leukemia	FALSE	1104	0.0513210684475556	FALSE		FALSE
ENSG00000076928	ARHGEF1	Pan-leukemia	FALSE	1105	0.0513087330003441	FALSE		FALSE
ENSG00000104814	MAP4K1	Pan-leukemia	FALSE	1106	0.0513046931133642	FALSE		FALSE
ENSG00000155463	OXA1L	Pan-leukemia	FALSE	1107	0.0511818514729287	FALSE		FALSE
ENSG00000132842	AP3B1	Pan-leukemia	FALSE	1108	0.0511528294125236	FALSE		FALSE
ENSG00000066279	ASPM	Pan-leukemia	FALSE	1109	0.0510681260982297	FALSE		FALSE
ENSG00000134444	RELCH	Pan-leukemia	FALSE	1110	0.0510541473727369	FALSE		FALSE
ENSG00000113013	HSPA9	Pan-leukemia	FALSE	1111	0.0510293205409094	FALSE		FALSE
ENSG00000185864	NPIPB4	Pan-leukemia	FALSE	1112	0.051014496099067	FALSE		FALSE
ENSG00000262209	PCDHGB3	Pan-leukemia	FALSE	1113	0.0509792162719236	FALSE		FALSE
ENSG00000130811	EIF3G	Pan-leukemia	FALSE	1114	0.0509691353921743	FALSE		FALSE
ENSG00000125753	VASP	Pan-leukemia	FALSE	1115	0.0509216872905044	FALSE		FALSE
ENSG00000134824	FADS2	Pan-leukemia	FALSE	1116	0.0509181889252983	FALSE		FALSE
ENSG00000163682	RPL9	Pan-leukemia	FALSE	1117	0.050798652572081	FALSE		FALSE
ENSG00000012779	ALOX5	Pan-leukemia	FALSE	1118	0.0507820757130428	FALSE		FALSE
ENSG00000064601	CTSA	Pan-leukemia	FALSE	1119	0.0507807526090393	FALSE		FALSE
ENSG00000100448	CTSG	Pan-leukemia	FALSE	1120	0.0507421092509132	FALSE		FALSE
ENSG00000006744	ELAC2	Pan-leukemia	FALSE	1121	0.0506822549965743	FALSE		FALSE
ENSG00000100380	ST13	Pan-leukemia	FALSE	1122	0.0506811706204104	FALSE		FALSE
ENSG00000124469	CEACAM8	Pan-leukemia	FALSE	1123	0.0506661498076677	FALSE		FALSE
ENSG00000131473	ACLY	Pan-leukemia	FALSE	1124	0.0506420879733377	FALSE		FALSE
ENSG00000005020	SKAP2	Pan-leukemia	FALSE	1125	0.0506326439060914	FALSE		FALSE
ENSG00000164329	TENT2	Pan-leukemia	FALSE	1126	0.0505586732643715	FALSE		FALSE
ENSG00000167004	PDIA3	Pan-leukemia	FALSE	1127	0.0505356212689566	FALSE		FALSE
ENSG00000163539	CLASP2	Pan-leukemia	FALSE	1128	0.0505123739067778	FALSE		FALSE
ENSG00000117868	ESYT2	Pan-leukemia	FALSE	1129	0.0505114728187508	FALSE		FALSE
ENSG00000102531	FNDC3A	Pan-leukemia	FALSE	1130	0.0505051625842003	FALSE		FALSE
ENSG00000132153	DHX30	Pan-leukemia	FALSE	1131	0.0505014193086619	FALSE		FALSE
ENSG00000177888	ZBTB41	Pan-leukemia	FALSE	1132	0.0504243604873406	FALSE		FALSE
ENSG00000165124	SVEP1	Pan-leukemia	FALSE	1133	0.0503727186249493	FALSE		FALSE
ENSG00000137462	TLR2	Pan-leukemia	TRUE	1134	0.0503683091726473	FALSE		FALSE
ENSG00000115355	CCDC88A	Pan-leukemia	FALSE	1135	0.0503381863550226	FALSE		FALSE
ENSG00000171316	CHD7	Pan-leukemia	FALSE	1136	0.0503190444955571	FALSE		FALSE
ENSG00000170035	UBE2E3	Pan-leukemia	FALSE	1137	0.0503038582155847	FALSE		FALSE
ENSG00000067057	PFKP	Pan-leukemia	FALSE	1138	0.0502975798227847	FALSE		FALSE
ENSG00000186275	NBPF12	Pan-leukemia	FALSE	1139	0.0502971591468034	FALSE		FALSE
ENSG00000144028	SNRNP200	Pan-leukemia	FALSE	1140	0.0502915160125054	FALSE		FALSE
ENSG00000125354	SEPTIN6	Pan-leukemia	TRUE	1141	0.0502889878960433	TRUE	fusion	FALSE
ENSG00000145675	PIK3R1	Pan-leukemia	FALSE	1142	0.0502801936053459	TRUE	TSG	TRUE	LoF
ENSG00000135049	AGTPBP1	Pan-leukemia	FALSE	1143	0.0502616961519767	FALSE		FALSE
ENSG00000136286	MYO1G	Pan-leukemia	FALSE	1144	0.0502536845636854	FALSE		FALSE
ENSG00000113163	CERT1	Pan-leukemia	FALSE	1145	0.0502274949657113	FALSE		FALSE
ENSG00000103995	CEP152	Pan-leukemia	FALSE	1146	0.0502094430139617	FALSE		FALSE
ENSG00000074755	ZZEF1	Pan-leukemia	FALSE	1147	0.0501904811115811	FALSE		FALSE
ENSG00000126822	PLEKHG3	Pan-leukemia	FALSE	1148	0.0501287051980285	FALSE		FALSE
ENSG00000109971	HSPA8	Pan-leukemia	FALSE	1149	0.0501244529257204	FALSE		FALSE
ENSG00000173230	GOLGB1	Pan-leukemia	FALSE	1150	0.0501026749884067	FALSE		FALSE
ENSG00000135506	OS9	Pan-leukemia	FALSE	1151	0.0500843188749866	FALSE		FALSE
ENSG00000182606	TRAK1	Pan-leukemia	FALSE	1152	0.0500823035830856	FALSE		FALSE
ENSG00000148346	LCN2	Pan-leukemia	FALSE	1153	0.0499700770427714	FALSE		FALSE
ENSG00000179051	RCC2	Pan-leukemia	FALSE	1154	0.0498735602856011	FALSE		FALSE
ENSG00000164548	TRA2A	Pan-leukemia	FALSE	1155	0.0498208957638742	FALSE		FALSE
ENSG00000094631	HDAC6	Pan-leukemia	FALSE	1156	0.0498061483565915	FALSE		FALSE
ENSG00000128534	LSM8	Pan-leukemia	FALSE	1157	0.0497941136652324	FALSE		FALSE
ENSG00000188976	NOC2L	Pan-leukemia	FALSE	1158	0.0497934344916822	FALSE		FALSE
ENSG00000121390	PSPC1	Pan-leukemia	FALSE	1159	0.0497200047380668	FALSE		FALSE
ENSG00000113240	CLK4	Pan-leukemia	FALSE	1160	0.0497146873192157	FALSE		FALSE
ENSG00000188846	RPL14	Pan-leukemia	FALSE	1161	0.0496916696615877	FALSE		FALSE
ENSG00000065413	ANKRD44	Pan-leukemia	FALSE	1162	0.0496819544091798	FALSE		FALSE
ENSG00000100731	PCNX1	Pan-leukemia	FALSE	1163	0.0496665398049194	FALSE		FALSE
ENSG00000133063	CHIT1	Pan-leukemia	FALSE	1164	0.0496009203341793	FALSE		FALSE
ENSG00000197142	ACSL5	Pan-leukemia	FALSE	1165	0.0495836352122278	FALSE		FALSE
ENSG00000204936	CD177	Pan-leukemia	FALSE	1166	0.0495698482237055	FALSE		FALSE
ENSG00000266338	NBPF15	Pan-leukemia	FALSE	1167	0.0495551890219327	FALSE		FALSE
ENSG00000132849	PATJ	Pan-leukemia	FALSE	1168	0.0495191225592942	FALSE		FALSE
ENSG00000140932	CMTM2	Pan-leukemia	FALSE	1169	0.0495022297759988	FALSE		FALSE
ENSG00000142945	KIF2C	Pan-leukemia	FALSE	1170	0.0494380575265343	FALSE		FALSE
ENSG00000188677	PARVB	Pan-leukemia	FALSE	1171	0.0494261962513783	FALSE		FALSE
ENSG00000077514	POLD3	Pan-leukemia	FALSE	1172	0.0494086479484119	FALSE		FALSE
ENSG00000118705	RPN2	Pan-leukemia	FALSE	1173	0.0493797114795263	FALSE		FALSE
ENSG00000188352	FOCAD	Pan-leukemia	FALSE	1174	0.0493612430767348	FALSE		FALSE
ENSG00000149100	EIF3M	Pan-leukemia	FALSE	1175	0.0493239567784599	FALSE		FALSE
ENSG00000153779	TGIF2LX	Pan-leukemia	FALSE	1176	0.0493047004840164	FALSE		FALSE
ENSG00000163714	U2SURP	Pan-leukemia	FALSE	1177	0.0492997734763111	FALSE		FALSE
ENSG00000175895	PLEKHF2	Pan-leukemia	FALSE	1178	0.049245771680315	FALSE		FALSE
ENSG00000073921	PICALM	Pan-leukemia	TRUE	1179	0.049241914433781	TRUE	fusion	FALSE
ENSG00000148516	ZEB1	Pan-leukemia	FALSE	1180	0.0492095899090834	TRUE	oncogene	TRUE	LoF
ENSG00000196873	CBWD3	Pan-leukemia	FALSE	1181	0.0492026371133429	FALSE		FALSE
ENSG00000128591	FLNC	Pan-leukemia	FALSE	1182	0.0491990788575166	FALSE		FALSE
ENSG00000144283	PKP4	Pan-leukemia	FALSE	1183	0.0491909858698261	FALSE		FALSE
ENSG00000040933	INPP4A	Pan-leukemia	FALSE	1184	0.0490978462802874	FALSE		FALSE
ENSG00000132749	TESMIN	Pan-leukemia	FALSE	1185	0.0490666103489708	FALSE		FALSE
ENSG00000066697	MSANTD3	Pan-leukemia	FALSE	1186	0.0490478598797948	FALSE		FALSE
ENSG00000141002	TCF25	Pan-leukemia	FALSE	1187	0.0490158197376151	FALSE		FALSE
ENSG00000164327	RICTOR	Pan-leukemia	FALSE	1188	0.0489690547554368	FALSE		FALSE
ENSG00000008394	MGST1	Pan-leukemia	FALSE	1189	0.0488693861125607	FALSE		FALSE
ENSG00000078061	ARAF	Pan-leukemia	TRUE	1190	0.0488567534175306	TRUE	oncogene	TRUE	Act
ENSG00000127946	HIP1	Pan-leukemia	TRUE	1191	0.0488479409033399	TRUE	oncogene, fusion	TRUE	Act
ENSG00000178982	EIF3K	Pan-leukemia	FALSE	1192	0.0488328333105869	FALSE		FALSE
ENSG00000237521	OR7E24	Pan-leukemia	FALSE	1193	0.0488098557198604	FALSE		FALSE
ENSG00000151948	GLT1D1	Pan-leukemia	FALSE	1194	0.0488033847390091	FALSE		FALSE
ENSG00000019582	CD74	Pan-leukemia	FALSE	1195	0.0487977890354055	TRUE	oncogene, fusion	FALSE
ENSG00000169291	SHE	Pan-leukemia	FALSE	1196	0.0487534931330269	FALSE		FALSE
ENSG00000198176	TFDP1	Pan-leukemia	FALSE	1197	0.048733576850859	FALSE		FALSE
ENSG00000160255	ITGB2	Pan-leukemia	FALSE	1198	0.0487260781498091	FALSE		FALSE
ENSG00000060237	WNK1	Pan-leukemia	FALSE	1199	0.0487196317662615	FALSE		FALSE
ENSG00000112077	RHAG	Pan-leukemia	FALSE	1200	0.0487186588925642	FALSE		FALSE
ENSG00000185340	GAS2L1	Pan-leukemia	FALSE	1201	0.0486721168305189	FALSE		FALSE
ENSG00000177646	ACAD9	Pan-leukemia	FALSE	1202	0.0486223116713382	FALSE		FALSE
ENSG00000130775	THEMIS2	Pan-leukemia	FALSE	1203	0.048609407790928	FALSE		FALSE
ENSG00000071894	CPSF1	Pan-leukemia	FALSE	1204	0.0486076609857272	FALSE		FALSE
ENSG00000166710	B2M	Pan-leukemia	TRUE	1205	0.0485715468321112	TRUE	TSG	TRUE	LoF
ENSG00000121152	NCAPH	Pan-leukemia	FALSE	1206	0.0485420734717064	FALSE		FALSE
ENSG00000142197	DOP1B	Pan-leukemia	FALSE	1207	0.048527360819394	FALSE		FALSE
ENSG00000089820	ARHGAP4	Pan-leukemia	FALSE	1208	0.0484949594201303	FALSE		FALSE
ENSG00000071082	RPL31	Pan-leukemia	FALSE	1209	0.0484939142431309	FALSE		FALSE
ENSG00000100614	PPM1A	Pan-leukemia	FALSE	1210	0.0484734689960755	FALSE		FALSE
ENSG00000104763	ASAH1	Pan-leukemia	FALSE	1211	0.0484473045756889	FALSE		FALSE
ENSG00000168394	TAP1	Pan-leukemia	FALSE	1212	0.0484390587106701	FALSE		FALSE
ENSG00000030582	GRN	Pan-leukemia	FALSE	1213	0.048412643802814	FALSE		FALSE
ENSG00000119285	HEATR1	Pan-leukemia	FALSE	1214	0.0483364592924932	FALSE		FALSE
ENSG00000186088	GSAP	Pan-leukemia	FALSE	1215	0.0483336718757978	FALSE		FALSE
ENSG00000133112	TPT1	Pan-leukemia	FALSE	1216	0.0483100441880825	FALSE		FALSE
ENSG00000116852	KIF21B	Pan-leukemia	FALSE	1217	0.0483068399357893	FALSE		FALSE
ENSG00000101040	ZMYND8	Pan-leukemia	FALSE	1218	0.0482987781584299	FALSE		FALSE
ENSG00000117335	CD46	Pan-leukemia	FALSE	1219	0.0482973863620518	FALSE		FALSE
ENSG00000090382	LYZ	Pan-leukemia	FALSE	1220	0.0482870369208084	FALSE		FALSE
ENSG00000068305	MEF2A	Pan-leukemia	FALSE	1221	0.0482413207994023	FALSE		FALSE
ENSG00000105223	PLD3	Pan-leukemia	FALSE	1222	0.0481990145601715	FALSE		FALSE
ENSG00000144381	HSPD1	Pan-leukemia	FALSE	1223	0.0481950438985892	FALSE		FALSE
ENSG00000148303	RPL7A	Pan-leukemia	FALSE	1224	0.0481890759933802	FALSE		FALSE
ENSG00000143514	TP53BP2	Pan-leukemia	FALSE	1225	0.048162789016434	FALSE		FALSE
ENSG00000075151	EIF4G3	Pan-leukemia	FALSE	1226	0.0481053977411171	FALSE		FALSE
ENSG00000214967	NPIPA7	Pan-leukemia	FALSE	1227	0.0480993001027598	FALSE		FALSE
ENSG00000137070	IL11RA	Pan-leukemia	FALSE	1228	0.0480909456393454	FALSE		FALSE
ENSG00000100030	MAPK1	Pan-leukemia	TRUE	1229	0.0480788777894381	TRUE	oncogene	TRUE	Act
ENSG00000100201	DDX17	Pan-leukemia	FALSE	1230	0.048055059800416	FALSE		FALSE
ENSG00000171608	PIK3CD	Pan-leukemia	FALSE	1231	0.0480418155092866	FALSE		FALSE
ENSG00000143924	EML4	Pan-leukemia	FALSE	1232	0.0480129482242434	TRUE	fusion	TRUE	ambiguous
ENSG00000110713	NUP98	Pan-leukemia	TRUE	1233	0.0479967725190773	TRUE	oncogene, fusion	FALSE
ENSG00000064932	SBNO2	Pan-leukemia	FALSE	1234	0.0479261557454217	FALSE		FALSE
ENSG00000170832	USP32	Pan-leukemia	FALSE	1235	0.0479204512802005	FALSE		FALSE
ENSG00000125676	THOC2	Pan-leukemia	FALSE	1236	0.0479170060826722	FALSE		FALSE
ENSG00000139684	ESD	Pan-leukemia	FALSE	1237	0.0479096953098861	FALSE		FALSE
ENSG00000010810	FYN	Pan-leukemia	TRUE	1238	0.0478693272605984	FALSE		FALSE
ENSG00000111596	CNOT2	Pan-leukemia	FALSE	1239	0.0478495184193948	FALSE		FALSE
ENSG00000164211	STARD4	Pan-leukemia	FALSE	1240	0.0478407877822205	FALSE		FALSE
ENSG00000197608	ZNF841	Pan-leukemia	FALSE	1241	0.0477904093370924	FALSE		FALSE
ENSG00000070961	ATP2B1	Pan-leukemia	FALSE	1242	0.0477638170890354	FALSE		FALSE
ENSG00000213516	RBMXL1	Pan-leukemia	FALSE	1243	0.047688455996215	FALSE		FALSE
ENSG00000147454	SLC25A37	Pan-leukemia	FALSE	1244	0.0476709370515563	FALSE		FALSE
ENSG00000036448	MYOM2	Pan-leukemia	FALSE	1245	0.047667721102154	FALSE		FALSE
ENSG00000181789	COPG1	Pan-leukemia	FALSE	1246	0.0476273229777977	FALSE		FALSE
ENSG00000137776	SLTM	Pan-leukemia	FALSE	1247	0.0476085917264124	FALSE		FALSE
ENSG00000110934	BIN2	Pan-leukemia	FALSE	1248	0.0475951188392236	FALSE		FALSE
ENSG00000069188	SDK2	Pan-leukemia	FALSE	1249	0.0475949507342234	FALSE		FALSE
ENSG00000065154	OAT	Pan-leukemia	FALSE	1250	0.0475647196033416	FALSE		FALSE
ENSG00000144357	UBR3	Pan-leukemia	FALSE	1251	0.047561972796827	FALSE		FALSE
ENSG00000076513	ANKRD13A	Pan-leukemia	FALSE	1252	0.0475192492664911	FALSE		FALSE
ENSG00000134982	APC	Pan-leukemia	TRUE	1253	0.0475118642772313	TRUE	TSG	TRUE	LoF
ENSG00000080824	HSP90AA1	Pan-leukemia	TRUE	1254	0.0474972602753768	TRUE	fusion	TRUE	Act
ENSG00000123130	ACOT9	Pan-leukemia	FALSE	1255	0.0474727700632753	FALSE		FALSE
ENSG00000166946	CCNDBP1	Pan-leukemia	FALSE	1256	0.0474502942227831	FALSE		FALSE
ENSG00000185158	LRRC37B	Pan-leukemia	FALSE	1257	0.0474123254966265	FALSE		FALSE
ENSG00000183742	MACC1	Pan-leukemia	FALSE	1258	0.0473741245915194	TRUE	oncogene	FALSE
ENSG00000175054	ATR	Pan-leukemia	TRUE	1259	0.0473567727082279	TRUE	TSG	TRUE	LoF
ENSG00000038532	CLEC16A	Pan-leukemia	FALSE	1260	0.0473435536160758	FALSE		FALSE
ENSG00000074181	NOTCH3	Pan-leukemia	FALSE	1261	0.0473065008137635	FALSE		FALSE
ENSG00000128513	POT1	Pan-leukemia	TRUE	1262	0.0472768167750332	TRUE	TSG	TRUE	ambiguous
ENSG00000075413	MARK3	Pan-leukemia	FALSE	1263	0.0472517358565843	FALSE		FALSE
ENSG00000142173	COL6A2	Pan-leukemia	FALSE	1264	0.04723253429099	FALSE		FALSE
ENSG00000124813	RUNX2	Pan-leukemia	FALSE	1265	0.0472144863129252	FALSE		FALSE
ENSG00000019169	MARCO	Pan-leukemia	FALSE	1266	0.0472057434938149	FALSE		FALSE
ENSG00000134215	VAV3	Pan-leukemia	FALSE	1267	0.0471745475146655	FALSE		FALSE
ENSG00000106484	MEST	Pan-leukemia	FALSE	1268	0.0471572170142412	FALSE		FALSE
ENSG00000213741	RPS29	Pan-leukemia	FALSE	1269	0.0470895656442682	FALSE		FALSE
ENSG00000169710	FASN	Pan-leukemia	FALSE	1270	0.0470842180789054	FALSE		FALSE
ENSG00000130714	POMT1	Pan-leukemia	FALSE	1271	0.0470571502099936	FALSE		FALSE
ENSG00000059804	SLC2A3	Pan-leukemia	FALSE	1272	0.0470505189148538	FALSE		FALSE
ENSG00000118520	ARG1	Pan-leukemia	FALSE	1273	0.047026639198331	FALSE		FALSE
ENSG00000147408	CSGALNACT1	Pan-leukemia	FALSE	1274	0.047019274207819	FALSE		FALSE
ENSG00000112339	HBS1L	Pan-leukemia	FALSE	1275	0.0469829614359384	FALSE		FALSE
ENSG00000198408	OGA	Pan-leukemia	FALSE	1276	0.04697808332909	FALSE		FALSE
ENSG00000165392	WRN	Pan-leukemia	TRUE	1277	0.0469695238998728	TRUE	TSG	TRUE	LoF
ENSG00000024048	UBR2	Pan-leukemia	FALSE	1278	0.0469516151717805	FALSE		FALSE
ENSG00000169018	FEM1B	Pan-leukemia	FALSE	1279	0.0469442258518605	FALSE		FALSE
ENSG00000100038	TOP3B	Pan-leukemia	FALSE	1280	0.0469299095060412	FALSE		FALSE
ENSG00000066777	ARFGEF1	Pan-leukemia	FALSE	1281	0.0468765539671674	FALSE		FALSE
ENSG00000009413	REV3L	Pan-leukemia	FALSE	1282	0.0468674467239823	FALSE		FALSE
ENSG00000087086	FTL	Pan-leukemia	FALSE	1283	0.04684567940771	FALSE		FALSE
ENSG00000100504	PYGL	Pan-leukemia	FALSE	1284	0.0468246033333446	FALSE		FALSE
ENSG00000183258	DDX41	Pan-leukemia	TRUE	1285	0.0468052844191732	FALSE		FALSE
ENSG00000017260	ATP2C1	Pan-leukemia	FALSE	1286	0.0467547182508045	FALSE		FALSE
ENSG00000175463	TBC1D10C	Pan-leukemia	FALSE	1287	0.0467479466296461	FALSE		FALSE
ENSG00000112282	MED23	Pan-leukemia	FALSE	1288	0.0467264576642492	FALSE		FALSE
ENSG00000018189	RUFY3	Pan-leukemia	FALSE	1289	0.0467225484388329	FALSE		FALSE
ENSG00000145819	ARHGAP26	Pan-leukemia	TRUE	1290	0.0466872863477228	TRUE	TSG, fusion	FALSE
ENSG00000113810	SMC4	Pan-leukemia	FALSE	1291	0.0466835140264573	FALSE		FALSE
ENSG00000137449	CPEB2	Pan-leukemia	FALSE	1292	0.0466678453929259	FALSE		FALSE
ENSG00000166501	PRKCB	Pan-leukemia	TRUE	1293	0.0466117371776334	TRUE		TRUE	Act
ENSG00000091592	NLRP1	Pan-leukemia	FALSE	1294	0.0466002814471352	FALSE		FALSE
ENSG00000138386	NAB1	Pan-leukemia	FALSE	1295	0.0465620009465146	FALSE		FALSE
ENSG00000198160	MIER1	Pan-leukemia	FALSE	1296	0.0465597953390597	FALSE		FALSE
ENSG00000257103	LSM14A	Pan-leukemia	FALSE	1297	0.0465532585909036	TRUE	fusion	FALSE
ENSG00000197020	ZNF100	Pan-leukemia	FALSE	1298	0.0465148173129018	FALSE		FALSE
ENSG00000109458	GAB1	Pan-leukemia	FALSE	1299	0.0465064867433797	FALSE		FALSE
ENSG00000156171	DRAM2	Pan-leukemia	FALSE	1300	0.0465021402768847	FALSE		FALSE
ENSG00000141447	OSBPL1A	Pan-leukemia	FALSE	1301	0.0464835625323348	FALSE		FALSE
ENSG00000136878	USP20	Pan-leukemia	FALSE	1302	0.0464713091715471	FALSE		FALSE
ENSG00000153944	MSI2	Pan-leukemia	TRUE	1303	0.0464478234912798	TRUE	oncogene, fusion	TRUE	ambiguous
ENSG00000103479	RBL2	Pan-leukemia	FALSE	1304	0.0464054748746424	FALSE		FALSE
ENSG00000116560	SFPQ	Pan-leukemia	FALSE	1305	0.046400162913566	TRUE	TSG, fusion	FALSE
ENSG00000104671	DCTN6	Pan-leukemia	FALSE	1306	0.0463444516955425	FALSE		FALSE
ENSG00000136717	BIN1	Pan-leukemia	FALSE	1307	0.0463071901768059	FALSE		FALSE
ENSG00000113971	NPHP3	Pan-leukemia	FALSE	1308	0.0462672177857238	FALSE		FALSE
ENSG00000072778	ACADVL	Pan-leukemia	FALSE	1309	0.0462539328694713	FALSE		FALSE
ENSG00000103544	VPS35L	Pan-leukemia	FALSE	1310	0.0462350518166351	FALSE		FALSE
ENSG00000145495	MARCHF6	Pan-leukemia	FALSE	1311	0.0462308885804404	FALSE		FALSE
ENSG00000134827	TCN1	Pan-leukemia	FALSE	1312	0.0462045627937139	FALSE		FALSE
ENSG00000122359	ANXA11	Pan-leukemia	FALSE	1313	0.0461920299825155	FALSE		FALSE
ENSG00000170776	AKAP13	Pan-leukemia	FALSE	1314	0.0461636461833641	FALSE		FALSE
ENSG00000162434	JAK1	Pan-leukemia	TRUE	1315	0.0461577302608578	TRUE	oncogene, TSG	TRUE	ambiguous
ENSG00000185896	LAMP1	Pan-leukemia	FALSE	1316	0.0461328418935123	FALSE		FALSE
ENSG00000197006	METTL9	Pan-leukemia	FALSE	1317	0.0461307102253271	FALSE		FALSE
ENSG00000186716	BCR	Pan-leukemia	TRUE	1318	0.0460707684750657	TRUE	fusion	TRUE	Act
ENSG00000145335	SNCA	Pan-leukemia	FALSE	1319	0.0460598028597543	FALSE		FALSE
ENSG00000107581	EIF3A	Pan-leukemia	FALSE	1320	0.046046719140979	FALSE		FALSE
ENSG00000170571	EMB	Pan-leukemia	FALSE	1321	0.0459968947262011	FALSE		FALSE
ENSG00000129636	ITFG1	Pan-leukemia	FALSE	1322	0.045990255234198	FALSE		FALSE
ENSG00000182718	ANXA2	Pan-leukemia	FALSE	1323	0.0459425824682853	FALSE		FALSE
ENSG00000124151	NCOA3	Pan-leukemia	FALSE	1324	0.0459414050695784	FALSE		FALSE
ENSG00000156675	RAB11FIP1	Pan-leukemia	FALSE	1325	0.0459067077911278	FALSE		FALSE
ENSG00000152492	CCDC50	Pan-leukemia	FALSE	1326	0.0458965059232443	FALSE		FALSE
ENSG00000206560	ANKRD28	Pan-leukemia	FALSE	1327	0.0458318200976107	FALSE		FALSE
ENSG00000166535	A2ML1	Pan-leukemia	FALSE	1328	0.0458203562953072	FALSE		FALSE
ENSG00000188529	SRSF10	Pan-leukemia	FALSE	1329	0.0457792548108789	FALSE		FALSE
ENSG00000167081	PBX3	Pan-leukemia	FALSE	1330	0.0457529050801609	FALSE		FALSE
ENSG00000110514	MADD	Pan-leukemia	FALSE	1331	0.0456836931617087	FALSE		FALSE
ENSG00000093167	LRRFIP2	Pan-leukemia	FALSE	1332	0.0456526162257272	FALSE		FALSE
ENSG00000182979	MTA1	Pan-leukemia	FALSE	1333	0.0456445996773732	FALSE		FALSE
ENSG00000149269	PAK1	Pan-leukemia	FALSE	1334	0.0456321452883663	FALSE		FALSE
ENSG00000125304	TM9SF2	Pan-leukemia	FALSE	1335	0.0456168475016102	FALSE		FALSE
ENSG00000136942	RPL35	Pan-leukemia	FALSE	1336	0.0456156027147284	FALSE		FALSE
ENSG00000165288	BRWD3	Pan-leukemia	FALSE	1337	0.0456024184124092	FALSE		FALSE
ENSG00000143799	PARP1	Pan-leukemia	FALSE	1338	0.045584021715048	FALSE		FALSE
ENSG00000137812	KNL1	Pan-leukemia	TRUE	1339	0.0455744128912879	TRUE	TSG, fusion	FALSE
ENSG00000130340	SNX9	Pan-leukemia	FALSE	1340	0.0455725403716607	FALSE		FALSE
ENSG00000117153	KLHL12	Pan-leukemia	FALSE	1341	0.0455412810288311	FALSE		FALSE
ENSG00000180900	SCRIB	Pan-leukemia	FALSE	1342	0.0455385373143042	FALSE		FALSE
ENSG00000170144	HNRNPA3	Pan-leukemia	FALSE	1343	0.0455373397820048	FALSE		FALSE
ENSG00000118503	TNFAIP3	Pan-leukemia	TRUE	1344	0.0455322347166431	TRUE	TSG	TRUE	LoF
ENSG00000155016	CYP2U1	Pan-leukemia	FALSE	1345	0.0454978104555507	FALSE		FALSE
ENSG00000023330	ALAS1	Pan-leukemia	FALSE	1346	0.0454978030559896	FALSE		FALSE
ENSG00000101347	SAMHD1	Pan-leukemia	FALSE	1347	0.0454696177437006	FALSE		FALSE
ENSG00000197302	ZNF720	Pan-leukemia	FALSE	1348	0.0453678005348576	FALSE		FALSE
ENSG00000076662	ICAM3	Pan-leukemia	FALSE	1349	0.0453620887742205	FALSE		FALSE
ENSG00000167895	TMC8	Pan-leukemia	FALSE	1350	0.0453503193896452	FALSE		FALSE
ENSG00000140400	MAN2C1	Pan-leukemia	FALSE	1351	0.0453182891839751	FALSE		FALSE
ENSG00000120868	APAF1	Pan-leukemia	FALSE	1352	0.0453126936345767	FALSE		FALSE
ENSG00000121316	PLBD1	Pan-leukemia	FALSE	1353	0.0452942705023912	FALSE		FALSE
ENSG00000138796	HADH	Pan-leukemia	FALSE	1354	0.0452657543407514	FALSE		FALSE
ENSG00000089280	FUS	Pan-leukemia	TRUE	1355	0.0452479561245481	TRUE	TSG, fusion	FALSE
ENSG00000163607	GTPBP8	Pan-leukemia	FALSE	1356	0.0452330929404369	FALSE		FALSE
ENSG00000151148	UBE3B	Pan-leukemia	FALSE	1357	0.0452231591744776	FALSE		FALSE
ENSG00000213047	DENND1B	Pan-leukemia	FALSE	1358	0.0452204389295449	FALSE		FALSE
ENSG00000124496	TRERF1	Pan-leukemia	FALSE	1359	0.0451975548775161	FALSE		FALSE
ENSG00000144802	NFKBIZ	Pan-leukemia	FALSE	1360	0.0451861013973753	FALSE		FALSE
ENSG00000086666	ZFAND6	Pan-leukemia	FALSE	1361	0.0451444580046929	FALSE		FALSE
ENSG00000182179	UBA7	Pan-leukemia	FALSE	1362	0.0451320585765188	FALSE		FALSE
ENSG00000198521	ZNF43	Pan-leukemia	FALSE	1363	0.0451222797081134	FALSE		FALSE
ENSG00000274290	H2BC6	Pan-leukemia	FALSE	1364	0.0451072834181475	FALSE		FALSE
ENSG00000187231	SESTD1	Pan-leukemia	FALSE	1365	0.0450961756006341	FALSE		FALSE
ENSG00000143164	DCAF6	Pan-leukemia	FALSE	1366	0.0450663427372679	FALSE		FALSE
ENSG00000034510	TMSB10	Pan-leukemia	FALSE	1367	0.0450343827317592	FALSE		FALSE
ENSG00000071859	FAM50A	Pan-leukemia	FALSE	1368	0.045021739954937	FALSE		FALSE
ENSG00000144554	FANCD2	Pan-leukemia	TRUE	1369	0.0450072688906107	TRUE	TSG	TRUE	LoF
ENSG00000170577	SIX2	Pan-leukemia	FALSE	1370	0.0449974451314298	TRUE	oncogene	FALSE
ENSG00000168116	KIAA1586	Pan-leukemia	FALSE	1371	0.0449898155276552	FALSE		FALSE
ENSG00000162688	AGL	Pan-leukemia	FALSE	1372	0.0449762886096659	FALSE		FALSE
ENSG00000103381	CPPED1	Pan-leukemia	FALSE	1373	0.0449623073824785	FALSE		FALSE
ENSG00000078747	ITCH	Pan-leukemia	FALSE	1374	0.0449200936066055	FALSE		FALSE
ENSG00000101474	APMAP	Pan-leukemia	FALSE	1375	0.0449148026814784	FALSE		FALSE
ENSG00000147162	OGT	Pan-leukemia	FALSE	1376	0.0448966128037153	FALSE		FALSE
ENSG00000152229	PSTPIP2	Pan-leukemia	FALSE	1377	0.0448966069218784	FALSE		FALSE
ENSG00000009335	UBE3C	Pan-leukemia	FALSE	1378	0.0448942003455975	FALSE		FALSE
ENSG00000113580	NR3C1	Pan-leukemia	FALSE	1379	0.0448761920248305	FALSE		FALSE
ENSG00000136754	ABI1	Pan-leukemia	TRUE	1380	0.0448726349367543	TRUE	TSG, fusion	TRUE	ambiguous
ENSG00000198836	OPA1	Pan-leukemia	FALSE	1381	0.044871359522737	FALSE		FALSE
ENSG00000205021	CCL3L1	Pan-leukemia	FALSE	1382	0.044852118180244	FALSE		FALSE
ENSG00000178035	IMPDH2	Pan-leukemia	FALSE	1383	0.0448252241737997	FALSE		FALSE
ENSG00000063241	ISOC2	Pan-leukemia	FALSE	1384	0.0448128594444558	FALSE		FALSE
ENSG00000116679	IVNS1ABP	Pan-leukemia	FALSE	1385	0.0447901503478242	FALSE		FALSE
ENSG00000232388	SMIM26	Pan-leukemia	FALSE	1386	0.0447874019466415	FALSE		FALSE
ENSG00000124177	CHD6	Pan-leukemia	FALSE	1387	0.0447772464182383	FALSE		FALSE
ENSG00000100612	DHRS7	Pan-leukemia	FALSE	1388	0.0447587844227358	FALSE		FALSE
ENSG00000178573	MAF	Pan-leukemia	TRUE	1389	0.0447526580586319	TRUE	oncogene, fusion	TRUE	LoF
ENSG00000099875	MKNK2	Pan-leukemia	FALSE	1390	0.0447461905068827	FALSE		FALSE
ENSG00000108669	CYTH1	Pan-leukemia	FALSE	1391	0.0446668453195919	FALSE		FALSE
ENSG00000101752	MIB1	Pan-leukemia	FALSE	1392	0.0446440628011829	FALSE		FALSE
ENSG00000105383	CD33	Pan-leukemia	FALSE	1393	0.0446408303313719	FALSE		FALSE
ENSG00000022976	ZNF839	Pan-leukemia	FALSE	1394	0.0446320764140347	FALSE		FALSE
ENSG00000159166	LAD1	Pan-leukemia	FALSE	1395	0.0445166948929742	FALSE		FALSE
ENSG00000173678	SPDYE2B	Pan-leukemia	FALSE	1396	0.044511976703526	FALSE		FALSE
ENSG00000064886	CHI3L2	Pan-leukemia	FALSE	1397	0.0444974266320042	FALSE		FALSE
ENSG00000148290	SURF1	Pan-leukemia	FALSE	1398	0.0444974090500122	FALSE		FALSE
ENSG00000197746	PSAP	Pan-leukemia	FALSE	1399	0.0444644645009464	FALSE		FALSE
ENSG00000051523	CYBA	Pan-leukemia	FALSE	1400	0.0444432213952898	FALSE		FALSE
ENSG00000254087	LYN	Pan-leukemia	TRUE	1401	0.0444218251497608	TRUE	oncogene, fusion	FALSE
ENSG00000090686	USP48	Pan-leukemia	FALSE	1402	0.0444091545938174	FALSE		FALSE
ENSG00000102893	PHKB	Pan-leukemia	FALSE	1403	0.0443809021179165	FALSE		FALSE
ENSG00000110700	RPS13	Pan-leukemia	FALSE	1404	0.0443555260578335	FALSE		FALSE
ENSG00000076641	PAG1	Pan-leukemia	FALSE	1405	0.0443432665712279	FALSE		FALSE
ENSG00000204790	CBWD6	Pan-leukemia	FALSE	1406	0.044323148586925	FALSE		FALSE
ENSG00000067048	DDX3Y	Pan-leukemia	FALSE	1407	0.0443190813359741	FALSE		FALSE
ENSG00000197943	PLCG2	Pan-leukemia	TRUE	1408	0.0443131504922062	FALSE		FALSE
ENSG00000078618	NRDC	Pan-leukemia	FALSE	1409	0.0442678709269768	FALSE		FALSE
ENSG00000111913	RIPOR2	Pan-leukemia	FALSE	1410	0.0442574313398251	FALSE		FALSE
ENSG00000100077	GRK3	Pan-leukemia	FALSE	1411	0.0442419431401424	FALSE		FALSE
ENSG00000172534	HCFC1	Pan-leukemia	FALSE	1412	0.0442067342650048	FALSE		FALSE
ENSG00000172366	MCRIP2	Pan-leukemia	FALSE	1413	0.0442043606187324	FALSE		FALSE
ENSG00000100083	GGA1	Pan-leukemia	FALSE	1414	0.0441873286009877	FALSE		FALSE
ENSG00000120694	HSPH1	Pan-leukemia	FALSE	1415	0.0441826849601442	FALSE		FALSE
ENSG00000087266	SH3BP2	Pan-leukemia	FALSE	1416	0.0441581730845069	FALSE		FALSE
ENSG00000171105	INSR	Pan-leukemia	FALSE	1417	0.0441510649088847	FALSE		FALSE
ENSG00000169783	LINGO1	Pan-leukemia	FALSE	1418	0.0441500223388738	FALSE		FALSE
ENSG00000124357	NAGK	Pan-leukemia	FALSE	1419	0.0441321070280549	FALSE		FALSE
ENSG00000160294	MCM3AP	Pan-leukemia	FALSE	1420	0.0441290552234431	FALSE		TRUE	ambiguous
ENSG00000175455	CCDC14	Pan-leukemia	FALSE	1421	0.0440923032484356	FALSE		FALSE
ENSG00000177239	MAN1B1	Pan-leukemia	FALSE	1422	0.044077974229057	FALSE		FALSE
ENSG00000172969	FRG2C	Pan-leukemia	FALSE	1423	0.0440442255515629	FALSE		FALSE
ENSG00000164587	RPS14	Pan-leukemia	FALSE	1424	0.0440230147700428	FALSE		FALSE
ENSG00000106948	AKNA	Pan-leukemia	FALSE	1425	0.0440005881643998	FALSE		FALSE
ENSG00000109606	DHX15	Pan-leukemia	FALSE	1426	0.0439874015100162	FALSE		FALSE
ENSG00000196576	PLXNB2	Pan-leukemia	FALSE	1427	0.0439751319885731	FALSE		FALSE
ENSG00000197561	ELANE	Pan-leukemia	FALSE	1428	0.0439688655326847	FALSE		FALSE
ENSG00000157107	FCHO2	Pan-leukemia	FALSE	1429	0.0439647842998759	FALSE		FALSE
ENSG00000180353	HCLS1	Pan-leukemia	FALSE	1430	0.0438750260293918	FALSE		FALSE
ENSG00000135829	DHX9	Pan-leukemia	FALSE	1431	0.0438693060962139	FALSE		TRUE	Act
ENSG00000109320	NFKB1	Pan-leukemia	FALSE	1432	0.043848605787429	FALSE		FALSE
ENSG00000099821	POLRMT	Pan-leukemia	FALSE	1433	0.0438442053260861	FALSE		FALSE
ENSG00000011243	AKAP8L	Pan-leukemia	FALSE	1434	0.0438402234397543	FALSE		FALSE
ENSG00000166557	TMED3	Pan-leukemia	FALSE	1435	0.0438388661981777	FALSE		FALSE
ENSG00000145725	PPIP5K2	Pan-leukemia	FALSE	1436	0.0438380824826888	FALSE		FALSE
ENSG00000173200	PARP15	Pan-leukemia	FALSE	1437	0.0438019560501264	FALSE		FALSE
ENSG00000068724	TTC7A	Pan-leukemia	FALSE	1438	0.0437937250467856	FALSE		FALSE
ENSG00000102580	DNAJC3	Pan-leukemia	FALSE	1439	0.0437625471557948	FALSE		FALSE
ENSG00000100109	TFIP11	Pan-leukemia	FALSE	1440	0.043755634519295	FALSE		FALSE
ENSG00000092841	MYL6	Pan-leukemia	FALSE	1441	0.043731068643422	FALSE		FALSE
ENSG00000197226	TBC1D9B	Pan-leukemia	FALSE	1442	0.0436959613793931	FALSE		FALSE
ENSG00000150471	ADGRL3	Pan-leukemia	FALSE	1443	0.0436436034690757	FALSE		FALSE
ENSG00000145555	MYO10	Pan-leukemia	FALSE	1444	0.0436209673965091	FALSE		FALSE
ENSG00000083844	ZNF264	Pan-leukemia	FALSE	1445	0.0435987727829141	FALSE		FALSE
ENSG00000137312	FLOT1	Pan-leukemia	FALSE	1446	0.0435114814288688	FALSE		FALSE
ENSG00000134440	NARS1	Pan-leukemia	FALSE	1447	0.0434984739352507	FALSE		FALSE
ENSG00000089159	PXN	Pan-leukemia	FALSE	1448	0.0434728965881763	FALSE		FALSE
ENSG00000123143	PKN1	Pan-leukemia	FALSE	1449	0.0434545129238145	FALSE		FALSE
ENSG00000052749	RRP12	Pan-leukemia	FALSE	1450	0.0434449485260165	FALSE		FALSE
ENSG00000112357	PEX7	Pan-leukemia	FALSE	1451	0.0433810374044139	FALSE		FALSE
ENSG00000170561	IRX2	Pan-leukemia	FALSE	1452	0.0433801745007226	FALSE		FALSE
ENSG00000111679	PTPN6	Pan-leukemia	TRUE	1453	0.0432779239269943	TRUE	TSG	TRUE	LoF
ENSG00000149573	MPZL2	Pan-leukemia	FALSE	1454	0.0432710750087536	FALSE		FALSE
ENSG00000142453	CARM1	Pan-leukemia	FALSE	1455	0.0432564674940904	FALSE		FALSE
ENSG00000196305	IARS1	Pan-leukemia	FALSE	1456	0.0431903090109483	FALSE		FALSE
ENSG00000138095	LRPPRC	Pan-leukemia	FALSE	1457	0.0431670272181183	FALSE		FALSE
ENSG00000153207	AHCTF1	Pan-leukemia	FALSE	1458	0.0431281521341925	FALSE		FALSE
ENSG00000115866	DARS1	Pan-leukemia	FALSE	1459	0.0431268810740967	FALSE		FALSE
ENSG00000113569	NUP155	Pan-leukemia	FALSE	1460	0.0431026798463477	FALSE		FALSE
ENSG00000184428	TOP1MT	Pan-leukemia	FALSE	1461	0.043099723545683	FALSE		FALSE
ENSG00000196968	FUT11	Pan-leukemia	FALSE	1462	0.0430771065099356	FALSE		FALSE
ENSG00000156515	HK1	Pan-leukemia	FALSE	1463	0.0430457989074951	FALSE		FALSE
ENSG00000130787	HIP1R	Pan-leukemia	FALSE	1464	0.0430358384745975	FALSE		FALSE
ENSG00000105701	FKBP8	Pan-leukemia	FALSE	1465	0.0430159931319198	FALSE		FALSE
ENSG00000176746	MAGEB6	Pan-leukemia	FALSE	1466	0.0430081513645222	FALSE		FALSE
ENSG00000100650	SRSF5	Pan-leukemia	FALSE	1467	0.0429347667596546	FALSE		FALSE
ENSG00000111011	RSRC2	Pan-leukemia	FALSE	1468	0.0429240223924829	FALSE		FALSE
ENSG00000158941	CCAR2	Pan-leukemia	FALSE	1469	0.0429230772734641	FALSE		FALSE
ENSG00000152380	FAM151B	Pan-leukemia	FALSE	1470	0.0429201884386417	FALSE		FALSE
ENSG00000132475	H3-3B	Pan-leukemia	FALSE	1471	0.0429136558134342	TRUE	oncogene	FALSE
ENSG00000111144	LTA4H	Pan-leukemia	FALSE	1472	0.0428664391656171	FALSE		FALSE
ENSG00000187775	DNAH17	Pan-leukemia	FALSE	1473	0.0428538586614699	FALSE		FALSE
ENSG00000123684	LPGAT1	Pan-leukemia	FALSE	1474	0.042850871812103	FALSE		FALSE
ENSG00000004939	SLC4A1	Pan-leukemia	FALSE	1475	0.0428397656154201	FALSE		FALSE
ENSG00000136490	LIMD2	Pan-leukemia	FALSE	1476	0.0428285394865271	FALSE		FALSE
ENSG00000181090	EHMT1	Pan-leukemia	FALSE	1477	0.0428149591136762	FALSE		FALSE
ENSG00000269955	FMC1-LUC7L2	Pan-leukemia	FALSE	1478	0.04280487438224	FALSE		FALSE
ENSG00000168067	MAP4K2	Pan-leukemia	FALSE	1479	0.0427828830654846	FALSE		FALSE
ENSG00000160710	ADAR	Pan-leukemia	FALSE	1480	0.0427527806012121	FALSE		FALSE
ENSG00000011422	PLAUR	Pan-leukemia	FALSE	1481	0.0427170397773521	FALSE		FALSE
ENSG00000126524	SBDS	Pan-leukemia	TRUE	1482	0.0427136103441158	TRUE	TSG	FALSE
ENSG00000101773	RBBP8	Pan-leukemia	FALSE	1483	0.0426879476031152	FALSE		FALSE
ENSG00000047188	YTHDC2	Pan-leukemia	FALSE	1484	0.0426834414092609	FALSE		FALSE
ENSG00000112303	VNN2	Pan-leukemia	FALSE	1485	0.0426577485116	FALSE		FALSE
ENSG00000166004	CEP295	Pan-leukemia	FALSE	1486	0.0426515388885959	FALSE		FALSE
ENSG00000112739	PRPF4B	Pan-leukemia	FALSE	1487	0.042648855067482	FALSE		FALSE
ENSG00000164062	APEH	Pan-leukemia	FALSE	1488	0.042637121188084	FALSE		FALSE
ENSG00000111707	SUDS3	Pan-leukemia	FALSE	1489	0.0426273537830642	FALSE		FALSE
ENSG00000003402	CFLAR	Pan-leukemia	FALSE	1490	0.0426044414391175	FALSE		FALSE
ENSG00000005379	TSPOAP1	Pan-leukemia	FALSE	1491	0.0425972617588777	FALSE		FALSE
ENSG00000165029	ABCA1	Pan-leukemia	FALSE	1492	0.0425895151832157	FALSE		FALSE
ENSG00000145901	TNIP1	Pan-leukemia	FALSE	1493	0.0425880068274631	FALSE		FALSE
ENSG00000126216	TUBGCP3	Pan-leukemia	FALSE	1494	0.0425476994244444	FALSE		FALSE
ENSG00000204956	PCDHGA1	Pan-leukemia	FALSE	1495	0.0425361554916137	FALSE		FALSE
ENSG00000198677	TTC37	Pan-leukemia	FALSE	1496	0.0425317366021491	FALSE		FALSE
ENSG00000125089	SH3TC1	Pan-leukemia	FALSE	1497	0.0425162459512502	FALSE		FALSE
ENSG00000159788	RGS12	Pan-leukemia	FALSE	1498	0.0424734751267202	FALSE		FALSE
ENSG00000158517	NCF1	Pan-leukemia	FALSE	1499	0.042469071627311	FALSE		FALSE
ENSG00000149428	HYOU1	Pan-leukemia	FALSE	1500	0.0424437883644394	FALSE		FALSE
ENSG00000004399	PLXND1	Pan-leukemia	FALSE	1501	0.0424342336600324	FALSE		FALSE
ENSG00000065357	DGKA	Pan-leukemia	FALSE	1502	0.0424270135693996	FALSE		FALSE
ENSG00000182923	CEP63	Pan-leukemia	FALSE	1503	0.042416804215921	FALSE		FALSE
ENSG00000107611	CUBN	Pan-leukemia	FALSE	1504	0.0424157819321732	FALSE		FALSE
ENSG00000148357	HMCN2	Pan-leukemia	FALSE	1505	0.0423998889734684	FALSE		FALSE
ENSG00000058272	PPP1R12A	Pan-leukemia	FALSE	1506	0.04239177235986	FALSE		FALSE
ENSG00000198604	BAZ1A	Pan-leukemia	FALSE	1507	0.0423584696340868	TRUE	TSG	FALSE
ENSG00000183426	NPIPA1	Pan-leukemia	FALSE	1508	0.0423575888722271	FALSE		FALSE
ENSG00000188243	COMMD6	Pan-leukemia	FALSE	1509	0.0423012224418323	FALSE		FALSE
ENSG00000100425	BRD1	Pan-leukemia	FALSE	1510	0.0422793854001702	FALSE		FALSE
ENSG00000096872	IFT74	Pan-leukemia	FALSE	1511	0.04227767014727	FALSE		FALSE
ENSG00000073849	ST6GAL1	Pan-leukemia	FALSE	1512	0.0422387895490648	FALSE		FALSE
ENSG00000173744	AGFG1	Pan-leukemia	FALSE	1513	0.0422348696872085	FALSE		FALSE
ENSG00000082805	ERC1	Pan-leukemia	FALSE	1514	0.0422244071571182	TRUE	fusion	FALSE
ENSG00000104774	MAN2B1	Pan-leukemia	FALSE	1515	0.0421901912815255	FALSE		FALSE
ENSG00000156162	DPY19L4	Pan-leukemia	FALSE	1516	0.0421896591496223	FALSE		FALSE
ENSG00000174885	NLRP6	Pan-leukemia	FALSE	1517	0.0421853176041113	FALSE		FALSE
ENSG00000138795	LEF1	Pan-leukemia	TRUE	1518	0.0421625400146896	TRUE	oncogene, TSG	FALSE
ENSG00000170581	STAT2	Pan-leukemia	FALSE	1519	0.0421547564427469	FALSE		FALSE
ENSG00000153914	SREK1	Pan-leukemia	FALSE	1520	0.0421495494703573	FALSE		FALSE
ENSG00000124789	NUP153	Pan-leukemia	FALSE	1521	0.0421312961609946	FALSE		FALSE
ENSG00000109111	SUPT6H	Pan-leukemia	FALSE	1522	0.0421293580294075	FALSE		FALSE
ENSG00000163399	ATP1A1	Pan-leukemia	FALSE	1523	0.0421204791116651	TRUE	oncogene, TSG	FALSE
ENSG00000111647	UHRF1BP1L	Pan-leukemia	FALSE	1524	0.0420526249805764	FALSE		FALSE
ENSG00000138639	ARHGAP24	Pan-leukemia	FALSE	1525	0.0420375400207714	FALSE		FALSE
ENSG00000095787	WAC	Pan-leukemia	FALSE	1526	0.0420237176577265	FALSE		FALSE
ENSG00000100503	NIN	Pan-leukemia	TRUE	1527	0.0420029792166379	TRUE	fusion	TRUE	LoF
ENSG00000006652	IFRD1	Pan-leukemia	FALSE	1528	0.042000487909829	FALSE		FALSE
ENSG00000185989	RASA3	Pan-leukemia	FALSE	1529	0.0419956704172805	FALSE		FALSE
ENSG00000145287	PLAC8	Pan-leukemia	FALSE	1530	0.0419727549784843	FALSE		FALSE
ENSG00000096384	HSP90AB1	Pan-leukemia	TRUE	1531	0.0419634804131487	TRUE	fusion	TRUE	Act
ENSG00000154473	BUB3	Pan-leukemia	FALSE	1532	0.0419570715064717	FALSE		FALSE
ENSG00000155926	SLA	Pan-leukemia	FALSE	1533	0.0418863132033972	FALSE		FALSE
ENSG00000099994	SUSD2	Pan-leukemia	FALSE	1534	0.0418852665816398	FALSE		TRUE	Act
ENSG00000163110	PDLIM5	Pan-leukemia	FALSE	1535	0.0418261421114522	FALSE		FALSE
ENSG00000004478	FKBP4	Pan-leukemia	FALSE	1536	0.0418240591081841	FALSE		FALSE
ENSG00000134996	OSTF1	Pan-leukemia	FALSE	1537	0.0418203094614596	FALSE		FALSE
ENSG00000139505	MTMR6	Pan-leukemia	FALSE	1538	0.0418004339475938	FALSE		FALSE
ENSG00000092439	TRPM7	Pan-leukemia	FALSE	1539	0.0417754846937471	FALSE		FALSE
ENSG00000122862	SRGN	Pan-leukemia	FALSE	1540	0.0417573208394291	FALSE		FALSE
ENSG00000127837	AAMP	Pan-leukemia	FALSE	1541	0.0417294261911993	FALSE		FALSE
ENSG00000114302	PRKAR2A	Pan-leukemia	FALSE	1542	0.0417100843972423	FALSE		FALSE
ENSG00000142002	DPP9	Pan-leukemia	FALSE	1543	0.041701173666402	FALSE		FALSE
ENSG00000137710	RDX	Pan-leukemia	FALSE	1544	0.0416956292418623	FALSE		FALSE
ENSG00000204482	LST1	Pan-leukemia	FALSE	1545	0.0416917345552484	FALSE		FALSE
ENSG00000238083	LRRC37A2	Pan-leukemia	FALSE	1546	0.0416874752796605	FALSE		FALSE
ENSG00000156256	USP16	Pan-leukemia	FALSE	1547	0.0416845073488102	FALSE		FALSE
ENSG00000099949	LZTR1	Pan-leukemia	FALSE	1548	0.041634895232269	TRUE	TSG	TRUE	LoF
ENSG00000130741	EIF2S3	Pan-leukemia	FALSE	1549	0.041623554255755	FALSE		FALSE
ENSG00000278311	GGNBP2	Pan-leukemia	FALSE	1550	0.0416199358817981	FALSE		FALSE
ENSG00000198467	TPM2	Pan-leukemia	FALSE	1551	0.0416038465273331	FALSE		FALSE
ENSG00000242802	AP5Z1	Pan-leukemia	FALSE	1552	0.0415882773768141	FALSE		FALSE
ENSG00000158485	CD1B	Pan-leukemia	FALSE	1553	0.0415795921714	FALSE		FALSE
ENSG00000060982	BCAT1	Pan-leukemia	FALSE	1554	0.0415538169188373	FALSE		FALSE
ENSG00000116701	NCF2	Pan-leukemia	FALSE	1555	0.0415017412513413	FALSE		FALSE
ENSG00000105671	DDX49	Pan-leukemia	FALSE	1556	0.0415010102265525	FALSE		FALSE
ENSG00000042493	CAPG	Pan-leukemia	FALSE	1557	0.0414883450423939	FALSE		FALSE
ENSG00000161405	IKZF3	Pan-leukemia	TRUE	1558	0.0414799017525229	TRUE	oncogene, TSG, fusion	TRUE	ambiguous
ENSG00000162129	CLPB	Pan-leukemia	FALSE	1559	0.0414514774806495	FALSE		FALSE
ENSG00000162437	RAVER2	Pan-leukemia	FALSE	1560	0.0414160711547014	FALSE		FALSE
ENSG00000134109	EDEM1	Pan-leukemia	FALSE	1561	0.0414076531841074	FALSE		FALSE
ENSG00000164885	CDK5	Pan-leukemia	FALSE	1562	0.0414014677791384	FALSE		FALSE
ENSG00000100297	MCM5	Pan-leukemia	FALSE	1563	0.0414006425481827	FALSE		FALSE
ENSG00000100749	VRK1	Pan-leukemia	FALSE	1564	0.0413834762965999	FALSE		FALSE
ENSG00000185156	MFSD6L	Pan-leukemia	FALSE	1565	0.0413625900661591	FALSE		FALSE
ENSG00000254245	PCDHGA3	Pan-leukemia	FALSE	1566	0.0413105967607236	FALSE		FALSE
ENSG00000105397	TYK2	Pan-leukemia	FALSE	1567	0.0412977050639231	FALSE		FALSE
ENSG00000064607	SUGP2	Pan-leukemia	FALSE	1568	0.0412951438587018	FALSE		FALSE
ENSG00000206172	HBA1	Pan-leukemia	FALSE	1569	0.041274949466713	FALSE		FALSE
ENSG00000136451	VEZF1	Pan-leukemia	FALSE	1570	0.0412720571980974	FALSE		FALSE
ENSG00000104419	NDRG1	Pan-leukemia	FALSE	1571	0.0412384166002495	TRUE	TSG, fusion	FALSE
ENSG00000156587	UBE2L6	Pan-leukemia	FALSE	1572	0.0412320275598944	FALSE		FALSE
ENSG00000229117	RPL41	Pan-leukemia	FALSE	1573	0.0412181543728613	FALSE		FALSE
ENSG00000063978	RNF4	Pan-leukemia	FALSE	1574	0.0412089766393129	FALSE		FALSE
ENSG00000020922	MRE11	Pan-leukemia	FALSE	1575	0.0411980145542573	FALSE		FALSE
ENSG00000124831	LRRFIP1	Pan-leukemia	FALSE	1576	0.0411558604588643	FALSE		FALSE
ENSG00000204351	SKIV2L	Pan-leukemia	FALSE	1577	0.041101018119143	FALSE		FALSE
ENSG00000165458	INPPL1	Pan-leukemia	FALSE	1578	0.0410821261684677	FALSE		FALSE
ENSG00000119522	DENND1A	Pan-leukemia	FALSE	1579	0.0410780433633559	FALSE		FALSE
ENSG00000181722	ZBTB20	Pan-leukemia	FALSE	1580	0.0410602051562506	FALSE		TRUE	Act
ENSG00000160948	VPS28	Pan-leukemia	FALSE	1581	0.0410590267059134	FALSE		FALSE
ENSG00000168653	NDUFS5	Pan-leukemia	FALSE	1582	0.0410383250992289	FALSE		FALSE
ENSG00000183688	RFLNB	Pan-leukemia	FALSE	1583	0.0410249696576205	FALSE		FALSE
ENSG00000109270	LAMTOR3	Pan-leukemia	FALSE	1584	0.0410130467104643	FALSE		FALSE
ENSG00000106066	CPVL	Pan-leukemia	FALSE	1585	0.0410126433938628	FALSE		FALSE
ENSG00000145348	TBCK	Pan-leukemia	FALSE	1586	0.0410054726489599	FALSE		FALSE
ENSG00000100353	EIF3D	Pan-leukemia	FALSE	1587	0.0410046742635176	FALSE		FALSE
ENSG00000130827	PLXNA3	Pan-leukemia	FALSE	1588	0.0409920308477618	FALSE		FALSE
ENSG00000163349	HIPK1	Pan-leukemia	FALSE	1589	0.0409691214088338	FALSE		FALSE
ENSG00000171824	EXOSC10	Pan-leukemia	FALSE	1590	0.0409609776688946	FALSE		FALSE
ENSG00000138759	FRAS1	Pan-leukemia	FALSE	1591	0.0409607062576958	FALSE		FALSE
ENSG00000164054	SHISA5	Pan-leukemia	FALSE	1592	0.0409558731340609	FALSE		FALSE
ENSG00000119922	IFIT2	Pan-leukemia	FALSE	1593	0.0409529255254264	FALSE		FALSE
ENSG00000131153	GINS2	Pan-leukemia	FALSE	1594	0.0409348036992949	FALSE		FALSE
ENSG00000064419	TNPO3	Pan-leukemia	FALSE	1595	0.0409345404285435	FALSE		FALSE
ENSG00000079616	KIF22	Pan-leukemia	FALSE	1596	0.0409147886791421	FALSE		FALSE
ENSG00000142798	HSPG2	Pan-leukemia	FALSE	1597	0.0408919781870767	FALSE		TRUE	ambiguous
ENSG00000144674	GOLGA4	Pan-leukemia	FALSE	1598	0.040816058773863	FALSE		FALSE
ENSG00000135317	SNX14	Pan-leukemia	FALSE	1599	0.0408111787610054	FALSE		FALSE
ENSG00000175029	CTBP2	Pan-leukemia	FALSE	1600	0.0408054173260209	FALSE		FALSE
ENSG00000118515	SGK1	Pan-leukemia	TRUE	1601	0.0407995301447393	TRUE	oncogene	TRUE	ambiguous
ENSG00000149806	FAU	Pan-leukemia	FALSE	1602	0.0407745109779401	FALSE		FALSE
ENSG00000131149	GSE1	Pan-leukemia	FALSE	1603	0.0407594795193271	FALSE		FALSE
ENSG00000100154	TTC28	Pan-leukemia	FALSE	1604	0.0407483308367844	FALSE		FALSE
ENSG00000010292	NCAPD2	Pan-leukemia	FALSE	1605	0.0407457639193624	FALSE		FALSE
ENSG00000114904	NEK4	Pan-leukemia	FALSE	1606	0.0407046353981942	FALSE		FALSE
ENSG00000182149	IST1	Pan-leukemia	FALSE	1607	0.0407021132216287	FALSE		FALSE
ENSG00000166226	CCT2	Pan-leukemia	FALSE	1608	0.0406936995598361	FALSE		FALSE
ENSG00000035681	NSMAF	Pan-leukemia	FALSE	1609	0.0406812173985577	FALSE		FALSE
ENSG00000166734	CASC4	Pan-leukemia	FALSE	1610	0.0406525141292152	FALSE		FALSE
ENSG00000163513	TGFBR2	Pan-leukemia	FALSE	1611	0.0406447452539232	TRUE	TSG	TRUE	LoF
ENSG00000123338	NCKAP1L	Pan-leukemia	FALSE	1612	0.0406366916763692	FALSE		FALSE
ENSG00000141564	RPTOR	Pan-leukemia	FALSE	1613	0.0406350834228441	FALSE		FALSE
ENSG00000140396	NCOA2	Pan-leukemia	TRUE	1614	0.0406276101605505	TRUE	oncogene, fusion	TRUE	Act
ENSG00000168066	SF1	Pan-leukemia	TRUE	1615	0.0406184930603348	FALSE		FALSE
ENSG00000136531	SCN2A	Pan-leukemia	FALSE	1616	0.0406057605163842	FALSE		FALSE
ENSG00000114423	CBLB	Pan-leukemia	TRUE	1617	0.0406024294947907	TRUE	TSG	FALSE
ENSG00000188559	RALGAPA2	Pan-leukemia	FALSE	1618	0.0405998847863587	FALSE		FALSE
ENSG00000144228	SPOPL	Pan-leukemia	FALSE	1619	0.0405950350730323	FALSE		FALSE
ENSG00000170322	NFRKB	Pan-leukemia	FALSE	1620	0.040572091414719	FALSE		FALSE
ENSG00000196914	ARHGEF12	Pan-leukemia	TRUE	1621	0.0405547599395912	TRUE	TSG, fusion	TRUE	Act
ENSG00000111321	LTBR	Pan-leukemia	FALSE	1622	0.0405527256334211	FALSE		FALSE
ENSG00000180596	H2BC4	Pan-leukemia	FALSE	1623	0.0405143184987953	FALSE		FALSE
ENSG00000280969	RPS4Y2	Pan-leukemia	FALSE	1624	0.0405073952404766	FALSE		FALSE
ENSG00000244731	C4A	Pan-leukemia	FALSE	1625	0.0404884323741633	FALSE		FALSE
ENSG00000167460	TPM4	Pan-leukemia	TRUE	1626	0.0404808020606184	TRUE	fusion	FALSE
ENSG00000121892	PDS5A	Pan-leukemia	FALSE	1627	0.040466361636148	FALSE		FALSE
ENSG00000139641	ESYT1	Pan-leukemia	FALSE	1628	0.0404562890972754	FALSE		FALSE
ENSG00000164111	ANXA5	Pan-leukemia	FALSE	1629	0.040450795561539	FALSE		FALSE
ENSG00000168806	LCMT2	Pan-leukemia	FALSE	1630	0.0404381489126803	FALSE		FALSE
ENSG00000160194	NDUFV3	Pan-leukemia	FALSE	1631	0.0404144231902739	FALSE		FALSE
ENSG00000170037	CNTROB	Pan-leukemia	FALSE	1632	0.0404098637266615	FALSE		FALSE
ENSG00000137801	THBS1	Pan-leukemia	FALSE	1633	0.0404000967894323	FALSE		FALSE
ENSG00000173262	SLC2A14	Pan-leukemia	FALSE	1634	0.0403970731719638	FALSE		FALSE
ENSG00000101265	RASSF2	Pan-leukemia	FALSE	1635	0.0403630306857479	FALSE		FALSE
ENSG00000099797	TECR	Pan-leukemia	FALSE	1636	0.0403624523840148	FALSE		FALSE
ENSG00000078399	HOXA9	Pan-leukemia	TRUE	1637	0.0403438723565433	TRUE	oncogene, TSG, fusion	FALSE
ENSG00000099290	WASHC2A	Pan-leukemia	FALSE	1638	0.0403084703499983	FALSE		FALSE
ENSG00000077097	TOP2B	Pan-leukemia	FALSE	1639	0.0402927773357801	FALSE		FALSE
ENSG00000082146	STRADB	Pan-leukemia	FALSE	1640	0.0402459091641677	FALSE		FALSE
ENSG00000069849	ATP1B3	Pan-leukemia	FALSE	1641	0.0402091291285832	FALSE		FALSE
ENSG00000180773	SLC36A4	Pan-leukemia	FALSE	1642	0.0401672571401116	FALSE		FALSE
ENSG00000183354	KIAA2026	Pan-leukemia	FALSE	1643	0.0401536120580951	FALSE		FALSE
ENSG00000137055	PLAA	Pan-leukemia	FALSE	1644	0.0401093783547305	FALSE		FALSE
ENSG00000075420	FNDC3B	Pan-leukemia	FALSE	1645	0.0400747755343999	FALSE		FALSE
ENSG00000141503	MINK1	Pan-leukemia	FALSE	1646	0.0400725134019898	FALSE		FALSE
ENSG00000105875	WDR91	Pan-leukemia	FALSE	1647	0.0400709620630628	FALSE		FALSE
ENSG00000132694	ARHGEF11	Pan-leukemia	FALSE	1648	0.0400580158986341	FALSE		FALSE
ENSG00000080345	RIF1	Pan-leukemia	FALSE	1649	0.0400313351305957	FALSE		FALSE
ENSG00000067704	IARS2	Pan-leukemia	FALSE	1650	0.0400205299365162	FALSE		FALSE
ENSG00000113441	LNPEP	Pan-leukemia	FALSE	1651	0.0400198696006614	FALSE		FALSE
ENSG00000142188	TMEM50B	Pan-leukemia	FALSE	1652	0.0400177073762078	FALSE		FALSE
ENSG00000141556	TBCD	Pan-leukemia	FALSE	1653	0.0400176266611853	FALSE		FALSE
ENSG00000072786	STK10	Pan-leukemia	FALSE	1654	0.0399967819560275	FALSE		FALSE
ENSG00000018510	AGPS	Pan-leukemia	FALSE	1655	0.0399911886182119	FALSE		FALSE
ENSG00000121101	TEX14	Pan-leukemia	FALSE	1656	0.0399814237232902	FALSE		FALSE
ENSG00000126773	PCNX4	Pan-leukemia	FALSE	1657	0.0399640411557285	FALSE		FALSE
ENSG00000130856	ZNF236	Pan-leukemia	FALSE	1658	0.0399487102674277	FALSE		FALSE
ENSG00000129810	SGO1	Pan-leukemia	FALSE	1659	0.0399448017145447	FALSE		FALSE
ENSG00000082074	FYB1	Pan-leukemia	FALSE	1660	0.0399368430017646	FALSE		FALSE
ENSG00000178921	PFAS	Pan-leukemia	FALSE	1661	0.0399228105181188	FALSE		FALSE
ENSG00000116584	ARHGEF2	Pan-leukemia	FALSE	1662	0.0399187962660929	FALSE		FALSE
ENSG00000177106	EPS8L2	Pan-leukemia	FALSE	1663	0.03991747034147	FALSE		FALSE
ENSG00000157500	APPL1	Pan-leukemia	FALSE	1664	0.039905083053627	FALSE		FALSE
ENSG00000113360	DROSHA	Pan-leukemia	FALSE	1665	0.0398784217346259	TRUE	TSG	TRUE	LoF
ENSG00000070047	PHRF1	Pan-leukemia	FALSE	1666	0.0398465463166631	FALSE		FALSE
ENSG00000137628	DDX60	Pan-leukemia	FALSE	1667	0.0398162214497582	FALSE		FALSE
ENSG00000175309	PHYKPL	Pan-leukemia	FALSE	1668	0.0398132282738266	FALSE		FALSE
ENSG00000162601	MYSM1	Pan-leukemia	FALSE	1669	0.0398020219948217	FALSE		FALSE
ENSG00000120690	ELF1	Pan-leukemia	FALSE	1670	0.0397727724701657	FALSE		FALSE
ENSG00000164307	ERAP1	Pan-leukemia	FALSE	1671	0.0397611027748236	FALSE		FALSE
ENSG00000099810	MTAP	Pan-leukemia	FALSE	1672	0.0397381558300441	FALSE		FALSE
ENSG00000028203	VEZT	Pan-leukemia	FALSE	1673	0.0397150494002485	FALSE		FALSE
ENSG00000117676	RPS6KA1	Pan-leukemia	FALSE	1674	0.0397090406049519	FALSE		FALSE
ENSG00000149177	PTPRJ	Pan-leukemia	FALSE	1675	0.0396712653958497	FALSE		FALSE
ENSG00000136811	ODF2	Pan-leukemia	FALSE	1676	0.039669192093261	FALSE		FALSE
ENSG00000105063	PPP6R1	Pan-leukemia	FALSE	1677	0.0396691335942774	FALSE		FALSE
ENSG00000258890	CEP95	Pan-leukemia	FALSE	1678	0.0396675190968498	FALSE		FALSE
ENSG00000182158	CREB3L2	Pan-leukemia	FALSE	1679	0.0396631294102935	TRUE	oncogene, fusion	FALSE
ENSG00000151726	ACSL1	Pan-leukemia	FALSE	1680	0.039649204195305	FALSE		FALSE
ENSG00000089597	GANAB	Pan-leukemia	FALSE	1681	0.039619472284569	FALSE		FALSE
ENSG00000122406	RPL5	Pan-leukemia	TRUE	1682	0.039614887648187	TRUE	TSG	FALSE
ENSG00000173905	GOLIM4	Pan-leukemia	FALSE	1683	0.0396131067994434	FALSE		FALSE
ENSG00000102265	TIMP1	Pan-leukemia	FALSE	1684	0.039602750016293	FALSE		FALSE
ENSG00000189306	RRP7A	Pan-leukemia	FALSE	1685	0.0395904183302841	FALSE		FALSE
ENSG00000070371	CLTCL1	Pan-leukemia	TRUE	1686	0.0395642531592563	TRUE	TSG, fusion	TRUE	Act
ENSG00000198001	AC093012.1	Pan-leukemia	FALSE	1687	0.0395570147206464	FALSE		FALSE
ENSG00000090863	GLG1	Pan-leukemia	FALSE	1688	0.0395519051466556	FALSE		FALSE
ENSG00000167613	LAIR1	Pan-leukemia	FALSE	1689	0.0395473325074881	FALSE		FALSE
ENSG00000196437	ZNF569	Pan-leukemia	FALSE	1690	0.0395428819821124	FALSE		FALSE
ENSG00000085274	MYNN	Pan-leukemia	FALSE	1691	0.0395425579886997	FALSE		FALSE
ENSG00000162461	SLC25A34	Pan-leukemia	FALSE	1692	0.0395310371757015	FALSE		FALSE
ENSG00000143549	TPM3	Pan-leukemia	TRUE	1693	0.039509117635186	TRUE	TSG, fusion	FALSE
ENSG00000116815	CD58	Pan-leukemia	FALSE	1694	0.0394874863440526	FALSE		TRUE	LoF
ENSG00000143643	TTC13	Pan-leukemia	FALSE	1695	0.0394681415136909	FALSE		FALSE
ENSG00000172175	MALT1	Pan-leukemia	TRUE	1696	0.0394556536903403	TRUE	oncogene, fusion	TRUE	LoF
ENSG00000244754	N4BP2L2	Pan-leukemia	FALSE	1697	0.0394434713144003	FALSE		FALSE
ENSG00000115970	THADA	Pan-leukemia	FALSE	1698	0.0394382748185694	FALSE		FALSE
ENSG00000088986	DYNLL1	Pan-leukemia	FALSE	1699	0.0394100095306917	FALSE		FALSE
ENSG00000175315	CST6	Pan-leukemia	FALSE	1700	0.0394062254165508	FALSE		FALSE
ENSG00000142875	PRKACB	Pan-leukemia	FALSE	1701	0.0393984006696303	FALSE		FALSE
ENSG00000134900	TPP2	Pan-leukemia	FALSE	1702	0.0393623656737125	FALSE		FALSE
ENSG00000204116	CHIC1	Pan-leukemia	FALSE	1703	0.0393343104327955	FALSE		FALSE
ENSG00000165115	KIF27	Pan-leukemia	FALSE	1704	0.0392990633552932	FALSE		FALSE
ENSG00000204178	MACO1	Pan-leukemia	FALSE	1705	0.0392967985965918	FALSE		FALSE
ENSG00000196549	MME	Pan-leukemia	FALSE	1706	0.03927802227294	FALSE		FALSE
ENSG00000132646	PCNA	Pan-leukemia	FALSE	1707	0.0392369631914064	FALSE		FALSE
ENSG00000136250	AOAH	Pan-leukemia	FALSE	1708	0.0392322829691629	FALSE		FALSE
ENSG00000067369	TP53BP1	Pan-leukemia	FALSE	1709	0.0392308129878413	FALSE		FALSE
ENSG00000112249	ASCC3	Pan-leukemia	FALSE	1710	0.0392214756617745	FALSE		FALSE
ENSG00000177200	CHD9	Pan-leukemia	FALSE	1711	0.0392176646946162	FALSE		FALSE
ENSG00000136003	ISCU	Pan-leukemia	FALSE	1712	0.0391819310991787	FALSE		FALSE
ENSG00000172009	THOP1	Pan-leukemia	FALSE	1713	0.0391715382432521	FALSE		FALSE
ENSG00000163704	PRRT3	Pan-leukemia	FALSE	1714	0.0391703526877883	FALSE		FALSE
ENSG00000185404	SP140L	Pan-leukemia	FALSE	1715	0.0391659428187469	FALSE		FALSE
ENSG00000002586	CD99	Pan-leukemia	FALSE	1716	0.0391608977100032	FALSE		FALSE
ENSG00000165672	PRDX3	Pan-leukemia	FALSE	1717	0.0391592184876131	FALSE		FALSE
ENSG00000159348	CYB5R1	Pan-leukemia	FALSE	1718	0.0391493512228777	FALSE		FALSE
ENSG00000147065	MSN	Pan-leukemia	TRUE	1719	0.0391444192542419	TRUE	fusion	TRUE	ambiguous
ENSG00000126561	STAT5A	Pan-leukemia	FALSE	1720	0.0391406336357421	FALSE		FALSE
ENSG00000066084	DIP2B	Pan-leukemia	FALSE	1721	0.0391319583637672	FALSE		FALSE
ENSG00000133275	CSNK1G2	Pan-leukemia	FALSE	1722	0.0391124544892733	FALSE		FALSE
ENSG00000140740	UQCRC2	Pan-leukemia	FALSE	1723	0.0391082650288232	FALSE		FALSE
ENSG00000059588	TARBP1	Pan-leukemia	FALSE	1724	0.0390954381339574	FALSE		FALSE
ENSG00000188269	OR7A5	Pan-leukemia	FALSE	1725	0.0390596248793027	FALSE		FALSE
ENSG00000177084	POLE	Pan-leukemia	FALSE	1726	0.0390433947334596	TRUE	TSG	TRUE	ambiguous
ENSG00000114331	ACAP2	Pan-leukemia	FALSE	1727	0.0390134710189205	FALSE		FALSE
ENSG00000112679	DUSP22	Pan-leukemia	FALSE	1728	0.0389685152957231	FALSE		FALSE
ENSG00000087274	ADD1	Pan-leukemia	FALSE	1729	0.0389635768862298	FALSE		FALSE
ENSG00000165671	NSD1	Pan-leukemia	TRUE	1730	0.0389580403505987	TRUE	fusion	TRUE	Act
ENSG00000106571	GLI3	Pan-leukemia	FALSE	1731	0.038954019893284	FALSE		FALSE
ENSG00000163466	ARPC2	Pan-leukemia	FALSE	1732	0.038951562496695	FALSE		FALSE
ENSG00000074410	CA12	Pan-leukemia	FALSE	1733	0.0389230332103486	FALSE		FALSE
ENSG00000174227	PIGG	Pan-leukemia	FALSE	1734	0.0389142814829983	FALSE		FALSE
ENSG00000166452	AKIP1	Pan-leukemia	FALSE	1735	0.0389135142116023	FALSE		FALSE
ENSG00000101336	HCK	Pan-leukemia	FALSE	1736	0.0389018705041311	FALSE		FALSE
ENSG00000095564	BTAF1	Pan-leukemia	FALSE	1737	0.0388743242921604	FALSE		FALSE
ENSG00000152223	EPG5	Pan-leukemia	FALSE	1738	0.0387912493957698	FALSE		FALSE
ENSG00000103148	NPRL3	Pan-leukemia	FALSE	1739	0.0387706056439791	FALSE		FALSE
ENSG00000144395	CCDC150	Pan-leukemia	FALSE	1740	0.03873295114595	FALSE		FALSE
ENSG00000132274	TRIM22	Pan-leukemia	FALSE	1741	0.0387157430612008	FALSE		FALSE
ENSG00000114391	RPL24	Pan-leukemia	FALSE	1742	0.0387090936951477	FALSE		FALSE
ENSG00000127948	POR	Pan-leukemia	FALSE	1743	0.0386764154580008	FALSE		FALSE
ENSG00000174837	ADGRE1	Pan-leukemia	FALSE	1744	0.0386721392659919	FALSE		FALSE
ENSG00000118007	STAG1	Pan-leukemia	TRUE	1745	0.0386587102004781	TRUE	TSG	FALSE
ENSG00000089057	SLC23A2	Pan-leukemia	FALSE	1746	0.038648873621698	FALSE		FALSE
ENSG00000163785	RYK	Pan-leukemia	FALSE	1747	0.0386456360503418	FALSE		FALSE
ENSG00000130413	STK33	Pan-leukemia	FALSE	1748	0.0386446991705744	FALSE		FALSE
ENSG00000168702	LRP1B	Pan-leukemia	TRUE	1749	0.0386348814279001	TRUE	TSG	TRUE	LoF
ENSG00000008294	SPAG9	Pan-leukemia	FALSE	1750	0.0386329713157539	FALSE		FALSE
ENSG00000068366	ACSL4	Pan-leukemia	FALSE	1751	0.0386243835462791	FALSE		FALSE
ENSG00000197238	H4C11	Pan-leukemia	FALSE	1752	0.0386233098110262	FALSE		FALSE
ENSG00000086232	EIF2AK1	Pan-leukemia	FALSE	1753	0.0386222502658407	FALSE		FALSE
ENSG00000221970	OR2A1	Pan-leukemia	FALSE	1754	0.0386099579949529	FALSE		FALSE
ENSG00000131653	TRAF7	Pan-leukemia	FALSE	1755	0.0385977654312423	TRUE	TSG	FALSE
ENSG00000154640	BTG3	Pan-leukemia	FALSE	1756	0.0385912338570757	FALSE		FALSE
ENSG00000028310	BRD9	Pan-leukemia	FALSE	1757	0.0385859054311059	FALSE		FALSE
ENSG00000115232	ITGA4	Pan-leukemia	FALSE	1758	0.0385672366083073	FALSE		FALSE
ENSG00000104852	SNRNP70	Pan-leukemia	FALSE	1759	0.0385632323282086	FALSE		FALSE
ENSG00000008988	RPS20	Pan-leukemia	FALSE	1760	0.0385605481029873	FALSE		FALSE
ENSG00000275163	AC117457.1	Pan-leukemia	FALSE	1761	0.0385515589176375	FALSE		FALSE
ENSG00000003147	ICA1	Pan-leukemia	FALSE	1762	0.0385452385585233	FALSE		FALSE
ENSG00000145012	LPP	Pan-leukemia	TRUE	1763	0.0385360360051176	TRUE	oncogene, fusion	TRUE	Act
ENSG00000065882	TBC1D1	Pan-leukemia	FALSE	1764	0.0385331507427826	FALSE		FALSE
ENSG00000104765	BNIP3L	Pan-leukemia	FALSE	1765	0.038529915835791	FALSE		FALSE
ENSG00000168421	RHOH	Pan-leukemia	TRUE	1766	0.0384969288529951	TRUE	TSG, fusion	FALSE
ENSG00000064270	ATP2C2	Pan-leukemia	FALSE	1767	0.0384899914271205	FALSE		FALSE
ENSG00000166801	FAM111A	Pan-leukemia	FALSE	1768	0.0384610912874799	FALSE		FALSE
ENSG00000090905	TNRC6A	Pan-leukemia	FALSE	1769	0.0384508902864835	FALSE		FALSE
ENSG00000126934	MAP2K2	Pan-leukemia	FALSE	1770	0.0384326413721696	TRUE	oncogene	FALSE
ENSG00000108848	LUC7L3	Pan-leukemia	FALSE	1771	0.03842784176973	FALSE		FALSE
ENSG00000084676	NCOA1	Pan-leukemia	FALSE	1772	0.0384231825470451	TRUE	fusion	TRUE	ambiguous
ENSG00000080839	RBL1	Pan-leukemia	FALSE	1773	0.0383750405984501	FALSE		FALSE
ENSG00000187627	RGPD1	Pan-leukemia	FALSE	1774	0.0383622191596422	FALSE		FALSE
ENSG00000131069	ACSS2	Pan-leukemia	FALSE	1775	0.0383579593495538	FALSE		FALSE
ENSG00000166128	RAB8B	Pan-leukemia	FALSE	1776	0.0383425438300627	FALSE		FALSE
ENSG00000114742	WDR48	Pan-leukemia	FALSE	1777	0.0383343196233784	FALSE		FALSE
ENSG00000178950	GAK	Pan-leukemia	FALSE	1778	0.0383334726094747	FALSE		FALSE
ENSG00000115159	GPD2	Pan-leukemia	FALSE	1779	0.0383168635388136	FALSE		FALSE
ENSG00000140943	MBTPS1	Pan-leukemia	FALSE	1780	0.0383078867958822	FALSE		FALSE
ENSG00000108582	CPD	Pan-leukemia	FALSE	1781	0.0382994889211509	FALSE		FALSE
ENSG00000137802	MAPKBP1	Pan-leukemia	FALSE	1782	0.0382797688830982	FALSE		FALSE
ENSG00000168297	PXK	Pan-leukemia	FALSE	1783	0.0382788284186171	FALSE		FALSE
ENSG00000197859	ADAMTSL2	Pan-leukemia	FALSE	1784	0.0382738378108331	FALSE		FALSE
ENSG00000198911	SREBF2	Pan-leukemia	FALSE	1785	0.0382624382551469	FALSE		FALSE
ENSG00000113649	TCERG1	Pan-leukemia	FALSE	1786	0.0382578109463547	FALSE		FALSE
ENSG00000138670	RASGEF1B	Pan-leukemia	FALSE	1787	0.0382545389692714	FALSE		FALSE
ENSG00000197724	PHF2	Pan-leukemia	FALSE	1788	0.0382296140349034	FALSE		FALSE
ENSG00000138834	MAPK8IP3	Pan-leukemia	FALSE	1789	0.0382011146056561	FALSE		FALSE
ENSG00000112081	SRSF3	Pan-leukemia	TRUE	1790	0.0381751364366005	TRUE	oncogene, fusion	FALSE
ENSG00000141551	CSNK1D	Pan-leukemia	FALSE	1791	0.0381614280697631	FALSE		FALSE
ENSG00000145687	SSBP2	Pan-leukemia	FALSE	1792	0.0381436815733384	FALSE		FALSE
ENSG00000013306	SLC25A39	Pan-leukemia	FALSE	1793	0.0381349189471972	FALSE		FALSE
ENSG00000135473	PAN2	Pan-leukemia	FALSE	1794	0.0381196089594558	FALSE		FALSE
ENSG00000047230	CTPS2	Pan-leukemia	FALSE	1795	0.0380942593772001	FALSE		FALSE
ENSG00000159256	MORC3	Pan-leukemia	FALSE	1796	0.0380752439726908	FALSE		FALSE
ENSG00000123146	ADGRE5	Pan-leukemia	FALSE	1797	0.0380739135488115	FALSE		FALSE
ENSG00000094975	SUCO	Pan-leukemia	FALSE	1798	0.0380675336098129	FALSE		FALSE
ENSG00000084234	APLP2	Pan-leukemia	FALSE	1799	0.0380563213758395	FALSE		FALSE
ENSG00000174744	BRMS1	Pan-leukemia	FALSE	1800	0.0380530312177245	FALSE		FALSE
ENSG00000110075	PPP6R3	Pan-leukemia	FALSE	1801	0.0380466701603399	FALSE		FALSE
ENSG00000175467	SART1	Pan-leukemia	FALSE	1802	0.0380271639283839	FALSE		FALSE
ENSG00000147044	CASK	Pan-leukemia	FALSE	1803	0.0379996467094084	FALSE		FALSE
ENSG00000169762	TAPT1	Pan-leukemia	FALSE	1804	0.0379803518863112	FALSE		FALSE
ENSG00000102760	RGCC	Pan-leukemia	FALSE	1805	0.0379781441070575	FALSE		FALSE
ENSG00000136205	TNS3	Pan-leukemia	FALSE	1806	0.0379642247484906	FALSE		FALSE
ENSG00000101247	NDUFAF5	Pan-leukemia	FALSE	1807	0.0379616969579508	FALSE		FALSE
ENSG00000110651	CD81	Pan-leukemia	FALSE	1808	0.0379595923522765	FALSE		FALSE
ENSG00000082212	ME2	Pan-leukemia	FALSE	1809	0.0379527558033504	FALSE		FALSE
ENSG00000125740	FOSB	Pan-leukemia	FALSE	1810	0.0379405166910035	FALSE		FALSE
ENSG00000100242	SUN2	Pan-leukemia	FALSE	1811	0.0379326609877018	FALSE		FALSE
ENSG00000179889	PDXDC1	Pan-leukemia	FALSE	1812	0.0379226440354909	FALSE		FALSE
ENSG00000163681	SLMAP	Pan-leukemia	FALSE	1813	0.0378766797937341	FALSE		FALSE
ENSG00000120254	MTHFD1L	Pan-leukemia	FALSE	1814	0.0378659400753697	FALSE		FALSE
ENSG00000152726	FAM21B	Pan-leukemia	FALSE	1815	0.0378505031786986	FALSE		FALSE
ENSG00000172943	PHF8	Pan-leukemia	FALSE	1816	0.0378407040869728	FALSE		FALSE
ENSG00000092330	TINF2	Pan-leukemia	FALSE	1817	0.0378225948127336	FALSE		FALSE
ENSG00000023191	RNH1	Pan-leukemia	FALSE	1818	0.0378118405595686	FALSE		FALSE
ENSG00000130940	CASZ1	Pan-leukemia	FALSE	1819	0.0377905544737005	FALSE		TRUE	LoF
ENSG00000104805	NUCB1	Pan-leukemia	FALSE	1820	0.0377563409903343	FALSE		FALSE
ENSG00000067248	DHX29	Pan-leukemia	TRUE	1821	0.0377492732745005	FALSE		FALSE
ENSG00000111843	TMEM14C	Pan-leukemia	FALSE	1822	0.0377470773129775	FALSE		FALSE
ENSG00000104921	FCER2	Pan-leukemia	FALSE	1823	0.0377441245952425	FALSE		FALSE
ENSG00000213079	SCAF8	Pan-leukemia	FALSE	1824	0.0377437527104275	FALSE		FALSE
ENSG00000141258	SGSM2	Pan-leukemia	FALSE	1825	0.0377309065787487	FALSE		FALSE
ENSG00000168781	PPIP5K1	Pan-leukemia	FALSE	1826	0.0377308419667433	FALSE		FALSE
ENSG00000188130	MAPK12	Pan-leukemia	FALSE	1827	0.0377299108011068	FALSE		FALSE
ENSG00000069424	KCNAB2	Pan-leukemia	FALSE	1828	0.0377254380343224	FALSE		FALSE
ENSG00000134333	LDHA	Pan-leukemia	FALSE	1829	0.0377242354922137	FALSE		FALSE
ENSG00000150782	IL18	Pan-leukemia	FALSE	1830	0.0377091579895265	FALSE		FALSE
ENSG00000049656	CLPTM1L	Pan-leukemia	FALSE	1831	0.0376954754232135	FALSE		FALSE
ENSG00000119866	BCL11A	Pan-leukemia	TRUE	1832	0.0376918627413375	TRUE	oncogene, fusion	TRUE	Act
ENSG00000092820	EZR	Pan-leukemia	FALSE	1833	0.0376745816159448	TRUE	fusion	FALSE
ENSG00000091409	ITGA6	Pan-leukemia	FALSE	1834	0.0376688294403333	FALSE		FALSE
ENSG00000003756	RBM5	Pan-leukemia	FALSE	1835	0.0376548388170933	FALSE		FALSE
ENSG00000105486	LIG1	Pan-leukemia	FALSE	1836	0.0376451215050575	FALSE		FALSE
ENSG00000245680	ZNF585B	Pan-leukemia	FALSE	1837	0.037639366087405	FALSE		FALSE
ENSG00000127483	HP1BP3	Pan-leukemia	FALSE	1838	0.0376334055724057	FALSE		FALSE
ENSG00000111834	RSPH4A	Pan-leukemia	FALSE	1839	0.0376263848832124	FALSE		FALSE
ENSG00000148343	MIGA2	Pan-leukemia	FALSE	1840	0.0376108954919075	FALSE		FALSE
ENSG00000113269	RNF130	Pan-leukemia	FALSE	1841	0.0375933344277378	FALSE		FALSE
ENSG00000152520	PAN3	Pan-leukemia	FALSE	1842	0.0375921771504444	FALSE		FALSE
ENSG00000170266	GLB1	Pan-leukemia	FALSE	1843	0.0375103860462182	FALSE		FALSE
ENSG00000181036	FCRL6	Pan-leukemia	FALSE	1844	0.03750646973584	FALSE		FALSE
ENSG00000040341	STAU2	Pan-leukemia	FALSE	1845	0.037503457663593	FALSE		FALSE
ENSG00000087253	LPCAT2	Pan-leukemia	FALSE	1846	0.03749609802094	FALSE		FALSE
ENSG00000158985	CDC42SE2	Pan-leukemia	FALSE	1847	0.0374944058332273	FALSE		FALSE
ENSG00000068878	PSME4	Pan-leukemia	FALSE	1848	0.0374858630004021	FALSE		FALSE
ENSG00000133835	HSD17B4	Pan-leukemia	FALSE	1849	0.037485464114766	FALSE		FALSE
ENSG00000140848	CPNE2	Pan-leukemia	FALSE	1850	0.0374697030765829	FALSE		FALSE
ENSG00000101452	DHX35	Pan-leukemia	FALSE	1851	0.0374616808970805	FALSE		FALSE
ENSG00000062194	GPBP1	Pan-leukemia	FALSE	1852	0.0374315142965218	FALSE		FALSE
ENSG00000185215	TNFAIP2	Pan-leukemia	FALSE	1853	0.0374017971076842	FALSE		FALSE
ENSG00000076944	STXBP2	Pan-leukemia	FALSE	1854	0.0373910204982245	FALSE		FALSE
ENSG00000197653	DNAH10	Pan-leukemia	FALSE	1855	0.0373804920259196	FALSE		FALSE
ENSG00000134910	STT3A	Pan-leukemia	FALSE	1856	0.0373687573185311	FALSE		FALSE
ENSG00000196547	MAN2A2	Pan-leukemia	FALSE	1857	0.0373619702862258	FALSE		FALSE
ENSG00000065150	IPO5	Pan-leukemia	FALSE	1858	0.0373536379111172	FALSE		FALSE
ENSG00000076685	NT5C2	Pan-leukemia	TRUE	1859	0.0373464543099469	TRUE	oncogene	FALSE
ENSG00000133816	MICAL2	Pan-leukemia	FALSE	1860	0.0373462370493484	FALSE		FALSE
ENSG00000186431	FCAR	Pan-leukemia	FALSE	1861	0.0373248512610836	FALSE		FALSE
ENSG00000100629	CEP128	Pan-leukemia	FALSE	1862	0.0372940977300811	FALSE		FALSE
ENSG00000133056	PIK3C2B	Pan-leukemia	FALSE	1863	0.037287075224024	FALSE		FALSE
ENSG00000169327	OR5AU1	Pan-leukemia	FALSE	1864	0.0372571665292974	FALSE		FALSE
ENSG00000112137	PHACTR1	Pan-leukemia	FALSE	1865	0.0372525492089017	FALSE		FALSE
ENSG00000173546	CSPG4	Pan-leukemia	FALSE	1866	0.0372507210320848	FALSE		FALSE
ENSG00000100354	TNRC6B	Pan-leukemia	FALSE	1867	0.0372323276372838	FALSE		FALSE
ENSG00000012124	CD22	Pan-leukemia	FALSE	1868	0.0372308930923004	FALSE		FALSE
ENSG00000182853	VMO1	Pan-leukemia	FALSE	1869	0.0372265858342622	FALSE		FALSE
ENSG00000170275	CRTAP	Pan-leukemia	FALSE	1870	0.0372263933797824	FALSE		FALSE
ENSG00000022840	RNF10	Pan-leukemia	FALSE	1871	0.0372239765580974	FALSE		FALSE
ENSG00000047346	FAM214A	Pan-leukemia	FALSE	1872	0.0372198063591557	FALSE		FALSE
ENSG00000177666	PNPLA2	Pan-leukemia	FALSE	1873	0.0371924996813525	FALSE		FALSE
ENSG00000077150	NFKB2	Pan-leukemia	TRUE	1874	0.0371881786962648	TRUE	oncogene, TSG, fusion	TRUE	ambiguous
ENSG00000165501	LRR1	Pan-leukemia	FALSE	1875	0.0371858917971413	FALSE		FALSE
ENSG00000055130	CUL1	Pan-leukemia	FALSE	1876	0.0371620176399405	FALSE		FALSE
ENSG00000132361	CLUH	Pan-leukemia	FALSE	1877	0.0371593414023416	FALSE		FALSE
ENSG00000204866	IGFL2	Pan-leukemia	FALSE	1878	0.0371475300356469	FALSE		FALSE
ENSG00000119321	FKBP15	Pan-leukemia	FALSE	1879	0.0371443657870236	FALSE		FALSE
ENSG00000132589	FLOT2	Pan-leukemia	FALSE	1880	0.0371355131947978	FALSE		FALSE
ENSG00000204371	EHMT2	Pan-leukemia	FALSE	1881	0.0371188565611511	FALSE		FALSE
ENSG00000011451	WIZ	Pan-leukemia	FALSE	1882	0.0371063440459945	FALSE		FALSE
ENSG00000151465	CDC123	Pan-leukemia	FALSE	1883	0.0371025966992655	FALSE		FALSE
ENSG00000151694	ADAM17	Pan-leukemia	FALSE	1884	0.0370920450007275	FALSE		FALSE
ENSG00000188994	ZNF292	Pan-leukemia	FALSE	1885	0.0370852095354153	FALSE		FALSE
ENSG00000224389	C4B	Pan-leukemia	FALSE	1886	0.0370606012431901	FALSE		FALSE
ENSG00000134569	LRP4	Pan-leukemia	FALSE	1887	0.0370533255120313	FALSE		FALSE
ENSG00000158321	AUTS2	Pan-leukemia	FALSE	1888	0.0369623562545367	FALSE		FALSE
ENSG00000115762	PLEKHB2	Pan-leukemia	FALSE	1889	0.0368955842784432	FALSE		FALSE
ENSG00000101310	SEC23B	Pan-leukemia	FALSE	1890	0.0368897892205173	FALSE		FALSE
ENSG00000101191	DIDO1	Pan-leukemia	FALSE	1891	0.0368887061391835	FALSE		FALSE
ENSG00000158578	ALAS2	Pan-leukemia	FALSE	1892	0.0368885950855231	FALSE		FALSE
ENSG00000109743	BST1	Pan-leukemia	FALSE	1893	0.0368635758408361	FALSE		FALSE
ENSG00000275835	TUBGCP5	Pan-leukemia	FALSE	1894	0.0368630609102625	FALSE		FALSE
ENSG00000174276	ZNHIT2	Pan-leukemia	FALSE	1895	0.0368288829450328	FALSE		FALSE
ENSG00000153250	RBMS1	Pan-leukemia	FALSE	1896	0.0368056506605157	FALSE		FALSE
ENSG00000166579	NDEL1	Pan-leukemia	FALSE	1897	0.0368005115663582	FALSE		FALSE
ENSG00000107929	LARP4B	Pan-leukemia	FALSE	1898	0.0367990419587044	TRUE	TSG	FALSE
ENSG00000169246	NPIPB3	Pan-leukemia	FALSE	1899	0.0367678655385773	FALSE		FALSE
ENSG00000196262	PPIA	Pan-leukemia	FALSE	1900	0.0367662768980436	FALSE		FALSE
ENSG00000140553	UNC45A	Pan-leukemia	FALSE	1901	0.0367484902446392	FALSE		FALSE
ENSG00000151502	VPS26B	Pan-leukemia	FALSE	1902	0.0367307705025374	FALSE		FALSE
ENSG00000007062	PROM1	Pan-leukemia	FALSE	1903	0.0366998228089545	FALSE		FALSE
ENSG00000275052	PPP4R3B	Pan-leukemia	FALSE	1904	0.0366849188174187	FALSE		FALSE
ENSG00000118680	MYL12B	Pan-leukemia	FALSE	1905	0.0366742214938317	FALSE		FALSE
ENSG00000196352	CD55	Pan-leukemia	FALSE	1906	0.0366557190789627	FALSE		FALSE
ENSG00000187239	FNBP1	Pan-leukemia	TRUE	1907	0.0366496365875752	TRUE	fusion	FALSE
ENSG00000140564	FURIN	Pan-leukemia	FALSE	1908	0.0366483564982304	FALSE		FALSE
ENSG00000143297	FCRL5	Pan-leukemia	FALSE	1909	0.036628482413688	FALSE		FALSE
ENSG00000145736	GTF2H2	Pan-leukemia	FALSE	1910	0.0366134902513979	FALSE		FALSE
ENSG00000122565	CBX3	Pan-leukemia	FALSE	1911	0.0365997098493444	FALSE		FALSE
ENSG00000108840	HDAC5	Pan-leukemia	FALSE	1912	0.0365967017908192	FALSE		FALSE
ENSG00000172687	ZNF738	Pan-leukemia	FALSE	1913	0.0365890271673084	FALSE		FALSE
ENSG00000182934	SRPRA	Pan-leukemia	FALSE	1914	0.036584841073829	FALSE		FALSE
ENSG00000110090	CPT1A	Pan-leukemia	FALSE	1915	0.0365772327650545	FALSE		FALSE
ENSG00000022567	SLC45A4	Pan-leukemia	FALSE	1916	0.0365757836255145	FALSE		FALSE
ENSG00000142186	SCYL1	Pan-leukemia	FALSE	1917	0.0365651524229456	FALSE		FALSE
ENSG00000139436	GIT2	Pan-leukemia	FALSE	1918	0.0365601457013965	FALSE		FALSE
ENSG00000168961	LGALS9	Pan-leukemia	FALSE	1919	0.0365346134950824	FALSE		FALSE
ENSG00000153292	ADGRF1	Pan-leukemia	FALSE	1920	0.0365308630184958	FALSE		FALSE
ENSG00000115993	TRAK2	Pan-leukemia	FALSE	1921	0.0365081092341806	FALSE		FALSE
ENSG00000136731	UGGT1	Pan-leukemia	FALSE	1922	0.036416714996301	FALSE		FALSE
ENSG00000105708	ZNF14	Pan-leukemia	FALSE	1923	0.0364083769879819	FALSE		FALSE
ENSG00000075415	SLC25A3	Pan-leukemia	FALSE	1924	0.0364057721102748	FALSE		FALSE
ENSG00000164924	YWHAZ	Pan-leukemia	FALSE	1925	0.0364020774420678	FALSE		FALSE
ENSG00000197077	KIAA1671	Pan-leukemia	FALSE	1926	0.0363400920558243	FALSE		FALSE
ENSG00000162591	MEGF6	Pan-leukemia	FALSE	1927	0.0362959156560183	FALSE		FALSE
ENSG00000068024	HDAC4	Pan-leukemia	FALSE	1928	0.036293223060095	FALSE		FALSE
ENSG00000138674	SEC31A	Pan-leukemia	FALSE	1929	0.0362687383349591	FALSE		FALSE
ENSG00000092201	SUPT16H	Pan-leukemia	FALSE	1930	0.036232253854535	FALSE		FALSE
ENSG00000169180	XPO6	Pan-leukemia	FALSE	1931	0.0362161603563811	FALSE		FALSE
ENSG00000198055	GRK6	Pan-leukemia	FALSE	1932	0.0362156324531137	FALSE		FALSE
ENSG00000108510	MED13	Pan-leukemia	FALSE	1933	0.036200659513832	FALSE		FALSE
ENSG00000100852	ARHGAP5	Pan-leukemia	FALSE	1934	0.0361787790416743	TRUE	oncogene	TRUE	LoF
ENSG00000119326	CTNNAL1	Pan-leukemia	FALSE	1935	0.036136389327079	FALSE		FALSE
ENSG00000148218	ALAD	Pan-leukemia	FALSE	1936	0.0361332495559599	FALSE		FALSE
ENSG00000119900	OGFRL1	Pan-leukemia	FALSE	1937	0.0361295793648155	FALSE		FALSE
ENSG00000124198	ARFGEF2	Pan-leukemia	FALSE	1938	0.0361104315732052	FALSE		FALSE
ENSG00000126858	RHOT1	Pan-leukemia	FALSE	1939	0.0360756234668511	FALSE		FALSE
ENSG00000032444	PNPLA6	Pan-leukemia	FALSE	1940	0.0360735835542154	FALSE		FALSE
ENSG00000167355	OR51B5	Pan-leukemia	FALSE	1941	0.0360703585918959	FALSE		FALSE
ENSG00000197872	FAM49A	Pan-leukemia	FALSE	1942	0.0360265188138638	FALSE		FALSE
ENSG00000215193	PEX26	Pan-leukemia	FALSE	1943	0.0360215409370694	FALSE		FALSE
ENSG00000115875	SRSF7	Pan-leukemia	FALSE	1944	0.0360081924541373	FALSE		FALSE
ENSG00000115956	PLEK	Pan-leukemia	FALSE	1945	0.036002811035261	FALSE		FALSE
ENSG00000120370	GORAB	Pan-leukemia	FALSE	1946	0.0359960208383304	FALSE		FALSE
ENSG00000159267	HLCS	Pan-leukemia	FALSE	1947	0.0359951554084293	FALSE		FALSE
ENSG00000101384	JAG1	Pan-leukemia	FALSE	1948	0.0359909253806271	FALSE		FALSE
ENSG00000188313	PLSCR1	Pan-leukemia	FALSE	1949	0.0359874561025409	FALSE		FALSE
ENSG00000143013	LMO4	Pan-leukemia	FALSE	1950	0.0359846514067532	FALSE		FALSE
ENSG00000117523	PRRC2C	Pan-leukemia	FALSE	1951	0.0359789210500997	FALSE		FALSE
ENSG00000196498	NCOR2	Pan-leukemia	FALSE	1952	0.0359609981773959	TRUE	TSG	TRUE	Act
ENSG00000086061	DNAJA1	Pan-leukemia	FALSE	1953	0.0359372959190432	FALSE		FALSE
ENSG00000135372	NAT10	Pan-leukemia	FALSE	1954	0.0359082488413929	FALSE		FALSE
ENSG00000164047	CAMP	Pan-leukemia	FALSE	1955	0.0359041480380715	FALSE		FALSE
ENSG00000149273	RPS3	Pan-leukemia	FALSE	1956	0.0358961254872578	FALSE		FALSE
ENSG00000135404	CD63	Pan-leukemia	FALSE	1957	0.0358912437351422	FALSE		FALSE
ENSG00000248643	RBM14-RBM4	Pan-leukemia	FALSE	1958	0.0358866003666447	FALSE		FALSE
ENSG00000105778	AVL9	Pan-leukemia	FALSE	1959	0.0358728774600761	FALSE		FALSE
ENSG00000143337	TOR1AIP1	Pan-leukemia	FALSE	1960	0.0358562506876631	FALSE		FALSE
ENSG00000179820	MYADM	Pan-leukemia	FALSE	1961	0.0358444578909714	FALSE		FALSE
ENSG00000020633	RUNX3	Pan-leukemia	FALSE	1962	0.0358359212433374	FALSE		FALSE
ENSG00000140525	FANCI	Pan-leukemia	FALSE	1963	0.0358248857542375	FALSE		FALSE
ENSG00000197858	GPAA1	Pan-leukemia	FALSE	1964	0.0358030837708342	FALSE		FALSE
ENSG00000141644	MBD1	Pan-leukemia	FALSE	1965	0.0357835295401864	FALSE		FALSE
ENSG00000122122	SASH3	Pan-leukemia	FALSE	1966	0.0357781364542254	FALSE		FALSE
ENSG00000133794	ARNTL	Pan-leukemia	FALSE	1967	0.0357714077544317	FALSE		FALSE
ENSG00000204681	GABBR1	Pan-leukemia	FALSE	1968	0.0357608016427133	FALSE		FALSE
ENSG00000196159	FAT4	Pan-leukemia	TRUE	1969	0.0357423995150069	TRUE	TSG	TRUE	LoF
ENSG00000196405	EVL	Pan-leukemia	FALSE	1970	0.0357222944355556	FALSE		FALSE
ENSG00000179262	RAD23A	Pan-leukemia	FALSE	1971	0.0356628340423349	FALSE		FALSE
ENSG00000158805	ZNF276	Pan-leukemia	FALSE	1972	0.0356582283273222	FALSE		FALSE
ENSG00000139644	TMBIM6	Pan-leukemia	FALSE	1973	0.0356535947667228	FALSE		FALSE
ENSG00000232653	GOLGA8N	Pan-leukemia	FALSE	1974	0.0356506392637743	FALSE		FALSE
ENSG00000178115	GOLGA8Q	Pan-leukemia	FALSE	1975	0.0356352636848114	FALSE		FALSE
ENSG00000125734	GPR108	Pan-leukemia	FALSE	1976	0.0356336127986427	FALSE		FALSE
ENSG00000198947	DMD	Pan-leukemia	FALSE	1977	0.0356244151223177	FALSE		FALSE
ENSG00000028116	VRK2	Pan-leukemia	FALSE	1978	0.0356107284114525	FALSE		FALSE
ENSG00000197958	RPL12	Pan-leukemia	FALSE	1979	0.0355930601749471	FALSE		FALSE
ENSG00000185787	MORF4L1	Pan-leukemia	FALSE	1980	0.0355858704756586	FALSE		FALSE
ENSG00000153815	CMIP	Pan-leukemia	FALSE	1981	0.0355769216981839	FALSE		FALSE
ENSG00000075340	ADD2	Pan-leukemia	FALSE	1982	0.0355715000610781	FALSE		FALSE
ENSG00000162645	GBP2	Pan-leukemia	FALSE	1983	0.0355547778107285	FALSE		FALSE
ENSG00000169756	LIMS1	Pan-leukemia	FALSE	1984	0.0355530953115282	FALSE		FALSE
ENSG00000176783	RUFY1	Pan-leukemia	FALSE	1985	0.0355502380780668	FALSE		FALSE
ENSG00000272333	KMT2B	Pan-leukemia	FALSE	1986	0.0355446971893558	FALSE		TRUE	LoF
ENSG00000179335	CLK3	Pan-leukemia	FALSE	1987	0.0355256705307915	FALSE		FALSE
ENSG00000143110	C1orf162	Pan-leukemia	FALSE	1988	0.0355202790682606	FALSE		FALSE
ENSG00000103222	ABCC1	Pan-leukemia	FALSE	1989	0.0355129998040594	FALSE		FALSE
ENSG00000125962	ARMCX5	Pan-leukemia	FALSE	1990	0.0354823518967477	FALSE		FALSE
ENSG00000130175	PRKCSH	Pan-leukemia	FALSE	1991	0.0354805699024295	FALSE		FALSE
ENSG00000115419	GLS	Pan-leukemia	FALSE	1992	0.0354758968197711	FALSE		FALSE
ENSG00000143621	ILF2	Pan-leukemia	FALSE	1993	0.0354731849898466	FALSE		FALSE
ENSG00000146555	SDK1	Pan-leukemia	FALSE	1994	0.0354662166046411	FALSE		FALSE
ENSG00000133812	SBF2	Pan-leukemia	FALSE	1995	0.0354603709057362	FALSE		FALSE
ENSG00000148175	STOM	Pan-leukemia	FALSE	1996	0.0354407949722149	FALSE		FALSE
ENSG00000114098	ARMC8	Pan-leukemia	FALSE	1997	0.0354165657505252	FALSE		FALSE
ENSG00000134452	FBH1	Pan-leukemia	FALSE	1998	0.0354054878194228	FALSE		FALSE
ENSG00000168924	LETM1	Pan-leukemia	FALSE	1999	0.0354053028721705	FALSE		FALSE
[truncated: 18,067 more rows]
