# Supplementary material for: Analysis of 3760 hematologic malignancies reveals rare transcriptomic aberrations of driver genes
Source: Genome Med. 2024 May 20;16:70. doi: 10.1186/s13073-024-01331-6 (PMC11103968; doi:10.1186/s13073-024-01331-6)
Supplement: Supplementary file 15 — Additional file 15: Table S14. Approved drugs of top-100 predicted genes using the complete dataset seven IntOGen tools, OUTRIDER, NB-act, FRASER, AbSplice. [file 13073_2024_1331_MOESM15_ESM.csv]

GeneID	GeneSymbol	Prediction	Manual_curation	Target	Approved_drugs	MoA_of_the_approved_drugs	Source
ENSG00000119772	DNMT3A	0.807782884411722	Known leukemia driver	Y	Decitabine, Azacytidine	Inhibitor of target protein	https://pharos.nih.gov/targets/DNMT3A
ENSG00000101972	STAG2	0.805339925819784	Known leukemia driver	No approved drug
ENSG00000106462	EZH2	0.792612468756421	Known leukemia driver	Y	Tazemetostat	Inhibitor of target protein	https://pharos.nih.gov/targets/EZH2
ENSG00000168769	TET2	0.779960582480694	Known leukemia driver	No approved drug
ENSG00000171456	ASXL1	0.602370671936301	Known leukemia driver	No approved drug
ENSG00000159216	RUNX1	0.815609079135824	Known leukemia driver	No approved drug
ENSG00000213281	NRAS	0.443181991057439	Known leukemia driver	Y	Lonafarnib	Inhibitor of target protein	https://pharos.nih.gov/targets/NRAS
ENSG00000110395	CBL	0.769435795139781	Known leukemia driver	No approved drug
ENSG00000257923	CUX1	0.68043506468324	Known leukemia driver	No approved drug
ENSG00000143061	IGSF3	0.387102827025564	Potential candidate	No approved drug
ENSG00000119535	CSF3R	0.769931073938071	Known leukemia driver	Y	Pegfilgrastim, Filgrastim, Lipegfilgrastim, Lenograstim	Stimulation of neutrophoil production to minimize risk of infection during chemotherapy	https://pharos.nih.gov/targets/CSF3R
ENSG00000160201	U2AF1	0.411857258575375	Known leukemia driver	No approved drug
ENSG00000110799	VWF	0.290358330392549	Potential candidate	Y	Caplacizumab	Inhibition of interaction between VWF and thrombocytes (normally used to treat thrombosis)	https://pharos.nih.gov/targets/VWF
ENSG00000164256	PRDM9	0.54366251026338	Potential candidate	No approved drug
ENSG00000161547	SRSF2	0.508674711411583	Known leukemia driver	No approved drug
ENSG00000115524	SF3B1	0.649542887907577	Known leukemia driver	No approved drug
ENSG00000165282	PIGO	0.309272808386731	Potential candidate	No approved drug
ENSG00000152217	SETBP1	0.297973575745954	Known leukemia driver	No approved drug
ENSG00000096968	JAK2	0.694029759950268	Known leukemia driver	Y	Nintedanib, Fedratinib,Crizotinib, Entrectinib, Baricitinib, Pacritinib, Ruxolitinib, Tofacitinib, Upadacitinib, Filgotinib	Inhibitors of target protein	https://pharos.nih.gov/targets/JAK2
ENSG00000196458	ZNF605	0.36359108630775	Potential candidate	No approved drug (""""Tdark"""" status)
ENSG00000141510	TP53	0.787881289149381	Known leukemia driver	No approved drug
ENSG00000144218	AFF3	0.661245450738048	Known leukemia driver	No approved drug
ENSG00000135976	ANKRD36	0.561155754770063	Potential candidate	No approved drug (""""Tdark"""" status)
ENSG00000174501	ANKRD36C	0.287690219033173	Potential candidate	No approved drug (""""Tdark"""" status)
ENSG00000150991	UBC	0.38264498777637	Potential candidate	No approved drug
ENSG00000112576	CCND3	0.637111285237925	Known leukemia driver	No approved drug
ENSG00000111276	CDKN1B	0.422692398664451	Known cancer driver	No approved drug
ENSG00000023445	BIRC3	0.47161216377883	Known leukemia driver	No approved drug
ENSG00000121966	CXCR4	0.576452001067514	Known leukemia driver	Y	Plerixafor	Antagonist of target protein (induces release of hematopoietic stem cells from bone marrow)	https://pharos.nih.gov/targets/CXCR4
ENSG00000066427	ATXN3	0.300126334054131	Potential candidate	No approved drug
ENSG00000157873	TNFRSF14	0.418320919320191	Known leukemia driver	No approved drug
ENSG00000117713	ARID1A	0.641209246700094	Known leukemia driver	No approved drug
ENSG00000007312	CD79B	0.393304477331814	Known leukemia driver	Y	Polatuzumab vedotin	Conjugate of an CD79 antibody and an antimitotic reagent; Polatuzumab binds CD79B receptor of B-cells, which triggers endocytosis and vedotin inhibits mitosis after internalization by interfering with the cytoskeleton	https://pharos.nih.gov/targets/CD79B
ENSG00000117318	ID3	0.555297232295463	Known leukemia driver	No approved drug
ENSG00000127528	KLF2	0.405563299032097	Known leukemia driver	No approved drug
ENSG00000134250	NOTCH2	0.631045366590675	Known leukemia driver	No approved drug
ENSG00000114374	USP9Y	0.439717084600902	Potential candidate	No approved drug (""""Tdark"""" status)
ENSG00000137642	SORL1	0.581902409502674	Potential candidate	No approved drug
ENSG00000206503	HLA-A	0.401754622564511	Known cancer driver	Y	Tebentafusp	Belongs to the group of immune-mobilising monoclonal T-cell receptors against cancer. Adresses melanoma cancer; recognizes glycoprotein-100-epitope presented by HLA-A of cancerous melanoma cell	https://pharos.nih.gov/targets/P04439
ENSG00000234745	HLA-B	0.426053741085572	Potential candidate	No approved drug
ENSG00000149311	ATM	0.786027735674032	Known leukemia driver	No approved drug
ENSG00000005339	CREBBP	0.829927445735358	Known leukemia driver	No approved drug
ENSG00000167548	KMT2D	0.784599800307149	Known leukemia driver	No approved drug
ENSG00000254709	IGLL5	0.505709620705322	Potential candidate	No approved drug
ENSG00000155657	TTN	0.384135686803378	Potential candidate	No approved drug
ENSG00000156531	PHF6	0.819923572832578	Known leukemia driver	No approved drug
ENSG00000148400	NOTCH1	0.551131939200527	Known leukemia driver	No approved drug
ENSG00000178691	SUZ12	0.340506657090774	Known leukemia driver	No approved drug
ENSG00000109670	FBXW7	0.362005649594221	Known leukemia driver	No approved drug
ENSG00000127152	BCL11B	0.33128999535284	Known leukemia driver	No approved drug
ENSG00000079805	DNM2	0.365292046666169	Known leukemia driver	No approved drug
ENSG00000168610	STAT3	0.487416020613732	Known leukemia driver	Y/N	Niclosamide, Digitoxin	Niclosamide inhibits phosphorylation of STAT3 (activation), but is primarily used to treat parasitic worm infections (because it blocks the glycolytic pathway of the worms) but was also explored to treat viral infections. Digitoxin is used to treat heart insufficiency, but also inhibits STAT3 activation via PTEN	https://pharos.nih.gov/targets/STAT3
ENSG00000171862	PTEN	0.364862757196982	Known leukemia driver	No approved drug
ENSG00000105639	JAK3	0.42858803741068	Known leukemia driver	Y	Nintedanib, Ibrutinib, Midstaurin, Fedratinib, Acalabruntinib, Baricitinib, Pacritinib, Ruxolitinib, Tofacitinib, Upadacitinib, Filgotinib, Delgocitinib, Peficitinib	Inhibitors of target protein	https://pharos.nih.gov/targets/JAK3
ENSG00000173757	STAT5B	0.309892289980408	Known leukemia driver	No approved drug
ENSG00000185811	IKZF1	0.475478155741791	Known leukemia driver	No approved drug
ENSG00000196092	PAX5	0.500293681347066	Known leukemia driver	No approved drug
ENSG00000157404	KIT	0.399605185914722	Known leukemia driver	Y	Dasatinib, Sunitinib, Nintedanib, Ponatinib, Imatinib, Sorafenib, Nilotinib, Midstaurin, Pazopanib, Axitinib, Regorafinib, Cabozantinib, Lenvatinib, Pexidartinib, Quizartinib, Avapritinib, Ripretinib	Inhibitors of target protein	https://pharos.nih.gov/targets/KIT
ENSG00000124181	PLCG1	0.299576983366996	Known leukemia driver	No approved drug
ENSG00000087460	GNAS	0.442754064729378	Known leukemia driver	No approved drug
ENSG00000120438	TCP1	0.520513054492098	Potential candidate	No approved drug
ENSG00000131323	TRAF3	0.349933667912276	Known leukemia driver	No approved drug
ENSG00000083520	DIS3	0.328261351228376	Known leukemia driver	No approved drug
ENSG00000091490	SEL1L3	0.286119002419478	Potential candidate	No approved drug
ENSG00000157764	BRAF	0.490285684115472	Known leukemia driver	Y	Sorafenib, Regorafenib, Dabrafenib, Cobimetinib, Encorafenib, Vemurafenib	Inhibitors of target protein	https://pharos.nih.gov/targets/BRAF
ENSG00000132199	ENOSF1	0.4065878789349	Potential candidate	No approved drug
ENSG00000160299	PCNT	0.324542740750074	Potential candidate	No approved drug
ENSG00000172661	WASHC2C	0.336646769986479	Potential candidate	No approved drug
ENSG00000143631	FLG	0.321969344476571	Potential candidate	No approved drug
ENSG00000079263	SP140	0.291638238771103	Potential candidate	No approved drug
ENSG00000136997	MYC	0.298768701880959	Known leukemia driver	No approved drug
ENSG00000172936	MYD88	0.428006091685439	Known leukemia driver	No approved drug
ENSG00000124788	ATXN1	0.386426299321994	Potential candidate	No approved drug
ENSG00000173575	CHD2	0.302658313158514	Known leukemia driver	No approved drug
ENSG00000127452	FBXL12	0.374749763811359	Potential candidate	No approved drug (""""Tdark"""" status)
ENSG00000114867	EIF4G1	0.523997615232239	Potential candidate	No approved drug
ENSG00000198502	HLA-DRB5	0.312256336564015	Potential candidate	No approved drug
ENSG00000134352	IL6ST	0.318765245522279	Known cancer driver	Y	Tocilizumab, Oprelvekin, Sarilumab, Satralizumab	Tocilizumab, Sarilumab, Satralizumab: Monoclonal antibodies that target the IL6 receptor; Oprelvekin is a thrombopoietic growth factor (recombinant IL11) that stimulates proilferation of hematopoietic stem cells and megakaryocyte progenitor cells to avoid low thrombocyte number during chemotherapy...seems to act on IL6ST as well.	https://pharos.nih.gov/targets/IL6ST
ENSG00000111252	SH2B3	0.382041648369766	Known leukemia driver	No approved drug
ENSG00000168476	REEP4	0.40909753404465	Potential candidate	No approved drug
ENSG00000106780	MEGF9	0.438961526588791	Potential candidate	No approved drug (""""Tdark"""" status)
ENSG00000104408	EIF3E	0.311277383810922	Known cancer driver	No approved drug
ENSG00000214782	MS4A18	0.336750870563262	Potential candidate	No approved drug (""""Tdark"""" status)
ENSG00000183337	BCOR	0.604647873822425	Known leukemia driver	No approved drug
ENSG00000122025	FLT3	0.603630615987899	Known leukemia driver	Y	Sunitinib, Nintedanib, Ponatinib, Sorafenib, Gilteritinib, Midostaurin, Fedratinib, Cabozantinib, Ceritinib, Pexidartinib, Pacritinib, Quizartinib, Bigratinib	Inhibitors of target protein	https://pharos.nih.gov/targets/FLT3
ENSG00000196712	NF1	0.538403399622499	Known leukemia driver	No approved drug
ENSG00000138413	IDH1	0.482419746233929	Known leukemia driver	Y	Ivosidenib	Inhibitor of target protein	https://pharos.nih.gov/targets/IDH1
ENSG00000188732	FAM221A	0.342963873577324	Potential candidate	No approved drug (""""Tdark"""" status)
ENSG00000183128	CALHM3	0.326106497963114	Potential candidate	No approved drug (""""Tdark"""" status)
ENSG00000245848	CEBPA	0.411683209974601	Known leukemia driver	No approved drug
ENSG00000164754	RAD21	0.384360912306175	Known leukemia driver	No approved drug			https://pharos.nih.gov/targets/IDH2
ENSG00000182054	IDH2	0.64610494270372	Known leukemia driver	Y	Enasidinib	Inhibitor of target protein
ENSG00000179295	PTPN11	0.374532936178906	Known leukemia driver	No approved drug
ENSG00000152042	NBPF11	0.360365268810659	Potential candidate	No approved drug (""""Tdark"""" status)
ENSG00000185515	BRCC3	0.661243190442673	Known leukemia driver	No approved drug
ENSG00000120318	ARAP3	0.337781826121428	Potential candidate	No approved drug
ENSG00000169249	ZRSR2	0.788190776416414	Known leukemia driver	No approved drug
ENSG00000179348	GATA2	0.501574105616353	Known leukemia driver	No approved drug
ENSG00000183765	CHEK2	0.328655808810481	Known leukemia driver	Y/N	Sunitinib	Sunitinib is normally a multi-kinase inhibitor (see other tyrosine kinase targets above)	https://pharos.nih.gov/targets/CHEK2
ENSG00000157106	SMG1	0.285728122897448	Potential candidate	No approved drug
	# Y means yes
	# Tdark status in the Pharos database means that literally nothing is known about this target
	# Y/N means that there is an active drug assigned to the entry of this target, but the development status of this target is not set to """"Tclin"""")
