# Supplementary material for: Analysis of 3760 hematologic malignancies reveals rare transcriptomic aberrations of driver genes
Source: Genome Med. 2024 May 20;16:70. doi: 10.1186/s13073-024-01331-6 (PMC11103968; doi:10.1186/s13073-024-01331-6)
Supplement: Supplementary file 16 — Additional file 16: Table S15. Prediction result of the hematologic malignancy driver gene prediction model using each of the S14 study groups and seven IntOGen tools, OUTRIDER, NB-act, FRASER, AbSplice features. [file 13073_2024_1331_MOESM16_ESM.csv]

GeneID	GeneSymbol	StudyGroup	Label	Rank	Prediction	isCGC	RoleCGC	isIntOGen	RoleIntogen
ENSG00000141510	TP53	AML	TRUE	1	0.794636600237164	TRUE	oncogene, TSG, fusion	TRUE	LoF
ENSG00000159216	RUNX1	AML	TRUE	2	0.775352607416291	TRUE	oncogene, TSG, fusion	TRUE	ambiguous
ENSG00000119772	DNMT3A	AML	TRUE	3	0.753496225282614	TRUE	TSG	TRUE	LoF
ENSG00000101972	STAG2	AML	TRUE	4	0.732401451616207	TRUE	TSG	TRUE	LoF
ENSG00000168769	TET2	AML	TRUE	5	0.718929484279564	TRUE	TSG	TRUE	LoF
ENSG00000156531	PHF6	AML	TRUE	6	0.713826697703098	TRUE	TSG	TRUE	LoF
ENSG00000122025	FLT3	AML	TRUE	7	0.649550194514855	TRUE	oncogene	TRUE	Act
ENSG00000196712	NF1	AML	TRUE	8	0.571534940953942	TRUE	TSG, fusion	TRUE	LoF
ENSG00000183337	BCOR	AML	TRUE	9	0.51474520407888	TRUE	TSG, fusion	TRUE	LoF
ENSG00000245848	CEBPA	AML	TRUE	10	0.514117581637097	TRUE	TSG	TRUE	ambiguous
ENSG00000183128	CALHM3	AML	FALSE	11	0.490418597849926	FALSE		FALSE
ENSG00000182054	IDH2	AML	TRUE	12	0.480824137362578	TRUE	oncogene	TRUE	Act
ENSG00000188732	FAM221A	AML	FALSE	13	0.47253869584044	FALSE		FALSE
ENSG00000184166	OR1D2	AML	FALSE	14	0.439196812178266	FALSE		FALSE
ENSG00000182111	ZNF716	AML	FALSE	15	0.420497872470062	FALSE		FALSE
ENSG00000185515	BRCC3	AML	TRUE	16	0.41721316072068	FALSE		FALSE
ENSG00000171456	ASXL1	AML	TRUE	17	0.416888012863286	TRUE	TSG	TRUE	LoF
ENSG00000138413	IDH1	AML	TRUE	18	0.41193917976925	TRUE	oncogene	TRUE	Act
ENSG00000184635	ZNF93	AML	FALSE	19	0.407423788971967	FALSE		TRUE	LoF
ENSG00000179295	PTPN11	AML	TRUE	20	0.400960675477677	TRUE	oncogene	TRUE	Act
ENSG00000179348	GATA2	AML	TRUE	21	0.398833738501311	TRUE	oncogene	TRUE	Act
ENSG00000135976	ANKRD36	AML	FALSE	22	0.382256660130991	FALSE		FALSE
ENSG00000144218	AFF3	AML	TRUE	23	0.375363543510474	TRUE	oncogene, fusion	TRUE	ambiguous
ENSG00000164754	RAD21	AML	TRUE	24	0.372804039051299	TRUE	oncogene, TSG	TRUE	LoF
ENSG00000185811	IKZF1	AML	TRUE	25	0.372247199199276	TRUE	TSG, fusion	TRUE	ambiguous
ENSG00000169249	ZRSR2	AML	TRUE	26	0.361848006202954	TRUE	TSG	TRUE	LoF
ENSG00000213281	NRAS	AML	TRUE	27	0.335159235784577	TRUE	oncogene	TRUE	Act
ENSG00000161547	SRSF2	AML	TRUE	28	0.32701357484597	TRUE	oncogene	TRUE	Act
ENSG00000114374	USP9Y	AML	FALSE	29	0.311805433798215	FALSE		FALSE
ENSG00000005381	MPO	AML	FALSE	30	0.308854008319124	FALSE		FALSE
ENSG00000150991	UBC	AML	FALSE	31	0.305447512481387	FALSE		FALSE
ENSG00000133703	KRAS	AML	TRUE	32	0.300342697782761	TRUE	oncogene	TRUE	Act
ENSG00000184937	WT1	AML	TRUE	33	0.300253789827488	TRUE	oncogene, TSG, fusion	TRUE	LoF
ENSG00000104043	ATP8B4	AML	FALSE	34	0.295436478912639	FALSE		FALSE
ENSG00000166351	POTED	AML	FALSE	35	0.294296143768075	FALSE		FALSE
ENSG00000174501	ANKRD36C	AML	FALSE	36	0.285600287083607	FALSE		FALSE
ENSG00000110395	CBL	AML	TRUE	37	0.281101350268488	TRUE	oncogene, TSG, fusion	TRUE	Act
ENSG00000240403	KIR3DL2	AML	FALSE	38	0.279571917395834	FALSE		FALSE
ENSG00000056097	ZFR	AML	FALSE	39	0.277484331129135	FALSE		FALSE
ENSG00000152042	NBPF11	AML	FALSE	40	0.2767409941685	FALSE		FALSE
ENSG00000143554	SLC27A3	AML	FALSE	41	0.273628171326919	FALSE		FALSE
ENSG00000143061	IGSF3	AML	FALSE	42	0.27272203999591	FALSE		FALSE
ENSG00000183765	CHEK2	AML	TRUE	43	0.271691889630229	TRUE	TSG	TRUE	LoF
ENSG00000169045	HNRNPH1	AML	FALSE	44	0.266156847443466	FALSE		FALSE
ENSG00000196458	ZNF605	AML	FALSE	45	0.265115757128626	FALSE		FALSE
ENSG00000266714	MYO15B	AML	FALSE	46	0.264934631134924	FALSE		FALSE
ENSG00000157106	SMG1	AML	FALSE	47	0.262535651908823	FALSE		FALSE
ENSG00000157404	KIT	AML	TRUE	48	0.245601357121845	TRUE	oncogene	TRUE	Act
ENSG00000112304	ACOT13	AML	FALSE	49	0.242302190092252	FALSE		FALSE
ENSG00000167633	KIR3DL1	AML	FALSE	50	0.237666983351538	FALSE		FALSE
ENSG00000087460	GNAS	AML	TRUE	51	0.235119802942941	TRUE	oncogene	TRUE	Act
ENSG00000123066	MED13L	AML	FALSE	52	0.2260343442995	FALSE		FALSE
ENSG00000241973	PI4KA	AML	FALSE	53	0.220773348996973	FALSE		FALSE
ENSG00000196196	HRCT1	AML	FALSE	54	0.219958436979265	FALSE		FALSE
ENSG00000161203	AP2M1	AML	FALSE	55	0.219096897721759	FALSE		FALSE
ENSG00000047621	C12orf4	AML	FALSE	56	0.21522444677739	FALSE		FALSE
ENSG00000243772	KIR2DL3	AML	FALSE	57	0.212612326947787	FALSE		FALSE
ENSG00000135218	CD36	AML	FALSE	58	0.212387015390414	FALSE		FALSE
ENSG00000175224	ATG13	AML	FALSE	59	0.211132806522217	FALSE		FALSE
ENSG00000179598	PLD6	AML	FALSE	60	0.201750692675419	FALSE		FALSE
ENSG00000114388	NPRL2	AML	FALSE	61	0.198291846198784	FALSE		TRUE	LoF
ENSG00000104133	SPG11	AML	FALSE	62	0.196528871431341	FALSE		FALSE
ENSG00000103226	NOMO3	AML	FALSE	63	0.193918913233104	FALSE		FALSE
ENSG00000109475	RPL34	AML	FALSE	64	0.193913552002097	FALSE		FALSE
ENSG00000122497	NBPF14	AML	FALSE	65	0.193223409924764	FALSE		FALSE
ENSG00000196465	MYL6B	AML	FALSE	66	0.192643885908159	FALSE		FALSE
ENSG00000181192	DHTKD1	AML	FALSE	67	0.192175656728339	FALSE		FALSE
ENSG00000112701	SENP6	AML	FALSE	68	0.192064448929549	FALSE		FALSE
ENSG00000115306	SPTBN1	AML	FALSE	69	0.190580640051365	FALSE		FALSE
ENSG00000075826	SEC31B	AML	FALSE	70	0.188427028609626	FALSE		FALSE
ENSG00000138767	CNOT6L	AML	FALSE	71	0.187177863172301	FALSE		FALSE
ENSG00000152818	UTRN	AML	FALSE	72	0.185301537768024	FALSE		FALSE
ENSG00000105993	DNAJB6	AML	FALSE	73	0.182520984025268	FALSE		FALSE
ENSG00000111254	AKAP3	AML	FALSE	74	0.181124055330967	FALSE		FALSE
ENSG00000123737	EXOSC9	AML	FALSE	75	0.180935610481577	FALSE		FALSE
ENSG00000144589	STK11IP	AML	FALSE	76	0.178117127691454	FALSE		FALSE
ENSG00000204970	PCDHA1	AML	FALSE	77	0.177397260617461	FALSE		FALSE
ENSG00000227124	ZNF717	AML	FALSE	78	0.17466993595701	FALSE		FALSE
ENSG00000120756	PLS1	AML	FALSE	79	0.174566806573806	FALSE		FALSE
ENSG00000198502	HLA-DRB5	AML	FALSE	80	0.174487373936397	FALSE		FALSE
ENSG00000140718	FTO	AML	FALSE	81	0.174443747277085	FALSE		FALSE
ENSG00000197299	BLM	AML	TRUE	82	0.173919702898843	TRUE	TSG	FALSE
ENSG00000105963	ADAP1	AML	FALSE	83	0.172764305576354	FALSE		FALSE
ENSG00000275183	LENG9	AML	FALSE	84	0.172762352054733	FALSE		FALSE
ENSG00000145833	DDX46	AML	FALSE	85	0.172237180644948	FALSE		FALSE
ENSG00000196912	ANKRD36B	AML	FALSE	86	0.169786286721808	FALSE		FALSE
ENSG00000167526	RPL13	AML	FALSE	87	0.169666054126313	FALSE		FALSE
ENSG00000134516	DOCK2	AML	FALSE	88	0.16906135631808	FALSE		FALSE
ENSG00000140988	RPS2	AML	FALSE	89	0.169018542543274	FALSE		FALSE
ENSG00000131269	ABCB7	AML	FALSE	90	0.16802153714855	FALSE		FALSE
ENSG00000174231	PRPF8	AML	TRUE	91	0.166787054818407	FALSE		FALSE
ENSG00000085871	MGST2	AML	FALSE	92	0.163001623868925	FALSE		FALSE
ENSG00000012223	LTF	AML	FALSE	93	0.162755485406465	FALSE		FALSE
ENSG00000114867	EIF4G1	AML	FALSE	94	0.162213311269573	FALSE		FALSE
ENSG00000137076	TLN1	AML	FALSE	95	0.161621986747865	FALSE		FALSE
ENSG00000059758	CDK17	AML	FALSE	96	0.161377754933023	FALSE		FALSE
ENSG00000122545	SEPTIN7	AML	FALSE	97	0.160442433151597	FALSE		FALSE
ENSG00000123908	AGO2	AML	FALSE	98	0.160246327783664	FALSE		FALSE
ENSG00000138190	EXOC6	AML	FALSE	99	0.159834459963249	FALSE		FALSE
ENSG00000127507	ADGRE2	AML	FALSE	100	0.159099881621102	FALSE		FALSE
ENSG00000263001	GTF2I	AML	FALSE	101	0.15891104395289	FALSE		TRUE	Act
ENSG00000159450	TCHH	AML	FALSE	102	0.158888990524306	FALSE		FALSE
ENSG00000167280	ENGASE	AML	FALSE	103	0.158768860014028	FALSE		FALSE
ENSG00000117868	ESYT2	AML	FALSE	104	0.157972729856589	FALSE		FALSE
ENSG00000143149	ALDH9A1	AML	FALSE	105	0.155695401243814	FALSE		FALSE
ENSG00000204116	CHIC1	AML	FALSE	106	0.154650543685796	FALSE		FALSE
ENSG00000121053	EPX	AML	FALSE	107	0.154148591614373	FALSE		FALSE
ENSG00000018699	TTC27	AML	FALSE	108	0.15372849176628	FALSE		FALSE
ENSG00000130816	DNMT1	AML	FALSE	109	0.151035417540347	FALSE		FALSE
ENSG00000158373	H2BC5	AML	FALSE	110	0.150348291393728	FALSE		FALSE
ENSG00000128731	HERC2	AML	FALSE	111	0.150202024573998	FALSE		TRUE	ambiguous
ENSG00000042980	ADAM28	AML	FALSE	112	0.150150452821806	FALSE		FALSE
ENSG00000135776	ABCB10	AML	FALSE	113	0.14978566330115	FALSE		FALSE
ENSG00000196535	MYO18A	AML	FALSE	114	0.149352385412764	FALSE		FALSE
ENSG00000185507	IRF7	AML	FALSE	115	0.148615522227732	FALSE		FALSE
ENSG00000153930	ANKFN1	AML	FALSE	116	0.147747749600177	FALSE		FALSE
ENSG00000110046	ATG2A	AML	FALSE	117	0.147649544542274	FALSE		FALSE
ENSG00000158019	BABAM2	AML	FALSE	118	0.146993191030851	FALSE		FALSE
ENSG00000127481	UBR4	AML	FALSE	119	0.146850516685169	FALSE		FALSE
ENSG00000146247	PHIP	AML	FALSE	120	0.14512367594946	FALSE		FALSE
ENSG00000133422	MORC2	AML	FALSE	121	0.144872509556781	FALSE		FALSE
ENSG00000129566	TEP1	AML	FALSE	122	0.144837778546714	FALSE		FALSE
ENSG00000111252	SH2B3	AML	TRUE	123	0.141869733182204	TRUE	TSG	TRUE	ambiguous
ENSG00000120899	PTK2B	AML	FALSE	124	0.140478583497639	FALSE		FALSE
ENSG00000153165	RGPD3	AML	FALSE	125	0.140328013041314	TRUE		TRUE	ambiguous
ENSG00000181444	ZNF467	AML	FALSE	126	0.140271751795839	FALSE		FALSE
ENSG00000206127	GOLGA8O	AML	FALSE	127	0.139870229534883	FALSE		FALSE
ENSG00000172766	NAA16	AML	FALSE	128	0.139613263532938	FALSE		FALSE
ENSG00000072274	TFRC	AML	TRUE	129	0.139057764934201	TRUE	fusion	FALSE
ENSG00000115677	HDLBP	AML	FALSE	130	0.138489561583369	FALSE		FALSE
ENSG00000066855	MTFR1	AML	FALSE	131	0.137678844821238	FALSE		FALSE
ENSG00000115524	SF3B1	AML	TRUE	132	0.13708610602719	TRUE	oncogene	TRUE	Act
ENSG00000128815	WDFY4	AML	FALSE	133	0.13649052712913	FALSE		FALSE
ENSG00000182903	ZNF721	AML	FALSE	134	0.135899204918675	FALSE		TRUE	ambiguous
ENSG00000078674	PCM1	AML	TRUE	135	0.135831506271031	TRUE	fusion	FALSE
ENSG00000060982	BCAT1	AML	FALSE	136	0.135116419429158	FALSE		FALSE
ENSG00000274933	TBC1D3I	AML	FALSE	137	0.134685210937118	FALSE		FALSE
ENSG00000111640	GAPDH	AML	FALSE	138	0.13423393868684	FALSE		FALSE
ENSG00000129003	VPS13C	AML	FALSE	139	0.133870620235889	FALSE		FALSE
ENSG00000168286	THAP11	AML	FALSE	140	0.133863992134709	FALSE		FALSE
ENSG00000132199	ENOSF1	AML	FALSE	141	0.13353704946796	FALSE		FALSE
ENSG00000107738	VSIR	AML	FALSE	142	0.132965721871295	FALSE		FALSE
ENSG00000136059	VILL	AML	FALSE	143	0.13284751444715	FALSE		FALSE
ENSG00000174197	MGA	AML	FALSE	144	0.132181944295368	FALSE		TRUE	LoF
ENSG00000174444	RPL4	AML	FALSE	145	0.131964571755322	FALSE		FALSE
ENSG00000182670	TTC3	AML	FALSE	146	0.13156599729516	FALSE		FALSE
ENSG00000232653	GOLGA8N	AML	FALSE	147	0.131496673982653	FALSE		FALSE
ENSG00000105223	PLD3	AML	FALSE	148	0.130791341640598	FALSE		FALSE
ENSG00000196924	FLNA	AML	FALSE	149	0.130305191900101	TRUE		FALSE
ENSG00000092068	SLC7A8	AML	FALSE	150	0.130118966668856	FALSE		FALSE
ENSG00000074800	ENO1	AML	FALSE	151	0.129924425515727	FALSE		FALSE
ENSG00000141568	FOXK2	AML	FALSE	152	0.128883096578722	FALSE		FALSE
ENSG00000144713	RPL32	AML	FALSE	153	0.128605527399637	FALSE		FALSE
ENSG00000213516	RBMXL1	AML	FALSE	154	0.128564418632132	FALSE		FALSE
ENSG00000179869	ABCA13	AML	FALSE	155	0.128070924601439	FALSE		FALSE
ENSG00000131236	CAP1	AML	FALSE	156	0.127914293750698	FALSE		FALSE
ENSG00000197857	ZNF44	AML	FALSE	157	0.127396299966465	FALSE		FALSE
ENSG00000165282	PIGO	AML	FALSE	158	0.127138275124572	FALSE		FALSE
ENSG00000083457	ITGAE	AML	FALSE	159	0.126953917477807	FALSE		FALSE
ENSG00000058091	CDK14	AML	FALSE	160	0.126619423016727	FALSE		FALSE
ENSG00000169896	ITGAM	AML	FALSE	161	0.125984178814284	FALSE		FALSE
ENSG00000157540	DYRK1A	AML	FALSE	162	0.125527091585598	FALSE		FALSE
ENSG00000182325	FBXL6	AML	FALSE	163	0.125236207645435	FALSE		FALSE
ENSG00000170315	UBB	AML	FALSE	164	0.125006842831538	FALSE		FALSE
ENSG00000120329	SLC25A2	AML	FALSE	165	0.124986139108818	FALSE		FALSE
ENSG00000100557	CCDC198	AML	FALSE	166	0.124910771070632	FALSE		FALSE
ENSG00000170430	MGMT	AML	FALSE	167	0.124664734852325	TRUE	TSG	FALSE
ENSG00000186399	GOLGA8R	AML	FALSE	168	0.124086436359478	FALSE		FALSE
ENSG00000124942	AHNAK	AML	FALSE	169	0.124041517340275	FALSE		FALSE
ENSG00000171988	JMJD1C	AML	FALSE	170	0.123837156754397	FALSE		FALSE
ENSG00000196437	ZNF569	AML	FALSE	171	0.123032887407481	FALSE		FALSE
ENSG00000110799	VWF	AML	FALSE	172	0.122281011640171	FALSE		FALSE
ENSG00000239998	LILRA2	AML	FALSE	173	0.121907687706156	FALSE		FALSE
ENSG00000168614	NBPF9	AML	FALSE	174	0.121891320802063	FALSE		FALSE
ENSG00000104671	DCTN6	AML	FALSE	175	0.121350133556143	FALSE		FALSE
ENSG00000142959	BEST4	AML	FALSE	176	0.120803436169515	FALSE		FALSE
ENSG00000107099	DOCK8	AML	FALSE	177	0.120673995134495	FALSE		FALSE
ENSG00000157423	HYDIN	AML	FALSE	178	0.120631572198762	FALSE		FALSE
ENSG00000203710	CR1	AML	FALSE	179	0.120502948456416	FALSE		TRUE	ambiguous
ENSG00000106484	MEST	AML	FALSE	180	0.119785365697941	FALSE		FALSE
ENSG00000066427	ATXN3	AML	FALSE	181	0.119712865837778	FALSE		FALSE
ENSG00000142347	MYO1F	AML	FALSE	182	0.119610830052453	FALSE		FALSE
ENSG00000184445	KNTC1	AML	FALSE	183	0.11919389150838	FALSE		FALSE
ENSG00000173821	RNF213	AML	TRUE	184	0.118823115335733	TRUE	fusion	TRUE	Act
ENSG00000064666	CNN2	AML	FALSE	185	0.118813379984654	FALSE		FALSE
ENSG00000115760	BIRC6	AML	FALSE	186	0.116970095103282	TRUE	oncogene, fusion	TRUE	ambiguous
ENSG00000010327	STAB1	AML	FALSE	187	0.116680500971536	FALSE		FALSE
ENSG00000064012	CASP8	AML	FALSE	188	0.116614502174517	TRUE	TSG	TRUE	LoF
ENSG00000063015	SEZ6	AML	FALSE	189	0.116566431089397	FALSE		FALSE
ENSG00000145113	MUC4	AML	FALSE	190	0.116116967719091	TRUE	oncogene	FALSE
ENSG00000257923	CUX1	AML	TRUE	191	0.116084110857409	TRUE	oncogene, TSG	TRUE	ambiguous
ENSG00000144848	ATG3	AML	FALSE	192	0.116061401370345	FALSE		FALSE
ENSG00000188641	DPYD	AML	FALSE	193	0.11555510746496	FALSE		FALSE
ENSG00000160404	TOR2A	AML	FALSE	194	0.115521870875272	FALSE		FALSE
ENSG00000064763	FAR2	AML	FALSE	195	0.115362042517759	FALSE		FALSE
ENSG00000119535	CSF3R	AML	TRUE	196	0.115055773833087	TRUE	oncogene	TRUE	Act
ENSG00000169876	MUC17	AML	FALSE	197	0.114960839101738	FALSE		FALSE
ENSG00000180530	NRIP1	AML	FALSE	198	0.113429193573177	FALSE		FALSE
ENSG00000172270	BSG	AML	FALSE	199	0.113296704005542	FALSE		FALSE
ENSG00000206503	HLA-A	AML	FALSE	200	0.112846771477215	TRUE	fusion	TRUE	ambiguous
ENSG00000270946	CT45A9	AML	FALSE	201	0.112508353955094	FALSE		FALSE
ENSG00000174175	SELP	AML	FALSE	202	0.11165275755952	FALSE		FALSE
ENSG00000101745	ANKRD12	AML	FALSE	203	0.111406595074559	FALSE		FALSE
ENSG00000147050	KDM6A	AML	TRUE	204	0.110922169762978	TRUE	oncogene, TSG	TRUE	LoF
ENSG00000215021	PHB2	AML	FALSE	205	0.110906594676813	FALSE		FALSE
ENSG00000100345	MYH9	AML	TRUE	206	0.110827474822152	TRUE	TSG, fusion	TRUE	Act
ENSG00000114654	EFCC1	AML	FALSE	207	0.110633572213909	FALSE		FALSE
ENSG00000137154	RPS6	AML	FALSE	208	0.110218751561828	FALSE		FALSE
ENSG00000126773	PCNX4	AML	FALSE	209	0.110214277041489	FALSE		FALSE
ENSG00000069248	NUP133	AML	FALSE	210	0.110199579825598	FALSE		FALSE
ENSG00000143669	LYST	AML	FALSE	211	0.11000711029063	FALSE		FALSE
ENSG00000145703	IQGAP2	AML	FALSE	212	0.109921271103807	FALSE		FALSE
ENSG00000152601	MBNL1	AML	FALSE	213	0.109656715259272	FALSE		FALSE
ENSG00000155850	SLC26A2	AML	FALSE	214	0.109653501561709	FALSE		FALSE
ENSG00000101425	BPI	AML	FALSE	215	0.109550412802201	FALSE		FALSE
ENSG00000103253	HAGHL	AML	FALSE	216	0.109502316845811	FALSE		FALSE
ENSG00000204568	MRPS18B	AML	FALSE	217	0.109463257931723	FALSE		FALSE
ENSG00000239839	DEFA3	AML	FALSE	218	0.109357175096805	FALSE		FALSE
ENSG00000167522	ANKRD11	AML	FALSE	219	0.10932434854635	FALSE		FALSE
ENSG00000054654	SYNE2	AML	FALSE	220	0.109129236175825	FALSE		FALSE
ENSG00000163291	PAQR3	AML	FALSE	221	0.108950116080074	FALSE		FALSE
ENSG00000215301	DDX3X	AML	TRUE	222	0.108742325380363	TRUE	TSG	TRUE	LoF
ENSG00000228836	CT45A4	AML	FALSE	223	0.108536537460515	FALSE		FALSE
ENSG00000204642	HLA-F	AML	FALSE	224	0.108417213037271	FALSE		FALSE
ENSG00000132334	PTPRE	AML	FALSE	225	0.107982085475321	FALSE		FALSE
ENSG00000175634	RPS6KB2	AML	FALSE	226	0.107977444798371	FALSE		FALSE
ENSG00000160201	U2AF1	AML	TRUE	227	0.107737357535368	TRUE	oncogene	TRUE	Act
ENSG00000105939	ZC3HAV1	AML	FALSE	228	0.107266715498117	FALSE		FALSE
ENSG00000181163	NPM1	AML	TRUE	229	0.107266429426136	TRUE	oncogene, fusion	TRUE	ambiguous
ENSG00000153113	CAST	AML	FALSE	230	0.107049587138492	FALSE		FALSE
ENSG00000143631	FLG	AML	FALSE	231	0.106893739714367	FALSE		FALSE
ENSG00000196367	TRRAP	AML	FALSE	232	0.106753305234346	TRUE	oncogene	TRUE	ambiguous
ENSG00000134825	TMEM258	AML	FALSE	233	0.106523862606393	FALSE		FALSE
ENSG00000138385	SSB	AML	FALSE	234	0.106056912167575	FALSE		FALSE
ENSG00000163207	IVL	AML	FALSE	235	0.106010462931551	FALSE		FALSE
ENSG00000164256	PRDM9	AML	FALSE	236	0.105929363248568	FALSE		FALSE
ENSG00000176746	MAGEB6	AML	FALSE	237	0.105698466722757	FALSE		FALSE
ENSG00000168404	MLKL	AML	FALSE	238	0.105096340702289	FALSE		FALSE
ENSG00000129680	MAP7D3	AML	FALSE	239	0.104983082862272	FALSE		FALSE
ENSG00000124181	PLCG1	AML	TRUE	240	0.104972887071499	TRUE	oncogene, fusion	TRUE	Act
ENSG00000029363	BCLAF1	AML	FALSE	241	0.104765406823948	TRUE		TRUE	Act
ENSG00000183878	UTY	AML	FALSE	242	0.104417462411721	FALSE		FALSE
ENSG00000108298	RPL19	AML	FALSE	243	0.104372741131575	FALSE		FALSE
ENSG00000171862	PTEN	AML	TRUE	244	0.103984454170909	TRUE	TSG	TRUE	LoF
ENSG00000102854	MSLN	AML	FALSE	245	0.10348424048493	FALSE		FALSE
ENSG00000183793	NPIPA5	AML	FALSE	246	0.102362952316009	FALSE		FALSE
ENSG00000171863	RPS7	AML	FALSE	247	0.102250698557503	FALSE		FALSE
ENSG00000141279	NPEPPS	AML	FALSE	248	0.10192995629517	FALSE		TRUE	LoF
ENSG00000165119	HNRNPK	AML	FALSE	249	0.101915017092517	FALSE		FALSE
ENSG00000114316	USP4	AML	FALSE	250	0.101706797275509	FALSE		FALSE
ENSG00000167615	LENG8	AML	FALSE	251	0.101647104591839	FALSE		FALSE
ENSG00000094841	UPRT	AML	FALSE	252	0.101407756286644	FALSE		FALSE
ENSG00000104312	RIPK2	AML	FALSE	253	0.101143954184567	FALSE		FALSE
ENSG00000178852	EFCAB13	AML	FALSE	254	0.100974648528162	FALSE		FALSE
ENSG00000106066	CPVL	AML	FALSE	255	0.100448191468583	FALSE		FALSE
ENSG00000141480	ARRB2	AML	FALSE	256	0.100410521891319	FALSE		FALSE
ENSG00000242185	CT45A2	AML	FALSE	257	0.100380740983418	FALSE		FALSE
ENSG00000178115	GOLGA8Q	AML	FALSE	258	0.100022424890768	FALSE		FALSE
ENSG00000160299	PCNT	AML	FALSE	259	0.0998646991448251	FALSE		FALSE
ENSG00000196776	CD47	AML	FALSE	260	0.0998116783065744	FALSE		FALSE
ENSG00000198089	SFI1	AML	FALSE	261	0.0998033502271593	FALSE		FALSE
ENSG00000174125	TLR1	AML	FALSE	262	0.0996471739072256	FALSE		FALSE
ENSG00000215712	TMEM242	AML	FALSE	263	0.0995855798719152	FALSE		FALSE
ENSG00000186529	CYP4F3	AML	FALSE	264	0.099495319946327	FALSE		FALSE
ENSG00000130589	HELZ2	AML	FALSE	265	0.0993855242361076	FALSE		FALSE
ENSG00000127603	MACF1	AML	FALSE	266	0.0992307603854544	FALSE		FALSE
ENSG00000170577	SIX2	AML	FALSE	267	0.0989106875577001	TRUE	oncogene	FALSE
ENSG00000137177	KIF13A	AML	FALSE	268	0.0988564571345572	FALSE		FALSE
ENSG00000100823	APEX1	AML	FALSE	269	0.098627267663095	FALSE		FALSE
ENSG00000160883	HK3	AML	FALSE	270	0.0985859834629415	FALSE		FALSE
ENSG00000080503	SMARCA2	AML	FALSE	271	0.0984083783802881	FALSE		FALSE
ENSG00000198848	CES1	AML	FALSE	272	0.0983409797828472	FALSE		FALSE
ENSG00000085265	FCN1	AML	FALSE	273	0.097441129374189	FALSE		FALSE
ENSG00000135387	CAPRIN1	AML	FALSE	274	0.0973873614026745	FALSE		FALSE
ENSG00000101150	TPD52L2	AML	FALSE	275	0.0964702836474303	FALSE		FALSE
ENSG00000120690	ELF1	AML	FALSE	276	0.0960161809820642	FALSE		FALSE
ENSG00000119655	NPC2	AML	FALSE	277	0.0959442690033349	FALSE		FALSE
ENSG00000164880	INTS1	AML	FALSE	278	0.0957977263267381	FALSE		FALSE
ENSG00000109917	ZPR1	AML	FALSE	279	0.095762389117692	FALSE		FALSE
ENSG00000078804	TP53INP2	AML	FALSE	280	0.0955753576115833	FALSE		FALSE
ENSG00000000938	FGR	AML	FALSE	281	0.0954606342291744	FALSE		FALSE
ENSG00000147488	ST18	AML	FALSE	282	0.0952626526972453	FALSE		FALSE
ENSG00000286185	AC242842.3	AML	FALSE	283	0.0951881839537128	FALSE		FALSE
ENSG00000005810	MYCBP2	AML	FALSE	284	0.0950742079879486	FALSE		FALSE
ENSG00000008294	SPAG9	AML	FALSE	285	0.0949132744165785	FALSE		FALSE
ENSG00000002586	CD99	AML	FALSE	286	0.0946742363250118	FALSE		FALSE
ENSG00000014216	CAPN1	AML	FALSE	287	0.0943992757694759	FALSE		FALSE
ENSG00000168280	KIF5C	AML	FALSE	288	0.0943806716689725	FALSE		FALSE
ENSG00000112159	MDN1	AML	FALSE	289	0.0943111411534663	FALSE		FALSE
ENSG00000081237	PTPRC	AML	TRUE	290	0.0942740284544304	TRUE	TSG	TRUE	Act
ENSG00000087470	DNM1L	AML	FALSE	291	0.0934032943702385	FALSE		FALSE
ENSG00000139218	SCAF11	AML	FALSE	292	0.0933550913679828	FALSE		FALSE
ENSG00000169432	SCN9A	AML	FALSE	293	0.0933135694664007	FALSE		FALSE
ENSG00000179344	HLA-DQB1	AML	FALSE	294	0.0929878687438236	FALSE		FALSE
ENSG00000231389	HLA-DPA1	AML	FALSE	295	0.0924834221882475	FALSE		FALSE
ENSG00000099866	MADCAM1	AML	FALSE	296	0.0921946761828059	FALSE		FALSE
ENSG00000169327	OR5AU1	AML	FALSE	297	0.0920613148361734	FALSE		FALSE
ENSG00000103091	WDR59	AML	FALSE	298	0.0920453274734059	FALSE		FALSE
ENSG00000135636	DYSF	AML	FALSE	299	0.091933103466687	FALSE		FALSE
ENSG00000204790	CBWD6	AML	FALSE	300	0.0918450029181606	FALSE		FALSE
ENSG00000118513	MYB	AML	FALSE	301	0.0916461224595083	TRUE	oncogene, fusion	FALSE
ENSG00000007402	CACNA2D2	AML	FALSE	302	0.0914119563266886	FALSE		FALSE
ENSG00000152229	PSTPIP2	AML	FALSE	303	0.0911917823940047	FALSE		FALSE
ENSG00000084234	APLP2	AML	FALSE	304	0.0910926714109191	FALSE		FALSE
ENSG00000176945	MUC20	AML	FALSE	305	0.091039792571717	FALSE		FALSE
ENSG00000175054	ATR	AML	TRUE	306	0.0909936970258011	TRUE	TSG	TRUE	LoF
ENSG00000170689	HOXB9	AML	FALSE	307	0.0909930299397023	FALSE		FALSE
ENSG00000063046	EIF4B	AML	FALSE	308	0.0909034671916675	FALSE		FALSE
ENSG00000099991	CABIN1	AML	FALSE	309	0.0907968182563337	FALSE		FALSE
ENSG00000261794	GOLGA8H	AML	FALSE	310	0.0906881891789129	FALSE		FALSE
ENSG00000189079	ARID2	AML	FALSE	311	0.0905272927879791	TRUE	TSG	TRUE	LoF
ENSG00000171509	RXFP1	AML	FALSE	312	0.0904913864764679	FALSE		FALSE
ENSG00000234745	HLA-B	AML	FALSE	313	0.090488723812102	FALSE		TRUE	ambiguous
ENSG00000133773	CCDC59	AML	FALSE	314	0.0902737722331516	FALSE		FALSE
ENSG00000032219	ARID4A	AML	FALSE	315	0.0902556662829397	FALSE		FALSE
ENSG00000150093	ITGB1	AML	FALSE	316	0.0901581197987107	FALSE		FALSE
ENSG00000100614	PPM1A	AML	FALSE	317	0.0901145646324657	FALSE		FALSE
ENSG00000116754	SRSF11	AML	FALSE	318	0.0899932863978042	FALSE		FALSE
ENSG00000204525	HLA-C	AML	FALSE	319	0.0899352767951699	FALSE		FALSE
ENSG00000138434	ITPRID2	AML	FALSE	320	0.0899155230932808	FALSE		FALSE
ENSG00000139508	SLC46A3	AML	FALSE	321	0.089752538749937	FALSE		FALSE
ENSG00000167676	PLIN4	AML	FALSE	322	0.0893996532230693	FALSE		FALSE
ENSG00000079805	DNM2	AML	TRUE	323	0.0891495601705888	TRUE	TSG	FALSE
ENSG00000010244	ZNF207	AML	FALSE	324	0.0890709096201227	FALSE		FALSE
ENSG00000126524	SBDS	AML	TRUE	325	0.0889780720954954	TRUE	TSG	FALSE
ENSG00000186908	ZDHHC17	AML	FALSE	326	0.0887721384106395	FALSE		FALSE
ENSG00000172661	WASHC2C	AML	FALSE	327	0.0886263479128798	FALSE		FALSE
ENSG00000136935	GOLGA1	AML	FALSE	328	0.0885456271315049	FALSE		FALSE
ENSG00000100030	MAPK1	AML	TRUE	329	0.0885153075691914	TRUE	oncogene	TRUE	Act
ENSG00000170776	AKAP13	AML	FALSE	330	0.0884121906872093	FALSE		FALSE
ENSG00000111271	ACAD10	AML	FALSE	331	0.0883863634910698	FALSE		FALSE
ENSG00000172428	COPS9	AML	FALSE	332	0.0882261265855122	FALSE		FALSE
ENSG00000134697	GNL2	AML	FALSE	333	0.0882133979200602	FALSE		FALSE
ENSG00000175467	SART1	AML	FALSE	334	0.0882062747022067	FALSE		FALSE
ENSG00000196576	PLXNB2	AML	FALSE	335	0.0881801642712886	FALSE		FALSE
ENSG00000116731	PRDM2	AML	FALSE	336	0.0881080261952808	TRUE	TSG	TRUE	ambiguous
ENSG00000187514	PTMA	AML	FALSE	337	0.0881026107539492	FALSE		TRUE	LoF
ENSG00000167460	TPM4	AML	TRUE	338	0.0877756277456173	TRUE	fusion	FALSE
ENSG00000249437	NAIP	AML	FALSE	339	0.0876881254599362	FALSE		FALSE
ENSG00000173064	HECTD4	AML	FALSE	340	0.0875416641497244	FALSE		FALSE
ENSG00000125651	GTF2F1	AML	FALSE	341	0.0874678305808221	FALSE		FALSE
ENSG00000099331	MYO9B	AML	FALSE	342	0.0871835945776115	FALSE		FALSE
ENSG00000003096	KLHL13	AML	FALSE	343	0.0870548466710822	FALSE		FALSE
ENSG00000075884	ARHGAP15	AML	FALSE	344	0.0869215416034428	FALSE		FALSE
ENSG00000182866	LCK	AML	TRUE	345	0.0867203204410108	TRUE	oncogene, fusion	FALSE
ENSG00000083312	TNPO1	AML	FALSE	346	0.0862885478459852	FALSE		FALSE
ENSG00000164821	DEFA4	AML	FALSE	347	0.0859122360437445	FALSE		FALSE
ENSG00000133657	ATP13A3	AML	FALSE	348	0.0855593981657681	FALSE		FALSE
ENSG00000163803	PLB1	AML	FALSE	349	0.0854439246741173	FALSE		FALSE
ENSG00000188352	FOCAD	AML	FALSE	350	0.0854233349257164	FALSE		FALSE
ENSG00000059588	TARBP1	AML	FALSE	351	0.0850984593472124	FALSE		FALSE
ENSG00000157881	PANK4	AML	FALSE	352	0.0850318798564315	FALSE		FALSE
ENSG00000162711	NLRP3	AML	FALSE	353	0.0849022113086808	FALSE		FALSE
ENSG00000136813	ECPAS	AML	FALSE	354	0.0848464349025701	FALSE		FALSE
ENSG00000273696	CT45A7	AML	FALSE	355	0.0848322847488699	FALSE		FALSE
ENSG00000059377	TBXAS1	AML	FALSE	356	0.0848246591452267	FALSE		FALSE
ENSG00000127914	AKAP9	AML	FALSE	357	0.0846003805207586	TRUE	fusion	FALSE
ENSG00000111913	RIPOR2	AML	FALSE	358	0.084567507328601	FALSE		FALSE
ENSG00000232629	HLA-DQB2	AML	FALSE	359	0.0839757835282921	FALSE		FALSE
ENSG00000167658	EEF2	AML	FALSE	360	0.0837286043428759	FALSE		FALSE
ENSG00000100503	NIN	AML	TRUE	361	0.0836282908079186	TRUE	fusion	TRUE	LoF
ENSG00000104774	MAN2B1	AML	FALSE	362	0.0836208157265621	FALSE		FALSE
ENSG00000154127	UBASH3B	AML	FALSE	363	0.083567893566129	FALSE		FALSE
ENSG00000196126	HLA-DRB1	AML	FALSE	364	0.0835666467446335	FALSE		FALSE
ENSG00000197081	IGF2R	AML	FALSE	365	0.0834292430468518	FALSE		FALSE
ENSG00000155629	PIK3AP1	AML	FALSE	366	0.0832317269620941	FALSE		FALSE
ENSG00000144040	SFXN5	AML	FALSE	367	0.08316058130142	FALSE		FALSE
ENSG00000075420	FNDC3B	AML	FALSE	368	0.0831450667953344	FALSE		FALSE
ENSG00000138326	RPS24	AML	FALSE	369	0.0830126875057791	FALSE		FALSE
ENSG00000153310	FAM49B	AML	FALSE	370	0.0827282593704196	FALSE		FALSE
ENSG00000181090	EHMT1	AML	FALSE	371	0.0827215076332354	FALSE		FALSE
ENSG00000092199	HNRNPC	AML	FALSE	372	0.0825035563254734	FALSE		FALSE
ENSG00000269586	CT45A10	AML	FALSE	373	0.082482997578866	FALSE		FALSE
ENSG00000140262	TCF12	AML	FALSE	374	0.0824302467557518	TRUE	fusion	FALSE
ENSG00000219481	NBPF1	AML	FALSE	375	0.0821761696321496	FALSE		FALSE
ENSG00000176658	MYO1D	AML	FALSE	376	0.0821432054425768	FALSE		FALSE
ENSG00000221970	OR2A1	AML	FALSE	377	0.0820879046598192	FALSE		FALSE
ENSG00000137841	PLCB2	AML	FALSE	378	0.0820711474463553	FALSE		FALSE
ENSG00000175265	GOLGA8A	AML	FALSE	379	0.0818635780452578	FALSE		FALSE
ENSG00000136104	RNASEH2B	AML	FALSE	380	0.0812993752127726	FALSE		FALSE
ENSG00000054282	SDCCAG8	AML	FALSE	381	0.0812701577799278	FALSE		FALSE
ENSG00000077984	CST7	AML	FALSE	382	0.0810880707263145	FALSE		FALSE
ENSG00000073910	FRY	AML	FALSE	383	0.0810583408566496	FALSE		FALSE
ENSG00000073921	PICALM	AML	TRUE	384	0.0809075709985136	TRUE	fusion	FALSE
ENSG00000070010	UFD1	AML	FALSE	385	0.0808057249210822	FALSE		FALSE
ENSG00000034510	TMSB10	AML	FALSE	386	0.0806590724550918	FALSE		FALSE
ENSG00000180353	HCLS1	AML	FALSE	387	0.0804233347383631	FALSE		FALSE
ENSG00000106355	LSM5	AML	FALSE	388	0.0804212050235555	FALSE		FALSE
ENSG00000093167	LRRFIP2	AML	FALSE	389	0.0802756611672382	FALSE		FALSE
ENSG00000237521	OR7E24	AML	FALSE	390	0.080268242850496	FALSE		FALSE
ENSG00000174885	NLRP6	AML	FALSE	391	0.0802635428628863	FALSE		FALSE
ENSG00000132153	DHX30	AML	FALSE	392	0.0801006813140065	FALSE		FALSE
ENSG00000103335	PIEZO1	AML	FALSE	393	0.0800347503468764	FALSE		FALSE
ENSG00000100292	HMOX1	AML	FALSE	394	0.0800091477695186	FALSE		FALSE
ENSG00000242019	KIR3DL3	AML	FALSE	395	0.0799874510564894	FALSE		FALSE
ENSG00000055609	KMT2C	AML	FALSE	396	0.0798391114487305	TRUE	TSG	TRUE	LoF
ENSG00000146221	TCTE1	AML	FALSE	397	0.0797761332336808	FALSE		FALSE
ENSG00000163625	WDFY3	AML	FALSE	398	0.0797305552118084	FALSE		FALSE
ENSG00000088930	XRN2	AML	FALSE	399	0.0796171339686465	FALSE		FALSE
ENSG00000086758	HUWE1	AML	FALSE	400	0.0795611986381153	FALSE		FALSE
ENSG00000013573	DDX11	AML	FALSE	401	0.0795503751982906	FALSE		FALSE
ENSG00000147996	CBWD5	AML	FALSE	402	0.0795453945517611	FALSE		FALSE
ENSG00000271425	NBPF10	AML	FALSE	403	0.079495062876426	FALSE		FALSE
ENSG00000132182	NUP210	AML	FALSE	404	0.0794130557256559	FALSE		FALSE
ENSG00000089820	ARHGAP4	AML	FALSE	405	0.0793678678095623	FALSE		FALSE
ENSG00000226907	CT45A6	AML	FALSE	406	0.079295427560727	FALSE		FALSE
ENSG00000116560	SFPQ	AML	FALSE	407	0.0792686816035856	TRUE	TSG, fusion	FALSE
ENSG00000051620	HEBP2	AML	FALSE	408	0.0792405685241373	FALSE		FALSE
ENSG00000079246	XRCC5	AML	FALSE	409	0.0790630438439804	FALSE		FALSE
ENSG00000141506	PIK3R5	AML	FALSE	410	0.0790066577704033	FALSE		FALSE
ENSG00000161618	ALDH16A1	AML	FALSE	411	0.0785413681059971	FALSE		FALSE
ENSG00000135655	USP15	AML	FALSE	412	0.0785313668976067	FALSE		FALSE
ENSG00000110090	CPT1A	AML	FALSE	413	0.0781964084331837	FALSE		FALSE
ENSG00000148180	GSN	AML	FALSE	414	0.0781839392801154	FALSE		FALSE
ENSG00000067225	PKM	AML	FALSE	415	0.0780442053291298	FALSE		FALSE
ENSG00000118181	RPS25	AML	FALSE	416	0.0779334539822653	FALSE		FALSE
ENSG00000135124	P2RX4	AML	FALSE	417	0.0778044057640582	FALSE		FALSE
ENSG00000132549	VPS13B	AML	FALSE	418	0.0776701988079186	FALSE		FALSE
ENSG00000133812	SBF2	AML	FALSE	419	0.0776559812534889	FALSE		FALSE
ENSG00000164587	RPS14	AML	FALSE	420	0.0776553662019223	FALSE		FALSE
ENSG00000168476	REEP4	AML	FALSE	421	0.0775654376340374	FALSE		FALSE
ENSG00000244734	HBB	AML	FALSE	422	0.0775219640891838	FALSE		FALSE
ENSG00000206560	ANKRD28	AML	FALSE	423	0.0774644375601305	FALSE		FALSE
ENSG00000078618	NRDC	AML	FALSE	424	0.0770922088463998	FALSE		FALSE
ENSG00000166888	STAT6	AML	TRUE	425	0.0770772157703808	TRUE	oncogene, fusion	TRUE	Act
ENSG00000153944	MSI2	AML	TRUE	426	0.0770215910812275	TRUE	oncogene, fusion	TRUE	ambiguous
ENSG00000151726	ACSL1	AML	FALSE	427	0.0769625897386258	FALSE		FALSE
ENSG00000168522	FNTA	AML	FALSE	428	0.0768899216279317	FALSE		FALSE
ENSG00000144381	HSPD1	AML	FALSE	429	0.0768696766700438	FALSE		FALSE
ENSG00000125354	SEPTIN6	AML	TRUE	430	0.0767643089757628	TRUE	fusion	FALSE
ENSG00000142611	PRDM16	AML	TRUE	431	0.0767189607332094	TRUE	oncogene, fusion	FALSE
ENSG00000105205	CLC	AML	FALSE	432	0.0766495488058168	FALSE		FALSE
ENSG00000249931	GOLGA8K	AML	FALSE	433	0.0765776728241041	FALSE		FALSE
ENSG00000115866	DARS1	AML	FALSE	434	0.0765341438475354	FALSE		FALSE
ENSG00000156162	DPY19L4	AML	FALSE	435	0.0763522804140165	FALSE		FALSE
ENSG00000103249	CLCN7	AML	FALSE	436	0.0763470369448749	FALSE		FALSE
ENSG00000008441	NFIX	AML	FALSE	437	0.0762127022411229	FALSE		FALSE
ENSG00000135750	KCNK1	AML	FALSE	438	0.0761645055401373	FALSE		FALSE
ENSG00000114904	NEK4	AML	FALSE	439	0.0761636145009005	FALSE		FALSE
ENSG00000178209	PLEC	AML	FALSE	440	0.0761463569267434	FALSE		FALSE
ENSG00000128534	LSM8	AML	FALSE	441	0.0757984599141004	FALSE		FALSE
ENSG00000147316	MCPH1	AML	FALSE	442	0.0757288884069021	FALSE		FALSE
ENSG00000166825	ANPEP	AML	FALSE	443	0.0757272144223876	FALSE		FALSE
ENSG00000165271	NOL6	AML	FALSE	444	0.0756210117680425	FALSE		FALSE
ENSG00000130413	STK33	AML	FALSE	445	0.0755838008273922	FALSE		FALSE
ENSG00000184160	ADRA2C	AML	FALSE	446	0.0755464178901351	FALSE		FALSE
ENSG00000166801	FAM111A	AML	FALSE	447	0.0754043314902541	FALSE		FALSE
ENSG00000168010	ATG16L2	AML	FALSE	448	0.0752713495508639	FALSE		FALSE
ENSG00000131747	TOP2A	AML	FALSE	449	0.0751182442019876	FALSE		TRUE	Act
ENSG00000130985	UBA1	AML	TRUE	450	0.0749610395028842	FALSE		FALSE
ENSG00000164308	ERAP2	AML	FALSE	451	0.0747847449738764	FALSE		FALSE
ENSG00000141447	OSBPL1A	AML	FALSE	452	0.0746771751858469	FALSE		FALSE
ENSG00000125089	SH3TC1	AML	FALSE	453	0.0745261898154244	FALSE		FALSE
ENSG00000175110	MRPS22	AML	FALSE	454	0.0745117807605678	FALSE		FALSE
ENSG00000182944	EWSR1	AML	TRUE	455	0.0743237953942396	TRUE	oncogene, fusion	TRUE	Act
ENSG00000213988	ZNF90	AML	FALSE	456	0.0742886392451128	FALSE		FALSE
ENSG00000197746	PSAP	AML	FALSE	457	0.0740996039306823	FALSE		FALSE
ENSG00000153922	CHD1	AML	FALSE	458	0.0740921203856959	FALSE		FALSE
ENSG00000100201	DDX17	AML	FALSE	459	0.0739466219078252	FALSE		FALSE
ENSG00000175471	MCTP1	AML	FALSE	460	0.0738881944831168	FALSE		FALSE
ENSG00000135821	GLUL	AML	FALSE	461	0.073770060871886	FALSE		FALSE
ENSG00000066933	MYO9A	AML	FALSE	462	0.073612114650823	FALSE		FALSE
ENSG00000087365	SF3B2	AML	FALSE	463	0.073555740103515	FALSE		FALSE
ENSG00000151914	DST	AML	FALSE	464	0.073553065108409	FALSE		FALSE
ENSG00000143970	ASXL2	AML	TRUE	465	0.0734864551797099	TRUE	TSG	TRUE	LoF
ENSG00000088986	DYNLL1	AML	FALSE	466	0.0734137512058392	FALSE		FALSE
ENSG00000089157	RPLP0	AML	FALSE	467	0.0731184131398502	FALSE		FALSE
ENSG00000095970	TREM2	AML	FALSE	468	0.0730724534602647	FALSE		FALSE
ENSG00000188536	HBA2	AML	FALSE	469	0.0730052689149403	FALSE		FALSE
ENSG00000136930	PSMB7	AML	FALSE	470	0.0727620819437884	FALSE		FALSE
ENSG00000116209	TMEM59	AML	FALSE	471	0.0726198860954896	FALSE		FALSE
ENSG00000064601	CTSA	AML	FALSE	472	0.0724147100482931	FALSE		FALSE
ENSG00000184792	OSBP2	AML	FALSE	473	0.0723904021895867	FALSE		FALSE
ENSG00000123636	BAZ2B	AML	FALSE	474	0.0722618213032102	FALSE		FALSE
ENSG00000204880	KRTAP4-8	AML	FALSE	475	0.0722336376250634	FALSE		FALSE
ENSG00000123416	TUBA1B	AML	FALSE	476	0.0722060712780384	FALSE		FALSE
ENSG00000120705	ETF1	AML	FALSE	477	0.0721650625973733	FALSE		FALSE
ENSG00000106462	EZH2	AML	TRUE	478	0.0720573048868629	TRUE	oncogene, TSG	TRUE	LoF
ENSG00000068745	IP6K2	AML	FALSE	479	0.0719944757396329	FALSE		FALSE
ENSG00000149091	DGKZ	AML	FALSE	480	0.0719523467995598	FALSE		FALSE
ENSG00000170275	CRTAP	AML	FALSE	481	0.0719204124089001	FALSE		FALSE
ENSG00000065000	AP3D1	AML	FALSE	482	0.0718350808476918	FALSE		FALSE
ENSG00000101654	RNMT	AML	FALSE	483	0.0718220433693355	FALSE		FALSE
ENSG00000085741	WNT11	AML	FALSE	484	0.0717999598005561	FALSE		FALSE
ENSG00000172869	DMXL1	AML	FALSE	485	0.0717212758533182	FALSE		FALSE
ENSG00000004455	AK2	AML	FALSE	486	0.0716112716879112	FALSE		FALSE
ENSG00000108854	SMURF2	AML	FALSE	487	0.0715639108638496	FALSE		FALSE
ENSG00000090382	LYZ	AML	FALSE	488	0.0714911719893842	FALSE		FALSE
ENSG00000120438	TCP1	AML	FALSE	489	0.0714660378454333	FALSE		FALSE
ENSG00000140563	MCTP2	AML	FALSE	490	0.0714488653028502	FALSE		FALSE
ENSG00000111676	ATN1	AML	FALSE	491	0.0714479577225362	FALSE		FALSE
ENSG00000147251	DOCK11	AML	FALSE	492	0.0714242983695057	FALSE		FALSE
ENSG00000137462	TLR2	AML	TRUE	493	0.0714137777295294	FALSE		FALSE
ENSG00000145949	MYLK4	AML	FALSE	494	0.0714106729344305	FALSE		FALSE
ENSG00000114021	NIT2	AML	FALSE	495	0.0711086487749457	FALSE		FALSE
ENSG00000144674	GOLGA4	AML	FALSE	496	0.0708561331963408	FALSE		FALSE
ENSG00000134440	NARS1	AML	FALSE	497	0.0706420625495642	FALSE		FALSE
ENSG00000074370	ATP2A3	AML	FALSE	498	0.070612368702407	FALSE		FALSE
ENSG00000131473	ACLY	AML	FALSE	499	0.0705994175245567	FALSE		FALSE
ENSG00000109971	HSPA8	AML	FALSE	500	0.0705866165326958	FALSE		FALSE
ENSG00000078369	GNB1	AML	TRUE	501	0.0705360003976277	FALSE		FALSE
ENSG00000100749	VRK1	AML	FALSE	502	0.070522060936274	FALSE		FALSE
ENSG00000048740	CELF2	AML	FALSE	503	0.0704659198005933	FALSE		FALSE
ENSG00000113318	MSH3	AML	FALSE	504	0.0704637283281079	FALSE		FALSE
ENSG00000263465	SRSF8	AML	FALSE	505	0.0703358676152677	FALSE		FALSE
ENSG00000165029	ABCA1	AML	FALSE	506	0.0701916809009829	FALSE		FALSE
ENSG00000125772	GPCPD1	AML	FALSE	507	0.07018101406636	FALSE		FALSE
ENSG00000132274	TRIM22	AML	FALSE	508	0.07012754779532	FALSE		FALSE
ENSG00000100401	RANGAP1	AML	FALSE	509	0.0699711852167936	FALSE		FALSE
ENSG00000196172	ZNF681	AML	FALSE	510	0.0699675036778016	FALSE		FALSE
ENSG00000162849	KIF26B	AML	FALSE	511	0.069964414165168	FALSE		FALSE
ENSG00000153827	TRIP12	AML	FALSE	512	0.0697337131651723	FALSE		FALSE
ENSG00000151779	NBAS	AML	FALSE	513	0.0697331015182431	FALSE		FALSE
ENSG00000096433	ITPR3	AML	FALSE	514	0.0696826078707974	FALSE		FALSE
ENSG00000100504	PYGL	AML	FALSE	515	0.069676047755616	FALSE		FALSE
ENSG00000115310	RTN4	AML	FALSE	516	0.0696323848196855	FALSE		FALSE
ENSG00000137642	SORL1	AML	FALSE	517	0.0695976230457863	FALSE		FALSE
ENSG00000138964	PARVG	AML	FALSE	518	0.0693830793092874	FALSE		FALSE
ENSG00000131018	SYNE1	AML	FALSE	519	0.0693772132991274	FALSE		FALSE
ENSG00000117616	RSRP1	AML	FALSE	520	0.0692890368323622	FALSE		FALSE
ENSG00000034677	RNF19A	AML	FALSE	521	0.0690671976565908	FALSE		FALSE
ENSG00000103512	NOMO1	AML	FALSE	522	0.0688405876637026	FALSE		FALSE
ENSG00000105568	PPP2R1A	AML	FALSE	523	0.0688357502962674	TRUE	TSG	TRUE	Act
ENSG00000108582	CPD	AML	FALSE	524	0.0688278616337391	FALSE		FALSE
ENSG00000005961	ITGA2B	AML	FALSE	525	0.0686956098543184	FALSE		FALSE
ENSG00000136051	WASHC4	AML	FALSE	526	0.0686735461470714	FALSE		FALSE
ENSG00000257335	MGAM	AML	FALSE	527	0.068619651189909	FALSE		FALSE
ENSG00000197102	DYNC1H1	AML	FALSE	528	0.0685499788243163	FALSE		FALSE
ENSG00000130175	PRKCSH	AML	FALSE	529	0.0685005455702425	FALSE		FALSE
ENSG00000023228	NDUFS1	AML	FALSE	530	0.0682902644613451	FALSE		FALSE
ENSG00000174099	MSRB3	AML	FALSE	531	0.0681594242286238	FALSE		FALSE
ENSG00000196684	HSH2D	AML	FALSE	532	0.0681573649183176	FALSE		FALSE
ENSG00000037474	NSUN2	AML	FALSE	533	0.068141209248017	FALSE		FALSE
ENSG00000007062	PROM1	AML	FALSE	534	0.0680746154032383	FALSE		FALSE
ENSG00000203832	NBPF20	AML	FALSE	535	0.0680030178859428	FALSE		FALSE
ENSG00000104517	UBR5	AML	TRUE	536	0.0679226455918792	TRUE	oncogene	TRUE	ambiguous
ENSG00000029534	ANK1	AML	FALSE	537	0.0678777058681341	TRUE		FALSE
ENSG00000107290	SETX	AML	FALSE	538	0.0676861418055033	FALSE		FALSE
ENSG00000168297	PXK	AML	FALSE	539	0.0676673878312947	FALSE		FALSE
ENSG00000188171	ZNF626	AML	FALSE	540	0.067421197181584	FALSE		TRUE	ambiguous
ENSG00000182899	RPL35A	AML	FALSE	541	0.0673696051824466	FALSE		FALSE
ENSG00000181433	SAGE1	AML	FALSE	542	0.0673471429786296	FALSE		FALSE
ENSG00000119013	NDUFB3	AML	FALSE	543	0.0673362288318082	FALSE		FALSE
ENSG00000145743	FBXL17	AML	FALSE	544	0.0673187884439911	FALSE		FALSE
ENSG00000103051	COG4	AML	FALSE	545	0.0672396324688652	FALSE		FALSE
ENSG00000006756	ARSD	AML	FALSE	546	0.0671280503541483	FALSE		FALSE
ENSG00000135596	MICAL1	AML	FALSE	547	0.0670212846477458	FALSE		FALSE
ENSG00000173757	STAT5B	AML	TRUE	548	0.0668309599170262	TRUE	oncogene, TSG, fusion	TRUE	ambiguous
ENSG00000112297	CRYBG1	AML	FALSE	549	0.0667449669965708	FALSE		FALSE
ENSG00000151651	ADAM8	AML	FALSE	550	0.0667353898393724	FALSE		FALSE
ENSG00000147130	ZMYM3	AML	TRUE	551	0.0667137635307377	TRUE	TSG	FALSE
ENSG00000233803	TSPY4	AML	FALSE	552	0.0667030784705606	FALSE		FALSE
ENSG00000187109	NAP1L1	AML	FALSE	553	0.0666094673137031	FALSE		FALSE
ENSG00000105245	NUMBL	AML	FALSE	554	0.0665430513340454	FALSE		FALSE
ENSG00000149311	ATM	AML	TRUE	555	0.0665134993398597	TRUE	TSG	TRUE	LoF
ENSG00000103657	HERC1	AML	FALSE	556	0.0664896795130389	FALSE		FALSE
ENSG00000124151	NCOA3	AML	FALSE	557	0.0663286055748888	FALSE		FALSE
ENSG00000070756	PABPC1	AML	FALSE	558	0.0663206958943055	TRUE	oncogene, TSG	TRUE	ambiguous
ENSG00000140400	MAN2C1	AML	FALSE	559	0.0660785592321639	FALSE		FALSE
ENSG00000065882	TBC1D1	AML	FALSE	560	0.0658095723400522	FALSE		FALSE
ENSG00000250361	GYPB	AML	FALSE	561	0.0656678203853931	FALSE		FALSE
ENSG00000147459	DOCK5	AML	FALSE	562	0.0656029751861161	FALSE		FALSE
ENSG00000110876	SELPLG	AML	FALSE	563	0.0655650861021971	FALSE		FALSE
ENSG00000160796	NBEAL2	AML	FALSE	564	0.0654428150317833	FALSE		FALSE
ENSG00000126088	UROD	AML	FALSE	565	0.0654112775643073	FALSE		FALSE
ENSG00000164808	SPIDR	AML	FALSE	566	0.0653662763292425	FALSE		FALSE
ENSG00000184634	MED12	AML	FALSE	567	0.0652748234481486	TRUE	TSG	TRUE	Act
ENSG00000090863	GLG1	AML	FALSE	568	0.0652515771743898	FALSE		FALSE
ENSG00000105373	NOP53	AML	FALSE	569	0.0652306966493971	FALSE		FALSE
ENSG00000079313	REXO1	AML	FALSE	570	0.0652029370324792	FALSE		FALSE
ENSG00000129675	ARHGEF6	AML	FALSE	571	0.0651519101259745	FALSE		FALSE
ENSG00000135046	ANXA1	AML	FALSE	572	0.0651095084352131	FALSE		FALSE
ENSG00000131069	ACSS2	AML	FALSE	573	0.0650423646647199	FALSE		FALSE
ENSG00000112118	MCM3	AML	FALSE	574	0.0649600586111167	FALSE		FALSE
ENSG00000091039	OSBPL8	AML	FALSE	575	0.064950202651069	FALSE		FALSE
ENSG00000206172	HBA1	AML	FALSE	576	0.0649355723085135	FALSE		FALSE
ENSG00000075539	FRYL	AML	FALSE	577	0.0647576834582961	FALSE		FALSE
ENSG00000121892	PDS5A	AML	FALSE	578	0.0646146401956085	FALSE		FALSE
ENSG00000188130	MAPK12	AML	FALSE	579	0.0645206540217393	FALSE		FALSE
ENSG00000159023	EPB41	AML	FALSE	580	0.0644726972350069	FALSE		FALSE
ENSG00000173020	GRK2	AML	FALSE	581	0.064430091052736	FALSE		FALSE
ENSG00000164506	STXBP5	AML	FALSE	582	0.0644119463209457	FALSE		FALSE
ENSG00000096006	CRISP3	AML	FALSE	583	0.0643974127842605	FALSE		FALSE
ENSG00000160255	ITGB2	AML	FALSE	584	0.0643568867990023	FALSE		FALSE
ENSG00000196460	RFX8	AML	FALSE	585	0.0641951455866454	FALSE		FALSE
ENSG00000197006	METTL9	AML	FALSE	586	0.0641795519949085	FALSE		FALSE
ENSG00000136754	ABI1	AML	TRUE	587	0.0640771337976249	TRUE	TSG, fusion	TRUE	ambiguous
ENSG00000120318	ARAP3	AML	FALSE	588	0.064061690788353	FALSE		FALSE
ENSG00000100731	PCNX1	AML	FALSE	589	0.0640523995260653	FALSE		FALSE
ENSG00000164548	TRA2A	AML	FALSE	590	0.0639801519614979	FALSE		FALSE
ENSG00000124357	NAGK	AML	FALSE	591	0.0639375720098271	FALSE		FALSE
ENSG00000169762	TAPT1	AML	FALSE	592	0.063818169708937	FALSE		FALSE
ENSG00000075151	EIF4G3	AML	FALSE	593	0.0637868906428067	FALSE		FALSE
ENSG00000123384	LRP1	AML	FALSE	594	0.0637450928759856	FALSE		FALSE
ENSG00000139641	ESYT1	AML	FALSE	595	0.0637332980107831	FALSE		FALSE
ENSG00000118855	MFSD1	AML	FALSE	596	0.0637034611341024	FALSE		FALSE
ENSG00000168385	SEPTIN2	AML	FALSE	597	0.0636206080896617	FALSE		FALSE
ENSG00000119900	OGFRL1	AML	FALSE	598	0.0636002189671645	FALSE		FALSE
ENSG00000112699	GMDS	AML	FALSE	599	0.0634802433002404	FALSE		FALSE
ENSG00000121390	PSPC1	AML	FALSE	600	0.0632806175356743	FALSE		FALSE
ENSG00000142599	RERE	AML	FALSE	601	0.0632467091196171	FALSE		FALSE
ENSG00000165819	METTL3	AML	FALSE	602	0.0631999754168381	FALSE		FALSE
ENSG00000275713	H2BC9	AML	FALSE	603	0.0631245299078259	FALSE		FALSE
ENSG00000145675	PIK3R1	AML	FALSE	604	0.063123304747571	TRUE	TSG	TRUE	LoF
ENSG00000148700	ADD3	AML	FALSE	605	0.0630765387763806	FALSE		FALSE
ENSG00000163479	SSR2	AML	FALSE	606	0.063038114610134	FALSE		FALSE
ENSG00000105220	GPI	AML	FALSE	607	0.0627323875632164	FALSE		FALSE
ENSG00000160305	DIP2A	AML	FALSE	608	0.0626926480853944	FALSE		FALSE
ENSG00000118058	KMT2A	AML	TRUE	609	0.062687125945304	TRUE	oncogene, fusion	TRUE	LoF
ENSG00000123349	PFDN5	AML	FALSE	610	0.0626709245005569	FALSE		FALSE
ENSG00000113240	CLK4	AML	FALSE	611	0.0626635283921335	FALSE		FALSE
ENSG00000163682	RPL9	AML	FALSE	612	0.0625503062345387	FALSE		FALSE
ENSG00000198874	TYW1	AML	FALSE	613	0.0624542784454162	FALSE		FALSE
ENSG00000185420	SMYD3	AML	FALSE	614	0.0624004244599296	FALSE		FALSE
ENSG00000114446	IFT57	AML	FALSE	615	0.0623765320515659	FALSE		FALSE
ENSG00000132359	AC002316.1	AML	FALSE	616	0.0622307484135974	FALSE		FALSE
ENSG00000007202	KIAA0100	AML	FALSE	617	0.0621607304655911	FALSE		FALSE
ENSG00000112137	PHACTR1	AML	FALSE	618	0.0620215559939529	FALSE		FALSE
ENSG00000153317	ASAP1	AML	FALSE	619	0.0619864486285338	FALSE		FALSE
ENSG00000274252	GGTLC3	AML	FALSE	620	0.061954134307237	FALSE		FALSE
ENSG00000141027	NCOR1	AML	FALSE	621	0.0618392266039546	TRUE	TSG	TRUE	LoF
ENSG00000197535	MYO5A	AML	FALSE	622	0.0617517033801502	TRUE	fusion	TRUE	ambiguous
ENSG00000164885	CDK5	AML	FALSE	623	0.061749356622365	FALSE		FALSE
ENSG00000179889	PDXDC1	AML	FALSE	624	0.0617282885583964	FALSE		FALSE
ENSG00000204256	BRD2	AML	FALSE	625	0.0616541223012619	FALSE		FALSE
ENSG00000157764	BRAF	AML	TRUE	626	0.0615446608252144	TRUE	oncogene, fusion	TRUE	Act
ENSG00000181555	SETD2	AML	FALSE	627	0.0615328256543125	TRUE	TSG	TRUE	LoF
ENSG00000020922	MRE11	AML	FALSE	628	0.0615049438248825	FALSE		FALSE
ENSG00000140678	ITGAX	AML	FALSE	629	0.061444091920978	FALSE		FALSE
ENSG00000160691	SHC1	AML	FALSE	630	0.0613635025685697	FALSE		FALSE
ENSG00000084774	CAD	AML	FALSE	631	0.061352850281198	FALSE		FALSE
ENSG00000132475	H3-3B	AML	FALSE	632	0.061351782048876	TRUE	oncogene	FALSE
ENSG00000263264	AC119396.1	AML	FALSE	633	0.0613466558288242	FALSE		FALSE
ENSG00000008083	JARID2	AML	FALSE	634	0.0613320684893834	FALSE		FALSE
ENSG00000013441	CLK1	AML	FALSE	635	0.0613068427049011	FALSE		FALSE
ENSG00000076321	KLHL20	AML	FALSE	636	0.0612431808222351	FALSE		FALSE
ENSG00000196504	PRPF40A	AML	FALSE	637	0.0612399341097062	FALSE		FALSE
ENSG00000138829	FBN2	AML	FALSE	638	0.0612369267954729	FALSE		TRUE	ambiguous
ENSG00000155660	PDIA4	AML	FALSE	639	0.0612352793288038	FALSE		FALSE
ENSG00000168300	PCMTD1	AML	FALSE	640	0.061092121242903	FALSE		TRUE	LoF
ENSG00000141425	RPRD1A	AML	FALSE	641	0.0610681641664331	FALSE		FALSE
ENSG00000049323	LTBP1	AML	FALSE	642	0.0610119892478586	FALSE		FALSE
ENSG00000071626	DAZAP1	AML	FALSE	643	0.0609108950419227	FALSE		TRUE	LoF
ENSG00000099783	HNRNPM	AML	FALSE	644	0.0608981294672901	FALSE		FALSE
ENSG00000106780	MEGF9	AML	FALSE	645	0.0608858929729978	FALSE		FALSE
ENSG00000187147	RNF220	AML	FALSE	646	0.0607937203950737	FALSE		FALSE
ENSG00000119707	RBM25	AML	FALSE	647	0.0606959834844428	FALSE		FALSE
ENSG00000136699	SMPD4	AML	FALSE	648	0.0606028314036392	FALSE		FALSE
ENSG00000158856	DMTN	AML	FALSE	649	0.0605572749549313	FALSE		FALSE
ENSG00000258992	TSPY1	AML	FALSE	650	0.0605292340258584	FALSE		FALSE
ENSG00000178035	IMPDH2	AML	FALSE	651	0.0604628043412698	FALSE		FALSE
ENSG00000046889	PREX2	AML	FALSE	652	0.0603938820552659	TRUE	oncogene	TRUE	Act
ENSG00000175198	PCCA	AML	FALSE	653	0.0601903310530892	FALSE		FALSE
ENSG00000152404	CWF19L2	AML	FALSE	654	0.0601145962609608	FALSE		FALSE
ENSG00000071205	ARHGAP10	AML	FALSE	655	0.0599910896294463	FALSE		FALSE
ENSG00000130227	XPO7	AML	FALSE	656	0.0599830185718266	FALSE		FALSE
ENSG00000115355	CCDC88A	AML	FALSE	657	0.0599092503650117	FALSE		FALSE
ENSG00000080839	RBL1	AML	FALSE	658	0.0598147140399572	FALSE		FALSE
ENSG00000160593	JAML	AML	FALSE	659	0.0597133148585282	FALSE		FALSE
ENSG00000121691	CAT	AML	FALSE	660	0.0596804262339338	FALSE		FALSE
ENSG00000129657	SEC14L1	AML	FALSE	661	0.0596196321577579	FALSE		FALSE
ENSG00000035403	VCL	AML	FALSE	662	0.0594198781968923	FALSE		FALSE
ENSG00000204120	GIGYF2	AML	FALSE	663	0.0593592152425508	FALSE		FALSE
ENSG00000198677	TTC37	AML	FALSE	664	0.0593351653115018	FALSE		FALSE
ENSG00000150995	ITPR1	AML	FALSE	665	0.0593101669655224	FALSE		FALSE
ENSG00000138246	DNAJC13	AML	FALSE	666	0.059303083934752	FALSE		FALSE
ENSG00000132024	CC2D1A	AML	FALSE	667	0.0592336625341611	FALSE		FALSE
ENSG00000106236	NPTX2	AML	FALSE	668	0.0591776249237491	FALSE		FALSE
ENSG00000153201	RANBP2	AML	FALSE	669	0.0591766372599201	TRUE	TSG, fusion	TRUE	LoF
ENSG00000196305	IARS1	AML	FALSE	670	0.0591047146041679	FALSE		FALSE
ENSG00000121064	SCPEP1	AML	FALSE	671	0.0590566402566017	FALSE		FALSE
ENSG00000110330	BIRC2	AML	FALSE	672	0.0589758861906175	FALSE		FALSE
ENSG00000204463	BAG6	AML	FALSE	673	0.0588660933778347	FALSE		FALSE
ENSG00000152520	PAN3	AML	FALSE	674	0.0588504801520134	FALSE		FALSE
ENSG00000111011	RSRC2	AML	FALSE	675	0.0588134346463293	FALSE		FALSE
ENSG00000115464	USP34	AML	FALSE	676	0.0587774717456704	FALSE		FALSE
ENSG00000166579	NDEL1	AML	FALSE	677	0.0587714031066543	FALSE		FALSE
ENSG00000134900	TPP2	AML	FALSE	678	0.0587568620193903	FALSE		FALSE
ENSG00000159339	PADI4	AML	FALSE	679	0.0587456209598347	FALSE		FALSE
ENSG00000102103	PQBP1	AML	FALSE	680	0.0587059046264168	FALSE		FALSE
ENSG00000141736	ERBB2	AML	FALSE	681	0.0586790737739744	TRUE	oncogene, fusion	TRUE	Act
ENSG00000167613	LAIR1	AML	FALSE	682	0.0586692638382495	FALSE		FALSE
ENSG00000179218	CALR	AML	TRUE	683	0.058652523949983	TRUE	oncogene	FALSE
ENSG00000071127	WDR1	AML	FALSE	684	0.0586188661197872	FALSE		FALSE
ENSG00000163554	SPTA1	AML	FALSE	685	0.0584553154117789	FALSE		FALSE
ENSG00000127616	SMARCA4	AML	FALSE	686	0.0584503137065457	TRUE	TSG	TRUE	LoF
ENSG00000128829	EIF2AK4	AML	FALSE	687	0.0584492169280115	FALSE		FALSE
ENSG00000175203	DCTN2	AML	FALSE	688	0.0584392039244098	FALSE		FALSE
ENSG00000141644	MBD1	AML	FALSE	689	0.0584252713034486	FALSE		FALSE
ENSG00000080603	SRCAP	AML	FALSE	690	0.0582956347547361	FALSE		FALSE
ENSG00000148400	NOTCH1	AML	TRUE	691	0.0582669395916779	TRUE	oncogene, TSG, fusion	TRUE	ambiguous
ENSG00000038358	EDC4	AML	FALSE	692	0.0582020008845765	FALSE		FALSE
ENSG00000072110	ACTN1	AML	FALSE	693	0.0581842587462686	FALSE		FALSE
ENSG00000064932	SBNO2	AML	FALSE	694	0.0581272949105053	FALSE		FALSE
ENSG00000113648	MACROH2A1	AML	FALSE	695	0.0580251965796602	FALSE		FALSE
ENSG00000070182	SPTB	AML	FALSE	696	0.0580076203062482	FALSE		FALSE
ENSG00000140564	FURIN	AML	FALSE	697	0.057979402391789	FALSE		FALSE
ENSG00000134313	KIDINS220	AML	FALSE	698	0.057962004954307	FALSE		FALSE
ENSG00000249115	HAUS5	AML	FALSE	699	0.057878475185372	FALSE		FALSE
ENSG00000063978	RNF4	AML	FALSE	700	0.0578574552218151	FALSE		FALSE
ENSG00000111961	SASH1	AML	FALSE	701	0.0578369263062136	FALSE		FALSE
ENSG00000197969	VPS13A	AML	FALSE	702	0.057795389596225	FALSE		FALSE
ENSG00000163631	ALB	AML	FALSE	703	0.0577860757554064	FALSE		TRUE	Act
ENSG00000106080	FKBP14	AML	FALSE	704	0.0577731788608519	FALSE		FALSE
ENSG00000163751	CPA3	AML	FALSE	705	0.0577292226842978	FALSE		FALSE
ENSG00000148290	SURF1	AML	FALSE	706	0.0577086517956519	FALSE		FALSE
ENSG00000136247	ZDHHC4	AML	FALSE	707	0.0575871605038166	FALSE		FALSE
ENSG00000198035	AGAP9	AML	FALSE	708	0.0575271982928298	FALSE		FALSE
ENSG00000196502	SULT1A1	AML	FALSE	709	0.0574880204944208	FALSE		FALSE
ENSG00000204382	XAGE1B	AML	FALSE	710	0.0573901013089523	FALSE		FALSE
ENSG00000124788	ATXN1	AML	FALSE	711	0.0573736908273153	FALSE		FALSE
ENSG00000185989	RASA3	AML	FALSE	712	0.0573661484078088	FALSE		FALSE
ENSG00000117448	AKR1A1	AML	FALSE	713	0.0573095904176481	FALSE		FALSE
ENSG00000181381	DDX60L	AML	FALSE	714	0.0573010772178045	FALSE		FALSE
ENSG00000129636	ITFG1	AML	FALSE	715	0.0572689842697469	FALSE		FALSE
ENSG00000176978	DPP7	AML	FALSE	716	0.0572669723414804	FALSE		FALSE
ENSG00000116809	ZBTB17	AML	FALSE	717	0.057227985453932	FALSE		FALSE
ENSG00000170929	OR1M1	AML	FALSE	718	0.0571661530230104	FALSE		FALSE
ENSG00000135249	RINT1	AML	FALSE	719	0.0571581006106379	FALSE		FALSE
ENSG00000059573	ALDH18A1	AML	FALSE	720	0.0570757191733732	FALSE		FALSE
ENSG00000134333	LDHA	AML	FALSE	721	0.0570608687120915	FALSE		FALSE
ENSG00000184588	PDE4B	AML	FALSE	722	0.0569354905283531	FALSE		FALSE
ENSG00000149743	TRPT1	AML	FALSE	723	0.0569334682478898	FALSE		FALSE
ENSG00000007237	AC005747.1	AML	TRUE	724	0.0568594020513124	TRUE	fusion	FALSE
ENSG00000186265	BTLA	AML	FALSE	725	0.0568245873716602	FALSE		FALSE
ENSG00000178691	SUZ12	AML	TRUE	726	0.0567429403503311	TRUE	oncogene, TSG, fusion	TRUE	Act
ENSG00000145348	TBCK	AML	FALSE	727	0.0567391382080159	FALSE		FALSE
ENSG00000128699	ORMDL1	AML	FALSE	728	0.0567106094033236	FALSE		FALSE
ENSG00000100380	ST13	AML	FALSE	729	0.0566994935929431	FALSE		FALSE
ENSG00000138777	PPA2	AML	FALSE	730	0.0566122509454839	FALSE		FALSE
ENSG00000143549	TPM3	AML	TRUE	731	0.0565929629322725	TRUE	TSG, fusion	FALSE
ENSG00000135679	MDM2	AML	TRUE	732	0.0565332398975485	TRUE	oncogene	TRUE	Act
ENSG00000112146	FBXO9	AML	FALSE	733	0.0564026656481501	FALSE		FALSE
ENSG00000165025	SYK	AML	TRUE	734	0.0563468538429567	TRUE	oncogene, fusion	FALSE
ENSG00000142875	PRKACB	AML	FALSE	735	0.0563366633085418	FALSE		FALSE
ENSG00000015568	RGPD5	AML	FALSE	736	0.0563327717720236	FALSE		FALSE
ENSG00000143815	LBR	AML	FALSE	737	0.0562702594553937	FALSE		FALSE
ENSG00000148396	SEC16A	AML	FALSE	738	0.0562245907783749	FALSE		FALSE
ENSG00000115970	THADA	AML	FALSE	739	0.0561632016046603	FALSE		FALSE
ENSG00000135605	TEC	AML	FALSE	740	0.0560964442238186	TRUE	oncogene, fusion	TRUE	LoF
ENSG00000099290	WASHC2A	AML	FALSE	741	0.0560960397774532	FALSE		FALSE
ENSG00000164307	ERAP1	AML	FALSE	742	0.0560441863790729	FALSE		FALSE
ENSG00000186275	NBPF12	AML	FALSE	743	0.0559934483175567	FALSE		FALSE
ENSG00000206047	DEFA1	AML	FALSE	744	0.0559612685614316	FALSE		FALSE
ENSG00000113810	SMC4	AML	FALSE	745	0.0559121214318501	FALSE		FALSE
ENSG00000189091	SF3B3	AML	FALSE	746	0.0558915925290876	FALSE		FALSE
ENSG00000169554	ZEB2	AML	TRUE	747	0.055837874176791	FALSE		FALSE
ENSG00000174428	GTF2IRD2B	AML	FALSE	748	0.0557872753731948	FALSE		FALSE
ENSG00000008710	PKD1	AML	FALSE	749	0.0557690626486317	FALSE		FALSE
ENSG00000134827	TCN1	AML	FALSE	750	0.055768777243487	FALSE		FALSE
ENSG00000198198	SZT2	AML	FALSE	751	0.0557471442469834	FALSE		FALSE
ENSG00000168913	ENHO	AML	FALSE	752	0.0557068554038182	FALSE		FALSE
ENSG00000105383	CD33	AML	FALSE	753	0.0556989345738362	FALSE		FALSE
ENSG00000274290	H2BC6	AML	FALSE	754	0.0556118998671917	FALSE		FALSE
ENSG00000073614	KDM5A	AML	TRUE	755	0.0555666849425237	TRUE	oncogene, fusion	TRUE	Act
ENSG00000068784	SRBD1	AML	FALSE	756	0.0555551399263435	FALSE		FALSE
ENSG00000111843	TMEM14C	AML	FALSE	757	0.0555535915107379	FALSE		FALSE
ENSG00000144668	ITGA9	AML	FALSE	758	0.0554824399970905	FALSE		FALSE
ENSG00000136732	GYPC	AML	FALSE	759	0.0554321187459379	FALSE		FALSE
ENSG00000204379	XAGE1A	AML	FALSE	760	0.0554279512708094	FALSE		FALSE
ENSG00000122862	SRGN	AML	FALSE	761	0.0553838449780383	FALSE		FALSE
ENSG00000078061	ARAF	AML	TRUE	762	0.0553739307627	TRUE	oncogene	TRUE	Act
ENSG00000170525	PFKFB3	AML	FALSE	763	0.0553353997114013	FALSE		FALSE
ENSG00000185129	PURA	AML	FALSE	764	0.0552907927908399	FALSE		FALSE
ENSG00000155849	ELMO1	AML	FALSE	765	0.0552372266584602	FALSE		FALSE
ENSG00000122034	GTF3A	AML	FALSE	766	0.0552285948160503	FALSE		FALSE
ENSG00000120885	CLU	AML	FALSE	767	0.0552162856835646	FALSE		FALSE
ENSG00000116127	ALMS1	AML	FALSE	768	0.0550308702871088	FALSE		FALSE
ENSG00000100241	SBF1	AML	FALSE	769	0.055020732674587	FALSE		FALSE
ENSG00000079102	RUNX1T1	AML	TRUE	770	0.0549381937761874	TRUE	oncogene, TSG, fusion	TRUE	ambiguous
ENSG00000174485	DENND4A	AML	FALSE	771	0.0547600747905175	FALSE		FALSE
ENSG00000257017	HP	AML	FALSE	772	0.0547485158038868	FALSE		FALSE
ENSG00000204375	XAGE1E	AML	FALSE	773	0.054741493997999	FALSE		FALSE
ENSG00000089127	OAS1	AML	FALSE	774	0.054721096211124	FALSE		FALSE
ENSG00000183696	UPP1	AML	FALSE	775	0.0546935707745142	FALSE		FALSE
ENSG00000152061	RABGAP1L	AML	FALSE	776	0.0546641346810965	FALSE		FALSE
ENSG00000167863	ATP5PD	AML	FALSE	777	0.0546604730591956	FALSE		FALSE
ENSG00000123104	ITPR2	AML	FALSE	778	0.0546477168305597	FALSE		FALSE
ENSG00000159166	LAD1	AML	FALSE	779	0.0546442232773146	FALSE		FALSE
ENSG00000182621	PLCB1	AML	FALSE	780	0.0545500535864766	FALSE		FALSE
ENSG00000197157	SND1	AML	FALSE	781	0.0545354805103526	TRUE	oncogene, fusion	FALSE
ENSG00000088992	TESC	AML	FALSE	782	0.0543817563964373	FALSE		FALSE
ENSG00000114686	MRPL3	AML	FALSE	783	0.0543149052874072	FALSE		FALSE
ENSG00000229859	PGA3	AML	FALSE	784	0.0543117363121482	FALSE		FALSE
ENSG00000167766	ZNF83	AML	FALSE	785	0.0542610061364407	FALSE		FALSE
ENSG00000163714	U2SURP	AML	FALSE	786	0.0542475903172885	FALSE		FALSE
ENSG00000051825	MPHOSPH9	AML	FALSE	787	0.0541709705568895	FALSE		FALSE
ENSG00000172232	AZU1	AML	FALSE	788	0.054152951882068	FALSE		FALSE
ENSG00000113448	PDE4D	AML	FALSE	789	0.0541471346593426	FALSE		FALSE
ENSG00000100242	SUN2	AML	FALSE	790	0.0541323373955486	FALSE		FALSE
ENSG00000133069	TMCC2	AML	FALSE	791	0.0541283826686372	FALSE		FALSE
ENSG00000165983	PTER	AML	FALSE	792	0.0540750618874695	FALSE		FALSE
ENSG00000117139	KDM5B	AML	FALSE	793	0.0540108205005192	FALSE		FALSE
ENSG00000101974	ATP11C	AML	FALSE	794	0.0539961704668532	FALSE		FALSE
ENSG00000181404	WASHC1	AML	FALSE	795	0.0539722424134301	FALSE		FALSE
ENSG00000100888	CHD8	AML	FALSE	796	0.0539406598108003	FALSE		FALSE
ENSG00000102531	FNDC3A	AML	FALSE	797	0.0539026237069647	FALSE		FALSE
ENSG00000198276	UCKL1	AML	FALSE	798	0.0539020833693628	FALSE		FALSE
ENSG00000169385	RNASE2	AML	FALSE	799	0.0538506998498721	FALSE		FALSE
ENSG00000244754	N4BP2L2	AML	FALSE	800	0.0538285814419724	FALSE		FALSE
ENSG00000106327	TFR2	AML	FALSE	801	0.0538025826231988	FALSE		FALSE
ENSG00000081320	STK17B	AML	FALSE	802	0.0537918152885869	FALSE		FALSE
ENSG00000151883	PARP8	AML	FALSE	803	0.0537767009189628	FALSE		FALSE
ENSG00000103197	TSC2	AML	FALSE	804	0.0537724357453592	TRUE	TSG	TRUE	LoF
ENSG00000102287	GABRE	AML	FALSE	805	0.0537626891824823	FALSE		FALSE
ENSG00000070081	NUCB2	AML	FALSE	806	0.053746547648747	FALSE		FALSE
ENSG00000138772	ANXA3	AML	FALSE	807	0.0536635771317565	FALSE		FALSE
ENSG00000161016	RPL8	AML	FALSE	808	0.0536172125222991	FALSE		FALSE
ENSG00000055163	CYFIP2	AML	FALSE	809	0.0535907009890696	FALSE		FALSE
ENSG00000081791	DELE1	AML	FALSE	810	0.0535298711530852	FALSE		FALSE
ENSG00000213780	GTF2H4	AML	FALSE	811	0.0535112697060574	FALSE		FALSE
ENSG00000006744	ELAC2	AML	FALSE	812	0.0533893015271522	FALSE		FALSE
ENSG00000100099	HPS4	AML	FALSE	813	0.0533686734072528	FALSE		FALSE
ENSG00000188906	LRRK2	AML	FALSE	814	0.0533097746584214	FALSE		FALSE
ENSG00000162367	TAL1	AML	TRUE	815	0.0532510391666679	TRUE	oncogene, fusion	FALSE
ENSG00000196235	SUPT5H	AML	FALSE	816	0.0530947566080102	FALSE		FALSE
ENSG00000155363	MOV10	AML	FALSE	817	0.0530747163362554	FALSE		FALSE
ENSG00000105835	NAMPT	AML	FALSE	818	0.0530601980774783	FALSE		FALSE
ENSG00000172059	KLF11	AML	FALSE	819	0.0530462921391322	FALSE		FALSE
ENSG00000069424	KCNAB2	AML	FALSE	820	0.0530111772492012	FALSE		FALSE
ENSG00000155085	AK9	AML	FALSE	821	0.0529835208117418	FALSE		FALSE
ENSG00000116852	KIF21B	AML	FALSE	822	0.0529832775219217	FALSE		FALSE
ENSG00000116874	WARS2	AML	FALSE	823	0.0529562079013348	FALSE		FALSE
ENSG00000198589	LRBA	AML	FALSE	824	0.0529505427347425	FALSE		FALSE
ENSG00000090615	GOLGA3	AML	FALSE	825	0.052912246801554	FALSE		FALSE
ENSG00000197465	GYPE	AML	FALSE	826	0.052892247613706	FALSE		FALSE
ENSG00000171843	MLLT3	AML	TRUE	827	0.0528767570542309	TRUE	fusion	TRUE	Act
ENSG00000005700	IBTK	AML	FALSE	828	0.0528677862159794	FALSE		FALSE
ENSG00000172322	CLEC12A	AML	FALSE	829	0.0528627363544621	FALSE		FALSE
ENSG00000182718	ANXA2	AML	FALSE	830	0.0528475780467633	FALSE		FALSE
ENSG00000182568	SATB1	AML	FALSE	831	0.0528469053706955	FALSE		TRUE	Act
ENSG00000115020	PIKFYVE	AML	FALSE	832	0.0528272525510612	FALSE		FALSE
ENSG00000169184	MN1	AML	TRUE	833	0.0527676341220709	TRUE	oncogene, fusion	FALSE
ENSG00000102226	USP11	AML	FALSE	834	0.0527575486339766	FALSE		FALSE
ENSG00000176225	RTTN	AML	FALSE	835	0.052743775676801	FALSE		FALSE
ENSG00000142541	RPL13A	AML	FALSE	836	0.0527227737135699	FALSE		FALSE
ENSG00000147140	NONO	AML	FALSE	837	0.0526959816458962	TRUE	fusion	TRUE	LoF
ENSG00000102595	UGGT2	AML	FALSE	838	0.0526616490035498	FALSE		FALSE
ENSG00000148690	FRA10AC1	AML	FALSE	839	0.0526016127852644	FALSE		FALSE
ENSG00000112977	DAP	AML	FALSE	840	0.0525831792178229	FALSE		FALSE
ENSG00000168067	MAP4K2	AML	FALSE	841	0.0525049793609051	FALSE		FALSE
ENSG00000140941	MAP1LC3B	AML	FALSE	842	0.0524322026869198	FALSE		FALSE
ENSG00000101596	SMCHD1	AML	FALSE	843	0.0524096425578689	FALSE		FALSE
ENSG00000171824	EXOSC10	AML	FALSE	844	0.0523632164219387	FALSE		FALSE
ENSG00000111707	SUDS3	AML	FALSE	845	0.0523620805643241	FALSE		FALSE
ENSG00000143797	MBOAT2	AML	FALSE	846	0.0523546505335196	FALSE		FALSE
ENSG00000132912	DCTN4	AML	FALSE	847	0.0521475520692801	FALSE		FALSE
ENSG00000156171	DRAM2	AML	FALSE	848	0.0521461789332907	FALSE		FALSE
ENSG00000101161	PRPF6	AML	FALSE	849	0.052130257724507	FALSE		FALSE
ENSG00000113971	NPHP3	AML	FALSE	850	0.0521188026473288	FALSE		FALSE
ENSG00000182150	ERCC6L2	AML	FALSE	851	0.0521143383334998	FALSE		FALSE
ENSG00000170581	STAT2	AML	FALSE	852	0.052111897310428	FALSE		FALSE
ENSG00000166377	ATP9B	AML	FALSE	853	0.0521035831030634	FALSE		FALSE
ENSG00000169291	SHE	AML	FALSE	854	0.0520759522897242	FALSE		FALSE
ENSG00000130511	SSBP4	AML	FALSE	855	0.0520598421576998	FALSE		FALSE
ENSG00000185187	SIGIRR	AML	FALSE	856	0.0520560565754359	FALSE		FALSE
ENSG00000205097	FRG2	AML	FALSE	857	0.0520094579911348	FALSE		FALSE
ENSG00000118503	TNFAIP3	AML	TRUE	858	0.0518813322562514	TRUE	TSG	TRUE	LoF
ENSG00000120645	IQSEC3	AML	FALSE	859	0.0518708487891933	FALSE		FALSE
ENSG00000109323	MANBA	AML	FALSE	860	0.0518432833806948	FALSE		FALSE
ENSG00000083896	YTHDC1	AML	FALSE	861	0.0518320446382818	FALSE		FALSE
ENSG00000005156	LIG3	AML	FALSE	862	0.0518004582687114	FALSE		FALSE
ENSG00000101191	DIDO1	AML	FALSE	863	0.051739811478716	FALSE		FALSE
ENSG00000148843	PDCD11	AML	FALSE	864	0.051652663219719	FALSE		FALSE
ENSG00000165801	ARHGEF40	AML	FALSE	865	0.0516378834363205	FALSE		FALSE
ENSG00000170835	CEL	AML	FALSE	866	0.0516335740684449	FALSE		FALSE
ENSG00000129351	ILF3	AML	FALSE	867	0.0516157617857353	FALSE		FALSE
ENSG00000114956	DGUOK	AML	FALSE	868	0.0516013823557249	FALSE		FALSE
ENSG00000177728	TMEM94	AML	FALSE	869	0.0515988965404471	FALSE		FALSE
ENSG00000105409	ATP1A3	AML	FALSE	870	0.0515857365241584	FALSE		FALSE
ENSG00000167004	PDIA3	AML	FALSE	871	0.051513654102368	FALSE		FALSE
ENSG00000055130	CUL1	AML	FALSE	872	0.0514501906006057	FALSE		FALSE
ENSG00000163565	IFI16	AML	FALSE	873	0.051439403336081	FALSE		FALSE
ENSG00000101040	ZMYND8	AML	FALSE	874	0.0514370747335855	FALSE		FALSE
ENSG00000169756	LIMS1	AML	FALSE	875	0.0514063972369757	FALSE		FALSE
ENSG00000114098	ARMC8	AML	FALSE	876	0.0513558013261824	FALSE		FALSE
ENSG00000204376	XAGE1D	AML	FALSE	877	0.0513479924441227	FALSE		FALSE
ENSG00000139618	BRCA2	AML	TRUE	878	0.0512356895050084	TRUE	TSG	TRUE	LoF
ENSG00000067369	TP53BP1	AML	FALSE	879	0.051056961865508	FALSE		FALSE
ENSG00000064607	SUGP2	AML	FALSE	880	0.0510266486212335	FALSE		FALSE
ENSG00000116679	IVNS1ABP	AML	FALSE	881	0.0510067349510369	FALSE		FALSE
ENSG00000157326	DHRS4	AML	FALSE	882	0.0509748777948904	FALSE		FALSE
ENSG00000010322	NISCH	AML	FALSE	883	0.0509462705080854	FALSE		FALSE
ENSG00000197694	SPTAN1	AML	FALSE	884	0.0509282563035123	FALSE		FALSE
ENSG00000126247	CAPNS1	AML	FALSE	885	0.0509124445932595	FALSE		FALSE
ENSG00000100316	RPL3	AML	FALSE	886	0.0509029208926629	FALSE		FALSE
ENSG00000143774	GUK1	AML	FALSE	887	0.0508515794836881	FALSE		FALSE
ENSG00000172053	QARS1	AML	FALSE	888	0.050845031023317	FALSE		FALSE
ENSG00000095564	BTAF1	AML	FALSE	889	0.0508281123326843	FALSE		FALSE
ENSG00000092148	HECTD1	AML	FALSE	890	0.0508214425007484	FALSE		FALSE
ENSG00000122566	HNRNPA2B1	AML	FALSE	891	0.050820854044658	TRUE	oncogene, fusion	TRUE	Act
ENSG00000166233	ARIH1	AML	FALSE	892	0.0508196576672966	FALSE		FALSE
ENSG00000163931	TKT	AML	FALSE	893	0.0508149051374429	FALSE		FALSE
ENSG00000101452	DHX35	AML	FALSE	894	0.0507991902042887	FALSE		FALSE
ENSG00000184014	DENND5A	AML	FALSE	895	0.0507678803398706	FALSE		FALSE
ENSG00000124177	CHD6	AML	FALSE	896	0.0507516068053697	FALSE		FALSE
ENSG00000169629	RGPD8	AML	FALSE	897	0.050738968089456	FALSE		FALSE
ENSG00000179832	MROH1	AML	FALSE	898	0.0507337054778051	FALSE		FALSE
ENSG00000156508	EEF1A1	AML	FALSE	899	0.0507281537304267	FALSE		FALSE
ENSG00000188846	RPL14	AML	FALSE	900	0.0506806372874334	FALSE		FALSE
ENSG00000224940	PRRT4	AML	FALSE	901	0.0505952185238851	FALSE		FALSE
ENSG00000183486	MX2	AML	FALSE	902	0.0505693552007751	FALSE		FALSE
ENSG00000116191	RALGPS2	AML	FALSE	903	0.0505622231579713	FALSE		FALSE
ENSG00000188269	OR7A5	AML	FALSE	904	0.0505251202681424	FALSE		FALSE
ENSG00000076944	STXBP2	AML	FALSE	905	0.0505056209025717	FALSE		FALSE
ENSG00000075426	FOSL2	AML	FALSE	906	0.0505055187262732	FALSE		FALSE
ENSG00000095787	WAC	AML	FALSE	907	0.0504426752257118	FALSE		FALSE
ENSG00000177663	IL17RA	AML	FALSE	908	0.0504360446611912	FALSE		FALSE
ENSG00000185158	LRRC37B	AML	FALSE	909	0.0503821844920053	FALSE		FALSE
ENSG00000106799	TGFBR1	AML	FALSE	910	0.0503119309953465	FALSE		FALSE
ENSG00000026508	CD44	AML	FALSE	911	0.0502761138620862	FALSE		FALSE
ENSG00000138688	KIAA1109	AML	FALSE	912	0.0502715689936462	FALSE		FALSE
ENSG00000182179	UBA7	AML	FALSE	913	0.050269313128709	FALSE		FALSE
ENSG00000110934	BIN2	AML	FALSE	914	0.050228039304733	FALSE		FALSE
ENSG00000167768	KRT1	AML	FALSE	915	0.0502177266811784	FALSE		FALSE
ENSG00000147202	DIAPH2	AML	FALSE	916	0.0501938181426204	FALSE		FALSE
ENSG00000204371	EHMT2	AML	FALSE	917	0.0501383730306938	FALSE		FALSE
ENSG00000198040	ZNF84	AML	FALSE	918	0.0501353338744747	FALSE		FALSE
ENSG00000167642	SPINT2	AML	FALSE	919	0.0501043707368171	FALSE		FALSE
ENSG00000166598	HSP90B1	AML	FALSE	920	0.0500702820964043	FALSE		FALSE
ENSG00000144820	ADGRG7	AML	FALSE	921	0.0500347992986858	FALSE		FALSE
ENSG00000179051	RCC2	AML	FALSE	922	0.0500345108188319	FALSE		FALSE
ENSG00000087253	LPCAT2	AML	FALSE	923	0.0499691531447525	FALSE		FALSE
ENSG00000108848	LUC7L3	AML	FALSE	924	0.0499312968529735	FALSE		FALSE
ENSG00000033030	ZCCHC8	AML	FALSE	925	0.0499195295488623	TRUE	fusion	FALSE
ENSG00000154358	OBSCN	AML	FALSE	926	0.0498625692318035	FALSE		FALSE
ENSG00000071054	MAP4K4	AML	FALSE	927	0.0498530403867833	FALSE		FALSE
ENSG00000163660	CCNL1	AML	FALSE	928	0.0497940154784418	FALSE		FALSE
ENSG00000052749	RRP12	AML	FALSE	929	0.0497890833523374	FALSE		FALSE
ENSG00000068831	RASGRP2	AML	FALSE	930	0.049784420040794	FALSE		FALSE
ENSG00000167986	DDB1	AML	FALSE	931	0.0497773446671172	FALSE		FALSE
ENSG00000058063	ATP11B	AML	FALSE	932	0.0497749804819583	FALSE		FALSE
ENSG00000113649	TCERG1	AML	FALSE	933	0.0497366836259016	FALSE		FALSE
ENSG00000063241	ISOC2	AML	FALSE	934	0.0497166195493151	FALSE		FALSE
ENSG00000085719	CPNE3	AML	FALSE	935	0.0496828357375436	FALSE		FALSE
ENSG00000082146	STRADB	AML	FALSE	936	0.0496816461811107	FALSE		FALSE
ENSG00000077420	APBB1IP	AML	FALSE	937	0.0496753572939772	FALSE		FALSE
ENSG00000159352	PSMD4	AML	FALSE	938	0.049577470619607	FALSE		FALSE
ENSG00000176681	LRRC37A	AML	FALSE	939	0.0495687859500111	FALSE		FALSE
ENSG00000010671	BTK	AML	TRUE	940	0.0495619112558282	TRUE	oncogene, TSG	TRUE	Act
ENSG00000040275	SPDL1	AML	FALSE	941	0.0495387970512408	FALSE		FALSE
ENSG00000030582	GRN	AML	FALSE	942	0.0495143881033329	FALSE		FALSE
ENSG00000059378	PARP12	AML	FALSE	943	0.0495077614920951	FALSE		FALSE
ENSG00000044459	CNTLN	AML	FALSE	944	0.0494997702803568	FALSE		FALSE
ENSG00000077782	FGFR1	AML	TRUE	945	0.0494665478435574	TRUE	oncogene, fusion	TRUE	Act
ENSG00000198408	OGA	AML	FALSE	946	0.0494636214793779	FALSE		FALSE
ENSG00000105287	PRKD2	AML	FALSE	947	0.0494600320503462	FALSE		TRUE	ambiguous
ENSG00000112303	VNN2	AML	FALSE	948	0.0494399021235175	FALSE		FALSE
ENSG00000158062	UBXN11	AML	FALSE	949	0.0494338045315244	FALSE		FALSE
ENSG00000133316	WDR74	AML	FALSE	950	0.0494247700505648	FALSE		FALSE
ENSG00000131979	GCH1	AML	FALSE	951	0.0494215349119441	FALSE		FALSE
ENSG00000170571	EMB	AML	FALSE	952	0.049406255072185	FALSE		FALSE
ENSG00000009790	TRAF3IP3	AML	FALSE	953	0.0493980295216948	FALSE		FALSE
ENSG00000100365	NCF4	AML	FALSE	954	0.049390805295849	FALSE		FALSE
ENSG00000111647	UHRF1BP1L	AML	FALSE	955	0.0493781820718299	FALSE		FALSE
ENSG00000134242	PTPN22	AML	FALSE	956	0.0493612305876059	FALSE		FALSE
ENSG00000168653	NDUFS5	AML	FALSE	957	0.0492608028993241	FALSE		FALSE
ENSG00000140853	NLRC5	AML	FALSE	958	0.0492089386172914	FALSE		FALSE
ENSG00000186635	ARAP1	AML	FALSE	959	0.0491842200204449	FALSE		FALSE
ENSG00000074054	CLASP1	AML	FALSE	960	0.0491798150479736	FALSE		FALSE
ENSG00000104814	MAP4K1	AML	FALSE	961	0.0491777576708592	FALSE		FALSE
ENSG00000104859	CLASRP	AML	FALSE	962	0.0491722419718202	FALSE		FALSE
ENSG00000173473	SMARCC1	AML	FALSE	963	0.0491593269542702	FALSE		FALSE
ENSG00000158578	ALAS2	AML	FALSE	964	0.0491591952068302	FALSE		FALSE
ENSG00000118496	FBXO30	AML	FALSE	965	0.0491571535981106	FALSE		FALSE
ENSG00000136279	DBNL	AML	FALSE	966	0.0491498313242454	FALSE		FALSE
ENSG00000019582	CD74	AML	FALSE	967	0.0491377824750784	TRUE	oncogene, fusion	FALSE
ENSG00000198393	ZNF26	AML	FALSE	968	0.0490550070703629	FALSE		FALSE
ENSG00000143164	DCAF6	AML	FALSE	969	0.049051728049337	FALSE		FALSE
ENSG00000114841	DNAH1	AML	FALSE	970	0.0490510999392472	FALSE		FALSE
ENSG00000103222	ABCC1	AML	FALSE	971	0.0490376740241809	FALSE		FALSE
ENSG00000155657	TTN	AML	FALSE	972	0.0490255722406541	FALSE		FALSE
ENSG00000140455	USP3	AML	FALSE	973	0.0489926413336476	FALSE		FALSE
ENSG00000069329	VPS35	AML	FALSE	974	0.0489887013441417	FALSE		FALSE
ENSG00000175455	CCDC14	AML	FALSE	975	0.0489547950034036	FALSE		FALSE
ENSG00000109756	RAPGEF2	AML	FALSE	976	0.0489465491118203	FALSE		FALSE
ENSG00000188626	GOLGA8M	AML	FALSE	977	0.0488468564840051	FALSE		FALSE
ENSG00000060138	YBX3	AML	FALSE	978	0.0488085124827176	FALSE		FALSE
ENSG00000136929	HEMGN	AML	FALSE	979	0.0487109145838118	FALSE		FALSE
ENSG00000124789	NUP153	AML	FALSE	980	0.0486711819407595	FALSE		FALSE
ENSG00000090376	IRAK3	AML	FALSE	981	0.0486242108531957	FALSE		FALSE
ENSG00000065978	YBX1	AML	FALSE	982	0.0486057882947909	FALSE		FALSE
ENSG00000112339	HBS1L	AML	FALSE	983	0.0485960192098351	FALSE		FALSE
ENSG00000155313	USP25	AML	FALSE	984	0.0485595515996143	FALSE		FALSE
ENSG00000152689	RASGRP3	AML	FALSE	985	0.0485566260721834	FALSE		FALSE
ENSG00000117632	STMN1	AML	FALSE	986	0.0485471669574886	FALSE		FALSE
ENSG00000139083	ETV6	AML	TRUE	987	0.0485396375892638	TRUE	TSG, fusion	TRUE	Act
ENSG00000163378	EOGT	AML	FALSE	988	0.0485358561461498	FALSE		FALSE
ENSG00000100280	AP1B1	AML	FALSE	989	0.0484922209779806	FALSE		FALSE
ENSG00000077044	DGKD	AML	FALSE	990	0.048487345052918	FALSE		FALSE
ENSG00000083097	DOP1A	AML	FALSE	991	0.0484871174954781	FALSE		FALSE
ENSG00000023330	ALAS1	AML	FALSE	992	0.0484841080110256	FALSE		FALSE
ENSG00000161638	ITGA5	AML	FALSE	993	0.0484774817994165	FALSE		FALSE
ENSG00000095319	NUP188	AML	FALSE	994	0.0484607226246876	FALSE		FALSE
ENSG00000214078	CPNE1	AML	FALSE	995	0.0484359435232231	FALSE		FALSE
ENSG00000196961	AP2A1	AML	FALSE	996	0.048393705415027	FALSE		FALSE
ENSG00000122779	TRIM24	AML	TRUE	997	0.048359917786496	TRUE	oncogene, TSG, fusion	TRUE	Act
ENSG00000185658	BRWD1	AML	FALSE	998	0.0483468875924835	FALSE		FALSE
ENSG00000175711	B3GNTL1	AML	FALSE	999	0.048313340295133	FALSE		FALSE
ENSG00000197386	HTT	AML	FALSE	1000	0.0483067479609459	FALSE		FALSE
ENSG00000042445	RETSAT	AML	FALSE	1001	0.0482884664889058	FALSE		FALSE
ENSG00000086730	LAT2	AML	FALSE	1002	0.0482860516459853	FALSE		FALSE
ENSG00000168038	ULK4	AML	FALSE	1003	0.0482496825905143	FALSE		FALSE
ENSG00000119977	TCTN3	AML	FALSE	1004	0.0482478347903289	FALSE		FALSE
ENSG00000091409	ITGA6	AML	FALSE	1005	0.0482241522395331	FALSE		FALSE
ENSG00000184009	ACTG1	AML	FALSE	1006	0.0482101983481253	FALSE		FALSE
ENSG00000174840	PDE12	AML	FALSE	1007	0.0481957457273938	FALSE		FALSE
ENSG00000147162	OGT	AML	FALSE	1008	0.0481837022589231	FALSE		FALSE
ENSG00000185304	RGPD2	AML	FALSE	1009	0.0481397075361523	FALSE		FALSE
ENSG00000197599	CCDC154	AML	FALSE	1010	0.048128136257327	FALSE		FALSE
ENSG00000166128	RAB8B	AML	FALSE	1011	0.0481206534817968	FALSE		FALSE
ENSG00000102760	RGCC	AML	FALSE	1012	0.0480742373692016	FALSE		FALSE
ENSG00000132842	AP3B1	AML	FALSE	1013	0.0480738452013298	FALSE		FALSE
ENSG00000156931	VPS8	AML	FALSE	1014	0.0480174149324367	FALSE		FALSE
ENSG00000121281	ADCY7	AML	FALSE	1015	0.0480135563612503	FALSE		FALSE
ENSG00000084676	NCOA1	AML	FALSE	1016	0.048009912328147	TRUE	fusion	TRUE	ambiguous
ENSG00000120008	WDR11	AML	FALSE	1017	0.0479912154299112	FALSE		FALSE
ENSG00000166938	DIS3L	AML	FALSE	1018	0.0479339714056254	FALSE		FALSE
ENSG00000126777	KTN1	AML	FALSE	1019	0.0479106482418965	TRUE	fusion	FALSE
ENSG00000142798	HSPG2	AML	FALSE	1020	0.0479054901686512	FALSE		TRUE	ambiguous
ENSG00000248333	CDK11B	AML	FALSE	1021	0.0478210780591373	FALSE		FALSE
ENSG00000205220	PSMB10	AML	FALSE	1022	0.047802329900884	FALSE		FALSE
ENSG00000130723	PRRC2B	AML	FALSE	1023	0.0477871145264825	FALSE		FALSE
ENSG00000223609	HBD	AML	FALSE	1024	0.0477811266808319	FALSE		FALSE
ENSG00000038427	VCAN	AML	FALSE	1025	0.0477368974535329	FALSE		FALSE
ENSG00000278311	GGNBP2	AML	FALSE	1026	0.0477279616861503	FALSE		FALSE
ENSG00000105708	ZNF14	AML	FALSE	1027	0.0477264478890481	FALSE		FALSE
ENSG00000064961	HMG20B	AML	FALSE	1028	0.0477155777767716	FALSE		FALSE
ENSG00000158552	ZFAND2B	AML	FALSE	1029	0.0477132655972578	FALSE		FALSE
ENSG00000162599	NFIA	AML	FALSE	1030	0.0477069349807065	FALSE		FALSE
ENSG00000154237	LRRK1	AML	FALSE	1031	0.047690122955246	FALSE		FALSE
ENSG00000004939	SLC4A1	AML	FALSE	1032	0.0476698674749436	FALSE		FALSE
ENSG00000198467	TPM2	AML	FALSE	1033	0.0476680513553541	FALSE		FALSE
ENSG00000079459	FDFT1	AML	FALSE	1034	0.0476293533078606	FALSE		FALSE
ENSG00000122218	COPA	AML	FALSE	1035	0.0476238117232655	FALSE		FALSE
ENSG00000101474	APMAP	AML	FALSE	1036	0.0475557156081874	FALSE		FALSE
ENSG00000160294	MCM3AP	AML	FALSE	1037	0.0475540053671171	FALSE		TRUE	ambiguous
ENSG00000123143	PKN1	AML	FALSE	1038	0.0475425842710653	FALSE		FALSE
ENSG00000082074	FYB1	AML	FALSE	1039	0.0475247511911935	FALSE		FALSE
ENSG00000198793	MTOR	AML	FALSE	1040	0.0475125556179028	TRUE	oncogene	TRUE	Act
ENSG00000108669	CYTH1	AML	FALSE	1041	0.0474705856273854	FALSE		FALSE
ENSG00000077097	TOP2B	AML	FALSE	1042	0.0474626397895359	FALSE		FALSE
ENSG00000105221	AKT2	AML	FALSE	1043	0.0474302542886562	TRUE	oncogene	FALSE
ENSG00000003147	ICA1	AML	FALSE	1044	0.0474108499690119	FALSE		FALSE
ENSG00000119801	YPEL5	AML	FALSE	1045	0.0474057071705053	FALSE		FALSE
ENSG00000129993	CBFA2T3	AML	TRUE	1046	0.0473839579461596	TRUE	TSG, fusion	TRUE	Act
ENSG00000137802	MAPKBP1	AML	FALSE	1047	0.0473438513618448	FALSE		FALSE
ENSG00000101347	SAMHD1	AML	FALSE	1048	0.0473304902898323	FALSE		FALSE
ENSG00000119688	ABCD4	AML	FALSE	1049	0.0473147471261765	FALSE		FALSE
ENSG00000144357	UBR3	AML	FALSE	1050	0.0472888447121878	FALSE		FALSE
ENSG00000107521	HPS1	AML	FALSE	1051	0.0472852666418614	FALSE		FALSE
ENSG00000131653	TRAF7	AML	FALSE	1052	0.0472799231465217	TRUE	TSG	FALSE
ENSG00000051382	PIK3CB	AML	FALSE	1053	0.0472283877598579	TRUE	oncogene	TRUE	Act
ENSG00000104738	MCM4	AML	FALSE	1054	0.0472184600588903	FALSE		FALSE
ENSG00000124299	PEPD	AML	FALSE	1055	0.0472184341752841	FALSE		FALSE
ENSG00000159592	GPBP1L1	AML	FALSE	1056	0.047182305446601	FALSE		FALSE
ENSG00000180329	CCDC43	AML	FALSE	1057	0.04716025821032	FALSE		FALSE
ENSG00000196735	HLA-DQA1	AML	FALSE	1058	0.0471321839975417	FALSE		FALSE
ENSG00000100578	KIAA0586	AML	FALSE	1059	0.0471047886914302	FALSE		FALSE
ENSG00000278085	CT45A8	AML	FALSE	1060	0.0471023137524053	FALSE		FALSE
ENSG00000184640	SEPTIN9	AML	TRUE	1061	0.0470467289272134	TRUE	fusion	FALSE
ENSG00000070371	CLTCL1	AML	TRUE	1062	0.0470460831653864	TRUE	TSG, fusion	TRUE	Act
ENSG00000213445	SIPA1	AML	FALSE	1063	0.0470075899900593	FALSE		FALSE
ENSG00000136942	RPL35	AML	FALSE	1064	0.0469727564517466	FALSE		FALSE
ENSG00000183648	NDUFB1	AML	FALSE	1065	0.0469709122177874	FALSE		FALSE
ENSG00000064313	TAF2	AML	FALSE	1066	0.046962067630197	FALSE		FALSE
ENSG00000105778	AVL9	AML	FALSE	1067	0.0469311995452322	FALSE		FALSE
ENSG00000152795	HNRNPDL	AML	FALSE	1068	0.0469015898207141	FALSE		FALSE
ENSG00000159496	RGL4	AML	FALSE	1069	0.0468810562453118	FALSE		FALSE
ENSG00000109606	DHX15	AML	FALSE	1070	0.0468339933576981	FALSE		FALSE
ENSG00000171316	CHD7	AML	FALSE	1071	0.0467593414346259	FALSE		FALSE
ENSG00000117724	CENPF	AML	FALSE	1072	0.0467488511448362	FALSE		FALSE
ENSG00000107862	GBF1	AML	FALSE	1073	0.0467466998494793	FALSE		FALSE
ENSG00000083845	RPS5	AML	FALSE	1074	0.046718007396005	FALSE		FALSE
ENSG00000173273	TNKS	AML	FALSE	1075	0.0467165652256654	FALSE		FALSE
ENSG00000138029	HADHB	AML	FALSE	1076	0.0466456919177095	FALSE		FALSE
ENSG00000011454	RABGAP1	AML	FALSE	1077	0.0466079921309485	FALSE		FALSE
ENSG00000136717	BIN1	AML	FALSE	1078	0.0465984839645853	FALSE		FALSE
ENSG00000104824	HNRNPL	AML	FALSE	1079	0.0465250663310728	FALSE		FALSE
ENSG00000157837	SPPL3	AML	FALSE	1080	0.046516124085749	FALSE		FALSE
ENSG00000123064	DDX54	AML	TRUE	1081	0.0465146709217326	FALSE		FALSE
ENSG00000076928	ARHGEF1	AML	FALSE	1082	0.0465014212452237	FALSE		FALSE
ENSG00000012983	MAP4K5	AML	FALSE	1083	0.046491700205785	FALSE		FALSE
ENSG00000151694	ADAM17	AML	FALSE	1084	0.0464739943627522	FALSE		FALSE
ENSG00000103544	VPS35L	AML	FALSE	1085	0.0464354355561847	FALSE		FALSE
ENSG00000182511	FES	AML	FALSE	1086	0.0464307665599884	TRUE	oncogene, TSG	FALSE
ENSG00000185404	SP140L	AML	FALSE	1087	0.0463969166825702	FALSE		FALSE
ENSG00000143515	ATP8B2	AML	FALSE	1088	0.0463784939028079	FALSE		FALSE
ENSG00000159399	HK2	AML	FALSE	1089	0.0463725344921488	FALSE		FALSE
ENSG00000197442	MAP3K5	AML	FALSE	1090	0.0462735744770891	FALSE		FALSE
ENSG00000136628	EPRS1	AML	FALSE	1091	0.0462565580780468	FALSE		FALSE
ENSG00000140968	IRF8	AML	FALSE	1092	0.046236927048156	FALSE		FALSE
ENSG00000104408	EIF3E	AML	FALSE	1093	0.0462306200871634	TRUE	TSG, fusion	TRUE	Act
ENSG00000124422	USP22	AML	FALSE	1094	0.0462035939565505	FALSE		FALSE
ENSG00000196352	CD55	AML	FALSE	1095	0.0461669458190657	FALSE		FALSE
ENSG00000072818	ACAP1	AML	FALSE	1096	0.0461552123144832	FALSE		FALSE
ENSG00000182095	TNRC18	AML	FALSE	1097	0.0461405639003635	FALSE		FALSE
ENSG00000113360	DROSHA	AML	FALSE	1098	0.0461286158637877	TRUE	TSG	TRUE	LoF
ENSG00000004487	KDM1A	AML	FALSE	1099	0.0461232400969197	FALSE		FALSE
ENSG00000124491	F13A1	AML	FALSE	1100	0.0461225297569029	FALSE		FALSE
ENSG00000116922	C1orf109	AML	FALSE	1101	0.0461013065073223	FALSE		FALSE
ENSG00000177646	ACAD9	AML	FALSE	1102	0.0460991137054146	FALSE		FALSE
ENSG00000165609	NUDT5	AML	FALSE	1103	0.0460715649187286	FALSE		FALSE
ENSG00000175309	PHYKPL	AML	FALSE	1104	0.0460602380173611	FALSE		FALSE
ENSG00000123146	ADGRE5	AML	FALSE	1105	0.0460157576910821	FALSE		FALSE
ENSG00000168036	CTNNB1	AML	FALSE	1106	0.0459720778639453	TRUE	oncogene, fusion	TRUE	Act
ENSG00000112685	EXOC2	AML	FALSE	1107	0.0459587066941315	FALSE		FALSE
ENSG00000101444	AHCY	AML	FALSE	1108	0.04594723446922	FALSE		FALSE
ENSG00000197958	RPL12	AML	FALSE	1109	0.0458889809556154	FALSE		FALSE
ENSG00000140451	PIF1	AML	FALSE	1110	0.0458760870525921	FALSE		FALSE
ENSG00000123485	HJURP	AML	FALSE	1111	0.0458372597876534	FALSE		FALSE
ENSG00000100330	MTMR3	AML	FALSE	1112	0.0458220445234724	FALSE		FALSE
ENSG00000101639	CEP192	AML	FALSE	1113	0.0458099768797723	FALSE		FALSE
ENSG00000130706	ADRM1	AML	FALSE	1114	0.045809027117786	FALSE		FALSE
ENSG00000105251	SHD	AML	FALSE	1115	0.0457899913922059	FALSE		FALSE
ENSG00000119397	CNTRL	AML	TRUE	1116	0.0457887597486127	TRUE	fusion	FALSE
ENSG00000182871	COL18A1	AML	FALSE	1117	0.0457776869489843	FALSE		FALSE
ENSG00000136250	AOAH	AML	FALSE	1118	0.0457249776624605	FALSE		FALSE
ENSG00000160785	SLC25A44	AML	FALSE	1119	0.0457125819232682	FALSE		FALSE
ENSG00000165521	EML5	AML	FALSE	1120	0.045704957021837	FALSE		FALSE
ENSG00000225697	SLC26A6	AML	FALSE	1121	0.0456494089728338	FALSE		FALSE
ENSG00000112531	QKI	AML	FALSE	1122	0.0456333044676996	TRUE	oncogene, TSG	TRUE	LoF
ENSG00000080031	PTPRH	AML	FALSE	1123	0.0456005087993009	FALSE		FALSE
ENSG00000188191	PRKAR1B	AML	FALSE	1124	0.0455936841382801	FALSE		FALSE
ENSG00000136068	FLNB	AML	FALSE	1125	0.0455928493016814	FALSE		FALSE
ENSG00000113569	NUP155	AML	FALSE	1126	0.0455911325602775	FALSE		FALSE
ENSG00000164062	APEH	AML	FALSE	1127	0.045524361896388	FALSE		FALSE
ENSG00000009307	CSDE1	AML	FALSE	1128	0.0455096502453169	FALSE		FALSE
ENSG00000150593	PDCD4	AML	FALSE	1129	0.0454950799147111	FALSE		FALSE
ENSG00000100060	MFNG	AML	FALSE	1130	0.0454605769448256	FALSE		FALSE
ENSG00000182606	TRAK1	AML	FALSE	1131	0.0454526831878513	FALSE		FALSE
ENSG00000180263	FGD6	AML	FALSE	1132	0.0454226809142699	FALSE		FALSE
ENSG00000127483	HP1BP3	AML	FALSE	1133	0.0453805917811658	FALSE		FALSE
ENSG00000100448	CTSG	AML	FALSE	1134	0.0453410826951518	FALSE		FALSE
ENSG00000100129	EIF3L	AML	FALSE	1135	0.0453239965562367	FALSE		FALSE
ENSG00000126858	RHOT1	AML	FALSE	1136	0.0453121059117011	FALSE		FALSE
ENSG00000186517	ARHGAP30	AML	FALSE	1137	0.0452587387119026	FALSE		FALSE
ENSG00000138756	BMP2K	AML	FALSE	1138	0.045231887735562	FALSE		FALSE
ENSG00000184584	STING1	AML	FALSE	1139	0.0451786698812455	FALSE		FALSE
ENSG00000122694	GLIPR2	AML	FALSE	1140	0.0451626531341253	FALSE		FALSE
ENSG00000125740	FOSB	AML	FALSE	1141	0.0451598968359117	FALSE		FALSE
ENSG00000017260	ATP2C1	AML	FALSE	1142	0.0451355970612488	FALSE		FALSE
ENSG00000141252	VPS53	AML	FALSE	1143	0.0451300659529245	FALSE		FALSE
ENSG00000136451	VEZF1	AML	FALSE	1144	0.0451261773597222	FALSE		FALSE
ENSG00000162542	TMCO4	AML	FALSE	1145	0.0450658432605008	FALSE		FALSE
ENSG00000130592	LSP1	AML	FALSE	1146	0.0450547723747894	FALSE		FALSE
ENSG00000140105	WARS1	AML	FALSE	1147	0.045025771025713	FALSE		FALSE
ENSG00000089009	RPL6	AML	FALSE	1148	0.0449950829241163	FALSE		FALSE
ENSG00000266338	NBPF15	AML	FALSE	1149	0.0449880141185827	FALSE		FALSE
ENSG00000096746	HNRNPH3	AML	FALSE	1150	0.0449877427511229	FALSE		FALSE
ENSG00000008988	RPS20	AML	FALSE	1151	0.0449191531425203	FALSE		FALSE
ENSG00000197892	KIF13B	AML	FALSE	1152	0.0449184140977956	FALSE		FALSE
ENSG00000127022	CANX	AML	FALSE	1153	0.0449070058723432	FALSE		FALSE
ENSG00000180817	PPA1	AML	FALSE	1154	0.0448734178120901	FALSE		FALSE
ENSG00000196954	CASP4	AML	FALSE	1155	0.0448718983974426	FALSE		FALSE
ENSG00000143870	PDIA6	AML	FALSE	1156	0.0448034032744399	FALSE		FALSE
ENSG00000107854	TNKS2	AML	FALSE	1157	0.0447927370346612	FALSE		FALSE
ENSG00000162460	TMEM82	AML	FALSE	1158	0.0447758159954279	FALSE		FALSE
ENSG00000109113	RAB34	AML	FALSE	1159	0.0447578632226176	FALSE		FALSE
ENSG00000138496	PARP9	AML	FALSE	1160	0.0447328059584287	FALSE		FALSE
ENSG00000138834	MAPK8IP3	AML	FALSE	1161	0.0447282672202508	FALSE		FALSE
ENSG00000104299	INTS9	AML	FALSE	1162	0.0446658582861422	FALSE		FALSE
ENSG00000118113	MMP8	AML	FALSE	1163	0.0446504098732786	FALSE		FALSE
ENSG00000184432	COPB2	AML	FALSE	1164	0.0446142496252392	FALSE		FALSE
ENSG00000071859	FAM50A	AML	FALSE	1165	0.0446070112519762	FALSE		FALSE
ENSG00000118922	KLF12	AML	FALSE	1166	0.0446043876049081	FALSE		FALSE
ENSG00000138095	LRPPRC	AML	FALSE	1167	0.044566577050156	FALSE		FALSE
ENSG00000221983	UBA52	AML	FALSE	1168	0.0445466408619657	FALSE		FALSE
ENSG00000048707	VPS13D	AML	FALSE	1169	0.0445416506218452	FALSE		FALSE
ENSG00000204592	HLA-E	AML	FALSE	1170	0.0445353267994585	FALSE		FALSE
ENSG00000109332	UBE2D3	AML	FALSE	1171	0.0445295877680979	FALSE		FALSE
ENSG00000078142	PIK3C3	AML	FALSE	1172	0.0445219449136018	FALSE		FALSE
ENSG00000197077	KIAA1671	AML	FALSE	1173	0.0445184980097347	FALSE		FALSE
ENSG00000085788	DDHD2	AML	FALSE	1174	0.0444608842358258	FALSE		FALSE
ENSG00000173692	PSMD1	AML	FALSE	1175	0.0444534672985527	FALSE		FALSE
ENSG00000133742	CA1	AML	FALSE	1176	0.0444501886557218	FALSE		FALSE
ENSG00000054523	KIF1B	AML	FALSE	1177	0.0444135305555421	FALSE		FALSE
ENSG00000085982	USP40	AML	FALSE	1178	0.0443966096383002	FALSE		FALSE
ENSG00000189068	VSTM1	AML	FALSE	1179	0.0443895099148761	FALSE		FALSE
ENSG00000254986	DPP3	AML	FALSE	1180	0.0443846181368829	FALSE		FALSE
ENSG00000114391	RPL24	AML	FALSE	1181	0.0443833525279265	FALSE		FALSE
ENSG00000143379	SETDB1	AML	FALSE	1182	0.0443385795728945	TRUE	oncogene	TRUE	Act
ENSG00000086015	MAST2	AML	FALSE	1183	0.0443312663821461	FALSE		FALSE
ENSG00000121741	ZMYM2	AML	TRUE	1184	0.0442965263926599	TRUE	fusion	FALSE
ENSG00000148484	RSU1	AML	FALSE	1185	0.0442557884223256	FALSE		FALSE
ENSG00000084207	GSTP1	AML	FALSE	1186	0.0442111445758232	FALSE		FALSE
ENSG00000079308	TNS1	AML	FALSE	1187	0.0442010873673503	FALSE		FALSE
ENSG00000130741	EIF2S3	AML	FALSE	1188	0.0441975864737458	FALSE		FALSE
ENSG00000183054	RGPD6	AML	FALSE	1189	0.0441732311804773	FALSE		FALSE
ENSG00000165629	ATP5F1C	AML	FALSE	1190	0.0441724827486721	FALSE		FALSE
ENSG00000140525	FANCI	AML	FALSE	1191	0.044151963364188	FALSE		FALSE
ENSG00000080824	HSP90AA1	AML	TRUE	1192	0.0441182966698385	TRUE	fusion	TRUE	Act
ENSG00000107331	ABCA2	AML	FALSE	1193	0.0441152576429906	FALSE		FALSE
ENSG00000197728	RPS26	AML	FALSE	1194	0.0440415884950574	FALSE		FALSE
ENSG00000133112	TPT1	AML	FALSE	1195	0.0440352182777129	FALSE		FALSE
ENSG00000135049	AGTPBP1	AML	FALSE	1196	0.0440325642941536	FALSE		FALSE
ENSG00000159842	ABR	AML	FALSE	1197	0.0439946069924308	FALSE		FALSE
ENSG00000196151	WDSUB1	AML	FALSE	1198	0.0439901093662824	FALSE		FALSE
ENSG00000022840	RNF10	AML	FALSE	1199	0.0439716594624651	FALSE		FALSE
ENSG00000104093	DMXL2	AML	FALSE	1200	0.0439595786954287	FALSE		FALSE
ENSG00000100461	RBM23	AML	FALSE	1201	0.0439550485856865	FALSE		FALSE
ENSG00000064687	ABCA7	AML	FALSE	1202	0.0439328746440412	FALSE		FALSE
ENSG00000107798	LIPA	AML	FALSE	1203	0.0439055729057561	FALSE		FALSE
ENSG00000188092	GPR89B	AML	FALSE	1204	0.0438751006672601	FALSE		FALSE
ENSG00000008838	MED24	AML	FALSE	1205	0.0438704367841039	FALSE		FALSE
ENSG00000118246	FASTKD2	AML	FALSE	1206	0.0438406941578103	FALSE		FALSE
ENSG00000102893	PHKB	AML	FALSE	1207	0.0438234088985839	FALSE		FALSE
ENSG00000185359	HGS	AML	FALSE	1208	0.043807930616832	FALSE		FALSE
ENSG00000107263	RAPGEF1	AML	FALSE	1209	0.0437675231029716	FALSE		FALSE
ENSG00000173262	SLC2A14	AML	FALSE	1210	0.0436995792648891	FALSE		FALSE
ENSG00000108510	MED13	AML	FALSE	1211	0.0436984453070005	FALSE		FALSE
ENSG00000136436	CALCOCO2	AML	FALSE	1212	0.043673338146212	FALSE		FALSE
ENSG00000140829	DHX38	AML	FALSE	1213	0.0436716683406616	FALSE		FALSE
ENSG00000143452	HORMAD1	AML	FALSE	1214	0.0436693674657438	FALSE		FALSE
ENSG00000132530	XAF1	AML	FALSE	1215	0.0436499620847123	FALSE		FALSE
ENSG00000162302	RPS6KA4	AML	FALSE	1216	0.0436360766596555	FALSE		FALSE
ENSG00000154783	FGD5	AML	FALSE	1217	0.043630246447802	FALSE		TRUE	Act
ENSG00000170515	PA2G4	AML	FALSE	1218	0.0436238724170254	FALSE		FALSE
ENSG00000148672	GLUD1	AML	FALSE	1219	0.0436202016731192	FALSE		FALSE
ENSG00000132950	ZMYM5	AML	FALSE	1220	0.0435957644453562	FALSE		FALSE
ENSG00000178982	EIF3K	AML	FALSE	1221	0.0435713338311055	FALSE		FALSE
ENSG00000125753	VASP	AML	FALSE	1222	0.0435684184517218	FALSE		FALSE
ENSG00000253729	PRKDC	AML	FALSE	1223	0.0435343103685681	FALSE		FALSE
ENSG00000221978	CCNL2	AML	FALSE	1224	0.0435223307174416	FALSE		FALSE
ENSG00000107968	MAP3K8	AML	FALSE	1225	0.0435203261099268	FALSE		FALSE
ENSG00000116584	ARHGEF2	AML	FALSE	1226	0.0435108807769355	FALSE		FALSE
ENSG00000139168	ZCRB1	AML	FALSE	1227	0.0434751075124981	FALSE		TRUE	LoF
ENSG00000110852	CLEC2B	AML	FALSE	1228	0.0434348777152528	FALSE		FALSE
ENSG00000137776	SLTM	AML	FALSE	1229	0.0434069835979338	FALSE		FALSE
ENSG00000112763	BTN2A1	AML	FALSE	1230	0.0433707387554543	FALSE		FALSE
ENSG00000166004	CEP295	AML	FALSE	1231	0.0433587744009671	FALSE		FALSE
ENSG00000142192	APP	AML	FALSE	1232	0.0433280947276416	FALSE		FALSE
ENSG00000172889	EGFL7	AML	FALSE	1233	0.0432944013320918	FALSE		FALSE
ENSG00000197111	PCBP2	AML	FALSE	1234	0.043261668989841	FALSE		FALSE
ENSG00000145425	RPS3A	AML	FALSE	1235	0.0432544959721111	FALSE		TRUE	ambiguous
ENSG00000277149	TYW1B	AML	FALSE	1236	0.0432495307327198	FALSE		FALSE
ENSG00000130787	HIP1R	AML	FALSE	1237	0.0431910381127173	FALSE		FALSE
ENSG00000011422	PLAUR	AML	FALSE	1238	0.0431842239947625	FALSE		FALSE
ENSG00000109452	INPP4B	AML	FALSE	1239	0.0431666050879419	FALSE		FALSE
ENSG00000117133	RPF1	AML	FALSE	1240	0.0431580668433949	FALSE		FALSE
ENSG00000213983	AP1G2	AML	FALSE	1241	0.0431199502623956	FALSE		FALSE
ENSG00000148303	RPL7A	AML	FALSE	1242	0.0431076063833604	FALSE		FALSE
ENSG00000164111	ANXA5	AML	FALSE	1243	0.0430948707857753	FALSE		FALSE
ENSG00000169231	THBS3	AML	FALSE	1244	0.0430637664088681	FALSE		FALSE
ENSG00000073969	NSF	AML	FALSE	1245	0.0430339396796949	FALSE		FALSE
ENSG00000141959	PFKL	AML	FALSE	1246	0.0430260104858894	FALSE		FALSE
ENSG00000198604	BAZ1A	AML	FALSE	1247	0.042978643928235	TRUE	TSG	FALSE
ENSG00000115839	RAB3GAP1	AML	FALSE	1248	0.0429441360222272	FALSE		FALSE
ENSG00000070061	ELP1	AML	FALSE	1249	0.0429387702821149	FALSE		FALSE
ENSG00000126457	PRMT1	AML	FALSE	1250	0.0428671749319001	FALSE		FALSE
ENSG00000073792	IGF2BP2	AML	TRUE	1251	0.0428627111672139	TRUE	TSG	FALSE
ENSG00000196865	NHLRC2	AML	FALSE	1252	0.042856769614923	FALSE		FALSE
ENSG00000012124	CD22	AML	FALSE	1253	0.0427735393672391	FALSE		FALSE
ENSG00000116701	NCF2	AML	FALSE	1254	0.0427400814088785	FALSE		FALSE
ENSG00000166523	CLEC4E	AML	FALSE	1255	0.0427366488835703	FALSE		FALSE
ENSG00000170832	USP32	AML	FALSE	1256	0.0427301419152845	FALSE		FALSE
ENSG00000143799	PARP1	AML	FALSE	1257	0.0427072098960289	FALSE		FALSE
ENSG00000085832	EPS15	AML	TRUE	1258	0.0427069812121195	TRUE	TSG, fusion	TRUE	Act
ENSG00000145335	SNCA	AML	FALSE	1259	0.0427022462328366	FALSE		FALSE
ENSG00000173889	PHC3	AML	FALSE	1260	0.0427018800919045	FALSE		FALSE
ENSG00000008869	HEATR5B	AML	FALSE	1261	0.0426624089910367	FALSE		FALSE
ENSG00000155506	LARP1	AML	FALSE	1262	0.0426419484301432	FALSE		FALSE
ENSG00000198363	ASPH	AML	FALSE	1263	0.0426418856447525	FALSE		FALSE
ENSG00000171502	COL24A1	AML	FALSE	1264	0.0426326905237858	FALSE		FALSE
ENSG00000237441	RGL2	AML	FALSE	1265	0.0426175450665723	FALSE		FALSE
ENSG00000070961	ATP2B1	AML	FALSE	1266	0.0425718963785894	FALSE		FALSE
ENSG00000111669	TPI1	AML	FALSE	1267	0.0425374428106923	FALSE		FALSE
ENSG00000110719	TCIRG1	AML	FALSE	1268	0.0425132272890666	FALSE		TRUE	LoF
ENSG00000150782	IL18	AML	FALSE	1269	0.0425106796681071	FALSE		FALSE
ENSG00000156256	USP16	AML	FALSE	1270	0.0425057311847056	FALSE		FALSE
ENSG00000198752	CDC42BPB	AML	FALSE	1271	0.0424871771644265	FALSE		FALSE
ENSG00000148175	STOM	AML	FALSE	1272	0.0424441221130009	FALSE		FALSE
ENSG00000149516	MS4A3	AML	FALSE	1273	0.042424737738186	FALSE		FALSE
ENSG00000122359	ANXA11	AML	FALSE	1274	0.0424132936522948	FALSE		FALSE
ENSG00000102738	MRPS31	AML	FALSE	1275	0.0424098603126716	FALSE		FALSE
ENSG00000108405	P2RX1	AML	FALSE	1276	0.0423761824855344	FALSE		FALSE
ENSG00000120709	FAM53C	AML	FALSE	1277	0.042373273200863	FALSE		FALSE
ENSG00000102897	LYRM1	AML	FALSE	1278	0.0423597110909109	FALSE		FALSE
ENSG00000105486	LIG1	AML	FALSE	1279	0.0423418301932583	FALSE		FALSE
ENSG00000118705	RPN2	AML	FALSE	1280	0.0423402331960416	FALSE		FALSE
ENSG00000145287	PLAC8	AML	FALSE	1281	0.0423066701330551	FALSE		FALSE
ENSG00000158941	CCAR2	AML	FALSE	1282	0.0422918482356294	FALSE		FALSE
ENSG00000126012	KDM5C	AML	FALSE	1283	0.0422838486368017	TRUE	TSG	TRUE	LoF
ENSG00000085511	MAP3K4	AML	FALSE	1284	0.0422762563821553	FALSE		FALSE
ENSG00000136305	CIDEB	AML	FALSE	1285	0.0421956977647158	FALSE		FALSE
ENSG00000143207	COP1	AML	FALSE	1286	0.042192558333463	FALSE		FALSE
ENSG00000096384	HSP90AB1	AML	TRUE	1287	0.0421764623521001	TRUE	fusion	TRUE	Act
ENSG00000106948	AKNA	AML	FALSE	1288	0.0421744416613955	FALSE		FALSE
ENSG00000112851	ERBIN	AML	FALSE	1289	0.042171704122109	FALSE		FALSE
ENSG00000055332	EIF2AK2	AML	FALSE	1290	0.0421532949041564	FALSE		FALSE
ENSG00000160789	LMNA	AML	FALSE	1291	0.042132133550064	TRUE	fusion	FALSE
ENSG00000142549	IGLON5	AML	FALSE	1292	0.0421085587677128	FALSE		FALSE
ENSG00000088833	NSFL1C	AML	FALSE	1293	0.0420696039355838	FALSE		FALSE
ENSG00000138757	G3BP2	AML	FALSE	1294	0.0420507474303389	FALSE		FALSE
ENSG00000136045	PWP1	AML	FALSE	1295	0.0420124533045721	FALSE		FALSE
ENSG00000115159	GPD2	AML	FALSE	1296	0.0419921314096433	FALSE		FALSE
ENSG00000136682	CBWD2	AML	FALSE	1297	0.0419860630059168	FALSE		FALSE
ENSG00000142002	DPP9	AML	FALSE	1298	0.0419810007142488	FALSE		FALSE
ENSG00000204681	GABBR1	AML	FALSE	1299	0.0419727168376314	FALSE		FALSE
ENSG00000179094	PER1	AML	TRUE	1300	0.0419662461907658	TRUE	TSG, fusion	FALSE
ENSG00000134250	NOTCH2	AML	TRUE	1301	0.0419594864496045	TRUE	oncogene, TSG	TRUE	ambiguous
ENSG00000068878	PSME4	AML	FALSE	1302	0.0419194684796609	FALSE		FALSE
ENSG00000058866	DGKG	AML	FALSE	1303	0.0418841706817446	FALSE		FALSE
ENSG00000169570	DTWD2	AML	FALSE	1304	0.0418673155959221	FALSE		FALSE
ENSG00000129187	DCTD	AML	FALSE	1305	0.0418644820768226	FALSE		FALSE
ENSG00000188739	RBM34	AML	FALSE	1306	0.0418511794142423	FALSE		FALSE
ENSG00000136167	LCP1	AML	TRUE	1307	0.0418300224825467	TRUE	fusion	FALSE
ENSG00000215252	GOLGA8B	AML	FALSE	1308	0.0418281902352799	FALSE		FALSE
ENSG00000131469	RPL27	AML	FALSE	1309	0.0417818090675162	FALSE		FALSE
ENSG00000205339	IPO7	AML	FALSE	1310	0.041769928819678	FALSE		FALSE
ENSG00000085760	MTIF2	AML	FALSE	1311	0.041766594946523	FALSE		FALSE
ENSG00000173812	EIF1	AML	FALSE	1312	0.0417621036342729	FALSE		FALSE
ENSG00000166710	B2M	AML	TRUE	1313	0.0417437099572418	TRUE	TSG	TRUE	LoF
ENSG00000105983	LMBR1	AML	FALSE	1314	0.0417070846518907	FALSE		FALSE
ENSG00000104894	CD37	AML	FALSE	1315	0.0416928467922269	FALSE		FALSE
ENSG00000125107	CNOT1	AML	FALSE	1316	0.0416714737206256	FALSE		FALSE
ENSG00000130856	ZNF236	AML	FALSE	1317	0.0416569317167148	FALSE		FALSE
ENSG00000111596	CNOT2	AML	FALSE	1318	0.0416471517660967	FALSE		FALSE
ENSG00000122678	POLM	AML	FALSE	1319	0.0416296671076353	FALSE		FALSE
ENSG00000153250	RBMS1	AML	FALSE	1320	0.0416236219350651	FALSE		FALSE
ENSG00000147894	C9orf72	AML	FALSE	1321	0.0416165046894384	FALSE		FALSE
ENSG00000120254	MTHFD1L	AML	FALSE	1322	0.0416136008775023	FALSE		FALSE
ENSG00000080822	CLDND1	AML	FALSE	1323	0.041584578533087	FALSE		FALSE
ENSG00000105053	VRK3	AML	FALSE	1324	0.0415746027868638	FALSE		FALSE
ENSG00000157107	FCHO2	AML	FALSE	1325	0.0415745227881694	FALSE		FALSE
ENSG00000167978	SRRM2	AML	FALSE	1326	0.041563170515533	FALSE		FALSE
ENSG00000135968	GCC2	AML	FALSE	1327	0.0415577897107501	FALSE		FALSE
ENSG00000047410	TPR	AML	FALSE	1328	0.0415294107098064	TRUE	fusion	FALSE
ENSG00000182923	CEP63	AML	FALSE	1329	0.0415185848799307	FALSE		FALSE
ENSG00000106070	GRB10	AML	FALSE	1330	0.0414954262072347	FALSE		FALSE
ENSG00000107863	ARHGAP21	AML	FALSE	1331	0.0414876389474885	FALSE		FALSE
ENSG00000103479	RBL2	AML	FALSE	1332	0.041472147642009	FALSE		FALSE
ENSG00000171105	INSR	AML	FALSE	1333	0.0414655562787172	FALSE		FALSE
ENSG00000266412	NCOA4	AML	FALSE	1334	0.041463266575109	TRUE	TSG, fusion	FALSE
ENSG00000111581	NUP107	AML	FALSE	1335	0.0414325163324758	FALSE		FALSE
ENSG00000178950	GAK	AML	FALSE	1336	0.0414193142533299	FALSE		FALSE
ENSG00000038002	AGA	AML	FALSE	1337	0.0413966765739993	FALSE		FALSE
ENSG00000102144	PGK1	AML	FALSE	1338	0.0413856357399567	FALSE		FALSE
ENSG00000147364	FBXO25	AML	FALSE	1339	0.0413662470004792	FALSE		FALSE
ENSG00000089159	PXN	AML	FALSE	1340	0.0413617910329571	FALSE		FALSE
ENSG00000066279	ASPM	AML	FALSE	1341	0.041341965597336	FALSE		FALSE
ENSG00000100083	GGA1	AML	FALSE	1342	0.0413331959196953	FALSE		FALSE
ENSG00000168066	SF1	AML	TRUE	1343	0.0413062619219377	FALSE		FALSE
ENSG00000178381	ZFAND2A	AML	FALSE	1344	0.0412932602204745	FALSE		FALSE
ENSG00000109736	MFSD10	AML	FALSE	1345	0.0412828513023506	FALSE		FALSE
ENSG00000197859	ADAMTSL2	AML	FALSE	1346	0.0412803299433132	FALSE		FALSE
ENSG00000258890	CEP95	AML	FALSE	1347	0.0412780635763345	FALSE		FALSE
ENSG00000178685	PARP10	AML	FALSE	1348	0.0412680007830434	FALSE		FALSE
ENSG00000152492	CCDC50	AML	FALSE	1349	0.0412245249960748	FALSE		FALSE
ENSG00000138674	SEC31A	AML	FALSE	1350	0.0412134252968287	FALSE		FALSE
ENSG00000124535	WRNIP1	AML	FALSE	1351	0.0411804234980665	FALSE		FALSE
ENSG00000147065	MSN	AML	TRUE	1352	0.0411770558137667	TRUE	fusion	TRUE	ambiguous
ENSG00000101773	RBBP8	AML	FALSE	1353	0.0411690610274178	FALSE		FALSE
ENSG00000105877	DNAH11	AML	FALSE	1354	0.0411688894178808	FALSE		FALSE
ENSG00000119866	BCL11A	AML	TRUE	1355	0.0411443376061325	TRUE	oncogene, fusion	TRUE	Act
ENSG00000127993	RBM48	AML	FALSE	1356	0.0411357835930617	FALSE		FALSE
ENSG00000076513	ANKRD13A	AML	FALSE	1357	0.0411201104595543	FALSE		FALSE
ENSG00000100403	ZC3H7B	AML	FALSE	1358	0.0411073926481013	FALSE		FALSE
ENSG00000214655	ZSWIM8	AML	FALSE	1359	0.041100689740643	FALSE		FALSE
ENSG00000105397	TYK2	AML	FALSE	1360	0.0410782616392819	FALSE		FALSE
ENSG00000138709	LARP1B	AML	FALSE	1361	0.0410603322643963	FALSE		FALSE
ENSG00000112164	GLP1R	AML	FALSE	1362	0.0410596629120208	FALSE		FALSE
ENSG00000084110	HAL	AML	FALSE	1363	0.0410454544569887	FALSE		FALSE
ENSG00000138448	ITGAV	AML	FALSE	1364	0.0410435203308641	TRUE		FALSE
ENSG00000105323	HNRNPUL1	AML	FALSE	1365	0.0410340108586666	FALSE		FALSE
ENSG00000106052	TAX1BP1	AML	FALSE	1366	0.0409942856380865	FALSE		FALSE
ENSG00000157916	RER1	AML	FALSE	1367	0.0409835633143709	FALSE		FALSE
ENSG00000089053	ANAPC5	AML	FALSE	1368	0.0409804937835869	FALSE		FALSE
ENSG00000135829	DHX9	AML	FALSE	1369	0.0409615587110517	FALSE		TRUE	Act
ENSG00000102034	ELF4	AML	TRUE	1370	0.0409447332721424	TRUE	oncogene, TSG, fusion	TRUE	Act
ENSG00000157538	VPS26C	AML	FALSE	1371	0.0409395371086606	FALSE		FALSE
ENSG00000187555	USP7	AML	FALSE	1372	0.0409273605930486	FALSE		FALSE
ENSG00000101247	NDUFAF5	AML	FALSE	1373	0.0409224757771636	FALSE		FALSE
ENSG00000101290	CDS2	AML	FALSE	1374	0.040911334428083	FALSE		FALSE
ENSG00000173230	GOLGB1	AML	FALSE	1375	0.0409099411380918	FALSE		FALSE
ENSG00000055044	NOP58	AML	FALSE	1376	0.0409070856815354	FALSE		FALSE
ENSG00000008130	NADK	AML	FALSE	1377	0.040898315971662	FALSE		FALSE
ENSG00000068400	GRIPAP1	AML	FALSE	1378	0.040875867838487	FALSE		FALSE
ENSG00000112697	TMEM30A	AML	FALSE	1379	0.0408743431264884	FALSE		FALSE
ENSG00000205250	E2F4	AML	FALSE	1380	0.0408699744489231	FALSE		FALSE
ENSG00000087274	ADD1	AML	FALSE	1381	0.0408621082498951	FALSE		FALSE
ENSG00000102606	ARHGEF7	AML	FALSE	1382	0.040834519652144	FALSE		FALSE
ENSG00000168564	CDKN2AIP	AML	FALSE	1383	0.0408333170928051	FALSE		FALSE
ENSG00000198382	UVRAG	AML	FALSE	1384	0.0407875663906676	FALSE		FALSE
ENSG00000066827	ZFAT	AML	FALSE	1385	0.0407644585192453	FALSE		FALSE
ENSG00000109670	FBXW7	AML	TRUE	1386	0.0407600744706205	TRUE	TSG	TRUE	LoF
ENSG00000143322	ABL2	AML	TRUE	1387	0.0407482471367536	TRUE	oncogene, fusion	TRUE	Act
ENSG00000100360	IFT27	AML	FALSE	1388	0.0407467597137631	FALSE		FALSE
ENSG00000188677	PARVB	AML	FALSE	1389	0.0407357370132995	FALSE		FALSE
ENSG00000180071	ANKRD18A	AML	FALSE	1390	0.0407230737675344	FALSE		FALSE
ENSG00000184357	H1-5	AML	FALSE	1391	0.0406959228699016	FALSE		FALSE
ENSG00000122965	RBM19	AML	FALSE	1392	0.0406943983957704	FALSE		FALSE
ENSG00000255587	RAB44	AML	FALSE	1393	0.0406719246616154	FALSE		FALSE
ENSG00000176209	SMIM19	AML	FALSE	1394	0.0406595041409411	FALSE		FALSE
ENSG00000170266	GLB1	AML	FALSE	1395	0.0406565170164632	FALSE		FALSE
ENSG00000018280	SLC11A1	AML	FALSE	1396	0.0406371922460924	FALSE		FALSE
ENSG00000131462	TUBG1	AML	FALSE	1397	0.0406341281971632	FALSE		FALSE
ENSG00000138821	SLC39A8	AML	FALSE	1398	0.0406336931820871	FALSE		FALSE
ENSG00000011243	AKAP8L	AML	FALSE	1399	0.0406225502958257	FALSE		FALSE
ENSG00000075624	ACTB	AML	FALSE	1400	0.0406185987760539	FALSE		FALSE
ENSG00000092841	MYL6	AML	FALSE	1401	0.0406180138983041	FALSE		FALSE
ENSG00000101104	PABPC1L	AML	FALSE	1402	0.0406160410110618	FALSE		FALSE
ENSG00000160058	BSDC1	AML	FALSE	1403	0.0405735913365682	FALSE		FALSE
ENSG00000092929	UNC13D	AML	FALSE	1404	0.0405647452277467	FALSE		FALSE
ENSG00000113100	CDH9	AML	FALSE	1405	0.0405544696384923	FALSE		FALSE
ENSG00000131504	DIAPH1	AML	FALSE	1406	0.0405498299216555	FALSE		FALSE
ENSG00000013306	SLC25A39	AML	FALSE	1407	0.0405464508020134	FALSE		FALSE
ENSG00000213995	NAXD	AML	FALSE	1408	0.0405458033125462	FALSE		FALSE
ENSG00000153207	AHCTF1	AML	FALSE	1409	0.0405428309545504	FALSE		FALSE
ENSG00000141968	VAV1	AML	TRUE	1410	0.0405411318972709	TRUE	fusion	TRUE	Act
ENSG00000169621	APLF	AML	FALSE	1411	0.0405331657823546	FALSE		FALSE
ENSG00000203326	ZNF525	AML	FALSE	1412	0.0405284298630229	FALSE		FALSE
ENSG00000110514	MADD	AML	FALSE	1413	0.0405255940219832	FALSE		FALSE
ENSG00000100714	MTHFD1	AML	FALSE	1414	0.0405245419830207	FALSE		FALSE
ENSG00000104529	EEF1D	AML	FALSE	1415	0.0405174861852642	FALSE		FALSE
ENSG00000145734	BDP1	AML	FALSE	1416	0.0404850283740614	FALSE		FALSE
ENSG00000105701	FKBP8	AML	FALSE	1417	0.0404598319740741	FALSE		FALSE
ENSG00000198876	DCAF12	AML	FALSE	1418	0.0404492450919689	FALSE		FALSE
ENSG00000108592	FTSJ3	AML	FALSE	1419	0.0404482830574931	FALSE		FALSE
ENSG00000145725	PPIP5K2	AML	FALSE	1420	0.0404436310737839	FALSE		FALSE
ENSG00000024048	UBR2	AML	FALSE	1421	0.0404373965790251	FALSE		FALSE
ENSG00000077549	CAPZB	AML	FALSE	1422	0.0404099662260115	FALSE		FALSE
ENSG00000133030	MPRIP	AML	FALSE	1423	0.0403550065743356	FALSE		FALSE
ENSG00000153815	CMIP	AML	FALSE	1424	0.0403533673770612	FALSE		FALSE
ENSG00000005020	SKAP2	AML	FALSE	1425	0.0403343978966862	FALSE		FALSE
ENSG00000136861	CDK5RAP2	AML	FALSE	1426	0.0403288922053068	FALSE		FALSE
ENSG00000051523	CYBA	AML	FALSE	1427	0.0403135155220937	FALSE		FALSE
ENSG00000129968	ABHD17A	AML	FALSE	1428	0.0403121904710762	FALSE		FALSE
ENSG00000134480	CCNH	AML	FALSE	1429	0.0402830590844009	FALSE		FALSE
ENSG00000131051	RBM39	AML	FALSE	1430	0.0402726736831103	FALSE		TRUE	Act
ENSG00000100138	SNU13	AML	FALSE	1431	0.0402291035708045	FALSE		FALSE
ENSG00000197142	ACSL5	AML	FALSE	1432	0.0402141674962616	FALSE		FALSE
ENSG00000003402	CFLAR	AML	FALSE	1433	0.0401988092637109	FALSE		FALSE
ENSG00000169567	HINT1	AML	FALSE	1434	0.0401936141768447	FALSE		FALSE
ENSG00000138002	IFT172	AML	FALSE	1435	0.0401462792076647	FALSE		FALSE
ENSG00000278053	DDX52	AML	FALSE	1436	0.0401368826345716	FALSE		FALSE
ENSG00000183971	NPW	AML	FALSE	1437	0.0401283441237222	FALSE		FALSE
ENSG00000141564	RPTOR	AML	FALSE	1438	0.0401134501913248	FALSE		FALSE
ENSG00000148516	ZEB1	AML	FALSE	1439	0.040098358024465	TRUE	oncogene	TRUE	LoF
ENSG00000118564	FBXL5	AML	FALSE	1440	0.0400971509323941	FALSE		FALSE
ENSG00000183426	NPIPA1	AML	FALSE	1441	0.0400926636864743	FALSE		FALSE
ENSG00000145687	SSBP2	AML	FALSE	1442	0.0400866489380299	FALSE		FALSE
ENSG00000068654	POLR1A	AML	FALSE	1443	0.0400724813769649	FALSE		FALSE
ENSG00000006715	VPS41	AML	FALSE	1444	0.0400646212036171	FALSE		FALSE
ENSG00000152558	TMEM123	AML	FALSE	1445	0.0400628737957552	FALSE		FALSE
ENSG00000223865	HLA-DPB1	AML	FALSE	1446	0.040054416878653	FALSE		FALSE
ENSG00000214967	NPIPA7	AML	FALSE	1447	0.0400022739570834	FALSE		FALSE
ENSG00000160179	ABCG1	AML	FALSE	1448	0.0399951416712432	FALSE		FALSE
ENSG00000140854	KATNB1	AML	FALSE	1449	0.0399718340320556	FALSE		FALSE
ENSG00000174748	RPL15	AML	FALSE	1450	0.039931748825308	FALSE		FALSE
ENSG00000114480	GBE1	AML	FALSE	1451	0.0399207167736293	FALSE		FALSE
ENSG00000058272	PPP1R12A	AML	FALSE	1452	0.0399167762980326	FALSE		FALSE
ENSG00000183207	RUVBL2	AML	FALSE	1453	0.0399085977601108	FALSE		FALSE
ENSG00000052841	TTC17	AML	FALSE	1454	0.0398952861494211	FALSE		FALSE
ENSG00000164924	YWHAZ	AML	FALSE	1455	0.0398184727613345	FALSE		FALSE
ENSG00000112306	RPS12	AML	FALSE	1456	0.0398169496992169	FALSE		FALSE
ENSG00000163110	PDLIM5	AML	FALSE	1457	0.0398133292965647	FALSE		FALSE
ENSG00000082898	XPO1	AML	TRUE	1458	0.0398078005827243	TRUE	oncogene	TRUE	Act
ENSG00000138279	ANXA7	AML	FALSE	1459	0.0398040749960164	FALSE		FALSE
ENSG00000113368	LMNB1	AML	FALSE	1460	0.0397905347997138	FALSE		FALSE
ENSG00000141524	TMC6	AML	FALSE	1461	0.0397899466785517	FALSE		FALSE
ENSG00000186470	BTN3A2	AML	FALSE	1462	0.0397818727302001	FALSE		FALSE
ENSG00000137878	GCOM1	AML	FALSE	1463	0.0397784955018319	FALSE		FALSE
ENSG00000112739	PRPF4B	AML	FALSE	1464	0.0397691749233791	FALSE		FALSE
ENSG00000054983	GALC	AML	FALSE	1465	0.039769068902409	FALSE		FALSE
ENSG00000126883	NUP214	AML	TRUE	1466	0.0397280117595	TRUE	fusion	TRUE	Act
ENSG00000005844	ITGAL	AML	FALSE	1467	0.0397227814784999	FALSE		FALSE
ENSG00000101752	MIB1	AML	FALSE	1468	0.0397028243123289	FALSE		FALSE
ENSG00000163406	SLC15A2	AML	FALSE	1469	0.0396903013567475	FALSE		FALSE
ENSG00000204482	LST1	AML	FALSE	1470	0.0396894489047043	FALSE		FALSE
ENSG00000197721	CR1L	AML	FALSE	1471	0.0396872820611625	FALSE		FALSE
ENSG00000196323	ZBTB44	AML	FALSE	1472	0.0396787730745981	FALSE		FALSE
ENSG00000204936	CD177	AML	FALSE	1473	0.0396649957785671	FALSE		FALSE
ENSG00000165671	NSD1	AML	TRUE	1474	0.0396468453312566	TRUE	fusion	TRUE	Act
ENSG00000185813	PCYT2	AML	FALSE	1475	0.0396418726391097	FALSE		FALSE
ENSG00000204305	AGER	AML	FALSE	1476	0.0395607286503468	FALSE		FALSE
ENSG00000143851	PTPN7	AML	FALSE	1477	0.0395587980211137	FALSE		FALSE
ENSG00000139436	GIT2	AML	FALSE	1478	0.0395534128652497	FALSE		FALSE
ENSG00000102572	STK24	AML	FALSE	1479	0.0395311382269831	FALSE		FALSE
ENSG00000155307	SAMSN1	AML	FALSE	1480	0.0395254464131836	FALSE		FALSE
ENSG00000137486	ARRB1	AML	FALSE	1481	0.0395028170086392	FALSE		FALSE
ENSG00000124831	LRRFIP1	AML	FALSE	1482	0.0394998108542124	FALSE		FALSE
ENSG00000105810	CDK6	AML	TRUE	1483	0.0394916281938988	TRUE	oncogene, fusion	FALSE
ENSG00000166535	A2ML1	AML	FALSE	1484	0.0394470116927014	FALSE		FALSE
ENSG00000060069	CTDP1	AML	FALSE	1485	0.0394392243987507	FALSE		FALSE
ENSG00000187240	DYNC2H1	AML	FALSE	1486	0.0394371481300672	FALSE		FALSE
ENSG00000112282	MED23	AML	FALSE	1487	0.039413875112561	FALSE		FALSE
ENSG00000143995	MEIS1	AML	FALSE	1488	0.0394114789887308	FALSE		FALSE
ENSG00000143106	PSMA5	AML	FALSE	1489	0.0393746564569357	FALSE		FALSE
ENSG00000127054	INTS11	AML	FALSE	1490	0.0393737349460612	FALSE		FALSE
ENSG00000164080	RAD54L2	AML	FALSE	1491	0.0393652176316077	FALSE		FALSE
ENSG00000111679	PTPN6	AML	TRUE	1492	0.0393632896135527	TRUE	TSG	TRUE	LoF
ENSG00000144802	NFKBIZ	AML	FALSE	1493	0.0393041460279914	FALSE		FALSE
ENSG00000204628	RACK1	AML	FALSE	1494	0.0392970559779867	FALSE		FALSE
ENSG00000142937	RPS8	AML	FALSE	1495	0.0392829657844256	FALSE		FALSE
ENSG00000110321	EIF4G2	AML	FALSE	1496	0.0392759201174656	FALSE		FALSE
ENSG00000060491	OGFR	AML	FALSE	1497	0.0392713934434089	FALSE		FALSE
ENSG00000132589	FLOT2	AML	FALSE	1498	0.0392573267548219	FALSE		FALSE
ENSG00000123992	DNPEP	AML	FALSE	1499	0.0392441675007773	FALSE		FALSE
ENSG00000159140	SON	AML	FALSE	1500	0.039240006680083	FALSE		FALSE
ENSG00000109118	PHF12	AML	FALSE	1501	0.0392258147303529	FALSE		FALSE
ENSG00000196873	CBWD3	AML	FALSE	1502	0.0392237404224473	FALSE		FALSE
ENSG00000172534	HCFC1	AML	FALSE	1503	0.0392186296021176	FALSE		FALSE
ENSG00000148218	ALAD	AML	FALSE	1504	0.039173014342719	FALSE		FALSE
ENSG00000182149	IST1	AML	FALSE	1505	0.0391528159950307	FALSE		FALSE
ENSG00000113522	RAD50	AML	FALSE	1506	0.0391376276387537	FALSE		FALSE
ENSG00000168488	ATXN2L	AML	FALSE	1507	0.0391358359844541	FALSE		FALSE
ENSG00000011028	MRC2	AML	FALSE	1508	0.0391186178724457	FALSE		FALSE
ENSG00000159753	CARMIL2	AML	FALSE	1509	0.0391128011963136	FALSE		FALSE
ENSG00000137955	RABGGTB	AML	FALSE	1510	0.039105606635676	FALSE		FALSE
ENSG00000124228	DDX27	AML	FALSE	1511	0.0391051134698433	FALSE		FALSE
ENSG00000165501	LRR1	AML	FALSE	1512	0.0390977638556279	FALSE		FALSE
ENSG00000093000	NUP50	AML	FALSE	1513	0.0390718384608649	FALSE		FALSE
ENSG00000152223	EPG5	AML	FALSE	1514	0.0390479724551505	FALSE		FALSE
ENSG00000057608	GDI2	AML	FALSE	1515	0.0390456058503473	FALSE		FALSE
ENSG00000150459	SAP18	AML	FALSE	1516	0.0390303603769837	FALSE		FALSE
ENSG00000100097	LGALS1	AML	FALSE	1517	0.038987835180512	FALSE		FALSE
ENSG00000149428	HYOU1	AML	FALSE	1518	0.0389771245494039	FALSE		FALSE
ENSG00000102010	BMX	AML	FALSE	1519	0.0389697349733062	FALSE		FALSE
ENSG00000124198	ARFGEF2	AML	FALSE	1520	0.038969401518662	FALSE		FALSE
ENSG00000133943	DGLUCY	AML	FALSE	1521	0.038962580536765	FALSE		FALSE
ENSG00000075856	SART3	AML	FALSE	1522	0.0389622035519278	FALSE		FALSE
ENSG00000144283	PKP4	AML	FALSE	1523	0.0389435063500724	FALSE		FALSE
ENSG00000111331	OAS3	AML	FALSE	1524	0.0389108657939703	FALSE		FALSE
ENSG00000167984	NLRC3	AML	FALSE	1525	0.0389051421438518	FALSE		FALSE
ENSG00000075651	PLD1	AML	FALSE	1526	0.0388929491459412	FALSE		FALSE
ENSG00000011405	PIK3C2A	AML	FALSE	1527	0.0388904382740563	FALSE		FALSE
ENSG00000137055	PLAA	AML	FALSE	1528	0.0388689044774686	FALSE		FALSE
ENSG00000147403	RPL10	AML	TRUE	1529	0.0388607518534905	TRUE	TSG	TRUE	LoF
ENSG00000130775	THEMIS2	AML	FALSE	1530	0.0388512443194187	FALSE		FALSE
ENSG00000247077	PGAM5	AML	FALSE	1531	0.0388378527503732	FALSE		FALSE
ENSG00000149100	EIF3M	AML	FALSE	1532	0.0388272746337017	FALSE		FALSE
ENSG00000140575	IQGAP1	AML	FALSE	1533	0.0388187551056901	FALSE		FALSE
ENSG00000011485	PPP5C	AML	FALSE	1534	0.0387937743869774	FALSE		FALSE
ENSG00000111912	NCOA7	AML	FALSE	1535	0.0387861152635401	FALSE		FALSE
ENSG00000163818	LZTFL1	AML	FALSE	1536	0.0387802562517215	FALSE		FALSE
ENSG00000125991	ERGIC3	AML	FALSE	1537	0.0387799156622731	FALSE		FALSE
ENSG00000108179	PPIF	AML	FALSE	1538	0.0387523280256518	FALSE		FALSE
ENSG00000103423	DNAJA3	AML	FALSE	1539	0.0387376989681665	FALSE		FALSE
ENSG00000198959	TGM2	AML	FALSE	1540	0.0387199721642591	FALSE		FALSE
ENSG00000196411	EPHB4	AML	FALSE	1541	0.0387176630636385	FALSE		FALSE
ENSG00000167994	RAB3IL1	AML	FALSE	1542	0.0386879616354202	FALSE		FALSE
ENSG00000134824	FADS2	AML	FALSE	1543	0.0386691434873223	FALSE		FALSE
ENSG00000116824	CD2	AML	FALSE	1544	0.0386545238581097	FALSE		FALSE
ENSG00000172037	LAMB2	AML	FALSE	1545	0.0386543235334723	FALSE		FALSE
ENSG00000146457	WTAP	AML	FALSE	1546	0.0386349876657153	FALSE		FALSE
ENSG00000155229	MMS19	AML	FALSE	1547	0.0386310462358111	FALSE		FALSE
ENSG00000142765	SYTL1	AML	FALSE	1548	0.038621528112473	FALSE		FALSE
ENSG00000182446	NPLOC4	AML	FALSE	1549	0.0386191089499953	FALSE		FALSE
ENSG00000062716	VMP1	AML	FALSE	1550	0.0386150493931484	FALSE		FALSE
ENSG00000130254	SAFB2	AML	FALSE	1551	0.0386118109000378	FALSE		FALSE
ENSG00000105329	TGFB1	AML	FALSE	1552	0.0386035609330574	FALSE		FALSE
ENSG00000163527	STT3B	AML	FALSE	1553	0.0385898546926096	FALSE		FALSE
ENSG00000141562	NARF	AML	FALSE	1554	0.0385839663996916	FALSE		FALSE
ENSG00000145241	CENPC	AML	FALSE	1555	0.0385761467239961	FALSE		FALSE
ENSG00000137801	THBS1	AML	FALSE	1556	0.0385648128142756	FALSE		FALSE
ENSG00000185640	KRT79	AML	FALSE	1557	0.0385639298167653	FALSE		FALSE
ENSG00000090924	PLEKHG2	AML	FALSE	1558	0.0385630661620981	FALSE		FALSE
ENSG00000049089	COL9A2	AML	FALSE	1559	0.0385391737655942	FALSE		FALSE
ENSG00000205726	ITSN1	AML	FALSE	1560	0.0385390148299854	FALSE		FALSE
ENSG00000163808	KIF15	AML	FALSE	1561	0.0385309152419418	FALSE		FALSE
ENSG00000096968	JAK2	AML	TRUE	1562	0.0385227725448282	TRUE	oncogene, fusion	TRUE	ambiguous
ENSG00000164190	NIPBL	AML	FALSE	1563	0.038517087475869	FALSE		TRUE	LoF
ENSG00000155463	OXA1L	AML	FALSE	1564	0.0385065751319556	FALSE		FALSE
ENSG00000198887	SMC5	AML	FALSE	1565	0.0384870929454453	FALSE		FALSE
ENSG00000197956	S100A6	AML	FALSE	1566	0.0384596260457657	FALSE		FALSE
ENSG00000184922	FMNL1	AML	FALSE	1567	0.0384329113825321	FALSE		FALSE
ENSG00000124486	USP9X	AML	FALSE	1568	0.0383792843086528	TRUE	fusion	TRUE	LoF
ENSG00000083444	PLOD1	AML	FALSE	1569	0.0383719266210811	FALSE		FALSE
ENSG00000177119	ANO6	AML	FALSE	1570	0.0383672856505441	FALSE		FALSE
ENSG00000170100	ZNF778	AML	FALSE	1571	0.0383553970465908	FALSE		FALSE
ENSG00000134014	ELP3	AML	FALSE	1572	0.0383490111978706	FALSE		FALSE
ENSG00000127663	KDM4B	AML	FALSE	1573	0.0383458369557698	FALSE		FALSE
ENSG00000122674	CCZ1	AML	FALSE	1574	0.0383400801330934	FALSE		FALSE
ENSG00000075945	KIFAP3	AML	FALSE	1575	0.0383291313053389	FALSE		FALSE
ENSG00000136527	TRA2B	AML	FALSE	1576	0.0383280372435219	FALSE		FALSE
ENSG00000162923	WDR26	AML	FALSE	1577	0.0383241402222973	FALSE		FALSE
ENSG00000198056	PRIM1	AML	FALSE	1578	0.0383238508807669	FALSE		FALSE
ENSG00000040341	STAU2	AML	FALSE	1579	0.0383196336437767	FALSE		FALSE
ENSG00000103811	CTSH	AML	FALSE	1580	0.0383123726529016	FALSE		FALSE
ENSG00000205356	TECPR1	AML	FALSE	1581	0.0383076704071004	FALSE		FALSE
ENSG00000004399	PLXND1	AML	FALSE	1582	0.0383010470460225	FALSE		FALSE
ENSG00000163754	GYG1	AML	FALSE	1583	0.0382975151288208	FALSE		FALSE
ENSG00000106789	CORO2A	AML	FALSE	1584	0.0382968803598431	FALSE		FALSE
ENSG00000134644	PUM1	AML	FALSE	1585	0.0382967350902094	FALSE		FALSE
ENSG00000149418	ST14	AML	FALSE	1586	0.0382614390308572	FALSE		FALSE
ENSG00000139132	FGD4	AML	FALSE	1587	0.0382525032076577	FALSE		FALSE
ENSG00000113643	RARS1	AML	FALSE	1588	0.0382456010430984	FALSE		FALSE
ENSG00000105849	TWISTNB	AML	FALSE	1589	0.0382455160703738	FALSE		FALSE
ENSG00000185164	NOMO2	AML	FALSE	1590	0.0382043246496436	FALSE		FALSE
ENSG00000120694	HSPH1	AML	FALSE	1591	0.038192360953899	FALSE		FALSE
ENSG00000156515	HK1	AML	FALSE	1592	0.0381609434832869	FALSE		FALSE
ENSG00000091592	NLRP1	AML	FALSE	1593	0.0381554025881023	FALSE		FALSE
ENSG00000198039	ZNF273	AML	FALSE	1594	0.0381360685579206	FALSE		FALSE
ENSG00000165280	VCP	AML	FALSE	1595	0.0381319053845062	FALSE		FALSE
ENSG00000108424	KPNB1	AML	FALSE	1596	0.0381186112143319	FALSE		FALSE
ENSG00000178988	MRFAP1L1	AML	FALSE	1597	0.0381130082282295	FALSE		FALSE
ENSG00000003056	M6PR	AML	FALSE	1598	0.0380950997876586	FALSE		FALSE
ENSG00000181222	POLR2A	AML	FALSE	1599	0.0380787987800217	TRUE		FALSE
ENSG00000114127	XRN1	AML	FALSE	1600	0.0380741256442146	FALSE		FALSE
ENSG00000067057	PFKP	AML	FALSE	1601	0.0380679474460445	FALSE		FALSE
ENSG00000168397	ATG4B	AML	FALSE	1602	0.0380662117164429	FALSE		FALSE
ENSG00000197766	CFD	AML	FALSE	1603	0.0380538135501376	FALSE		FALSE
ENSG00000107404	DVL1	AML	FALSE	1604	0.0380414674216989	FALSE		FALSE
ENSG00000213741	RPS29	AML	FALSE	1605	0.0380265254323147	FALSE		FALSE
ENSG00000143457	GOLPH3L	AML	FALSE	1606	0.0380245638135397	FALSE		FALSE
ENSG00000112031	MTRF1L	AML	FALSE	1607	0.0380174105885124	FALSE		FALSE
ENSG00000126391	FRMD8	AML	FALSE	1608	0.0380118016760943	FALSE		FALSE
ENSG00000182885	ADGRG3	AML	FALSE	1609	0.0379997157464835	FALSE		FALSE
ENSG00000092201	SUPT16H	AML	FALSE	1610	0.0379973770517475	FALSE		FALSE
ENSG00000067066	SP100	AML	FALSE	1611	0.0379799429419278	FALSE		FALSE
ENSG00000180900	SCRIB	AML	FALSE	1612	0.0379766802269614	FALSE		FALSE
ENSG00000166226	CCT2	AML	FALSE	1613	0.0379765387665432	FALSE		FALSE
ENSG00000172493	AFF1	AML	TRUE	1614	0.0379621293751681	TRUE	fusion	TRUE	Act
ENSG00000281938	AC034228.3	AML	FALSE	1615	0.0379465061357115	FALSE		FALSE
ENSG00000131981	LGALS3	AML	FALSE	1616	0.037943891770833	FALSE		FALSE
ENSG00000113013	HSPA9	AML	FALSE	1617	0.0379367146900433	FALSE		FALSE
ENSG00000160072	ATAD3B	AML	FALSE	1618	0.0379362460433112	FALSE		FALSE
ENSG00000197912	SPG7	AML	FALSE	1619	0.0379344289661913	FALSE		FALSE
ENSG00000130517	PGPEP1	AML	FALSE	1620	0.0379330964909786	FALSE		FALSE
ENSG00000204843	DCTN1	AML	FALSE	1621	0.037923522654551	TRUE	fusion	FALSE
ENSG00000075618	FSCN1	AML	FALSE	1622	0.0379115303753141	FALSE		FALSE
ENSG00000197930	ERO1A	AML	FALSE	1623	0.0379011029802967	FALSE		FALSE
ENSG00000161513	FDXR	AML	FALSE	1624	0.0378902061455721	FALSE		FALSE
ENSG00000166925	TSC22D4	AML	FALSE	1625	0.0378890681626778	FALSE		FALSE
ENSG00000115875	SRSF7	AML	FALSE	1626	0.0378873786661708	FALSE		FALSE
ENSG00000151376	ME3	AML	FALSE	1627	0.0378742604012136	FALSE		FALSE
ENSG00000147010	SH3KBP1	AML	FALSE	1628	0.037861287310294	FALSE		FALSE
ENSG00000120075	HOXB5	AML	FALSE	1629	0.0378591695316196	FALSE		FALSE
ENSG00000163938	GNL3	AML	FALSE	1630	0.0378508286089605	FALSE		FALSE
ENSG00000144535	DIS3L2	AML	FALSE	1631	0.0378415467770662	FALSE		FALSE
ENSG00000162645	GBP2	AML	FALSE	1632	0.0378366752670958	FALSE		FALSE
ENSG00000169905	TOR1AIP2	AML	FALSE	1633	0.0378139794510939	FALSE		FALSE
ENSG00000136003	ISCU	AML	FALSE	1634	0.0378135810727051	FALSE		FALSE
ENSG00000179364	PACS2	AML	FALSE	1635	0.0377826070615854	FALSE		FALSE
ENSG00000118507	AKAP7	AML	FALSE	1636	0.0377797966790007	FALSE		FALSE
ENSG00000134215	VAV3	AML	FALSE	1637	0.037778348089522	FALSE		FALSE
ENSG00000164054	SHISA5	AML	FALSE	1638	0.0377769537851279	FALSE		FALSE
ENSG00000109111	SUPT6H	AML	FALSE	1639	0.0377742597714131	FALSE		FALSE
ENSG00000141556	TBCD	AML	FALSE	1640	0.0377625934970395	FALSE		FALSE
ENSG00000198466	ZNF587	AML	FALSE	1641	0.037761717186135	FALSE		FALSE
ENSG00000066777	ARFGEF1	AML	FALSE	1642	0.0377565610517328	FALSE		FALSE
ENSG00000101199	ARFGAP1	AML	FALSE	1643	0.0377530678845032	FALSE		FALSE
ENSG00000157637	SLC38A10	AML	FALSE	1644	0.0377474617516854	FALSE		FALSE
ENSG00000148346	LCN2	AML	FALSE	1645	0.0377286579499469	FALSE		FALSE
ENSG00000117676	RPS6KA1	AML	FALSE	1646	0.0377219888188283	FALSE		FALSE
ENSG00000140632	GLYR1	AML	FALSE	1647	0.0377151382632571	FALSE		FALSE
ENSG00000175376	EIF1AD	AML	FALSE	1648	0.0377011724240463	FALSE		FALSE
ENSG00000174177	CTU2	AML	FALSE	1649	0.0376891810158756	FALSE		FALSE
ENSG00000198722	UNC13B	AML	FALSE	1650	0.0376877140731895	FALSE		FALSE
ENSG00000188559	RALGAPA2	AML	FALSE	1651	0.037652050994163	FALSE		FALSE
ENSG00000171951	SCG2	AML	FALSE	1652	0.0376455239177601	FALSE		FALSE
ENSG00000146021	KLHL3	AML	FALSE	1653	0.0376360443658958	FALSE		FALSE
ENSG00000112079	STK38	AML	FALSE	1654	0.0376270129044781	FALSE		FALSE
ENSG00000032444	PNPLA6	AML	FALSE	1655	0.0376177218791618	FALSE		FALSE
ENSG00000100321	SYNGR1	AML	FALSE	1656	0.0376145395609347	FALSE		FALSE
ENSG00000185896	LAMP1	AML	FALSE	1657	0.0375935384276815	FALSE		FALSE
ENSG00000197249	SERPINA1	AML	FALSE	1658	0.0375869161590386	FALSE		FALSE
ENSG00000183889	AC138969.1	AML	FALSE	1659	0.0375761900909345	FALSE		FALSE
ENSG00000173418	NAA20	AML	FALSE	1660	0.0375635071244795	FALSE		FALSE
ENSG00000144224	UBXN4	AML	FALSE	1661	0.0375620967409772	FALSE		FALSE
ENSG00000147872	PLIN2	AML	FALSE	1662	0.0375548991860113	FALSE		FALSE
ENSG00000170379	TCAF2	AML	FALSE	1663	0.0375466606034334	FALSE		FALSE
ENSG00000105671	DDX49	AML	FALSE	1664	0.0375379163593004	FALSE		FALSE
ENSG00000240344	PPIL3	AML	FALSE	1665	0.0375357102652491	FALSE		FALSE
ENSG00000169246	NPIPB3	AML	FALSE	1666	0.0375302591147137	FALSE		FALSE
ENSG00000134602	STK26	AML	FALSE	1667	0.0375145694128381	FALSE		FALSE
ENSG00000141179	PCTP	AML	FALSE	1668	0.0375097388470586	FALSE		FALSE
ENSG00000104731	KLHDC4	AML	FALSE	1669	0.0374997554316156	FALSE		FALSE
ENSG00000165650	PDZD8	AML	FALSE	1670	0.0374988202316165	FALSE		FALSE
ENSG00000031698	SARS1	AML	FALSE	1671	0.0374708586567437	FALSE		FALSE
ENSG00000138468	SENP7	AML	FALSE	1672	0.0374589889675637	FALSE		FALSE
ENSG00000163913	IFT122	AML	FALSE	1673	0.0374530736966242	FALSE		FALSE
ENSG00000163104	SMARCAD1	AML	FALSE	1674	0.0374260898700485	FALSE		FALSE
ENSG00000121671	CRY2	AML	FALSE	1675	0.0373745594359269	FALSE		FALSE
ENSG00000109320	NFKB1	AML	FALSE	1676	0.037353646975646	FALSE		FALSE
ENSG00000105643	ARRDC2	AML	FALSE	1677	0.0373375933539556	FALSE		FALSE
ENSG00000243716	NPIPB5	AML	FALSE	1678	0.0373283133209299	FALSE		FALSE
ENSG00000254852	NPIPA2	AML	FALSE	1679	0.0373148134082353	FALSE		FALSE
ENSG00000173193	PARP14	AML	FALSE	1680	0.0373028725184932	FALSE		FALSE
ENSG00000101265	RASSF2	AML	FALSE	1681	0.0372501999075439	FALSE		FALSE
ENSG00000181790	ADGRB1	AML	FALSE	1682	0.0372164522025118	FALSE		TRUE
ENSG00000013374	NUB1	AML	FALSE	1683	0.0372153253273831	FALSE		FALSE
ENSG00000186074	CD300LF	AML	FALSE	1684	0.0372006424735371	FALSE		FALSE
ENSG00000089060	SLC8B1	AML	FALSE	1685	0.0371935674917879	FALSE		FALSE
ENSG00000023191	RNH1	AML	FALSE	1686	0.0371930456818066	FALSE		FALSE
ENSG00000010818	HIVEP2	AML	FALSE	1687	0.0371791531587745	FALSE		FALSE
ENSG00000111666	CHPT1	AML	FALSE	1688	0.0371745931514392	FALSE		FALSE
ENSG00000100697	DICER1	AML	FALSE	1689	0.0371516456483998	TRUE	TSG	TRUE	LoF
ENSG00000140416	TPM1	AML	FALSE	1690	0.0371310734525096	FALSE		FALSE
ENSG00000135837	CEP350	AML	FALSE	1691	0.0371264892907964	FALSE		FALSE
ENSG00000156802	ATAD2	AML	FALSE	1692	0.0371223891977148	FALSE		FALSE
ENSG00000162493	PDPN	AML	FALSE	1693	0.037103560584941	FALSE		FALSE
ENSG00000165219	GAPVD1	AML	FALSE	1694	0.0370981828340254	FALSE		FALSE
ENSG00000135090	TAOK3	AML	FALSE	1695	0.037093918740361	FALSE		FALSE
ENSG00000130830	MPP1	AML	FALSE	1696	0.0370918283853103	FALSE		FALSE
ENSG00000197321	SVIL	AML	FALSE	1697	0.0370800415318492	FALSE		FALSE
ENSG00000176915	ANKLE2	AML	FALSE	1698	0.0370784923530774	FALSE		FALSE
ENSG00000102172	SMS	AML	FALSE	1699	0.0370413200743907	FALSE		FALSE
ENSG00000092108	SCFD1	AML	FALSE	1700	0.0370375215454999	FALSE		FALSE
ENSG00000172785	CBWD1	AML	FALSE	1701	0.0370291351531853	FALSE		FALSE
ENSG00000183401	CCDC159	AML	FALSE	1702	0.0370145911552965	FALSE		FALSE
ENSG00000075413	MARK3	AML	FALSE	1703	0.0369996648837079	FALSE		FALSE
ENSG00000180198	RCC1	AML	FALSE	1704	0.03699338161206	FALSE		FALSE
ENSG00000065154	OAT	AML	FALSE	1705	0.0369663837203789	FALSE		FALSE
ENSG00000114770	ABCC5	AML	FALSE	1706	0.0369346199270861	FALSE		FALSE
ENSG00000146574	CCZ1B	AML	FALSE	1707	0.0369289359584541	FALSE		FALSE
ENSG00000170248	PDCD6IP	AML	FALSE	1708	0.0369261481588798	FALSE		FALSE
ENSG00000115085	ZAP70	AML	FALSE	1709	0.0369191983618534	FALSE		FALSE
ENSG00000165406	MARCHF8	AML	FALSE	1710	0.0369177030279732	FALSE		FALSE
ENSG00000100644	HIF1A	AML	FALSE	1711	0.0369159886972506	TRUE	oncogene	FALSE
ENSG00000005007	UPF1	AML	FALSE	1712	0.0368999626101802	FALSE		FALSE
ENSG00000135905	DOCK10	AML	FALSE	1713	0.0368989103309785	FALSE		FALSE
ENSG00000136986	DERL1	AML	FALSE	1714	0.036893491506412	FALSE		FALSE
ENSG00000152234	ATP5F1A	AML	FALSE	1715	0.0368807600192553	FALSE		FALSE
ENSG00000240247	DEFA1B	AML	FALSE	1716	0.0368643067269646	FALSE		FALSE
ENSG00000111667	USP5	AML	FALSE	1717	0.0368642399044773	FALSE		FALSE
ENSG00000047249	ATP6V1H	AML	FALSE	1718	0.0368423782113753	FALSE		FALSE
ENSG00000162402	USP24	AML	FALSE	1719	0.0368245546983665	FALSE		FALSE
ENSG00000121749	TBC1D15	AML	FALSE	1720	0.0368107199019297	FALSE		FALSE
ENSG00000168374	ARF4	AML	FALSE	1721	0.0368087262267603	FALSE		FALSE
ENSG00000123338	NCKAP1L	AML	FALSE	1722	0.0368012015615367	FALSE		FALSE
ENSG00000146463	ZMYM4	AML	FALSE	1723	0.0367967871264673	FALSE		FALSE
ENSG00000161011	SQSTM1	AML	FALSE	1724	0.0367925280639026	FALSE		FALSE
ENSG00000090861	AARS1	AML	FALSE	1725	0.0367894397025532	FALSE		FALSE
ENSG00000204394	VARS1	AML	FALSE	1726	0.0367658757743139	FALSE		FALSE
ENSG00000198520	ARMH1	AML	FALSE	1727	0.0367631262127869	FALSE		FALSE
ENSG00000183461	XAGE1C	AML	FALSE	1728	0.0367461639255931	FALSE		FALSE
ENSG00000172159	FRMD3	AML	FALSE	1729	0.0367305703724554	FALSE		FALSE
ENSG00000130595	TNNT3	AML	FALSE	1730	0.0367135339169241	FALSE		FALSE
ENSG00000107566	ERLIN1	AML	FALSE	1731	0.0367045650973255	FALSE		FALSE
ENSG00000167552	TUBA1A	AML	FALSE	1732	0.0366945548296296	FALSE		FALSE
ENSG00000063854	HAGH	AML	FALSE	1733	0.0366857363297535	FALSE		FALSE
ENSG00000118260	CREB1	AML	FALSE	1734	0.036670892588516	TRUE	oncogene, fusion	FALSE
ENSG00000112062	MAPK14	AML	FALSE	1735	0.0366493428762872	FALSE		FALSE
ENSG00000165655	ZNF503	AML	FALSE	1736	0.0366411738545242	FALSE		FALSE
ENSG00000120733	KDM3B	AML	FALSE	1737	0.0366392010499303	FALSE		TRUE	ambiguous
ENSG00000142453	CARM1	AML	FALSE	1738	0.0366261928415192	FALSE		FALSE
ENSG00000170004	CHD3	AML	FALSE	1739	0.0365813935493568	FALSE		FALSE
ENSG00000116793	PHTF1	AML	FALSE	1740	0.036549753425299	FALSE		FALSE
ENSG00000137409	MTCH1	AML	FALSE	1741	0.0365430575040023	FALSE		FALSE
ENSG00000151806	GUF1	AML	FALSE	1742	0.0365428414348905	FALSE		FALSE
ENSG00000124496	TRERF1	AML	FALSE	1743	0.0365260100026987	FALSE		FALSE
ENSG00000077235	GTF3C1	AML	FALSE	1744	0.0364959989056666	FALSE		FALSE
ENSG00000119392	GLE1	AML	FALSE	1745	0.0364939162183985	FALSE		FALSE
ENSG00000138768	USO1	AML	FALSE	1746	0.0364848238882703	FALSE		FALSE
ENSG00000128585	MKLN1	AML	FALSE	1747	0.0364821816442268	FALSE		FALSE
ENSG00000067798	NAV3	AML	FALSE	1748	0.0364814124714655	FALSE		FALSE
ENSG00000088205	DDX18	AML	FALSE	1749	0.0364813557115193	FALSE		FALSE
ENSG00000074603	DPP8	AML	FALSE	1750	0.0364516083784032	FALSE		FALSE
ENSG00000004478	FKBP4	AML	FALSE	1751	0.0364470204824829	FALSE		FALSE
ENSG00000088812	ATRN	AML	FALSE	1752	0.0364465784103631	FALSE		FALSE
ENSG00000071537	SEL1L	AML	FALSE	1753	0.0364462591181261	FALSE		FALSE
ENSG00000008394	MGST1	AML	FALSE	1754	0.0364382372680127	FALSE		FALSE
ENSG00000143748	NVL	AML	FALSE	1755	0.0364340526788222	FALSE		FALSE
ENSG00000115904	SOS1	AML	FALSE	1756	0.0364283270794698	FALSE		TRUE	Act
ENSG00000171858	RPS21	AML	FALSE	1757	0.036419994876595	FALSE		FALSE
ENSG00000261150	EPPK1	AML	FALSE	1758	0.0363906367102006	FALSE		FALSE
ENSG00000129353	SLC44A2	AML	FALSE	1759	0.0363857029677056	FALSE		FALSE
ENSG00000102265	TIMP1	AML	FALSE	1760	0.0363636960759957	FALSE		FALSE
ENSG00000100266	PACSIN2	AML	FALSE	1761	0.0363428190912336	FALSE		FALSE
ENSG00000111348	ARHGDIB	AML	FALSE	1762	0.0363417357470547	FALSE		FALSE
ENSG00000143537	ADAM15	AML	FALSE	1763	0.0363328533932692	FALSE		FALSE
ENSG00000101365	IDH3B	AML	FALSE	1764	0.0363304780670117	FALSE		FALSE
ENSG00000113916	BCL6	AML	TRUE	1765	0.0363281215642252	TRUE	oncogene, fusion	TRUE	Act
ENSG00000154917	RAB6B	AML	FALSE	1766	0.036315567247655	FALSE		FALSE
ENSG00000070214	SLC44A1	AML	FALSE	1767	0.0363059601460752	FALSE		FALSE
ENSG00000102763	VWA8	AML	FALSE	1768	0.0363008171853028	FALSE		FALSE
ENSG00000044115	CTNNA1	AML	TRUE	1769	0.0362956570748491	TRUE	TSG, fusion	FALSE
ENSG00000172543	CTSW	AML	FALSE	1770	0.0362950690869891	FALSE		FALSE
ENSG00000076770	MBNL3	AML	FALSE	1771	0.0362704124779029	FALSE		FALSE
ENSG00000197561	ELANE	AML	FALSE	1772	0.0362564913262179	FALSE		FALSE
ENSG00000182872	RBM10	AML	FALSE	1773	0.03624682205896	TRUE	TSG	TRUE	LoF
ENSG00000173744	AGFG1	AML	FALSE	1774	0.0362378112783995	FALSE		FALSE
ENSG00000172890	NADSYN1	AML	FALSE	1775	0.0362255858327603	FALSE		FALSE
ENSG00000164327	RICTOR	AML	FALSE	1776	0.0362179587734236	FALSE		FALSE
ENSG00000112308	C6orf62	AML	FALSE	1777	0.0361973108058507	FALSE		FALSE
ENSG00000149781	FERMT3	AML	FALSE	1778	0.0361942391402699	FALSE		FALSE
ENSG00000097021	ACOT7	AML	FALSE	1779	0.036186542755734	FALSE		FALSE
ENSG00000054118	THRAP3	AML	FALSE	1780	0.0361748203388017	TRUE	fusion	FALSE
ENSG00000135720	DYNC1LI2	AML	FALSE	1781	0.0361694259032344	FALSE		FALSE
ENSG00000120594	PLXDC2	AML	FALSE	1782	0.0361457055643256	FALSE		FALSE
ENSG00000179104	TMTC2	AML	FALSE	1783	0.0361410240034679	FALSE		FALSE
ENSG00000113140	SPARC	AML	FALSE	1784	0.0361341533846567	FALSE		FALSE
ENSG00000140983	RHOT2	AML	FALSE	1785	0.0361300086145389	FALSE		FALSE
ENSG00000172432	GTPBP2	AML	FALSE	1786	0.0361254847103883	FALSE		FALSE
ENSG00000036448	MYOM2	AML	FALSE	1787	0.0361229894760247	FALSE		FALSE
ENSG00000164649	CDCA7L	AML	FALSE	1788	0.0360880021431522	FALSE		FALSE
ENSG00000135241	PNPLA8	AML	FALSE	1789	0.036086782933553	FALSE		FALSE
ENSG00000125755	SYMPK	AML	FALSE	1790	0.0360832903643676	FALSE		FALSE
ENSG00000174652	ZNF266	AML	FALSE	1791	0.0360730481220825	FALSE		FALSE
ENSG00000143653	SCCPDH	AML	FALSE	1792	0.0360479362470062	FALSE		FALSE
ENSG00000144895	EIF2A	AML	FALSE	1793	0.0360372922217474	FALSE		FALSE
ENSG00000167258	CDK12	AML	FALSE	1794	0.0360245072991451	TRUE	TSG	TRUE	LoF
ENSG00000061938	TNK2	AML	FALSE	1795	0.0360161253418524	FALSE		FALSE
ENSG00000138035	PNPT1	AML	FALSE	1796	0.0360143174551185	FALSE		FALSE
ENSG00000143476	DTL	AML	FALSE	1797	0.0359950681825049	FALSE		FALSE
ENSG00000166946	CCNDBP1	AML	FALSE	1798	0.0359945956858565	FALSE		FALSE
ENSG00000077232	DNAJC10	AML	FALSE	1799	0.0359912837400636	FALSE		FALSE
ENSG00000099797	TECR	AML	FALSE	1800	0.0359833205714993	FALSE		FALSE
ENSG00000112640	PPP2R5D	AML	FALSE	1801	0.0359813785873805	FALSE		FALSE
ENSG00000028528	SNX1	AML	FALSE	1802	0.0359487677846844	FALSE		FALSE
ENSG00000168781	PPIP5K1	AML	FALSE	1803	0.0359435220504047	FALSE		FALSE
ENSG00000241058	NSUN6	AML	FALSE	1804	0.0359357671361799	FALSE		FALSE
ENSG00000162231	NXF1	AML	FALSE	1805	0.0359275709043722	FALSE		TRUE	Act
ENSG00000185504	FAAP100	AML	FALSE	1806	0.0359108610450524	FALSE		FALSE
ENSG00000078043	PIAS2	AML	FALSE	1807	0.0358951466372847	FALSE		FALSE
ENSG00000117475	BLZF1	AML	FALSE	1808	0.0358826821193724	FALSE		FALSE
ENSG00000110422	HIPK3	AML	FALSE	1809	0.0358774192071977	FALSE		FALSE
ENSG00000092439	TRPM7	AML	FALSE	1810	0.0358697623099714	FALSE		FALSE
ENSG00000128322	IGLL1	AML	FALSE	1811	0.0358685073510951	FALSE		FALSE
ENSG00000122565	CBX3	AML	FALSE	1812	0.0358653108492084	FALSE		FALSE
ENSG00000062485	CS	AML	FALSE	1813	0.0358369098614363	FALSE		FALSE
ENSG00000272602	ZNF595	AML	FALSE	1814	0.0358266788330591	FALSE		FALSE
ENSG00000167085	PHB	AML	FALSE	1815	0.0358250221618665	FALSE		FALSE
ENSG00000124795	DEK	AML	TRUE	1816	0.0358199528719845	TRUE	oncogene, fusion	FALSE
ENSG00000213782	DDX47	AML	FALSE	1817	0.0358061555943269	FALSE		FALSE
ENSG00000149782	PLCB3	AML	FALSE	1818	0.0358052731847868	FALSE		FALSE
ENSG00000142409	ZNF787	AML	FALSE	1819	0.0357888486783939	FALSE		FALSE
ENSG00000125503	PPP1R12C	AML	FALSE	1820	0.0357835686968389	FALSE		FALSE
ENSG00000142892	PIGK	AML	FALSE	1821	0.035778057724378	FALSE		FALSE
ENSG00000160410	SHKBP1	AML	FALSE	1822	0.0357590299125736	FALSE		FALSE
ENSG00000165813	CCDC186	AML	FALSE	1823	0.0357559151758342	FALSE		FALSE
ENSG00000005379	TSPOAP1	AML	FALSE	1824	0.0357485433825921	FALSE		FALSE
ENSG00000143156	NME7	AML	FALSE	1825	0.0357388275394823	FALSE		FALSE
ENSG00000131374	TBC1D5	AML	FALSE	1826	0.0357383044075242	FALSE		FALSE
ENSG00000064692	SNCAIP	AML	FALSE	1827	0.0357370065160412	FALSE		FALSE
ENSG00000166483	WEE1	AML	FALSE	1828	0.035733250982093	FALSE		FALSE
ENSG00000109920	FNBP4	AML	FALSE	1829	0.0357293479713709	FALSE		FALSE
ENSG00000116539	ASH1L	AML	FALSE	1830	0.0357208129491973	FALSE		FALSE
ENSG00000130402	ACTN4	AML	FALSE	1831	0.0357092801744077	FALSE		FALSE
ENSG00000023287	RB1CC1	AML	FALSE	1832	0.0357021282584881	FALSE		FALSE
ENSG00000147394	ZNF185	AML	FALSE	1833	0.0356901434498009	FALSE		FALSE
ENSG00000169967	MAP3K2	AML	FALSE	1834	0.0356833026241746	FALSE		FALSE
ENSG00000198431	TXNRD1	AML	FALSE	1835	0.0356708414507528	FALSE		FALSE
ENSG00000145907	G3BP1	AML	FALSE	1836	0.0356706477113579	FALSE		FALSE
ENSG00000104549	SQLE	AML	FALSE	1837	0.0356638216048728	FALSE		FALSE
ENSG00000050767	COL23A1	AML	FALSE	1838	0.0356609442475571	FALSE		FALSE
ENSG00000124813	RUNX2	AML	FALSE	1839	0.0356595579950776	FALSE		FALSE
ENSG00000179262	RAD23A	AML	FALSE	1840	0.0356546862488289	FALSE		FALSE
ENSG00000110713	NUP98	AML	TRUE	1841	0.0356528540964478	TRUE	oncogene, fusion	FALSE
ENSG00000123130	ACOT9	AML	FALSE	1842	0.0356483181796793	FALSE		FALSE
ENSG00000213639	PPP1CB	AML	FALSE	1843	0.0356337110586738	FALSE		FALSE
ENSG00000197217	ENTPD4	AML	FALSE	1844	0.0356334137272682	FALSE		FALSE
ENSG00000132361	CLUH	AML	FALSE	1845	0.035625974641265	FALSE		FALSE
ENSG00000144554	FANCD2	AML	TRUE	1846	0.0356223634327116	TRUE	TSG	TRUE	LoF
ENSG00000136286	MYO1G	AML	FALSE	1847	0.0356172679091973	FALSE		FALSE
ENSG00000124126	PREX1	AML	FALSE	1848	0.0356040344595304	FALSE		FALSE
ENSG00000024862	CCDC28A	AML	FALSE	1849	0.0356004837478418	FALSE		FALSE
ENSG00000070759	TESK2	AML	FALSE	1850	0.035599705855284	FALSE		FALSE
ENSG00000140022	STON2	AML	FALSE	1851	0.0355906237974856	FALSE		FALSE
ENSG00000162511	LAPTM5	AML	FALSE	1852	0.0355901329571371	FALSE		FALSE
ENSG00000096060	FKBP5	AML	FALSE	1853	0.0355840462833721	FALSE		FALSE
ENSG00000112249	ASCC3	AML	FALSE	1854	0.0355686117993399	FALSE		FALSE
ENSG00000182934	SRPRA	AML	FALSE	1855	0.0355588048524623	FALSE		FALSE
ENSG00000127837	AAMP	AML	FALSE	1856	0.0355277831044543	FALSE		FALSE
ENSG00000165525	NEMF	AML	FALSE	1857	0.0355225140283121	FALSE		FALSE
ENSG00000215305	VPS16	AML	FALSE	1858	0.0355173489870053	FALSE		FALSE
ENSG00000115232	ITGA4	AML	FALSE	1859	0.0355073091916664	FALSE		FALSE
ENSG00000150867	PIP4K2A	AML	FALSE	1860	0.0354973252926371	FALSE		FALSE
ENSG00000126107	HECTD3	AML	FALSE	1861	0.0354902277897119	FALSE		FALSE
ENSG00000197329	PELI1	AML	FALSE	1862	0.0354857364741442	FALSE		FALSE
ENSG00000198034	RPS4X	AML	FALSE	1863	0.0354737202288364	FALSE		FALSE
ENSG00000100354	TNRC6B	AML	FALSE	1864	0.0354694706189269	FALSE		FALSE
ENSG00000164953	TMEM67	AML	FALSE	1865	0.0354424853864788	FALSE		FALSE
ENSG00000102580	DNAJC3	AML	FALSE	1866	0.0354252298824536	FALSE		FALSE
ENSG00000152256	PDK1	AML	FALSE	1867	0.0354203314087605	FALSE		FALSE
ENSG00000104805	NUCB1	AML	FALSE	1868	0.0354180039959671	FALSE		FALSE
ENSG00000115548	KDM3A	AML	FALSE	1869	0.0354161099538658	FALSE		FALSE
ENSG00000125734	GPR108	AML	FALSE	1870	0.0354138130810679	FALSE		FALSE
ENSG00000167468	GPX4	AML	FALSE	1871	0.0354124629164514	FALSE		FALSE
ENSG00000091157	WDR7	AML	FALSE	1872	0.0354095271260874	FALSE		FALSE
ENSG00000087086	FTL	AML	FALSE	1873	0.0354077991223664	FALSE		FALSE
ENSG00000014824	SLC30A9	AML	FALSE	1874	0.0353942716521617	FALSE		FALSE
ENSG00000196116	TDRD7	AML	FALSE	1875	0.0353942461801262	FALSE		FALSE
ENSG00000164104	HMGB2	AML	FALSE	1876	0.0353897398233598	FALSE		FALSE
ENSG00000170445	HARS1	AML	FALSE	1877	0.0353798679450077	FALSE		FALSE
ENSG00000266074	BAHCC1	AML	FALSE	1878	0.0353647619638618	FALSE		FALSE
ENSG00000021762	OSBPL5	AML	FALSE	1879	0.0353569466420876	FALSE		FALSE
ENSG00000110047	EHD1	AML	FALSE	1880	0.0353406736623486	FALSE		FALSE
ENSG00000078070	MCCC1	AML	FALSE	1881	0.0353398296593114	FALSE		FALSE
ENSG00000196415	PRTN3	AML	FALSE	1882	0.0353206605030797	FALSE		FALSE
ENSG00000155561	NUP205	AML	FALSE	1883	0.0353197033047825	FALSE		FALSE
ENSG00000197943	PLCG2	AML	TRUE	1884	0.0352975975852146	FALSE		FALSE
ENSG00000153283	CD96	AML	FALSE	1885	0.0352890439044587	FALSE		FALSE
ENSG00000135473	PAN2	AML	FALSE	1886	0.0352733639497861	FALSE		FALSE
ENSG00000019991	HGF	AML	FALSE	1887	0.0352693506960646	FALSE		TRUE	Act
ENSG00000213341	CHUK	AML	FALSE	1888	0.0352609642873413	FALSE		FALSE
ENSG00000140740	UQCRC2	AML	FALSE	1889	0.0352382122763874	FALSE		FALSE
ENSG00000110075	PPP6R3	AML	FALSE	1890	0.0352364245837305	FALSE		FALSE
ENSG00000065923	SLC9A7	AML	FALSE	1891	0.0352356036738053	FALSE		FALSE
ENSG00000149806	FAU	AML	FALSE	1892	0.03523546150243	FALSE		FALSE
ENSG00000074755	ZZEF1	AML	FALSE	1893	0.0352309981985873	FALSE		FALSE
ENSG00000146701	MDH2	AML	FALSE	1894	0.0352256394877062	FALSE		FALSE
ENSG00000127946	HIP1	AML	TRUE	1895	0.0352206805255018	TRUE	oncogene, fusion	TRUE	Act
ENSG00000101132	PFDN4	AML	FALSE	1896	0.0352143389203285	FALSE		FALSE
ENSG00000165526	RPUSD4	AML	FALSE	1897	0.0352140662258608	FALSE		FALSE
ENSG00000185829	ARL17A	AML	FALSE	1898	0.035206798757483	FALSE		FALSE
ENSG00000172340	SUCLG2	AML	FALSE	1899	0.0352051417108046	FALSE		FALSE
ENSG00000135525	MAP7	AML	FALSE	1900	0.0352011286359357	FALSE		FALSE
ENSG00000130821	SLC6A8	AML	FALSE	1901	0.0351981668699023	FALSE		FALSE
ENSG00000145246	ATP10D	AML	FALSE	1902	0.0351961726918819	FALSE		FALSE
ENSG00000165959	CLMN	AML	FALSE	1903	0.035176206103326	FALSE		FALSE
ENSG00000119912	IDE	AML	FALSE	1904	0.0351602181735379	FALSE		FALSE
ENSG00000108654	DDX5	AML	FALSE	1905	0.0351351940922163	TRUE	oncogene, fusion	FALSE
ENSG00000149269	PAK1	AML	FALSE	1906	0.035119999522412	FALSE		FALSE
ENSG00000142657	PGD	AML	FALSE	1907	0.0351181383440398	FALSE		FALSE
ENSG00000068650	ATP11A	AML	FALSE	1908	0.0351047444400534	FALSE		FALSE
ENSG00000105669	COPE	AML	FALSE	1909	0.0351045631844042	FALSE		FALSE
ENSG00000166426	CRABP1	AML	FALSE	1910	0.0350994543896124	FALSE		FALSE
ENSG00000162591	MEGF6	AML	FALSE	1911	0.0350935811299355	FALSE		FALSE
ENSG00000141258	SGSM2	AML	FALSE	1912	0.0350878800096626	FALSE		FALSE
ENSG00000185000	DGAT1	AML	FALSE	1913	0.0350871322461272	FALSE		FALSE
ENSG00000167513	CDT1	AML	FALSE	1914	0.0350785598482127	FALSE		FALSE
ENSG00000127948	POR	AML	FALSE	1915	0.0350762320003639	FALSE		FALSE
ENSG00000123240	OPTN	AML	FALSE	1916	0.0350667903123318	FALSE		FALSE
ENSG00000117298	ECE1	AML	FALSE	1917	0.0350619015480385	FALSE		FALSE
ENSG00000167110	GOLGA2	AML	FALSE	1918	0.0350555077687378	FALSE		FALSE
ENSG00000114742	WDR48	AML	FALSE	1919	0.0350543038989991	FALSE		FALSE
ENSG00000154654	NCAM2	AML	FALSE	1920	0.0350531991371808	FALSE		FALSE
ENSG00000189067	LITAF	AML	FALSE	1921	0.0350453472332149	FALSE		FALSE
ENSG00000105048	TNNT1	AML	FALSE	1922	0.0350355546158737	FALSE		FALSE
ENSG00000149639	SOGA1	AML	FALSE	1923	0.0350277152010396	FALSE		FALSE
ENSG00000197548	ATG7	AML	FALSE	1924	0.0350256041847897	FALSE		TRUE	LoF
ENSG00000139687	RB1	AML	TRUE	1925	0.0350242177578645	TRUE	TSG	TRUE	LoF
ENSG00000005801	ZNF195	AML	FALSE	1926	0.0350153264277177	FALSE		FALSE
ENSG00000182973	CNOT10	AML	FALSE	1927	0.0350112473319908	FALSE		FALSE
ENSG00000175221	MED16	AML	FALSE	1928	0.0350090088717882	FALSE		FALSE
ENSG00000124574	ABCC10	AML	FALSE	1929	0.035006732298861	FALSE		FALSE
ENSG00000159256	MORC3	AML	FALSE	1930	0.0349839297001843	FALSE		FALSE
ENSG00000100284	TOM1	AML	FALSE	1931	0.0349726243909924	FALSE		FALSE
ENSG00000165476	REEP3	AML	FALSE	1932	0.0349691733387776	FALSE		FALSE
ENSG00000119638	NEK9	AML	FALSE	1933	0.0349529373642438	FALSE		FALSE
ENSG00000198879	SFMBT2	AML	FALSE	1934	0.0349514338269343	FALSE		TRUE	Act
ENSG00000047365	ARAP2	AML	FALSE	1935	0.0349490217510794	FALSE		FALSE
ENSG00000143337	TOR1AIP1	AML	FALSE	1936	0.0349459588121859	FALSE		FALSE
ENSG00000120800	UTP20	AML	FALSE	1937	0.0349349079505874	FALSE		FALSE
ENSG00000047315	POLR2B	AML	FALSE	1938	0.034932040043012	FALSE		FALSE
ENSG00000146373	RNF217	AML	FALSE	1939	0.0349289883275922	FALSE		FALSE
ENSG00000214253	FIS1	AML	FALSE	1940	0.0349273264081516	FALSE		FALSE
ENSG00000151292	CSNK1G3	AML	FALSE	1941	0.0349181655297158	FALSE		FALSE
ENSG00000145736	GTF2H2	AML	FALSE	1942	0.0349169444203943	FALSE		FALSE
ENSG00000160752	FDPS	AML	FALSE	1943	0.0349155269286059	FALSE		FALSE
ENSG00000129933	MAU2	AML	FALSE	1944	0.0349115251511111	FALSE		FALSE
ENSG00000163872	YEATS2	AML	FALSE	1945	0.0349061084424912	FALSE		FALSE
ENSG00000134873	CLDN10	AML	FALSE	1946	0.0349043059181631	FALSE		FALSE
ENSG00000110013	SIAE	AML	FALSE	1947	0.0349022371463697	FALSE		FALSE
ENSG00000213585	VDAC1	AML	FALSE	1948	0.0349001039898984	FALSE		FALSE
ENSG00000002834	LASP1	AML	TRUE	1949	0.0348987445933543	TRUE	fusion	FALSE
ENSG00000149476	TKFC	AML	FALSE	1950	0.0348933884823801	FALSE		FALSE
ENSG00000122966	CIT	AML	FALSE	1951	0.0348801539979509	FALSE		FALSE
ENSG00000179950	PUF60	AML	FALSE	1952	0.0348512756154725	FALSE		FALSE
ENSG00000075711	DLG1	AML	FALSE	1953	0.0348502058171732	FALSE		FALSE
ENSG00000136770	DNAJC1	AML	FALSE	1954	0.0348407965695151	FALSE		FALSE
ENSG00000144893	MED12L	AML	FALSE	1955	0.034840414696551	FALSE		FALSE
ENSG00000180573	H2AC6	AML	FALSE	1956	0.0348391962037087	FALSE		FALSE
ENSG00000124406	ATP8A1	AML	FALSE	1957	0.0348370757142795	FALSE		FALSE
ENSG00000139684	ESD	AML	FALSE	1958	0.0348364488631986	FALSE		FALSE
ENSG00000080189	SLC35C2	AML	FALSE	1959	0.0348122138374368	FALSE		FALSE
ENSG00000059804	SLC2A3	AML	FALSE	1960	0.0348016757010916	FALSE		FALSE
ENSG00000143013	LMO4	AML	FALSE	1961	0.0348011898457068	FALSE		FALSE
ENSG00000168071	CCDC88B	AML	FALSE	1962	0.0347634160102647	FALSE		FALSE
ENSG00000125304	TM9SF2	AML	FALSE	1963	0.0347507096372504	FALSE		FALSE
ENSG00000183172	SMDT1	AML	FALSE	1964	0.0347428767694708	FALSE		FALSE
ENSG00000229183	PGA4	AML	FALSE	1965	0.0347332576530491	FALSE		FALSE
ENSG00000110002	VWA5A	AML	FALSE	1966	0.0347286437583981	FALSE		FALSE
ENSG00000087301	TXNDC16	AML	FALSE	1967	0.0347243666889399	FALSE		FALSE
ENSG00000088305	DNMT3B	AML	FALSE	1968	0.0347150643833923	FALSE		FALSE
ENSG00000150990	DHX37	AML	FALSE	1969	0.034698401460809	FALSE		FALSE
ENSG00000172716	SLFN11	AML	FALSE	1970	0.0346969461971047	FALSE		FALSE
ENSG00000004864	SLC25A13	AML	FALSE	1971	0.0346828333738905	FALSE		FALSE
ENSG00000175497	DPP10	AML	FALSE	1972	0.034680409546321	FALSE		FALSE
ENSG00000110080	ST3GAL4	AML	FALSE	1973	0.0346752159781419	FALSE		FALSE
ENSG00000089154	GCN1	AML	FALSE	1974	0.0346709384687149	FALSE		FALSE
ENSG00000171603	CLSTN1	AML	FALSE	1975	0.0346372522646572	FALSE		FALSE
ENSG00000162909	CAPN2	AML	FALSE	1976	0.0346278489490685	FALSE		FALSE
ENSG00000231925	TAPBP	AML	FALSE	1977	0.0346273297410966	FALSE		FALSE
ENSG00000162390	ACOT11	AML	FALSE	1978	0.034620934508525	FALSE		FALSE
ENSG00000143486	EIF2D	AML	FALSE	1979	0.0346169208193583	FALSE		FALSE
ENSG00000140350	ANP32A	AML	FALSE	1980	0.0345974038490727	FALSE		FALSE
ENSG00000171469	ZNF561	AML	FALSE	1981	0.0345960970255252	FALSE		FALSE
ENSG00000112576	CCND3	AML	TRUE	1982	0.0345878477000596	TRUE	oncogene, fusion	TRUE	Act
ENSG00000116711	PLA2G4A	AML	FALSE	1983	0.0345820322708519	FALSE		FALSE
ENSG00000276043	UHRF1	AML	FALSE	1984	0.0345813404985105	FALSE		FALSE
ENSG00000170606	HSPA4	AML	FALSE	1985	0.0345801523819963	FALSE		FALSE
ENSG00000196262	PPIA	AML	FALSE	1986	0.034580121510686	FALSE		FALSE
ENSG00000168298	H1-4	AML	FALSE	1987	0.0345709044850393	FALSE		FALSE
ENSG00000188986	NELFB	AML	FALSE	1988	0.0345629226779176	FALSE		FALSE
ENSG00000072778	ACADVL	AML	FALSE	1989	0.0345578642880464	FALSE		FALSE
ENSG00000155926	SLA	AML	FALSE	1990	0.0345562728860737	FALSE		FALSE
ENSG00000083520	DIS3	AML	TRUE	1991	0.0345462751976117	FALSE		TRUE	LoF
ENSG00000086061	DNAJA1	AML	FALSE	1992	0.0345235510232679	FALSE		FALSE
ENSG00000248672	LY75-CD302	AML	FALSE	1993	0.0345232186472625	FALSE		TRUE	Act
ENSG00000167548	KMT2D	AML	TRUE	1994	0.0345224064755521	TRUE	oncogene, TSG	TRUE	LoF
ENSG00000002549	LAP3	AML	FALSE	1995	0.0345211367197746	FALSE		FALSE
ENSG00000108055	SMC3	AML	TRUE	1996	0.0345116095263285	FALSE		FALSE
ENSG00000106665	CLIP2	AML	FALSE	1997	0.0345069108062135	FALSE		FALSE
ENSG00000168487	BMP1	AML	FALSE	1998	0.0345035677786508	FALSE		FALSE
ENSG00000108671	PSMD11	AML	FALSE	1999	0.0345008517835844	FALSE		FALSE
[truncated: 278,925 more rows]
