# Supplementary material for: Analysis of 3760 hematologic malignancies reveals rare transcriptomic aberrations of driver genes
Source: Genome Med. 2024 May 20;16:70. doi: 10.1186/s13073-024-01331-6 (PMC11103968; doi:10.1186/s13073-024-01331-6)
Supplement: Supplementary file 17 — Additional file 17: Table S16. Associations identified between disease entities and genes. [file 13073_2024_1331_MOESM17_ESM.csv]

Method	GeneID	GeneSymbol	DiseaseEntity	OddsRatio	Pvalue	FDR	isCGC	RoleinCancer	TumourTypes(Somatic)
Activation	ENSG00000122585	NPY	BCP-ALL	2643.46153846154	7.05462710277899e-118	1.51603936438721e-114	FALSE
Activation	ENSG00000170745	KCNS3	MM	388.942105263158	3.97269196201502e-101	4.26865751318513e-98	FALSE
Activation	ENSG00000164100	NDST3	T-ALL	5679.54545454546	1.28010725434323e-91	9.16983496527864e-89	FALSE
Activation	ENSG00000149972	CNTN5	MM	712.785714285714	1.5558983736257e-83	8.35906401230405e-81	FALSE
Activation	ENSG00000158485	CD1B	T-ALL	Inf	2.76788782292603e-81	1.18963818629361e-78	FALSE
Activation	ENSG00000118322	ATP10B	MM	1339.15204678363	4.5641980969395e-81	1.63474361838716e-78	FALSE
Activation	ENSG00000160862	AZGP1	MM	Inf	3.14224301579619e-76	9.64668605849432e-74	FALSE
Activation	ENSG00000080224	EPHA6	MM	313.563218390805	4.21575941899746e-73	1.13245837392819e-70	FALSE
Activation	ENSG00000132688	NES	MM	409.106666666667	5.39750946113539e-73	1.28880531466444e-70	FALSE
Activation	ENSG00000137634	NXPE4	MM	535.110497237569	1.72238364417726e-66	3.70140245133694e-64	FALSE
Activation	ENSG00000173585	CCR9	T-ALL	758.347826086957	1.07656177183244e-62	2.10321022515265e-60	FALSE
Activation	ENSG00000118402	ELOVL4	T-ALL	291.131782945736	4.15439992484222e-62	7.43983786540493e-60	FALSE
Activation	ENSG00000163689	C3orf67	HCL	977.878787878788	1.96445437959659e-61	3.24739420134851e-59	FALSE
Activation	ENSG00000166603	MC4R	MM	485.464864864865	2.47344150636102e-61	3.79673271226417e-59	FALSE
Activation	ENSG00000158488	CD1E	T-ALL	1377.75	4.25306838616765e-61	6.09322930791619e-59	FALSE
Activation	ENSG00000197614	MFAP5	HCL	1159.4	2.00426059545335e-58	2.69197251226827e-56	FALSE
Activation	ENSG00000158477	CD1A	T-ALL	Inf	2.56863591800841e-58	3.24705799282357e-56	FALSE
Activation	ENSG00000064655	EYA2	MM	830.026178010471	5.06065778950479e-55	6.04186310535878e-53	FALSE
Activation	ENSG00000148935	GAS2	MM	65.0521978021978	2.72311407179552e-53	3.07998533699399e-51	FALSE
Activation	ENSG00000198914	POU3F3	HCL	467.936507936508	4.30251141362991e-53	4.62304851394533e-51	FALSE
Activation	ENSG00000152527	PLEKHH2	HCL	Inf	2.6382774608231e-52	2.69983726824231e-50	FALSE
Activation	ENSG00000133328	PLAAT2	MM	392.347150259067	3.85183131578721e-51	3.76253886255759e-49	FALSE
Activation	ENSG00000242185	CT45A2	AML	87.9113149847095	2.17160069542297e-50	2.02903038889737e-48	FALSE
Activation	ENSG00000102970	CCL17	BCP-ALL	Inf	2.46873261620082e-50	2.04050245854445e-48	FALSE
Activation	ENSG00000153292	ADGRF1	BCP-ALL	Inf	2.46873261620082e-50	2.04050245854445e-48	FALSE
Activation	ENSG00000147481	SNTG1	HCL	Inf	2.40211945396406e-50	2.04050245854445e-48	FALSE
Activation	ENSG00000080644	CHRNA3	T-ALL	1020.55555555556	4.31550577794167e-50	3.4348229321469e-48	FALSE
Activation	ENSG00000092607	TBX15	HCL	1291.5	1.12401772145011e-49	8.62683601212961e-48	FALSE
Activation	ENSG00000137731	FXYD2	T-ALL	429.437735849057	4.55724698574034e-49	3.37707716288138e-47	FALSE
Activation	ENSG00000280969	RPS4Y2	BCP-ALL	813.795180722892	9.20965942395175e-49	6.5971860340241e-47	FALSE
Activation	ENSG00000145808	ADAMTS19	HCL	Inf	2.13559858121471e-48	1.48045204871949e-46	FALSE
Activation	ENSG00000273696	CT45A7	AML	50.9234303215927	6.1998670281577e-48	4.16359820109716e-46	FALSE
Activation	ENSG00000226907	CT45A6	AML	40.1564417177914	8.48334381816392e-47	5.52445632279826e-45	FALSE
Activation	ENSG00000153779	TGIF2LX	MM	676.131313131313	3.93287780933734e-46	2.48581012125469e-44	FALSE
Activation	ENSG00000269586	CT45A10	AML	36.1288343558282	6.15739125352314e-46	3.78063822966321e-44	FALSE
Activation	ENSG00000154553	PDLIM3	MM	Inf	3.70493614260236e-45	2.21164104734791e-43	FALSE
Activation	ENSG00000188596	CFAP54	MM	337.969696969697	7.45795651894304e-45	4.33166177275908e-43	FALSE
Activation	ENSG00000141934	PLPP2	MM	634.14	1.29919495432373e-43	7.15889732523511e-42	FALSE
Activation	ENSG00000183378	OVCH2	BCP-ALL	Inf	1.28454047909349e-43	7.15889732523511e-42	FALSE
Activation	ENSG00000228836	CT45A4	AML	41.3343465045593	1.81610091280238e-43	9.51902649173733e-42	FALSE
Activation	ENSG00000270946	CT45A9	AML	41.3343465045593	1.81610091280238e-43	9.51902649173733e-42	FALSE
Activation	ENSG00000178217	SH2D4B	BCP-ALL	711	1.97135235776467e-43	1.00867528972292e-41	FALSE
Activation	ENSG00000102854	MSLN	AML	140.520958083832	1.14934431736444e-42	5.74404869306087e-41	FALSE
Activation	ENSG00000173114	LRRN3	T-NHL	1411.15384615385	2.08104093217604e-41	1.01639930982871e-39	FALSE
Activation	ENSG00000175315	CST6	MM	Inf	2.32522927739535e-41	1.11042615936058e-39	FALSE
Activation	ENSG00000162576	MXRA8	T-NHL	Inf	4.6078571639758e-41	2.15267066204e-39	FALSE
Activation	ENSG00000171724	VAT1L	BCP-ALL	147.082840236686	1.41194817663396e-40	6.45590772677953e-39	FALSE
Activation	ENSG00000114487	MORC1	MM	572.704433497537	7.48783720535853e-40	3.35236711548239e-38	FALSE
Activation	ENSG00000189292	ALKAL2	BCP-ALL	228.555555555556	7.99983724643181e-40	3.50850004950652e-38	FALSE
Activation	ENSG00000165816	VWA2	BCP-ALL	637.023121387283	1.8340900001653e-39	7.88291882071048e-38	FALSE
Activation	ENSG00000135298	ADGRB3	MM	286.270935960591	1.24108349121859e-38	5.22958514240929e-37	FALSE
Activation	ENSG00000170561	IRX2	BCP-ALL	Inf	5.81590471551374e-37	2.4035344680075e-35	FALSE
Activation	ENSG00000168447	SCNN1B	MM	266.29756097561	3.65799884358303e-36	1.48321500280376e-34	FALSE
Activation	ENSG00000143502	SUSD4	T-NHL	266.545454545455	5.02332372276545e-36	1.99909679263388e-34	FALSE
Activation	ENSG00000213949	ITGA1	T-ALL	1225	3.19067979750443e-35	1.24668561542491e-33	FALSE
Activation	ENSG00000275163	AC117457.1	MM	Inf	4.52610741233738e-35	1.73689371948447e-33	FALSE
Activation	ENSG00000256061	DNAAF4	HCL	Inf	5.02999571348797e-35	1.8963966295238e-33	FALSE
Activation	ENSG00000169418	NPR1	BCP-ALL	Inf	2.57309794259664e-34	9.53377151489685e-33	FALSE
Activation	ENSG00000182107	TMEM30B	T-NHL	Inf	4.09032318891204e-34	1.48984822592745e-32	FALSE
Activation	ENSG00000109819	PPARGC1A	MM	246.710144927536	1.05054588323367e-33	3.76270517178194e-32	FALSE
Activation	ENSG00000173705	SUSD5	HCL	384.166666666667	6.66459849054692e-33	2.34790527150579e-31	FALSE
Activation	ENSG00000148483	TMEM236	BCP-ALL	496.508379888268	1.33161412241586e-31	4.61554636947047e-30	FALSE
Activation	ENSG00000106809	OGN	T-ALL	Inf	2.81078834466408e-31	9.58791135346525e-30	FALSE
Activation	ENSG00000157315	TMED6	BCP-ALL	Inf	2.30076773377028e-30	7.72554665605053e-29	FALSE
Activation	ENSG00000197584	KCNMB2	MM	Inf	4.48405299285092e-30	1.48249690486717e-28	FALSE
Activation	ENSG00000107807	TLX1	T-ALL	1002.27272727273	5.25126170965969e-30	1.70984263849374e-28	TRUE	oncogene, fusion	T-ALL
Activation	ENSG00000006468	ETV1	MM	417.417061611374	6.25629695074907e-30	1.97717384517055e-28	TRUE	oncogene, fusion	Ewing sarcoma, prostate
Activation	ENSG00000043039	BARX2	MM	417.417061611374	6.25629695074907e-30	1.97717384517055e-28	FALSE
Activation	ENSG00000183303	OR5P2	BCP-ALL	Inf	4.72542296089743e-29	1.47172955695197e-27	FALSE
Activation	ENSG00000129009	ISLR	MM	Inf	7.86709203487507e-29	2.3811803919643e-27	FALSE
Activation	ENSG00000149403	GRIK4	MM	Inf	7.86709203487507e-29	2.3811803919643e-27	FALSE
Activation	ENSG00000150051	MKX	MM	208.649289099526	7.98713643389698e-29	2.38393836061731e-27	FALSE
Activation	ENSG00000072832	CRMP1	BCP-ALL	124.022346368715	1.05583736116776e-28	3.10821162897193e-27	FALSE
Activation	ENSG00000128918	ALDH1A2	T-ALL	932.462686567164	2.77869501505709e-28	7.96188744981026e-27	FALSE
Activation	ENSG00000074181	NOTCH3	T-ALL	932.462686567164	2.77869501505709e-28	7.96188744981026e-27	FALSE
Activation	ENSG00000140470	ADAMTS17	T-ALL	333.909090909091	3.55402899929604e-28	1.00494846309042e-26	FALSE
Activation	ENSG00000168398	BDKRB2	HCL	118.91156462585	6.10692037601207e-27	1.70438595948701e-25	FALSE
Activation	ENSG00000166923	GREM1	BCP-ALL	407.950819672131	2.02483082775285e-26	5.57866852415498e-25	FALSE
Activation	ENSG00000132854	KANK4	T-ALL	Inf	4.6924842873853e-26	1.27647452323937e-24	FALSE
Activation	ENSG00000138650	PCDH10	T-ALL	432.235294117647	1.27795051166108e-25	3.43289456194957e-24	FALSE
Activation	ENSG00000166106	ADAMTS15	MM	126.733959311424	1.72818957265734e-25	4.58503628597609e-24	FALSE
Activation	ENSG00000139292	LGR5	BCP-ALL	203.918032786885	2.21975126087512e-25	5.81737251173247e-24	FALSE
Activation	ENSG00000165509	MAGEC3	MM	Inf	4.13784873982766e-25	1.07135384842044e-23	FALSE
Activation	ENSG00000128591	FLNC	T-NHL	Inf	7.15161451631552e-24	1.8080964230073e-22	FALSE
Activation	ENSG00000100346	CACNA1I	T-NHL	Inf	7.15161451631552e-24	1.8080964230073e-22	FALSE
Activation	ENSG00000117114	ADGRL2	MM	56.8787061994609	7.96489611056973e-24	1.9902978769319e-22	FALSE
Activation	ENSG00000278085	CT45A8	AML	147.968390804598	9.54359754783091e-24	2.35737829083777e-22	FALSE
Activation	ENSG00000168702	LRP1B	HCL-V	274.772727272727	3.43371809478154e-23	8.38529566555173e-22	TRUE	TSG	CLL, ovarian cancer, oesophageal squamous cell carcinoma, urothelial cancer
Activation	ENSG00000240563	L1TD1	T-ALL	735	3.70102939295061e-23	8.83723573938985e-22	FALSE
Activation	ENSG00000187122	SLIT1	T-ALL	735	3.70102939295061e-23	8.83723573938985e-22	FALSE
Activation	ENSG00000144290	SLC4A10	HCL	318.802469135803	6.3663515128625e-23	1.50343839572984e-21	FALSE
Activation	ENSG00000171951	SCG2	T-ALL	71.3376623376623	1.04630601503142e-22	2.43190313115338e-21	FALSE
Activation	ENSG00000206077	ZDHHC11B	T-NHL	675.868421052632	1.05242899579928e-22	2.43190313115338e-21	FALSE
Activation	ENSG00000187068	C3orf70	MM	Inf	1.22447486517084e-22	2.76989103710751e-21	FALSE
Activation	ENSG00000134716	CYP2J2	MM	Inf	1.22447486517084e-22	2.76989103710751e-21	FALSE
Activation	ENSG00000021645	NRXN3	BCP-ALL	Inf	1.59802614756348e-22	3.57724811574366e-21	FALSE
Activation	ENSG00000174473	GALNTL6	HCL	239.037037037037	2.82629149959007e-22	6.26154683775161e-21	FALSE
Activation	ENSG00000196581	AJAP1	MM	31.9996354356544	6.66096496567212e-22	1.46065446032953e-20	FALSE
Activation	ENSG00000176887	SOX11	MCL	54.1328958162428	1.35953452965117e-21	2.95115121638422e-20	FALSE
Activation	ENSG00000153789	FAM92B	MM	Inf	2.09278968965043e-21	4.49740504305878e-20	FALSE
Activation	ENSG00000197172	MAGEA6	MM	290.889908256881	2.1980992675838e-21	4.67694586736396e-20	FALSE
Activation	ENSG00000106541	AGR2	MM	33.1320754716981	2.8639662831639e-21	6.03398386521492e-20	FALSE
Activation	ENSG00000177283	FZD8	BCP-ALL	Inf	3.1824520725945e-21	6.63989272233552e-20	FALSE
Activation	ENSG00000104413	ESRP1	MM	37.9446009389671	4.15068334240139e-21	8.57674856040442e-20	FALSE
Activation	ENSG00000180777	ANKRD30B	BCP-ALL	72.9394594594595	1.32595329024111e-20	2.71378440069347e-19	FALSE
Activation	ENSG00000126890	CTAG2	MM	65.1666666666667	1.65666220414008e-20	3.35864818556323e-19	FALSE
Activation	ENSG00000136531	SCN2A	T-ALL	146.84	2.67397907578697e-20	5.37044956436093e-19	FALSE
Activation	ENSG00000068985	PAGE1	MM	Inf	3.56154754456874e-20	6.89528439034074e-19	FALSE
Activation	ENSG00000155495	MAGEC1	MM	Inf	3.56154754456874e-20	6.89528439034074e-19	FALSE
Activation	ENSG00000185532	PRKG1	MM	Inf	3.56154754456874e-20	6.89528439034074e-19	FALSE
Activation	ENSG00000179083	FAM133A	MM	Inf	3.56154754456874e-20	6.89528439034074e-19	FALSE
Activation	ENSG00000167693	NXN	BCP-ALL	60.7657657657658	5.26508547699058e-20	1.01023827589757e-18	FALSE
Activation	ENSG00000145555	MYO10	BCP-ALL	107.666666666667	1.57582856166304e-19	2.99686334426007e-18	FALSE
Activation	ENSG00000184731	FAM110C	T-ALL	168.084507042254	2.93785088369151e-19	5.53810662197636e-18	FALSE
Activation	ENSG00000148677	ANKRD1	T-ALL	Inf	3.54288920083916e-19	6.62058164574205e-18	FALSE
Activation	ENSG00000221867	MAGEA3	MM	256.218181818182	5.71978447542279e-19	1.05963938255893e-17	FALSE
Activation	ENSG00000114757	PEX5L	T-ALL	306.166666666667	6.0571008483887e-19	1.09384115320902e-17	FALSE
Activation	ENSG00000214290	COLCA2	MM	Inf	6.03529210606784e-19	1.09384115320902e-17	FALSE
Activation	ENSG00000171631	P2RY6	MM	Inf	6.03529210606784e-19	1.09384115320902e-17	FALSE
Activation	ENSG00000187773	DIPK1C	BCP-ALL	Inf	1.24327173941664e-18	2.22649247333863e-17	FALSE
Activation	ENSG00000170689	HOXB9	AML	27.7363896848138	1.52273243045402e-18	2.70442313474851e-17	FALSE
Activation	ENSG00000172139	SLC9C1	HCL	Inf	1.89064471314098e-18	3.33032417093439e-17	FALSE
Activation	ENSG00000188729	OSTN	HCL	158.014285714286	2.56654610580785e-18	4.48415250518785e-17	FALSE
Activation	ENSG00000160505	NLRP4	HCL	131.642857142857	7.59335804310486e-18	1.3159779382768e-16	FALSE
Activation	ENSG00000187323	DCC	MM	239.117647058824	9.12223523802323e-18	1.56829468212095e-16	TRUE		CRC, melanoma, SCC
Activation	ENSG00000197361	FBXL22	MM	Inf	1.01838757789775e-17	1.73691659119228e-16	FALSE
Activation	ENSG00000087128	TMPRSS11E	MM	48.4128440366973	1.17222479271467e-17	1.98355203113687e-16	FALSE
Activation	ENSG00000130037	KCNA5	BCP-ALL	53.7878787878788	1.20697673739434e-17	2.02640078801597e-16	FALSE
Activation	ENSG00000174469	CNTNAP2	CLL	59.948275862069	1.5393514074885e-17	2.56439238348278e-16	TRUE	TSG	glioma, melanoma
Activation	ENSG00000133958	UNC79	BCP-ALL	261.947368421053	1.77662403125928e-17	2.93689618705861e-16	FALSE
Activation	ENSG00000163083	INHBB	BCP-ALL	Inf	2.4390257631383e-17	3.97080785226076e-16	FALSE
Activation	ENSG00000188269	OR7A5	BCP-ALL	Inf	2.4390257631383e-17	3.97080785226076e-16	FALSE
Activation	ENSG00000114948	ADAM23	T-NHL	61.2751196172249	2.58274996289029e-17	4.17318020319642e-16	FALSE
Activation	ENSG00000144331	ZNF385B	HGBL	162.536	3.27555810649528e-17	5.25311520213311e-16	FALSE
Activation	ENSG00000183461	XAGE1C	MM	10.5925225792901	1.00739769987513e-16	1.56876641813888e-15	FALSE
Activation	ENSG00000204375	XAGE1E	MM	10.5925225792901	1.00739769987513e-16	1.56876641813888e-15	FALSE
Activation	ENSG00000204379	XAGE1A	MM	10.5925225792901	1.00739769987513e-16	1.56876641813888e-15	FALSE
Activation	ENSG00000204376	XAGE1D	MM	10.5925225792901	1.00739769987513e-16	1.56876641813888e-15	FALSE
Activation	ENSG00000111732	AICDA	HCL	Inf	1.20200140999861e-16	1.8583460648108e-15	FALSE
Activation	ENSG00000127325	BEST3	BCP-ALL	31.1876832844575	1.62436783247426e-16	2.49340462284798e-15	FALSE
Activation	ENSG00000170011	MYRIP	BCP-ALL	50.354609929078	1.77581514096284e-16	2.70654378576535e-15	FALSE
Activation	ENSG00000240403	KIR3DL2	CLPD-NK	55.9988304093567	1.87515449224617e-16	2.83782183368805e-15	FALSE
Activation	ENSG00000082497	SERTAD4	T-ALL	496.621621621622	1.93949245305398e-16	2.9146638332958e-15	FALSE
Activation	ENSG00000136002	ARHGEF4	BCP-ALL	241.96335078534	3.25301074226946e-16	4.85466672578963e-15	FALSE
Activation	ENSG00000204382	XAGE1B	MM	10.407264957265	4.5549418710391e-16	6.75073798680209e-15	FALSE
Activation	ENSG00000138771	SHROOM3	MM	39.0013046314416	4.86503006442155e-16	7.16092438934377e-15	FALSE
Activation	ENSG00000115380	EFEMP1	MM	16.3644859813084	8.35981409869391e-16	1.22212520395192e-14	FALSE
Activation	ENSG00000137673	MMP7	HCL	101.591478696742	8.43480371616493e-16	1.22475629635395e-14	FALSE
Activation	ENSG00000183461	XAGE1C	AML	6.95936680782416	8.78206301335563e-16	1.2416219352435e-14	FALSE
Activation	ENSG00000204375	XAGE1E	AML	6.95936680782416	8.78206301335563e-16	1.2416219352435e-14	FALSE
Activation	ENSG00000204379	XAGE1A	AML	6.95936680782416	8.78206301335563e-16	1.2416219352435e-14	FALSE
Activation	ENSG00000204376	XAGE1D	AML	6.95936680782416	8.78206301335563e-16	1.2416219352435e-14	FALSE
Activation	ENSG00000001626	CFTR	T-ALL	Inf	8.97930904888357e-16	1.2612114474543e-14	FALSE
Activation	ENSG00000204382	XAGE1B	AML	7.04327424400417	1.39222177523721e-15	1.94278220453557e-14	FALSE
Activation	ENSG00000185615	PDIA2	MM	42.6424242424242	1.88880691624485e-15	2.61873939549044e-14	FALSE
Activation	ENSG00000139263	LRIG3	MM	205.37668161435	2.26324080596569e-15	3.11775928975658e-14	TRUE	TSG, fusion	NSCLC
Activation	ENSG00000169129	AFAP1L2	BCP-ALL	120.947643979058	2.32427749467024e-15	3.18144734780022e-14	FALSE
Activation	ENSG00000041515	MYO16	T-NHL	229.25	2.3608265239615e-15	3.21102291138814e-14	FALSE
Activation	ENSG00000129151	BBOX1	MM	Inf	2.86314595159895e-15	3.7980868209791e-14	FALSE
Activation	ENSG00000046774	MAGEC2	MM	Inf	2.86314595159895e-15	3.7980868209791e-14	FALSE
Activation	ENSG00000187391	MAGI2	MM	Inf	2.86314595159895e-15	3.7980868209791e-14	FALSE
Activation	ENSG00000107249	GLIS3	MM	Inf	2.86314595159895e-15	3.7980868209791e-14	FALSE
Activation	ENSG00000254535	PABPC4L	T-ALL	92.1689497716895	3.93543642408464e-15	5.18849869653859e-14	FALSE
Activation	ENSG00000198963	RORB	T-ALL	165.45045045045	4.86335352871816e-15	6.37277239830203e-14	FALSE
Activation	ENSG00000124839	RAB17	BCP-ALL	Inf	9.24853347159665e-15	1.20455142002795e-13	FALSE
Activation	ENSG00000101198	NKAIN4	BCP-ALL	52.3305263157895	1.13437458196003e-14	1.4685367329109e-13	FALSE
Activation	ENSG00000196159	FAT4	MM	102.659192825112	1.60362993144576e-14	2.05130995397436e-13	TRUE	TSG	lymphoma, pancreatic, head and neck, melanoma, hepatocellular carcinoma
Activation	ENSG00000173253	DMRT2	MM	102.659192825112	1.60362993144576e-14	2.05130995397436e-13	FALSE
Activation	ENSG00000214279	SCART1	T-NHL	407.666666666667	1.68915766520723e-14	2.14792888907121e-13	FALSE
Activation	ENSG00000162989	KCNJ3	MM	188.732142857143	3.51674992069928e-14	4.44558563504868e-13	FALSE
Activation	ENSG00000138944	SHISAL1	T-ALL	Inf	4.43294309886989e-14	5.57099106401836e-13	FALSE
Activation	ENSG00000042781	USH2A	MM	Inf	4.77063741001975e-14	5.85834273950426e-13	FALSE
Activation	ENSG00000197565	COL4A6	MM	Inf	4.77063741001975e-14	5.85834273950426e-13	FALSE
Activation	ENSG00000176971	FIBIN	MM	Inf	4.77063741001975e-14	5.85834273950426e-13	FALSE
Activation	ENSG00000196482	ESRRG	MM	Inf	4.77063741001975e-14	5.85834273950426e-13	FALSE
Activation	ENSG00000286094	AC026740.3	T-NHL	Inf	7.88211373350424e-14	9.56986577022634e-13	FALSE
Activation	ENSG00000158966	CACHD1	T-NHL	Inf	7.88211373350424e-14	9.56986577022634e-13	FALSE
Activation	ENSG00000167633	KIR3DL1	CLPD-NK	296	8.5643013004027e-14	1.03397098284075e-12	FALSE
Activation	ENSG00000277586	NEFL	T-NHL	203.777777777778	9.1098030424221e-14	1.09368529263492e-12	FALSE
Activation	ENSG00000118946	PCDH17	BCP-ALL	202.616580310881	1.05745101963188e-13	1.25550400065685e-12	FALSE
Activation	ENSG00000185028	LRRC14B	BCP-ALL	202.616580310881	1.05745101963188e-13	1.25550400065685e-12	FALSE
Activation	ENSG00000158023	WDR66	BCP-ALL	Inf	1.78773198548904e-13	2.08795436783476e-12	FALSE
Activation	ENSG00000147100	SLC16A2	BCP-ALL	Inf	1.78773198548904e-13	2.08795436783476e-12	FALSE
Activation	ENSG00000182334	OR5P3	BCP-ALL	Inf	1.78773198548904e-13	2.08795436783476e-12	FALSE
Activation	ENSG00000147573	TRIM55	MM	94.3392857142857	2.32593049613156e-13	2.68732507321866e-12	FALSE
Activation	ENSG00000172818	OVOL1	MM	94.3392857142857	2.32593049613156e-13	2.68732507321866e-12	FALSE
Activation	ENSG00000138083	SIX3	HCL	Inf	4.6245053460523e-13	5.31447165169326e-12	FALSE
Activation	ENSG00000278195	SSTR3	MM	172.235555555556	5.40981883734782e-13	6.15116438172511e-12	FALSE
Activation	ENSG00000144229	THSD7B	MM	172.235555555556	5.40981883734782e-13	6.15116438172511e-12	FALSE
Activation	ENSG00000183117	CSMD1	T-ALL	61.9594594594595	6.7967409277743e-13	7.61089568433146e-12	FALSE
Activation	ENSG00000137558	PI15	AML	Inf	6.79986957371633e-13	7.61089568433146e-12	FALSE
Activation	ENSG00000102287	GABRE	AML	Inf	6.79986957371633e-13	7.61089568433146e-12	FALSE
Activation	ENSG00000179314	WSCD1	MM	Inf	7.91588065821862e-13	8.72370642795478e-12	FALSE
Activation	ENSG00000187634	SAMD11	MM	Inf	7.91588065821862e-13	8.72370642795478e-12	FALSE
Activation	ENSG00000111664	GNB3	MM	Inf	7.91588065821862e-13	8.72370642795478e-12	FALSE
Activation	ENSG00000144366	GULP1	MM	62.875	1.09882005080795e-12	1.20477769856443e-11	FALSE
Activation	ENSG00000188620	HMX3	AML	23.5070621468927	1.13349082831872e-12	1.23648314216088e-11	FALSE
Activation	ENSG00000101144	BMP7	HGBL	139.433962264151	1.40917812627559e-12	1.52945646129609e-11	FALSE
Activation	ENSG00000135333	EPHA7	BCP-ALL	183.247422680412	1.87401984932198e-12	2.02375309356429e-11	TRUE		CRC, melanoma
Activation	ENSG00000151892	GFRA1	T-ALL	193.368421052632	1.92363625999513e-12	2.06694716136477e-11	FALSE
Activation	ENSG00000114200	BCHE	MM	27.7162162162162	2.06570434156188e-12	2.20855653234651e-11	FALSE
Activation	ENSG00000173546	CSPG4	BCP-ALL	44.3875	2.31252795663699e-12	2.46020919743213e-11	FALSE
Activation	ENSG00000240403	KIR3DL2	T-NHL	28.0769230769231	2.56048564355135e-12	2.7105830778285e-11	FALSE
Activation	ENSG00000101443	WFDC2	MM	86.0933333333333	3.32296099863762e-12	3.50051136572169e-11	FALSE
Activation	ENSG00000250366	TUNAR	T-NHL	178.926829268293	3.4104794015979e-12	3.53594085979552e-11	FALSE
Activation	ENSG00000157985	AGAP1	BCP-ALL	Inf	3.43886291157405e-12	3.53594085979552e-11	FALSE
Activation	ENSG00000176771	NCKAP5	BCP-ALL	Inf	3.43886291157405e-12	3.53594085979552e-11	FALSE
Activation	ENSG00000007171	NOS2	BCP-ALL	Inf	3.43886291157405e-12	3.53594085979552e-11	FALSE
Activation	ENSG00000196739	COL27A1	BCP-ALL	Inf	3.43886291157405e-12	3.53594085979552e-11	FALSE
Activation	ENSG00000080854	IGSF9B	T-NHL	Inf	3.56404492070378e-12	3.64720596885354e-11	FALSE
Activation	ENSG00000122136	OBP2A	MM	155.884955752212	8.23040498303851e-12	8.38253095191931e-11	FALSE
Activation	ENSG00000181433	SAGE1	AML	72.2201963534362	1.00377556387002e-11	1.0175064560173e-10	FALSE
Activation	ENSG00000131969	ABHD12B	BCP-ALL	50.6113989637306	1.04050307994437e-11	1.04978456281711e-10	FALSE
Activation	ENSG00000182010	RTKN2	T-NHL	119.252032520325	1.2262163058061e-11	1.23137329026978e-10	FALSE
Activation	ENSG00000285777	AL139142.2	MM	Inf	1.30803825325894e-11	1.28943770929058e-10	FALSE
Activation	ENSG00000115290	GRB14	MM	Inf	1.30803825325894e-11	1.28943770929058e-10	FALSE
Activation	ENSG00000176679	TGIF2LY	MM	Inf	1.30803825325894e-11	1.28943770929058e-10	FALSE
Activation	ENSG00000285471	AC007846.2	MM	Inf	1.30803825325894e-11	1.28943770929058e-10	FALSE
Activation	ENSG00000130433	CACNG6	MM	57.3792592592593	1.46543101450607e-11	1.43799600464545e-10	FALSE
Activation	ENSG00000065717	TLE2	T-NHL	309.433734939759	2.7960611404285e-11	2.72277658045932e-10	FALSE
Activation	ENSG00000186367	MINAR2	HCL	Inf	2.80006339823876e-11	2.72277658045932e-10	FALSE
Activation	ENSG00000145623	OSMR	BCP-ALL	164.076923076923	3.27796703288004e-11	3.17313115029694e-10	FALSE
Activation	ENSG00000167094	TTC16	T-NHL	89.4146341463415	3.60718698899332e-11	3.47616360508818e-10	FALSE
Activation	ENSG00000166736	HTR3A	FL	129.465	3.97121486722704e-11	3.80988426324594e-10	FALSE
Activation	ENSG00000125498	KIR2DL1	CLPD-NK	126.892156862745	4.51202450096844e-11	4.30948473448052e-10	FALSE
Activation	ENSG00000139269	INHBE	MM	77.9203539823009	4.66775204795571e-11	4.43849519958267e-10	FALSE
Activation	ENSG00000105642	KCNN1	BCP-ALL	Inf	6.58296614501319e-11	6.17763940857351e-10	FALSE
Activation	ENSG00000186472	PCLO	BCP-ALL	Inf	6.58296614501319e-11	6.17763940857351e-10	FALSE
Activation	ENSG00000102755	FLT1	BCP-ALL	Inf	6.58296614501319e-11	6.17763940857351e-10	FALSE
Activation	ENSG00000132698	RAB25	T-NHL	71.5121951219512	9.19649660984559e-11	8.5927266150253e-10	FALSE
Activation	ENSG00000205057	CLLU1OS	CLL	47.5845771144279	9.26941604606715e-11	8.62336583679581e-10	FALSE
Activation	ENSG00000164197	RNF180	MM	139.678414096916	1.23679532733498e-10	1.13584323010379e-09	FALSE
Activation	ENSG00000221866	PLXNA4	T-NHL	154.674698795181	1.23388119323538e-10	1.13584323010379e-09	FALSE
Activation	ENSG00000128656	CHN1	T-NHL	154.674698795181	1.23388119323538e-10	1.13584323010379e-09	FALSE
Activation	ENSG00000096696	DSP	HCL	105.803278688525	1.44110468438109e-10	1.31784424116381e-09	FALSE
Activation	ENSG00000137962	ARHGAP29	BCP-ALL	45.7731958762887	1.47596048218298e-10	1.34399960856408e-09	FALSE
Activation	ENSG00000158639	PAGE5	MM	34.408	1.57045775016966e-10	1.41209778456678e-09	FALSE
Activation	ENSG00000185442	FAM174B	MM	34.408	1.57045775016966e-10	1.41209778456678e-09	FALSE
Activation	ENSG00000134138	MEIS2	MM	34.408	1.57045775016966e-10	1.41209778456678e-09	FALSE
Activation	ENSG00000125378	BMP4	MM	51.9321533923304	1.91192718749289e-10	1.71197146913426e-09	FALSE
Activation	ENSG00000003249	DBNDD1	HCL	357.193548387097	1.93229734669082e-10	1.7230319493936e-09	FALSE
Activation	ENSG00000151364	KCTD14	MM	Inf	2.15252610799454e-10	1.89581090413126e-09	FALSE
Activation	ENSG00000168952	STXBP6	MM	Inf	2.15252610799454e-10	1.89581090413126e-09	FALSE
Activation	ENSG00000153093	ACOXL	MM	Inf	2.15252610799454e-10	1.89581090413126e-09	FALSE
Activation	ENSG00000142549	IGLON5	AML	63.5454545454546	2.45331398267239e-10	2.14516935887168e-09	FALSE
Activation	ENSG00000177707	NECTIN3	T-ALL	111.30303030303	2.45561499433427e-10	2.14516935887168e-09	FALSE
Activation	ENSG00000196581	AJAP1	T-ALL	20.3647894469812	2.61956715650175e-10	2.27912948150699e-09	FALSE
Activation	ENSG00000115380	EFEMP1	BCP-ALL	10.7234042553191	3.41437415883378e-10	2.95866534973137e-09	FALSE
Activation	ENSG00000036672	USP2	MM	28.6651851851852	4.20504249639207e-10	3.62917121475765e-09	FALSE
Activation	ENSG00000187678	SPRY4	BCP-ALL	145.102040816327	5.64956049758594e-10	4.83701414713633e-09	FALSE
Activation	ENSG00000172380	GNG12	BCP-ALL	145.102040816327	5.64956049758594e-10	4.83701414713633e-09	FALSE
Activation	ENSG00000154330	PGM5	MM	38.9380530973451	6.32538740259859e-10	5.39414981277158e-09	FALSE
Activation	ENSG00000080493	SLC4A4	T-ALL	282.692307692308	7.14946258684674e-10	6.07280438700934e-09	FALSE
Activation	ENSG00000139304	PTPRQ	HCL	178.548387096774	7.61977972670963e-10	6.42153201282314e-09	FALSE
Activation	ENSG00000165300	SLITRK5	HCL	178.548387096774	7.61977972670963e-10	6.42153201282314e-09	FALSE
Activation	ENSG00000168824	NSG1	T-ALL	42.8888888888889	9.15076523220408e-10	7.68163847031507e-09	FALSE
Activation	ENSG00000168334	XIRP1	BCP-ALL	22.4622913068509	1.00558106904991e-09	8.40853586532397e-09	FALSE
Activation	ENSG00000067798	NAV3	AML	59.2262569832402	1.2041850085215e-09	1.00302076872585e-08	FALSE
Activation	ENSG00000171056	SOX7	BCP-ALL	Inf	1.25410517473272e-09	1.036566161731e-08	FALSE
Activation	ENSG00000102935	ZNF423	BCP-ALL	Inf	1.25410517473272e-09	1.036566161731e-08	FALSE
Activation	ENSG00000140945	CDH13	HCL	Inf	1.66892667625183e-09	1.36890207147526e-08	FALSE
Activation	ENSG00000215183	MSMP	HCL	Inf	1.66892667625183e-09	1.36890207147526e-08	FALSE
Activation	ENSG00000243649	CFB	MM	123.614035087719	1.83263043693437e-09	1.48057248457593e-08	FALSE
Activation	ENSG00000196569	LAMA2	MM	123.614035087719	1.83263043693437e-09	1.48057248457593e-08	FALSE
Activation	ENSG00000141441	GAREM1	MM	123.614035087719	1.83263043693437e-09	1.48057248457593e-08	FALSE
Activation	ENSG00000198681	MAGEA1	MM	123.614035087719	1.83263043693437e-09	1.48057248457593e-08	FALSE
Activation	ENSG00000159217	IGF2BP1	BCP-ALL	40.9846153846154	2.03007792093268e-09	1.63394661126754e-08	FALSE
Activation	ENSG00000138696	BMPR1B	T-ALL	25.8282352941177	2.06017324759655e-09	1.65198220488246e-08	FALSE
Activation	ENSG00000095777	MYO3A	HGBL	53.1481481481482	2.12420393017447e-09	1.69699414347395e-08	FALSE
Activation	ENSG00000053747	LAMA3	BCP-ALL	72.530612244898	2.69366156747777e-09	2.14395507722583e-08	FALSE
Activation	ENSG00000158258	CLSTN2	MM	13.6373692077728	2.73200309056955e-09	2.166448207245e-08	FALSE
Activation	ENSG00000141316	SPACA3	MM	Inf	3.5276989010059e-09	2.68830671569563e-08	FALSE
Activation	ENSG00000184033	CTAG1B	MM	Inf	3.5276989010059e-09	2.68830671569563e-08	FALSE
Activation	ENSG00000268651	CTAG1A	MM	Inf	3.5276989010059e-09	2.68830671569563e-08	FALSE
Activation	ENSG00000183831	ANKRD45	MM	Inf	3.5276989010059e-09	2.68830671569563e-08	FALSE
Activation	ENSG00000184454	NCMAP	MM	Inf	3.5276989010059e-09	2.68830671569563e-08	FALSE
Activation	ENSG00000117477	CCDC181	MM	Inf	3.5276989010059e-09	2.68830671569563e-08	FALSE
Activation	ENSG00000196620	UGT2B15	MM	Inf	3.5276989010059e-09	2.68830671569563e-08	FALSE
Activation	ENSG00000126752	SSX1	MM	Inf	3.5276989010059e-09	2.68830671569563e-08	TRUE	oncogene, fusion	synovial sarcoma
Activation	ENSG00000156218	ADAMTSL3	MM	Inf	3.5276989010059e-09	2.68830671569563e-08	FALSE
Activation	ENSG00000226887	ERVMER34-1	MM	Inf	3.5276989010059e-09	2.68830671569563e-08	FALSE
Activation	ENSG00000196427	NBPF4	MM	Inf	3.5276989010059e-09	2.68830671569563e-08	FALSE
Activation	ENSG00000134569	LRP4	T-ALL	Inf	4.94268019848504e-09	3.75329319665878e-08	FALSE
Activation	ENSG00000129048	ACKR4	HCL	89.2258064516129	5.55420478466015e-09	4.20281200078685e-08	FALSE
Activation	ENSG00000171509	RXFP1	AML	54.9191073919107	5.87854063712502e-09	4.43262590497602e-08	FALSE
Activation	ENSG00000164161	HHIP	T-ALL	47.6493506493507	6.53227783880529e-09	4.90834443202538e-08	FALSE
Activation	ENSG00000182230	FAM153B	T-NHL	Inf	7.03637808044386e-09	5.1784851009842e-08	FALSE
Activation	ENSG00000182585	EPGN	T-NHL	Inf	7.03637808044386e-09	5.1784851009842e-08	FALSE
Activation	ENSG00000129354	AP1M2	T-NHL	Inf	7.03637808044386e-09	5.1784851009842e-08	FALSE
Activation	ENSG00000134765	DSC1	T-NHL	Inf	7.03637808044386e-09	5.1784851009842e-08	FALSE
Activation	ENSG00000130545	CRB3	T-NHL	Inf	7.03637808044386e-09	5.1784851009842e-08	FALSE
Activation	ENSG00000154764	WNT7A	T-NHL	Inf	7.03637808044386e-09	5.1784851009842e-08	FALSE
Activation	ENSG00000162595	DIRAS3	MM	34.8898678414097	7.47631845707575e-09	5.48348408336375e-08	FALSE
Activation	ENSG00000179934	CCR8	T-ALL	94.1794871794872	8.27655265334638e-09	6.04976586804128e-08	FALSE
Activation	ENSG00000164708	PGAM2	MM	61.7894736842105	8.66843405373788e-09	6.29340026401442e-08	FALSE
Activation	ENSG00000101746	NOL4	MM	61.7894736842105	8.66843405373788e-09	6.29340026401442e-08	FALSE
Activation	ENSG00000154646	TMPRSS15	BCP-ALL	126.319796954315	9.5720337677108e-09	6.9027854251042e-08	FALSE
Activation	ENSG00000153404	PLEKHG4B	BCP-ALL	126.319796954315	9.5720337677108e-09	6.9027854251042e-08	FALSE
Activation	ENSG00000005073	HOXA11	T-ALL	27.5338345864662	1.09914136964906e-08	7.89984884072183e-08	TRUE	oncogene, TSG, fusion	CML
Activation	ENSG00000184838	PRR16	AML	Inf	1.38984051447184e-08	9.95589088533329e-08	FALSE
Activation	ENSG00000141433	ADCYAP1	T-ALL	70.6153846153846	2.03230393842158e-08	1.45097048626843e-07	FALSE
Activation	ENSG00000162627	SNX7	BCP-ALL	Inf	2.37773274037708e-08	1.68638536602981e-07	FALSE
Activation	ENSG00000161133	USP41	BCP-ALL	Inf	2.37773274037708e-08	1.68638536602981e-07	FALSE
Activation	ENSG00000153531	ADPRHL1	BCP-ALL	23.4	2.81375351780088e-08	1.989064575577e-07	FALSE
Activation	ENSG00000106018	VIPR2	T-ALL	232.594936708861	2.91361454576475e-08	2.04619531334916e-07	FALSE
Activation	ENSG00000060566	CREB3L3	T-ALL	232.594936708861	2.91361454576475e-08	2.04619531334916e-07	FALSE
Activation	ENSG00000074590	NUAK1	MM	41.1812865497076	3.00690565767441e-08	2.09800008387737e-07	FALSE
Activation	ENSG00000176406	RIMS2	MM	41.1812865497076	3.00690565767441e-08	2.09800008387737e-07	FALSE
Activation	ENSG00000169583	CLIC3	T-NHL	65.4642857142857	3.09559752231521e-08	2.15289290467812e-07	FALSE
Activation	ENSG00000130529	TRPM4	AML	15.8706293706294	3.29167557698234e-08	2.28187445643066e-07	FALSE
Activation	ENSG00000108001	EBF3	AML	27.4504881450488	3.62618522230479e-08	2.50568232885305e-07	FALSE
Activation	ENSG00000112183	RBM24	BCP-ALL	63.1421319796954	4.10968057805435e-08	2.83067421866628e-07	FALSE
Activation	ENSG00000103355	PRSS33	MPN	Inf	5.07388276641219e-08	3.4836338865878e-07	FALSE
Activation	ENSG00000197991	AL592490.1	MM	Inf	5.75781811929399e-08	3.76095779281543e-07	FALSE
Activation	ENSG00000258992	TSPY1	MM	Inf	5.75781811929399e-08	3.76095779281543e-07	FALSE
Activation	ENSG00000187191	DAZ3	MM	Inf	5.75781811929399e-08	3.76095779281543e-07	FALSE
Activation	ENSG00000236424	TSPY10	MM	Inf	5.75781811929399e-08	3.76095779281543e-07	FALSE
Activation	ENSG00000228927	TSPY3	MM	Inf	5.75781811929399e-08	3.76095779281543e-07	FALSE
Activation	ENSG00000229549	TSPY8	MM	Inf	5.75781811929399e-08	3.76095779281543e-07	FALSE
Activation	ENSG00000205944	DAZ2	MM	Inf	5.75781811929399e-08	3.76095779281543e-07	FALSE
Activation	ENSG00000205916	DAZ4	MM	Inf	5.75781811929399e-08	3.76095779281543e-07	FALSE
Activation	ENSG00000188120	DAZ1	MM	Inf	5.75781811929399e-08	3.76095779281543e-07	FALSE
Activation	ENSG00000143768	LEFTY2	MM	Inf	5.75781811929399e-08	3.76095779281543e-07	FALSE
Activation	ENSG00000198535	C2CD4A	MM	Inf	5.75781811929399e-08	3.76095779281543e-07	FALSE
Activation	ENSG00000083067	TRPM3	MM	Inf	5.75781811929399e-08	3.76095779281543e-07	FALSE
Activation	ENSG00000105889	STEAP1B	MM	Inf	5.75781811929399e-08	3.76095779281543e-07	FALSE
Activation	ENSG00000048540	LMO3	MM	Inf	5.75781811929399e-08	3.76095779281543e-07	FALSE
Activation	ENSG00000108823	SGCA	MM	Inf	5.75781811929399e-08	3.76095779281543e-07	FALSE
Activation	ENSG00000186086	NBPF6	MM	Inf	5.75781811929399e-08	3.76095779281543e-07	FALSE
Activation	ENSG00000162493	PDPN	AML	Inf	7.23875267954083e-08	4.69972190584086e-07	FALSE
Activation	ENSG00000104055	TGM5	AML	Inf	7.23875267954083e-08	4.69972190584086e-07	FALSE
Activation	ENSG00000203805	PLPP4	HCL	Inf	9.79451343125294e-08	6.3398823384827e-07	FALSE
Activation	ENSG00000171246	NPTX1	BCP-ALL	18.1897435897436	1.08677655637932e-07	7.01346192089841e-07	FALSE
Activation	ENSG00000176887	SOX11	BCP-ALL	8.57591623036649	1.10599969067146e-07	7.11614771033823e-07	FALSE
Activation	ENSG00000172201	ID4	BCP-ALL	42.082910321489	1.30704142277697e-07	8.3312380681331e-07	FALSE
Activation	ENSG00000256797	KLRF2	BCP-ALL	42.082910321489	1.30704142277697e-07	8.3312380681331e-07	FALSE
Activation	ENSG00000182601	HS3ST4	BCP-ALL	42.082910321489	1.30704142277697e-07	8.3312380681331e-07	FALSE
Activation	ENSG00000174807	CD248	T-NHL	43.6190476190476	1.31035759284737e-07	8.3312380681331e-07	FALSE
Activation	ENSG00000185271	KLHL33	BCP-ALL	107.727272727273	1.58916660777999e-07	9.98572818748304e-07	FALSE
Activation	ENSG00000164099	PRSS12	BCP-ALL	107.727272727273	1.58916660777999e-07	9.98572818748304e-07	FALSE
Activation	ENSG00000164188	RANBP3L	BCP-ALL	107.727272727273	1.58916660777999e-07	9.98572818748304e-07	FALSE
Activation	ENSG00000197977	ELOVL2	BCP-ALL	107.727272727273	1.58916660777999e-07	9.98572818748304e-07	FALSE
Activation	ENSG00000170965	PLAC1	MGUS	702.5625	1.85793241804684e-07	1.16405153538853e-06	FALSE
Activation	ENSG00000136546	SCN7A	T-ALL	Inf	2.32058835318873e-07	1.44131340202386e-06	FALSE
Activation	ENSG00000164438	TLX3	T-ALL	Inf	2.32058835318873e-07	1.44131340202386e-06	TRUE	oncogene, fusion	T-ALL
Activation	ENSG00000183580	FBXL7	T-ALL	Inf	2.32058835318873e-07	1.44131340202386e-06	FALSE
Activation	ENSG00000143365	RORC	T-NHL	37.3775510204082	2.38689774778414e-07	1.47822572333952e-06	FALSE
Activation	ENSG00000127325	BEST3	HGBL	21.6658249158249	2.45780879138341e-07	1.51776755536866e-06	FALSE
Activation	ENSG00000055813	CCDC85A	MM	12.9498525073746	2.6057986449609e-07	1.6045447816679e-06	FALSE
Activation	ENSG00000104723	TUSC3	T-ALL	77.4894514767933	2.62489614411384e-07	1.6116862324859e-06	FALSE
Activation	ENSG00000114200	BCHE	T-ALL	22.1878787878788	2.80837011713235e-07	1.7194266044779e-06	FALSE
Activation	ENSG00000131634	TMEM204	T-NHL	Inf	3.07309721745897e-07	1.87084586977885e-06	FALSE
Activation	ENSG00000285476	AC139491.7	T-NHL	Inf	3.07309721745897e-07	1.87084586977885e-06	FALSE
Activation	ENSG00000106236	NPTX2	AML	5.155438100201	3.21022786925639e-07	1.94880782232542e-06	FALSE
Activation	ENSG00000064787	BCAS1	MM	35.8762736535662	3.59115309430476e-07	2.17391211258055e-06	FALSE
Activation	ENSG00000044524	EPHA3	T-NHL	71.9019607843137	3.72163058101664e-07	2.24656857264178e-06	TRUE		lung cancer, CRC, melanoma
Activation	ENSG00000280165	PCDH20	MM	91.904347826087	3.81881074944544e-07	2.27961786126618e-06	FALSE
Activation	ENSG00000147378	FATE1	MM	91.904347826087	3.81881074944544e-07	2.27961786126618e-06	FALSE
Activation	ENSG00000198796	ALPK2	MM	91.904347826087	3.81881074944544e-07	2.27961786126618e-06	FALSE
Activation	ENSG00000184905	TCEAL2	MM	91.904347826087	3.81881074944544e-07	2.27961786126618e-06	FALSE
Activation	ENSG00000138696	BMPR1B	BCP-ALL	11.4046391752577	4.39821480516906e-07	2.61294309757584e-06	FALSE
Activation	ENSG00000214216	IQCJ	BCP-ALL	Inf	4.48662635181705e-07	2.61294309757584e-06	FALSE
Activation	ENSG00000248329	APELA	BCP-ALL	Inf	4.48662635181705e-07	2.61294309757584e-06	FALSE
Activation	ENSG00000176769	TCERG1L	BCP-ALL	Inf	4.48662635181705e-07	2.61294309757584e-06	FALSE
Activation	ENSG00000179796	LRRC3B	BCP-ALL	Inf	4.48662635181705e-07	2.61294309757584e-06	FALSE
Activation	ENSG00000283428	CCDC195	BCP-ALL	Inf	4.48662635181705e-07	2.61294309757584e-06	FALSE
Activation	ENSG00000140057	AK7	BCP-ALL	Inf	4.48662635181705e-07	2.61294309757584e-06	FALSE
Activation	ENSG00000074211	PPP2R2C	BCP-ALL	Inf	4.48662635181705e-07	2.61294309757584e-06	FALSE
Activation	ENSG00000227234	SPANXB1	BCP-ALL	Inf	4.48662635181705e-07	2.61294309757584e-06	FALSE
Activation	ENSG00000145362	ANK2	HCL	230.6875	4.8304996485764e-07	2.80560641751099e-06	FALSE
Activation	ENSG00000105251	SHD	AML	42.0694444444445	6.57278743302308e-07	3.80725611686431e-06	FALSE
Activation	ENSG00000104413	ESRP1	T-NHL	14.2243902439024	6.7020185000807e-07	3.87167681631006e-06	FALSE
Activation	ENSG00000168757	TSPY2	MM	Inf	9.35957014629823e-07	5.265370744606e-06	FALSE
Activation	ENSG00000112218	GPR63	MM	Inf	9.35957014629823e-07	5.265370744606e-06	FALSE
Activation	ENSG00000174015	CBY2	MM	Inf	9.35957014629823e-07	5.265370744606e-06	FALSE
Activation	ENSG00000148053	NTRK2	MM	Inf	9.35957014629823e-07	5.265370744606e-06	FALSE
Activation	ENSG00000197123	ZNF679	MM	Inf	9.35957014629823e-07	5.265370744606e-06	FALSE
Activation	ENSG00000188373	C10orf99	MM	Inf	9.35957014629823e-07	5.265370744606e-06	FALSE
Activation	ENSG00000270885	RASL10B	MM	Inf	9.35957014629823e-07	5.265370744606e-06	FALSE
Activation	ENSG00000167964	RAB26	MM	Inf	9.35957014629823e-07	5.265370744606e-06	FALSE
Activation	ENSG00000108387	SEPTIN4	MM	Inf	9.35957014629823e-07	5.265370744606e-06	FALSE
Activation	ENSG00000089169	RPH3A	MM	Inf	9.35957014629823e-07	5.265370744606e-06	FALSE
Activation	ENSG00000138792	ENPEP	T-ALL	183.75	1.14052345580042e-06	6.3661945623769e-06	FALSE
Activation	ENSG00000178882	RFLNA	T-ALL	183.75	1.14052345580042e-06	6.3661945623769e-06	FALSE
Activation	ENSG00000106538	RARRES2	T-ALL	183.75	1.14052345580042e-06	6.3661945623769e-06	FALSE
Activation	ENSG00000148600	CDHR1	MM	45.9391304347826	1.44737983098082e-06	8.05808097610825e-06	FALSE
Activation	ENSG00000055732	MCOLN3	T-NHL	170.651162790698	1.50840309640771e-06	8.37611951984539e-06	FALSE
Activation	ENSG00000148143	ZNF462	T-NHL	43.1176470588235	1.61221680709247e-06	8.92952040835495e-06	FALSE
Activation	ENSG00000183098	GPC6	BCP-ALL	35.8888888888889	1.73865801386551e-06	9.50731824884725e-06	FALSE
Activation	ENSG00000145147	SLIT2	BCP-ALL	35.8888888888889	1.73865801386551e-06	9.50731824884725e-06	FALSE
Activation	ENSG00000112782	CLIC5	BCP-ALL	35.8888888888889	1.73865801386551e-06	9.50731824884725e-06	FALSE
Activation	ENSG00000133067	LGR6	BCP-ALL	35.8888888888889	1.73865801386551e-06	9.50731824884725e-06	FALSE
Activation	ENSG00000243772	KIR2DL3	CLPD-NK	91.3333333333333	1.72502497594646e-06	9.50731824884725e-06	FALSE
Activation	ENSG00000183117	CSMD1	BCP-ALL	14.4734693877551	1.79205204558259e-06	9.7744158526827e-06	FALSE
Activation	ENSG00000080709	KCNN2	AML	Inf	1.95704661502747e-06	1.06204373123587e-05	FALSE
Activation	ENSG00000165731	RET	AML	Inf	1.95704661502747e-06	1.06204373123587e-05	TRUE	oncogene, fusion	medullary thyroid, papillary thyroid, pheochromocytoma, NSCLC, Spitzoid tumour
Activation	ENSG00000134853	PDGFRA	BCP-ALL	89.321608040201	2.57308917407137e-06	1.38239215876985e-05	TRUE	oncogene, fusion	GIST, idiopathic hypereosinophilic syndrome, paediatric glioblastoma
Activation	ENSG00000095627	TDRD1	BCP-ALL	89.321608040201	2.57308917407137e-06	1.38239215876985e-05	FALSE
Activation	ENSG00000107282	APBA1	BCP-ALL	89.321608040201	2.57308917407137e-06	1.38239215876985e-05	FALSE
Activation	ENSG00000103647	CORO2B	BCP-ALL	89.321608040201	2.57308917407137e-06	1.38239215876985e-05	FALSE
Activation	ENSG00000106236	NPTX2	T-ALL	11.2755417956656	2.82094213500422e-06	1.51177173269927e-05	FALSE
Activation	ENSG00000185559	DLK1	AML	37.8099861303745	3.11447083040272e-06	1.66492482948643e-05	FALSE
Activation	ENSG00000113100	CDH9	AML	21.0277777777778	3.25637056015925e-06	1.73646162128591e-05	FALSE
Activation	ENSG00000106031	HOXA13	T-ALL	91.85	3.36329807648597e-06	1.78022846462275e-05	TRUE	oncogene, fusion	AML
Activation	ENSG00000147257	GPC3	T-ALL	91.85	3.36329807648597e-06	1.78022846462275e-05	TRUE	oncogene, TSG
Activation	ENSG00000165409	TSHR	T-ALL	91.85	3.36329807648597e-06	1.78022846462275e-05	TRUE	oncogene	toxic thyroid adenoma
Activation	ENSG00000147488	ST18	T-ALL	13.8333333333333	3.67946600156118e-06	1.94279421065233e-05	FALSE
Activation	ENSG00000261150	EPPK1	T-NHL	85.3023255813954	4.4423655409045e-06	2.33986361455975e-05	FALSE
Activation	ENSG00000091879	ANGPT2	BCP-ALL	12.0544217687075	4.69285850597392e-06	2.46575866242982e-05	FALSE
Activation	ENSG00000148513	ANKRD30A	MM	76.2554112554113	5.32785118181424e-06	2.7655923163572e-05	FALSE
Activation	ENSG00000196604	POTEF	MM	76.2554112554113	5.32785118181424e-06	2.7655923163572e-05	FALSE
Activation	ENSG00000153714	LURAP1L	MM	76.2554112554113	5.32785118181424e-06	2.7655923163572e-05	FALSE
Activation	ENSG00000141404	GNAL	MM	76.2554112554113	5.32785118181424e-06	2.7655923163572e-05	FALSE
Activation	ENSG00000141738	GRB7	MM	76.2554112554113	5.32785118181424e-06	2.7655923163572e-05	FALSE
Activation	ENSG00000143494	VASH2	BCP-ALL	15.758883248731	5.54424939278425e-06	2.87098601086587e-05	FALSE
Activation	ENSG00000103034	NDRG4	FL	55.8188679245283	5.6557750692504e-06	2.90357532512047e-05	FALSE
Activation	ENSG00000163518	FCRL4	HCL	Inf	5.6612287632642e-06	2.90357532512047e-05	TRUE	oncogene, fusion	B-NHL
Activation	ENSG00000239474	KLHL41	HCL	Inf	5.6612287632642e-06	2.90357532512047e-05	FALSE
Activation	ENSG00000112186	CAP2	HCL	Inf	5.6612287632642e-06	2.90357532512047e-05	FALSE
Activation	ENSG00000117281	CD160	CLPD-NK	54.7703703703704	6.06819081835618e-06	3.10489096872558e-05	FALSE
Activation	ENSG00000188729	OSTN	HCL-V	45.76	6.34262713121075e-06	3.23760230521898e-05	FALSE
Activation	ENSG00000005073	HOXA11	AML	7.38617318435754	6.51811077275459e-06	3.31929385086484e-05	TRUE	oncogene, TSG, fusion	CML
Activation	ENSG00000136352	NKX2-1	T-ALL	61.2166666666667	7.71410998719386e-06	3.91905966016066e-05	TRUE	oncogene, TSG	NSCLC
Activation	ENSG00000160505	NLRP4	HCL-V	42.48	8.11138569141799e-06	4.11117166293803e-05	FALSE
Activation	ENSG00000185046	ANKS1B	BCP-ALL	Inf	8.42588428871241e-06	4.21098263638209e-05	FALSE
Activation	ENSG00000134762	DSC3	BCP-ALL	Inf	8.42588428871241e-06	4.21098263638209e-05	FALSE
Activation	ENSG00000101197	BIRC7	BCP-ALL	Inf	8.42588428871241e-06	4.21098263638209e-05	FALSE
Activation	ENSG00000169744	LDB2	BCP-ALL	Inf	8.42588428871241e-06	4.21098263638209e-05	FALSE
Activation	ENSG00000165973	NELL1	BCP-ALL	Inf	8.42588428871241e-06	4.21098263638209e-05	FALSE
Activation	ENSG00000188011	RTP5	BCP-ALL	Inf	8.42588428871241e-06	4.21098263638209e-05	FALSE
Activation	ENSG00000140937	CDH11	BCP-ALL	44.6482412060302	8.60852045730481e-06	4.2922762094543e-05	TRUE	TSG, fusion	aneurysmal bone cyst
Activation	ENSG00000145506	NKD2	BCP-ALL	21.5212121212121	8.71975054275113e-06	4.33767220286393e-05	FALSE
Activation	ENSG00000095777	MYO3A	BCP-ALL	14.0039481105471	9.40574536480942e-06	4.66811704133382e-05	FALSE
Activation	ENSG00000132932	ATP8A2	MM	22.9565217391304	9.74766328487665e-06	4.82666552976957e-05	FALSE
Activation	ENSG00000145949	MYLK4	AML	Inf	1.0158777242321e-05	5.01866949281561e-05	FALSE
Activation	ENSG00000184895	SRY	T-ALL	Inf	1.07635190653457e-05	5.29308981039542e-05	FALSE
Activation	ENSG00000128510	CPA4	T-ALL	Inf	1.07635190653457e-05	5.29308981039542e-05	FALSE
Activation	ENSG00000176083	ZNF683	T-NHL	Inf	1.32708347655096e-05	6.4232035835766e-05	FALSE
Activation	ENSG00000129596	CDO1	T-NHL	Inf	1.32708347655096e-05	6.4232035835766e-05	FALSE
Activation	ENSG00000185818	NAT8L	T-NHL	Inf	1.32708347655096e-05	6.4232035835766e-05	FALSE
Activation	ENSG00000137877	SPTBN5	T-NHL	Inf	1.32708347655096e-05	6.4232035835766e-05	FALSE
Activation	ENSG00000135722	FBXL8	T-NHL	Inf	1.32708347655096e-05	6.4232035835766e-05	FALSE
Activation	ENSG00000133477	FAM83F	T-NHL	Inf	1.32708347655096e-05	6.4232035835766e-05	FALSE
Activation	ENSG00000156395	SORCS3	T-NHL	Inf	1.32708347655096e-05	6.4232035835766e-05	FALSE
Activation	ENSG00000168334	XIRP1	MM	10.2690058479532	1.39521764214946e-05	6.73780384939146e-05	FALSE
Activation	ENSG00000055813	CCDC85A	FL	20.8484162895928	1.44946728760755e-05	6.98409237907762e-05	FALSE
Activation	ENSG00000164530	PI16	T-ALL	45.9	1.51657303599763e-05	7.05436245532233e-05	FALSE
Activation	ENSG00000259680	AC136428.1	MM	Inf	1.51528213230587e-05	7.05436245532233e-05	FALSE
Activation	ENSG00000117594	HSD11B1	MM	Inf	1.51528213230587e-05	7.05436245532233e-05	FALSE
Activation	ENSG00000139351	SYCP3	MM	Inf	1.51528213230587e-05	7.05436245532233e-05	FALSE
Activation	ENSG00000124557	BTN1A1	MM	Inf	1.51528213230587e-05	7.05436245532233e-05	FALSE
Activation	ENSG00000163435	ELF3	MM	Inf	1.51528213230587e-05	7.05436245532233e-05	TRUE	TSG	pancreatic cancer
Activation	ENSG00000144908	ALDH1L1	MM	Inf	1.51528213230587e-05	7.05436245532233e-05	FALSE
Activation	ENSG00000147027	TMEM47	MM	Inf	1.51528213230587e-05	7.05436245532233e-05	FALSE
Activation	ENSG00000157111	TMEM171	MM	Inf	1.51528213230587e-05	7.05436245532233e-05	FALSE
Activation	ENSG00000144821	MYH15	MM	Inf	1.51528213230587e-05	7.05436245532233e-05	FALSE
Activation	ENSG00000168843	FSTL5	MM	Inf	1.51528213230587e-05	7.05436245532233e-05	FALSE
Activation	ENSG00000213401	MAGEA12	MM	Inf	1.51528213230587e-05	7.05436245532233e-05	FALSE
Activation	ENSG00000174804	FZD4	MM	Inf	1.51528213230587e-05	7.05436245532233e-05	FALSE
Activation	ENSG00000010319	SEMA3G	MM	Inf	1.51528213230587e-05	7.05436245532233e-05	FALSE
Activation	ENSG00000157680	DGKI	MM	Inf	1.51528213230587e-05	7.05436245532233e-05	FALSE
Activation	ENSG00000187672	ERC2	MM	Inf	1.51528213230587e-05	7.05436245532233e-05	FALSE
Activation	ENSG00000147676	MAL2	MM	38.1168831168831	1.76927764489885e-05	8.19434840277506e-05	FALSE
Activation	ENSG00000110328	GALNT18	MM	38.1168831168831	1.76927764489885e-05	8.19434840277506e-05	FALSE
Activation	ENSG00000148935	GAS2	T-ALL	7.11147540983607	1.92609400788938e-05	8.90145381280489e-05	FALSE
Activation	ENSG00000116833	NR5A2	BCP-ALL	29.7571189279732	2.19444703164647e-05	0.000101198855601036	FALSE
Activation	ENSG00000171657	GPR82	HCL	170.353846153846	2.23510796501192e-05	0.000102633483265184	FALSE
Activation	ENSG00000138316	ADAMTS14	HCL	170.353846153846	2.23510796501192e-05	0.000102633483265184	FALSE
Activation	ENSG00000147488	ST18	BCP-ALL	7.41398601398601	2.42369142201039e-05	0.000111055711426446	FALSE
Activation	ENSG00000080224	EPHA6	MGUS	33.9815668202765	2.60652582431821e-05	0.00011917923396723	FALSE
Activation	ENSG00000106341	PPP1R17	HCL-V	29.688	2.72792368521175e-05	0.000124465137994056	FALSE
Activation	ENSG00000118402	ELOVL4	T-NHL	7.85907859078591	2.89092061603248e-05	0.000131622635674869	FALSE
Activation	ENSG00000117281	CD160	T-NHL	34.093023255814	3.53059432536102e-05	0.000160406917657523	FALSE
Activation	ENSG00000160801	PTH1R	BCP-ALL	71.1	4.03347709028353e-05	0.000181717867233109	FALSE
Activation	ENSG00000182013	PNMA8A	BCP-ALL	71.1	4.03347709028353e-05	0.000181717867233109	FALSE
Activation	ENSG00000113555	PCDH12	BCP-ALL	71.1	4.03347709028353e-05	0.000181717867233109	FALSE
Activation	ENSG00000138435	CHRNA1	BCP-ALL	71.1	4.03347709028353e-05	0.000181717867233109	FALSE
Activation	ENSG00000156689	GLYATL2	T-ALL	136.111111111111	4.23578997554263e-05	0.000190035754852633	FALSE
Activation	ENSG00000112852	PCDHB2	T-ALL	136.111111111111	4.23578997554263e-05	0.000190035754852633	FALSE
Activation	ENSG00000218819	TDRD15	CLL	7.21875	4.24573820685129e-05	0.000190085237635904	FALSE
Activation	ENSG00000165323	FAT3	T-ALL	30.5833333333333	4.3963390595228e-05	0.000196011050599886	TRUE		SCC, colon adenocarcinoma, gastric adenocarcinoma
Activation	ENSG00000148143	ZNF462	T-ALL	30.5833333333333	4.3963390595228e-05	0.000196011050599886	FALSE
Activation	ENSG00000163873	GRIK3	CLL	11.1723345588235	4.40588293564319e-05	0.000196029863948183	FALSE
Activation	ENSG00000087494	PTHLH	MM	25.4040404040404	4.47684374790013e-05	0.000198775562277632	FALSE
Activation	ENSG00000108702	CCL1	AML	12.5950069348128	4.69182292089406e-05	0.000207463527921838	FALSE
Activation	ENSG00000163491	NEK10	AML	12.5950069348128	4.69182292089406e-05	0.000207463527921838	FALSE
Activation	ENSG00000131746	TNS4	T-NHL	126.51724137931	5.21614098968007e-05	0.000228765040547397	FALSE
Activation	ENSG00000167371	PRRT2	T-NHL	126.51724137931	5.21614098968007e-05	0.000228765040547397	FALSE
Activation	ENSG00000160111	CPAMD8	T-NHL	126.51724137931	5.21614098968007e-05	0.000228765040547397	FALSE
Activation	ENSG00000161381	PLXDC1	T-NHL	126.51724137931	5.21614098968007e-05	0.000228765040547397	FALSE
Activation	ENSG00000135549	PKIB	AML	Inf	5.26741018890513e-05	0.000229607799106636	FALSE
Activation	ENSG00000135744	AGT	AML	Inf	5.26741018890513e-05	0.000229607799106636	FALSE
Activation	ENSG00000105509	HAS1	AML	Inf	5.26741018890513e-05	0.000229607799106636	FALSE
Activation	ENSG00000106341	PPP1R17	HCL	15.3425229741019	5.43100952952164e-05	0.000235782615736202	FALSE
Activation	ENSG00000168702	LRP1B	HCL	15.3425229741019	5.43100952952164e-05	0.000235782615736202	TRUE	TSG	CLL, ovarian cancer, oesophageal squamous cell carcinoma, urothelial cancer
Activation	ENSG00000158258	CLSTN2	AML	4.86874663797741	5.44824750026167e-05	0.000236054110444805	FALSE
Activation	ENSG00000159763	PIP	HCL-V	Inf	5.74507706327509e-05	0.000248413895552881	FALSE
Activation	ENSG00000181195	PENK	AML	16.7756232686981	6.05453800683798e-05	0.000261269120013952	FALSE
Activation	ENSG00000106341	PPP1R17	MM	7.69298245614035	6.53396698876164e-05	0.000281392686550075	FALSE
Activation	ENSG00000143839	REN	AML	29.3264177040111	6.7570891633376e-05	0.000289840012215818	FALSE
Activation	ENSG00000154654	NCAM2	AML	29.3264177040111	6.7570891633376e-05	0.000289840012215818	FALSE
Activation	ENSG00000105366	SIGLEC8	MPN	Inf	6.89564517544055e-05	0.000295194053426728	FALSE
Activation	ENSG00000205517	RGL3	MM	60.7413793103448	7.20202785567742e-05	0.000302288239489273	FALSE
Activation	ENSG00000102109	PCSK1N	MM	60.7413793103448	7.20202785567742e-05	0.000302288239489273	FALSE
Activation	ENSG00000196376	SLC35F1	MM	60.7413793103448	7.20202785567742e-05	0.000302288239489273	FALSE
Activation	ENSG00000112319	EYA4	MM	60.7413793103448	7.20202785567742e-05	0.000302288239489273	FALSE
Activation	ENSG00000165215	CLDN3	MM	60.7413793103448	7.20202785567742e-05	0.000302288239489273	FALSE
Activation	ENSG00000184672	RALYL	MM	60.7413793103448	7.20202785567742e-05	0.000302288239489273	FALSE
Activation	ENSG00000196431	CRYBA4	MM	60.7413793103448	7.20202785567742e-05	0.000302288239489273	FALSE
Activation	ENSG00000133083	DCLK1	MM	60.7413793103448	7.20202785567742e-05	0.000302288239489273	FALSE
Activation	ENSG00000179915	NRXN1	MM	60.7413793103448	7.20202785567742e-05	0.000302288239489273	FALSE
Activation	ENSG00000178568	ERBB4	MM	60.7413793103448	7.20202785567742e-05	0.000302288239489273	TRUE	oncogene, TSG	melanoma, gastric, NSCLC
Activation	ENSG00000180447	GAS1	MGUS	277.481481481482	7.74552174178269e-05	0.000324466398110935	FALSE
Activation	ENSG00000182272	B4GALNT4	BCP-ALL	17.8442211055276	9.02528825681803e-05	0.000377341331982528	FALSE
Activation	ENSG00000138669	PRKG2	T-ALL	68.037037037037	0.000104183964204865	0.000434740464225738	FALSE
Activation	ENSG00000133055	MYBPH	BCP-ALL	35.54	0.000115858134360363	0.000482162981521076	FALSE
Activation	ENSG00000154175	ABI3BP	MGUS	208.055555555556	0.000115997329663283	0.000482162981521076	FALSE
Activation	ENSG00000131711	MAP1B	MCL	54.2058823529412	0.000123943529183782	0.000514198154857043	FALSE
Activation	ENSG00000163331	DAPL1	HGBL	47.7801724137931	0.000135822132547406	0.000562392606636563	FALSE
Activation	ENSG00000143365	RORC	T-ALL	20.3722222222222	0.000142189377569546	0.00058649706794041	FALSE
Activation	ENSG00000102678	FGF9	T-ALL	20.3722222222222	0.000142189377569546	0.00058649706794041	FALSE
Activation	ENSG00000172969	FRG2C	BCP-ALL	Inf	0.000157492772500958	0.000631440239001042	FALSE
Activation	ENSG00000198300	PEG3	BCP-ALL	Inf	0.000157492772500958	0.000631440239001042	FALSE
Activation	ENSG00000138379	MSTN	BCP-ALL	Inf	0.000157492772500958	0.000631440239001042	FALSE
Activation	ENSG00000269699	ZIM2	BCP-ALL	Inf	0.000157492772500958	0.000631440239001042	FALSE
Activation	ENSG00000183662	TAFA1	BCP-ALL	Inf	0.000157492772500958	0.000631440239001042	FALSE
Activation	ENSG00000170961	HAS2	BCP-ALL	Inf	0.000157492772500958	0.000631440239001042	FALSE
Activation	ENSG00000166292	TMEM100	BCP-ALL	Inf	0.000157492772500958	0.000631440239001042	FALSE
Activation	ENSG00000007314	SCN4A	BCP-ALL	Inf	0.000157492772500958	0.000631440239001042	FALSE
Activation	ENSG00000173805	HAP1	BCP-ALL	Inf	0.000157492772500958	0.000631440239001042	FALSE
Activation	ENSG00000149256	TENM4	BCP-ALL	Inf	0.000157492772500958	0.000631440239001042	FALSE
Activation	ENSG00000064042	LIMCH1	BCP-ALL	Inf	0.000157492772500958	0.000631440239001042	FALSE
Activation	ENSG00000002746	HECW1	BCP-ALL	Inf	0.000157492772500958	0.000631440239001042	FALSE
Activation	ENSG00000271447	MMP28	BCP-ALL	Inf	0.000157492772500958	0.000631440239001042	FALSE
Activation	ENSG00000145794	MEGF10	BCP-ALL	Inf	0.000157492772500958	0.000631440239001042	FALSE
Activation	ENSG00000176678	FOXL1	BCP-ALL	Inf	0.000157492772500958	0.000631440239001042	FALSE
Activation	ENSG00000254535	PABPC4L	BCP-ALL	9.76584022038567	0.000177264896167674	0.000709389686898197	FALSE
Activation	ENSG00000222036	POTEM	MM	10.1884057971015	0.000177680031544835	0.000709729345334296	FALSE
Activation	ENSG00000165757	JCAD	AML	11.1800554016621	0.000184208166324447	0.000734440351449419	FALSE
Activation	ENSG00000102678	FGF9	T-NHL	18.9198966408269	0.00018611756639629	0.000740678981825235	FALSE
Activation	ENSG00000138771	SHROOM3	BCP-ALL	7.39713347267841	0.000195890718162103	0.00077669585485306	FALSE
Activation	ENSG00000137962	ARHGAP29	T-ALL	18.33	0.000195688899704388	0.00077669585485306	FALSE
Activation	ENSG00000154175	ABI3BP	MM	30.3620689655172	0.000205405133306694	0.000806975560285348	FALSE
Activation	ENSG00000114455	HHLA2	MM	30.3620689655172	0.000205405133306694	0.000806975560285348	FALSE
Activation	ENSG00000122012	SV2C	MM	30.3620689655172	0.000205405133306694	0.000806975560285348	FALSE
Activation	ENSG00000187079	TEAD1	MM	30.3620689655172	0.000205405133306694	0.000806975560285348	FALSE
Activation	ENSG00000165349	SLC7A3	T-ALL	45.3456790123457	0.000205004630333244	0.000806975560285348	FALSE
Activation	ENSG00000167748	KLK1	MCL	40.6433823529412	0.000213963079666287	0.000839063244895711	FALSE
Activation	ENSG00000244414	CFHR1	MM	Inf	0.000244331114638333	0.000917950289087022	FALSE
Activation	ENSG00000149506	ZP1	MM	Inf	0.000244331114638333	0.000917950289087022	FALSE
Activation	ENSG00000241794	SPRR2A	MM	Inf	0.000244331114638333	0.000917950289087022	FALSE
Activation	ENSG00000163216	SPRR2D	MM	Inf	0.000244331114638333	0.000917950289087022	FALSE
Activation	ENSG00000090530	P3H2	MM	Inf	0.000244331114638333	0.000917950289087022	FALSE
Activation	ENSG00000188219	POTEE	MM	Inf	0.000244331114638333	0.000917950289087022	FALSE
Activation	ENSG00000171402	XAGE3	MM	Inf	0.000244331114638333	0.000917950289087022	FALSE
Activation	ENSG00000175868	CALCB	MM	Inf	0.000244331114638333	0.000917950289087022	FALSE
Activation	ENSG00000100122	CRYBB1	MM	Inf	0.000244331114638333	0.000917950289087022	FALSE
Activation	ENSG00000184451	CCR10	MM	Inf	0.000244331114638333	0.000917950289087022	FALSE
Activation	ENSG00000171711	DEFB4A	MM	Inf	0.000244331114638333	0.000917950289087022	FALSE
Activation	ENSG00000101951	PAGE4	MM	Inf	0.000244331114638333	0.000917950289087022	FALSE
Activation	ENSG00000170091	NSG2	MM	Inf	0.000244331114638333	0.000917950289087022	FALSE
Activation	ENSG00000128045	RASL11B	MM	Inf	0.000244331114638333	0.000917950289087022	FALSE
Activation	ENSG00000188613	NANOS1	MM	Inf	0.000244331114638333	0.000917950289087022	FALSE
Activation	ENSG00000158077	NLRP14	MM	Inf	0.000244331114638333	0.000917950289087022	FALSE
Activation	ENSG00000130528	HRC	MM	Inf	0.000244331114638333	0.000917950289087022	FALSE
Activation	ENSG00000185274	GALNT17	MM	Inf	0.000244331114638333	0.000917950289087022	FALSE
Activation	ENSG00000205212	CCDC144NL	MM	Inf	0.000244331114638333	0.000917950289087022	FALSE
Activation	ENSG00000181408	UTS2R	MM	Inf	0.000244331114638333	0.000917950289087022	FALSE
Activation	ENSG00000196468	FGF16	MM	Inf	0.000244331114638333	0.000917950289087022	FALSE
Activation	ENSG00000197496	SLC2A10	MM	Inf	0.000244331114638333	0.000917950289087022	FALSE
Activation	ENSG00000162552	WNT4	MM	Inf	0.000244331114638333	0.000917950289087022	FALSE
Activation	ENSG00000154928	EPHB1	MM	Inf	0.000244331114638333	0.000917950289087022	FALSE
Activation	ENSG00000174255	ZNF80	T-NHL	42.1494252873563	0.000251839474653876	0.000944507907558776	FALSE
Activation	ENSG00000174807	CD248	BCP-ALL	12.7386934673367	0.000259299320009795	0.000965743914559877	FALSE
Activation	ENSG00000163273	NPPC	BCP-ALL	23.6866666666667	0.000258857619564441	0.000965743914559877	FALSE
Activation	ENSG00000132437	DDC	HGBL	Inf	0.000258952980930872	0.000965743914559877	FALSE
Activation	ENSG00000151365	THRSP	HGBL	Inf	0.000258952980930872	0.000965743914559877	FALSE
Activation	ENSG00000205358	MT1H	AML	25.1022099447514	0.000307766049769433	0.00114032627750778	FALSE
Activation	ENSG00000117122	MFAP2	AML	25.1022099447514	0.000307766049769433	0.00114032627750778	FALSE
Activation	ENSG00000064692	SNCAIP	AML	25.1022099447514	0.000307766049769433	0.00114032627750778	FALSE
Activation	ENSG00000106236	NPTX2	BCP-ALL	4.92727272727273	0.00031789944113726	0.001175844920833	FALSE
Activation	ENSG00000144681	STAC	MPN	40.1764705882353	0.000319814001480762	0.00118089396766694	FALSE
Activation	ENSG00000251569	AC093899.2	HCL	Inf	0.000322346934732528	0.00118820508188714	FALSE
Activation	ENSG00000106178	CCL24	CMML	17.4492753623188	0.000342988844894612	0.00126212847205226	FALSE
Activation	ENSG00000172179	PRL	T-ALL	15.2666666666667	0.000343840915709533	0.00126310107326459	FALSE
Activation	ENSG00000163273	NPPC	T-ALL	34	0.000352972520592782	0.0012944333562353	FALSE
Activation	ENSG00000115380	EFEMP1	T-ALL	7.36437246963563	0.000371603277171876	0.00136043516634133	FALSE
Activation	ENSG00000106341	PPP1R17	B-NHL	14.1692307692308	0.000375862664992823	0.00137368854943806	FALSE
Activation	ENSG00000143502	SUSD4	T-ALL	9.63080168776371	0.000384499340421439	0.00140286771233561	FALSE
Activation	ENSG00000168594	ADAM29	CLL	Inf	0.000404493755880207	0.00147082416478268	FALSE
Activation	ENSG00000203867	RBM20	CLL	Inf	0.000404493755880207	0.00147082416478268	FALSE
Activation	ENSG00000177519	RPRM	T-NHL	31.6034482758621	0.0004330871835878	0.00157213573907125	FALSE
Activation	ENSG00000177519	RPRM	MM	20.235632183908	0.000455688275783635	0.00164860960380308	FALSE
Activation	ENSG00000179873	NLRP11	MM	20.235632183908	0.000455688275783635	0.00164860960380308	FALSE
Activation	ENSG00000230257	NFE4	MDS/MPN-U	Inf	0.000458474130172692	0.00165590068191784	FALSE
Activation	ENSG00000164822	DEFA6	T-ALL	Inf	0.000493284203019137	0.0017492867199474	FALSE
Activation	ENSG00000168993	CPLX1	T-ALL	Inf	0.000493284203019137	0.0017492867199474	FALSE
Activation	ENSG00000128602	SMO	T-ALL	Inf	0.000493284203019137	0.0017492867199474	TRUE	oncogene	skin basal cell
Activation	ENSG00000133962	CATSPERB	T-ALL	Inf	0.000493284203019137	0.0017492867199474	FALSE
Activation	ENSG00000133937	GSC	T-ALL	Inf	0.000493284203019137	0.0017492867199474	FALSE
Activation	ENSG00000184302	SIX6	T-ALL	Inf	0.000493284203019137	0.0017492867199474	FALSE
Activation	ENSG00000132746	ALDH3B2	T-ALL	Inf	0.000493284203019137	0.0017492867199474	FALSE
Activation	ENSG00000159625	DRC7	T-ALL	Inf	0.000493284203019137	0.0017492867199474	FALSE
Activation	ENSG00000155530	LRGUK	T-ALL	Inf	0.000493284203019137	0.0017492867199474	FALSE
Activation	ENSG00000180532	ZSCAN4	T-ALL	Inf	0.000493284203019137	0.0017492867199474	FALSE
Activation	ENSG00000253598	SLC10A5	T-ALL	Inf	0.000493284203019137	0.0017492867199474	FALSE
Activation	ENSG00000141448	GATA6	T-NHL	Inf	0.000566724966463466	0.00198353738262213	FALSE
Activation	ENSG00000204866	IGFL2	T-NHL	Inf	0.000566724966463466	0.00198353738262213	FALSE
Activation	ENSG00000019186	CYP24A1	T-NHL	Inf	0.000566724966463466	0.00198353738262213	FALSE
Activation	ENSG00000162383	SLC1A7	T-NHL	Inf	0.000566724966463466	0.00198353738262213	FALSE
Activation	ENSG00000162630	B3GALT2	T-NHL	Inf	0.000566724966463466	0.00198353738262213	FALSE
Activation	ENSG00000151079	KCNA6	T-NHL	Inf	0.000566724966463466	0.00198353738262213	FALSE
Activation	ENSG00000171954	CYP4F22	T-NHL	Inf	0.000566724966463466	0.00198353738262213	FALSE
Activation	ENSG00000116819	TFAP2E	T-NHL	Inf	0.000566724966463466	0.00198353738262213	FALSE
Activation	ENSG00000101443	WFDC2	MGUS	75.5151515151515	0.000596477060955139	0.00208427512844324	FALSE
Activation	ENSG00000164161	HHIP	BCP-ALL	9.90228922389726	0.000599308399622872	0.0020892061035513	FALSE
Activation	ENSG00000176956	LY6H	BCP-ALL	53.0597014925373	0.000604693437137695	0.0020892061035513	FALSE
Activation	ENSG00000145113	MUC4	BCP-ALL	53.0597014925373	0.000604693437137695	0.0020892061035513	TRUE	oncogene	HNSCC
Activation	ENSG00000168140	VASN	BCP-ALL	53.0597014925373	0.000604693437137695	0.0020892061035513	FALSE
Activation	ENSG00000122367	LDB3	BCP-ALL	53.0597014925373	0.000604693437137695	0.0020892061035513	FALSE
Activation	ENSG00000156564	LRFN2	BCP-ALL	53.0597014925373	0.000604693437137695	0.0020892061035513	FALSE
Activation	ENSG00000113231	PDE8B	BCP-ALL	53.0597014925373	0.000604693437137695	0.0020892061035513	FALSE
Activation	ENSG00000182759	MAFA	HGBL	23.864224137931	0.000611251258699261	0.00210847344292891	FALSE
Activation	ENSG00000218819	TDRD15	MM	5.95390587093644	0.000635498885861982	0.00218860113095737	FALSE
Activation	ENSG00000137727	ARHGAP20	FL	134.618181818182	0.000670912315622943	0.00230686490603793	FALSE
Activation	ENSG00000092009	CMA1	Mastocytosis	Inf	0.000672570228614446	0.00230887128001988	FALSE
Activation	ENSG00000164530	PI16	T-NHL	25.2758620689655	0.000680951756284967	0.00233391598764975	FALSE
Activation	ENSG00000167094	TTC16	CLPD-NK	22.3818181818182	0.000694443432675373	0.00237636773378882	FALSE
Activation	ENSG00000138755	CXCL9	LPL	21.9761904761905	0.000730324700964425	0.00249517930424889	FALSE
Activation	ENSG00000173705	SUSD5	HCL-V	20.3846153846154	0.00074906565159836	0.00255514616711885	FALSE
Activation	ENSG00000151023	ENKUR	MPN	Inf	0.000759734279300004	0.00258743100826578	FALSE
Activation	ENSG00000135750	KCNK1	T-ALL	22.6543209876543	0.000820067837151363	0.00278849016145297	FALSE
Activation	ENSG00000113083	LOX	BCP-ALL	14.204	0.000854625995306578	0.00289683164655179	FALSE
Activation	ENSG00000103034	NDRG4	BCP-ALL	14.204	0.000854625995306578	0.00289683164655179	FALSE
Activation	ENSG00000282608	ADORA3	MPN	20.0823529411765	0.000890172544966453	0.00301256818761088	FALSE
Activation	ENSG00000129862	VCY1B	MM	45.3605150214592	0.000931865994584154	0.00311443238314362	FALSE
Activation	ENSG00000129864	VCY	MM	45.3605150214592	0.000931865994584154	0.00311443238314362	FALSE
Activation	ENSG00000117215	PLA2G2D	MM	45.3605150214592	0.000931865994584154	0.00311443238314362	FALSE
Activation	ENSG00000117148	ACTL8	MM	45.3605150214592	0.000931865994584154	0.00311443238314362	FALSE
Activation	ENSG00000174938	SEZ6L2	MM	45.3605150214592	0.000931865994584154	0.00311443238314362	FALSE
Activation	ENSG00000102924	CBLN1	MM	45.3605150214592	0.000931865994584154	0.00311443238314362	FALSE
Activation	ENSG00000105894	PTN	MM	45.3605150214592	0.000931865994584154	0.00311443238314362	FALSE
Activation	ENSG00000256713	PGA5	aCML	113.6	0.000927775490262004	0.00311443238314362	FALSE
Activation	ENSG00000147488	ST18	AML	3.46549457771936	0.00094131631320183	0.00314113161035828	FALSE
Activation	ENSG00000166736	HTR3A	MZL	20.2996323529412	0.000955224629368469	0.00317931691485465	FALSE
Activation	ENSG00000109472	CPE	HCL	111.848484848485	0.000955718346671057	0.00317931691485465	FALSE
Activation	ENSG00000179934	CCR8	T-NHL	21.0574712643678	0.00100377466280065	0.00333402125248622	FALSE
Activation	ENSG00000137875	BCL2L10	AML	12.5469613259669	0.0010283515241776	0.00340512700378686	FALSE
Activation	ENSG00000188393	CLEC2A	AML	12.5469613259669	0.0010283515241776	0.00340512700378686	FALSE
Activation	ENSG00000159217	IGF2BP1	HGBL	19.0810344827586	0.00103522896038951	0.00341736871870514	FALSE
Activation	ENSG00000198062	POTEH	HGBL	19.0810344827586	0.00103522896038951	0.00341736871870514	FALSE
Activation	ENSG00000182901	RGS7	MCL	106.898550724638	0.00104200226884734	0.00343445226342474	TRUE		melanoma
Activation	ENSG00000218819	TDRD15	MCL	10.4278606965174	0.00109442217338567	0.00360170482481747	FALSE
Activation	ENSG00000172179	PRL	BCP-ALL	8.09730470534491	0.00119584734023623	0.00392947390545512	FALSE
Activation	ENSG00000222036	POTEM	B-NHL	17.4150943396226	0.0012544740831756	0.00411582412938071	FALSE
Activation	ENSG00000164362	TERT	B-NHL	68.5555555555556	0.001282582253278	0.0042016299730098	TRUE	oncogene, TSG	melanoma, glioblastoma, hepatocellular carcinoma, bladder, skin basal cell, skin squamous cell, mesothelioma, medulloblastoma, other tumour types
Activation	ENSG00000165323	FAT3	BCP-ALL	11.8333333333333	0.00136420807046551	0.00446222700674335	TRUE		SCC, colon adenocarcinoma, gastric adenocarcinoma
Activation	ENSG00000182272	B4GALNT4	T-NHL	18.0443349753695	0.00140920590647894	0.00460240652435143	FALSE
Activation	ENSG00000097096	SYDE2	AML	Inf	0.00141142575233355	0.00460266152012868	FALSE
Activation	ENSG00000164764	SBSPON	BCP-ALL	26.5223880597015	0.00145123143648998	0.00467752485361421	FALSE
Activation	ENSG00000113739	STC2	BCP-ALL	26.5223880597015	0.00145123143648998	0.00467752485361421	FALSE
Activation	ENSG00000197410	DCHS2	BCP-ALL	26.5223880597015	0.00145123143648998	0.00467752485361421	FALSE
Activation	ENSG00000152611	CAPSL	BCP-ALL	26.5223880597015	0.00145123143648998	0.00467752485361421	FALSE
Activation	ENSG00000132938	MTUS2	BCP-ALL	26.5223880597015	0.00145123143648998	0.00467752485361421	FALSE
Activation	ENSG00000078900	TP73	T-ALL	89.6341463414634	0.00145832557092672	0.00467752485361421	FALSE
Activation	ENSG00000019505	SYT13	T-ALL	89.6341463414634	0.00145832557092672	0.00467752485361421	FALSE
Activation	ENSG00000197444	OGDHL	T-ALL	89.6341463414634	0.00145832557092672	0.00467752485361421	FALSE
Activation	ENSG00000105270	CLIP3	T-ALL	89.6341463414634	0.00145832557092672	0.00467752485361421	FALSE
Activation	ENSG00000087510	TFAP2C	T-ALL	89.6341463414634	0.00145832557092672	0.00467752485361421	FALSE
Activation	ENSG00000187372	PCDHB13	T-ALL	89.6341463414634	0.00145832557092672	0.00467752485361421	FALSE
Activation	ENSG00000123584	MAGEA9B_2	HGBL	62.6610169491525	0.0015213820106115	0.00482932044431922	FALSE
Activation	ENSG00000166008	MAGEA9	HGBL	62.6610169491525	0.0015213820106115	0.00482932044431922	FALSE
Activation	ENSG00000267978	MAGEA9B	HGBL	62.6610169491525	0.0015213820106115	0.00482932044431922	FALSE
Activation	ENSG00000164362	TERT	HGBL	62.6610169491525	0.0015213820106115	0.00482932044431922	TRUE	oncogene, TSG	melanoma, glioblastoma, hepatocellular carcinoma, bladder, skin basal cell, skin squamous cell, mesothelioma, medulloblastoma, other tumour types
Activation	ENSG00000132639	SNAP25	HGBL	62.6610169491525	0.0015213820106115	0.00482932044431922	FALSE
Activation	ENSG00000133392	MYH11	HGBL	62.6610169491525	0.0015213820106115	0.00482932044431922	TRUE	fusion	AML
Activation	ENSG00000060709	RIMBP2	HGBL	62.6610169491525	0.0015213820106115	0.00482932044431922	FALSE
Activation	ENSG00000122691	TWIST1	T-ALL	16.9814814814815	0.00155947363059177	0.00492839534138488	FALSE
Activation	ENSG00000182010	RTKN2	T-ALL	16.9814814814815	0.00155947363059177	0.00492839534138488	FALSE
Activation	ENSG00000145506	NKD2	T-ALL	16.9814814814815	0.00155947363059177	0.00492839534138488	FALSE
Activation	ENSG00000166863	TAC3	AML	7.32434301521438	0.0016079978599511	0.00506342204511229	FALSE
Activation	ENSG00000222036	POTEM	HGBL	15.8922413793103	0.00160926815114551	0.00506342204511229	FALSE
Activation	ENSG00000163873	GRIK3	HGBL	15.8922413793103	0.00160926815114551	0.00506342204511229	FALSE
Activation	ENSG00000126583	PRKCG	T-NHL	83.3863636363637	0.00167363322985938	0.00520497512441072	FALSE
Activation	ENSG00000109471	IL2	T-NHL	83.3863636363637	0.00167363322985938	0.00520497512441072	TRUE	fusion	intestinal T-cell lymphoma
Activation	ENSG00000147571	CRH	T-NHL	83.3863636363637	0.00167363322985938	0.00520497512441072	FALSE
Activation	ENSG00000144847	IGSF11	T-NHL	83.3863636363637	0.00167363322985938	0.00520497512441072	FALSE
Activation	ENSG00000159640	ACE	T-NHL	83.3863636363637	0.00167363322985938	0.00520497512441072	FALSE
Activation	ENSG00000131668	BARX1	T-NHL	83.3863636363637	0.00167363322985938	0.00520497512441072	FALSE
Activation	ENSG00000172867	KRT2	T-NHL	83.3863636363637	0.00167363322985938	0.00520497512441072	FALSE
Activation	ENSG00000135898	GPR55	T-NHL	83.3863636363637	0.00167363322985938	0.00520497512441072	FALSE
Activation	ENSG00000170011	MYRIP	MM	5.7195652173913	0.00182421833516207	0.00566509422292382	FALSE
Activation	ENSG00000229183	PGA4	aCML	56.7846153846154	0.00183418165680841	0.0056796201447857	FALSE
Activation	ENSG00000229859	PGA3	aCML	56.7846153846154	0.00183418165680841	0.0056796201447857	FALSE
Activation	ENSG00000170745	KCNS3	MGUS	15.9723837209302	0.00184373359907855	0.00570098345959683	FALSE
Activation	ENSG00000166831	RBPMS2	HCL	55.9090909090909	0.001889085613692	0.00583282325262083	FALSE
Activation	ENSG00000125498	KIR2DL1	T-NHL	15.7844827586207	0.00190423745501014	0.00587117114894805	FALSE
Activation	ENSG00000006453	BAIAP2L1	MZL	14.7513368983957	0.00202316749129335	0.00622892111574413	FALSE
Activation	ENSG00000163491	NEK10	T-ALL	15.0905349794239	0.00204591881194043	0.00628995640466377	FALSE
Activation	ENSG00000163618	CADPS	B-NHL	45.6913580246914	0.0021172009075341	0.00649980678612968	FALSE
Activation	ENSG00000181449	SOX2	MM	22.6738197424893	0.00222163456862522	0.00679131250067654	TRUE	oncogene	NSCLC, oesophageal squamous carcinoma
Activation	ENSG00000205089	CCNI2	MM	22.6738197424893	0.00222163456862522	0.00679131250067654	FALSE
Activation	ENSG00000163629	PTPN13	MM	22.6738197424893	0.00222163456862522	0.00679131250067654	TRUE	TSG	lung, NSCLC, gastric, peritoneal carcinomatosis
Activation	ENSG00000180777	ANKRD30B	T-NHL	8.48837209302326	0.00226079736338797	0.00690121240613742	FALSE
Activation	ENSG00000187537	POTEG	MM	10.1091954022989	0.00235142727457941	0.00714740765639485	FALSE
Activation	ENSG00000071909	MYO3B	MM	10.1091954022989	0.00235142727457941	0.00714740765639485	FALSE
Activation	ENSG00000168824	NSG1	HGBL	13.6145320197044	0.00235009148362877	0.00714740765639485	FALSE
Activation	ENSG00000166106	ADAMTS15	MGUS	34.4907407407407	0.00243422934092225	0.00738864244864679	FALSE
Activation	ENSG00000163873	GRIK3	MZL	13.5183823529412	0.00249490295234159	0.00756212474553185	FALSE
Activation	ENSG00000168779	SHOX2	HGBL	41.7627118644068	0.0025091570336788	0.00757328436148278	FALSE
Activation	ENSG00000168679	SLC16A4	HGBL	41.7627118644068	0.0025091570336788	0.00757328436148278	FALSE
Activation	ENSG00000165238	WNK2	HGBL	41.7627118644068	0.0025091570336788	0.00757328436148278	TRUE	TSG	gastric cancer
Activation	ENSG00000165349	SLC7A3	BCP-ALL	17.6766169154229	0.0027866047386196	0.008387133870159	FALSE
Activation	ENSG00000144642	RBMS3	BCP-ALL	17.6766169154229	0.0027866047386196	0.008387133870159	FALSE
Activation	ENSG00000131771	PPP1R1B	MPN	30.0439882697947	0.0028320677619368	0.008429112463961	FALSE
Activation	ENSG00000036448	MYOM2	T-ALL	44.8048780487805	0.00287429324209801	0.008429112463961	FALSE
Activation	ENSG00000010438	PRSS3	T-ALL	44.8048780487805	0.00287429324209801	0.008429112463961	FALSE
Activation	ENSG00000050628	PTGER3	T-ALL	44.8048780487805	0.00287429324209801	0.008429112463961	FALSE
Activation	ENSG00000179242	CDH4	T-ALL	44.8048780487805	0.00287429324209801	0.008429112463961	FALSE
Activation	ENSG00000168243	GNG4	T-ALL	44.8048780487805	0.00287429324209801	0.008429112463961	FALSE
Activation	ENSG00000165821	SALL2	T-ALL	44.8048780487805	0.00287429324209801	0.008429112463961	FALSE
Activation	ENSG00000187772	LIN28B	T-ALL	44.8048780487805	0.00287429324209801	0.008429112463961	FALSE
Activation	ENSG00000172554	SNTG2	T-ALL	44.8048780487805	0.00287429324209801	0.008429112463961	FALSE
Activation	ENSG00000225899	FRG2B	BCP-ALL	Inf	0.0029299893022703	0.008429112463961	FALSE
Activation	ENSG00000111404	RERGL	BCP-ALL	Inf	0.0029299893022703	0.008429112463961	FALSE
Activation	ENSG00000120693	SMAD9	BCP-ALL	Inf	0.0029299893022703	0.008429112463961	FALSE
Activation	ENSG00000268799	H3Y2	BCP-ALL	Inf	0.0029299893022703	0.008429112463961	FALSE
Activation	ENSG00000172061	LRRC15	BCP-ALL	Inf	0.0029299893022703	0.008429112463961	FALSE
Activation	ENSG00000101230	ISM1	BCP-ALL	Inf	0.0029299893022703	0.008429112463961	FALSE
Activation	ENSG00000116783	TNNI3K	BCP-ALL	Inf	0.0029299893022703	0.008429112463961	FALSE
Activation	ENSG00000259030	FPGT-TNNI3K	BCP-ALL	Inf	0.0029299893022703	0.008429112463961	FALSE
Activation	ENSG00000109851	DBX1	BCP-ALL	Inf	0.0029299893022703	0.008429112463961	FALSE
Activation	ENSG00000172967	XKR3	BCP-ALL	Inf	0.0029299893022703	0.008429112463961	FALSE
Activation	ENSG00000171004	HS6ST2	BCP-ALL	Inf	0.0029299893022703	0.008429112463961	FALSE
Activation	ENSG00000138162	TACC2	BCP-ALL	Inf	0.0029299893022703	0.008429112463961	FALSE
Activation	ENSG00000165556	CDX2	BCP-ALL	Inf	0.0029299893022703	0.008429112463961	TRUE	TSG, fusion	AML
Activation	ENSG00000178031	ADAMTSL1	BCP-ALL	Inf	0.0029299893022703	0.008429112463961	FALSE
Activation	ENSG00000162267	ITIH3	BCP-ALL	Inf	0.0029299893022703	0.008429112463961	FALSE
Activation	ENSG00000183463	URAD	BCP-ALL	Inf	0.0029299893022703	0.008429112463961	FALSE
Activation	ENSG00000111241	FGF6	BCP-ALL	Inf	0.0029299893022703	0.008429112463961	FALSE
Activation	ENSG00000143816	WNT9A	BCP-ALL	Inf	0.0029299893022703	0.008429112463961	FALSE
Activation	ENSG00000151379	MSGN1	BCP-ALL	Inf	0.0029299893022703	0.008429112463961	FALSE
Activation	ENSG00000111077	TNS2	BCP-ALL	Inf	0.0029299893022703	0.008429112463961	FALSE
Activation	ENSG00000171303	KCNK3	BCP-ALL	Inf	0.0029299893022703	0.008429112463961	FALSE
Activation	ENSG00000092377	TBL1Y	BCP-ALL	Inf	0.0029299893022703	0.008429112463961	FALSE
Activation	ENSG00000024422	EHD2	BCP-ALL	Inf	0.0029299893022703	0.008429112463961	FALSE
Activation	ENSG00000169169	CPT1C	BCP-ALL	Inf	0.0029299893022703	0.008429112463961	FALSE
Activation	ENSG00000171517	LPAR3	AML	5.85753803596127	0.00321689160710499	0.00924211238458372	FALSE
Activation	ENSG00000120659	TNFSF11	T-NHL	41.6818181818182	0.00329510504982196	0.00945417990930226	FALSE
Activation	ENSG00000160097	FNDC5	MZL	35.6135265700483	0.00338900046166031	0.00971061598947735	FALSE
Activation	ENSG00000182759	MAFA	MM	8.66256157635468	0.00351471437988997	0.0100574183786732	FALSE
Activation	ENSG00000204531	POU5F1	CLL	18.9076086956522	0.00361226231343768	0.0103228081270979	TRUE	oncogene, fusion	sarcoma
Activation	ENSG00000168447	SCNN1B	MGUS	26.6523297491039	0.00391070253895235	0.010514333347265	FALSE
Activation	ENSG00000175745	NR2F1	MM	Inf	0.00392391593508912	0.010514333347265	FALSE
Activation	ENSG00000254126	CD8B2	MM	Inf	0.00392391593508912	0.010514333347265	FALSE
Activation	ENSG00000131126	TEX101	MM	Inf	0.00392391593508912	0.010514333347265	FALSE
Activation	ENSG00000233803	TSPY4	MM	Inf	0.00392391593508912	0.010514333347265	FALSE
Activation	ENSG00000165171	METTL27	MM	Inf	0.00392391593508912	0.010514333347265	FALSE
Activation	ENSG00000132821	VSTM2L	MM	Inf	0.00392391593508912	0.010514333347265	FALSE
Activation	ENSG00000282815	TEX13C	MM	Inf	0.00392391593508912	0.010514333347265	FALSE
Activation	ENSG00000170516	COX7B2	MM	Inf	0.00392391593508912	0.010514333347265	FALSE
Activation	ENSG00000122133	PAEP	MM	Inf	0.00392391593508912	0.010514333347265	FALSE
Activation	ENSG00000198576	ARC	MM	Inf	0.00392391593508912	0.010514333347265	FALSE
Activation	ENSG00000145681	HAPLN1	MM	Inf	0.00392391593508912	0.010514333347265	FALSE
Activation	ENSG00000222038	POTEJ	MM	Inf	0.00392391593508912	0.010514333347265	FALSE
Activation	ENSG00000006118	TMEM132A	MM	Inf	0.00392391593508912	0.010514333347265	FALSE
Activation	ENSG00000176302	FOXR1	MM	Inf	0.00392391593508912	0.010514333347265	TRUE	oncogene, fusion	neuroblastoma
Activation	ENSG00000143632	ACTA1	MM	Inf	0.00392391593508912	0.010514333347265	FALSE
Activation	ENSG00000213578	CPLX3	MM	Inf	0.00392391593508912	0.010514333347265	FALSE
Activation	ENSG00000079841	RIMS1	MM	Inf	0.00392391593508912	0.010514333347265	FALSE
Activation	ENSG00000156103	MMP16	MM	Inf	0.00392391593508912	0.010514333347265	FALSE
Activation	ENSG00000196834	POTEI	MM	Inf	0.00392391593508912	0.010514333347265	FALSE
Activation	ENSG00000132429	POPDC3	MM	Inf	0.00392391593508912	0.010514333347265	FALSE
Activation	ENSG00000203902	PNMA6B	MM	Inf	0.00392391593508912	0.010514333347265	FALSE
Activation	ENSG00000189023	MAGEB16	MM	Inf	0.00392391593508912	0.010514333347265	FALSE
Activation	ENSG00000171102	OBP2B	MM	Inf	0.00392391593508912	0.010514333347265	FALSE
Activation	ENSG00000259120	SMIM6	MM	Inf	0.00392391593508912	0.010514333347265	FALSE
Activation	ENSG00000214711	CAPN14	MM	Inf	0.00392391593508912	0.010514333347265	FALSE
Activation	ENSG00000095203	EPB41L4B	MM	Inf	0.00392391593508912	0.010514333347265	FALSE
Activation	ENSG00000287694	AC106741.2	MM	Inf	0.00392391593508912	0.010514333347265	FALSE
Activation	ENSG00000137868	STRA6	MM	Inf	0.00392391593508912	0.010514333347265	FALSE
Activation	ENSG00000004848	ARX	MM	Inf	0.00392391593508912	0.010514333347265	FALSE
Activation	ENSG00000185038	MROH2A	MM	Inf	0.00392391593508912	0.010514333347265	FALSE
Activation	ENSG00000075290	WNT8B	MM	Inf	0.00392391593508912	0.010514333347265	FALSE
Activation	ENSG00000182836	PLCXD3	MM	Inf	0.00392391593508912	0.010514333347265	FALSE
Activation	ENSG00000251258	RFPL4B	MM	Inf	0.00392391593508912	0.010514333347265	FALSE
Activation	ENSG00000112276	BVES	MM	Inf	0.00392391593508912	0.010514333347265	FALSE
Activation	ENSG00000162631	NTNG1	MM	Inf	0.00392391593508912	0.010514333347265	FALSE
Activation	ENSG00000160345	C9orf116	MM	Inf	0.00392391593508912	0.010514333347265	FALSE
Activation	ENSG00000253649	PRSS51	MM	Inf	0.00392391593508912	0.010514333347265	FALSE
Activation	ENSG00000053108	FSTL4	MM	Inf	0.00392391593508912	0.010514333347265	FALSE
Activation	ENSG00000187054	TMPRSS11A	MM	Inf	0.00392391593508912	0.010514333347265	FALSE
Activation	ENSG00000184408	KCND2	MM	Inf	0.00392391593508912	0.010514333347265	FALSE
Activation	ENSG00000157992	KRTCAP3	MM	Inf	0.00392391593508912	0.010514333347265	FALSE
Activation	ENSG00000147234	FRMPD3	MM	Inf	0.00392391593508912	0.010514333347265	FALSE
Activation	ENSG00000125675	GRIA3	MM	Inf	0.00392391593508912	0.010514333347265	FALSE
Activation	ENSG00000133107	TRPC4	MM	Inf	0.00392391593508912	0.010514333347265	FALSE
Activation	ENSG00000181418	DDN	MM	Inf	0.00392391593508912	0.010514333347265	FALSE
Activation	ENSG00000165643	SOHLH1	MM	Inf	0.00392391593508912	0.010514333347265	FALSE
Activation	ENSG00000158458	NRG2	MM	Inf	0.00392391593508912	0.010514333347265	FALSE
Activation	ENSG00000122420	PTGFR	MM	Inf	0.00392391593508912	0.010514333347265	FALSE
Activation	ENSG00000152592	DMP1	MM	Inf	0.00392391593508912	0.010514333347265	FALSE
Activation	ENSG00000124212	PTGIS	AML	10.4413793103448	0.0040379140297058	0.010779474844519	FALSE
Activation	ENSG00000046889	PREX2	AML	10.4413793103448	0.0040379140297058	0.010779474844519	TRUE	oncogene	melanoma, pancreatic ductal adenocarcinoma
Activation	ENSG00000143494	VASH2	T-ALL	11.3086419753086	0.0040311755873027	0.010779474844519	FALSE
Activation	ENSG00000164400	CSF2	CMML	51.6714285714286	0.00414425283523907	0.0110359347496019	FALSE
Activation	ENSG00000233816	IFNA13	CMML	51.6714285714286	0.00414425283523907	0.0110359347496019	FALSE
Activation	ENSG00000196208	GREB1	MM	15.1115879828326	0.00423786400394375	0.0112434194376236	FALSE
Activation	ENSG00000164647	STEAP1	MM	15.1115879828326	0.00423786400394375	0.0112434194376236	FALSE
Activation	ENSG00000168938	PPIC	MM	15.1115879828326	0.00423786400394375	0.0112434194376236	FALSE
Activation	ENSG00000145451	GLRA3	HCL	27.9393939393939	0.00461312248726437	0.0122239213626771	FALSE
Activation	ENSG00000106541	AGR2	MGUS	24.281045751634	0.00464386706077383	0.0122902343763583	FALSE
Activation	ENSG00000205089	CCNI2	T-ALL	29.8617886178862	0.00472103276069345	0.0124484655248223	FALSE
Activation	ENSG00000196917	HCAR1	T-ALL	29.8617886178862	0.00472103276069345	0.0124484655248223	FALSE
Activation	ENSG00000152611	CAPSL	T-ALL	29.8617886178862	0.00472103276069345	0.0124484655248223	FALSE
Activation	ENSG00000006453	BAIAP2L1	HCL-V	22.9567901234568	0.00493595485822696	0.0129992242528551	FALSE
Activation	ENSG00000160183	TMPRSS3	MCL	26.7028985507246	0.00502152892789858	0.0132084035080221	FALSE
Activation	ENSG00000166426	CRABP1	AML	6.26933701657459	0.00539487798179938	0.0141515038919035	FALSE
Activation	ENSG00000108924	HLF	T-NHL	27.780303030303	0.00540641446963834	0.0141515038919035	TRUE	oncogene, fusion	ALL
Activation	ENSG00000163629	PTPN13	T-NHL	27.780303030303	0.00540641446963834	0.0141515038919035	TRUE	TSG	lung, NSCLC, gastric, peritoneal carcinomatosis
Activation	ENSG00000197410	DCHS2	T-NHL	27.780303030303	0.00540641446963834	0.0141515038919035	FALSE
Activation	ENSG00000234068	PAGE2	CLL	Inf	0.00548768063031703	0.0143119243623195	FALSE
Activation	ENSG00000168878	SFTPB	CLL	Inf	0.00548768063031703	0.0143119243623195	FALSE
Activation	ENSG00000168386	FILIP1L	CLL	Inf	0.00548768063031703	0.0143119243623195	FALSE
Activation	ENSG00000188596	CFAP54	MGUS	21.7017543859649	0.00571292317322157	0.014881299271822	FALSE
Activation	ENSG00000006659	LGALS14	MGUS	374.8	0.00584328108992319	0.015129169954512	FALSE
Activation	ENSG00000150630	VEGFC	MGUS	374.8	0.00584328108992319	0.015129169954512	FALSE
Activation	ENSG00000285585	AC069444.2	MGUS	374.8	0.00584328108992319	0.015129169954512	FALSE
Activation	ENSG00000088367	EPB41L1	MGUS	374.8	0.00584328108992319	0.015129169954512	FALSE
Activation	ENSG00000221947	XKR9	MGUS	374.8	0.00584328108992319	0.015129169954512	FALSE
Activation	ENSG00000158639	PAGE5	T-NHL	9.70026525198939	0.00592600156154715	0.0153248824979119	FALSE
Activation	ENSG00000179593	ALOX15B	AML	16.6887052341598	0.00596586667839389	0.0153909333635876	FALSE
Activation	ENSG00000069011	PITX1	AML	16.6887052341598	0.00596586667839389	0.0153909333635876	FALSE
Activation	ENSG00000167748	KLK1	HCL	22.3454545454545	0.0063831446424641	0.0164476952477882	FALSE
Activation	ENSG00000148600	CDHR1	HGBL	20.864406779661	0.00680831400729454	0.0175222356906299	FALSE
Activation	ENSG00000102055	PPP1R2C	CLL	12.6014492753623	0.00682942333194809	0.0175555391631058	FALSE
Activation	ENSG00000198062	POTEH	MM	6.73371647509579	0.00689212238968165	0.0176955448212973	FALSE
Activation	ENSG00000176887	SOX11	MZL	5.89269866881807	0.00698066577429848	0.0178588699392469	FALSE
Activation	ENSG00000115705	TPO	T-ALL	22.390243902439	0.00697904682587354	0.0178588699392469	FALSE
Activation	ENSG00000078114	NEBL	T-ALL	22.390243902439	0.00697904682587354	0.0178588699392469	FALSE
Activation	ENSG00000167693	NXN	HGBL	8.64498432601881	0.00724875282740628	0.018333066852016	FALSE
Activation	ENSG00000188379	IFNA2	BCP-ALL	10.6	0.00719440166337011	0.018333066852016	FALSE
Activation	ENSG00000166342	NETO1	BCP-ALL	10.6	0.00719440166337011	0.018333066852016	FALSE
Activation	ENSG00000139194	RBP5	AML	Inf	0.00729398425243074	0.018333066852016	FALSE
Activation	ENSG00000095752	IL11	AML	Inf	0.00729398425243074	0.018333066852016	FALSE
Activation	ENSG00000174460	ZCCHC12	AML	Inf	0.00729398425243074	0.018333066852016	FALSE
Activation	ENSG00000182168	UNC5C	AML	Inf	0.00729398425243074	0.018333066852016	FALSE
Activation	ENSG00000230031	POTEB2	AML	Inf	0.00729398425243074	0.018333066852016	FALSE
Activation	ENSG00000233917	POTEB	AML	Inf	0.00729398425243074	0.018333066852016	FALSE
Activation	ENSG00000278522	POTEB3	AML	Inf	0.00729398425243074	0.018333066852016	FALSE
Activation	ENSG00000100373	UPK3A	AML	Inf	0.00729398425243074	0.018333066852016	FALSE
Activation	ENSG00000167807	AC011511.1	AML	Inf	0.00729398425243074	0.018333066852016	FALSE
Activation	ENSG00000117245	KIF17	AML	Inf	0.00729398425243074	0.018333066852016	FALSE
Activation	ENSG00000113396	SLC27A6	AML	Inf	0.00729398425243074	0.018333066852016	FALSE
Activation	ENSG00000134873	CLDN10	AML	Inf	0.00729398425243074	0.018333066852016	FALSE
Activation	ENSG00000133067	LGR6	CLPD-NK	18.8520408163265	0.00785398818243733	0.019717547434647	FALSE
Activation	ENSG00000115705	TPO	T-NHL	20.8295454545455	0.00798370196713057	0.0200198080832714	FALSE
Activation	ENSG00000101198	NKAIN4	T-ALL	8.47222222222222	0.00804966190593485	0.0201616823261702	FALSE
Activation	ENSG00000228083	IFNA14	CMML	25.8285714285714	0.00808326789821164	0.0202222848815563	FALSE
Activation	ENSG00000174473	GALNTL6	HCL-V	17.1990740740741	0.00814191769774287	0.020345326898197	FALSE
Activation	ENSG00000233608	TWIST2	BCP-ALL	35.1980198019802	0.00847498236180898	0.0206962921540085	FALSE
Activation	ENSG00000072201	LNX1	BCP-ALL	35.1980198019802	0.00847498236180898	0.0206962921540085	FALSE
Activation	ENSG00000198643	FAM3D	BCP-ALL	35.1980198019802	0.00847498236180898	0.0206962921540085	FALSE
Activation	ENSG00000142910	TINAGL1	BCP-ALL	35.1980198019802	0.00847498236180898	0.0206962921540085	FALSE
Activation	ENSG00000240771	ARHGEF25	BCP-ALL	35.1980198019802	0.00847498236180898	0.0206962921540085	FALSE
Activation	ENSG00000287908	AC025165.6	BCP-ALL	35.1980198019802	0.00847498236180898	0.0206962921540085	FALSE
Activation	ENSG00000134013	LOXL2	BCP-ALL	35.1980198019802	0.00847498236180898	0.0206962921540085	FALSE
Activation	ENSG00000171551	ECEL1	BCP-ALL	35.1980198019802	0.00847498236180898	0.0206962921540085	FALSE
Activation	ENSG00000165105	RASEF	BCP-ALL	35.1980198019802	0.00847498236180898	0.0206962921540085	FALSE
Activation	ENSG00000179776	CDH5	BCP-ALL	35.1980198019802	0.00847498236180898	0.0206962921540085	FALSE
Activation	ENSG00000183421	RIPK4	BCP-ALL	35.1980198019802	0.00847498236180898	0.0206962921540085	FALSE
Activation	ENSG00000144152	FBLN7	BCP-ALL	35.1980198019802	0.00847498236180898	0.0206962921540085	FALSE
Activation	ENSG00000213853	EMP2	BCP-ALL	35.1980198019802	0.00847498236180898	0.0206962921540085	FALSE
Activation	ENSG00000256574	OR13A1	BCP-ALL	35.1980198019802	0.00847498236180898	0.0206962921540085	FALSE
Activation	ENSG00000137872	SEMA6D	BCP-ALL	35.1980198019802	0.00847498236180898	0.0206962921540085	FALSE
Activation	ENSG00000151715	TMEM45B	MPN	Inf	0.0083481912912556	0.0206962921540085	FALSE
Activation	ENSG00000131203	IDO1	MPN	Inf	0.0083481912912556	0.0206962921540085	FALSE
Activation	ENSG00000164171	ITGA2	MPN	Inf	0.0083481912912556	0.0206962921540085	FALSE
Activation	ENSG00000006638	TBXA2R	MPN	Inf	0.0083481912912556	0.0206962921540085	FALSE
Activation	ENSG00000105507	CABP5	MPN	Inf	0.0083481912912556	0.0206962921540085	FALSE
Activation	ENSG00000091129	NRCAM	HGBL	17.8789346246973	0.00866255012543927	0.0211303294206232	FALSE
Activation	ENSG00000114115	RBP1	MGUS	187.35	0.0087532661639016	0.0212551061991238	FALSE
Activation	ENSG00000173175	ADCY5	MGUS	187.35	0.0087532661639016	0.0212551061991238	FALSE
Activation	ENSG00000223601	EBLN1	MGUS	187.35	0.0087532661639016	0.0212551061991238	FALSE
Activation	ENSG00000183833	MAATS1	MGUS	187.35	0.0087532661639016	0.0212551061991238	FALSE
Activation	ENSG00000213886	UBD	B-NHL	17.1111111111111	0.00908195681238348	0.0220035233256055	FALSE
Activation	ENSG00000187537	POTEG	B-NHL	17.1111111111111	0.00908195681238348	0.0220035233256055	FALSE
Activation	ENSG00000166342	NETO1	MZL	17.792270531401	0.00914683802932338	0.0221357600506936	FALSE
Activation	ENSG00000071909	MYO3B	CLPD-NK	16.4910714285714	0.00972068283461736	0.0234716263051603	FALSE
Activation	ENSG00000169583	CLIC3	CLPD-NK	16.4910714285714	0.00972068283461736	0.0234716263051603	FALSE
Activation	ENSG00000168702	LRP1B	MZL	7.70588235294118	0.00982793667776176	0.0237039684854209	TRUE	TSG	CLL, ovarian cancer, oesophageal squamous cell carcinoma, urothelial cancer
Activation	ENSG00000166603	MC4R	MGUS	16.1132897603486	0.00988537978730219	0.0238157860570767	FALSE
Activation	ENSG00000122691	TWIST1	AML	5.01381215469613	0.00993913412801732	0.0239184761938513	FALSE
Activation	ENSG00000213886	UBD	LPL	16.1973684210526	0.0100474654199033	0.0241521288449354	FALSE
Activation	ENSG00000187537	POTEG	HGBL	15.6398305084746	0.0107157545287222	0.0257010675024821	FALSE
Activation	ENSG00000101746	NOL4	HGBL	15.6398305084746	0.0107157545287222	0.0257010675024821	FALSE
Activation	ENSG00000178343	SHISA3	MM	9.0618025751073	0.0107992284116492	0.02587239894831	FALSE
Activation	ENSG00000243772	KIR2DL3	T-NHL	16.6590909090909	0.0110039478805477	0.0263335011083485	FALSE
Activation	ENSG00000162670	BRINP3	MM	30.1111111111111	0.0112830855759907	0.0267335732114708	FALSE
Activation	ENSG00000150636	CCDC102B	MM	30.1111111111111	0.0112830855759907	0.0267335732114708	FALSE
Activation	ENSG00000179431	FJX1	MM	30.1111111111111	0.0112830855759907	0.0267335732114708	FALSE
Activation	ENSG00000145242	EPHA5	MM	30.1111111111111	0.0112830855759907	0.0267335732114708	FALSE
Activation	ENSG00000100628	ASB2	MM	30.1111111111111	0.0112830855759907	0.0267335732114708	FALSE
Activation	ENSG00000173175	ADCY5	MM	30.1111111111111	0.0112830855759907	0.0267335732114708	FALSE
Activation	ENSG00000101463	SYNDIG1	MM	30.1111111111111	0.0112830855759907	0.0267335732114708	FALSE
Activation	ENSG00000169126	ARMC4	MM	30.1111111111111	0.0112830855759907	0.0267335732114708	FALSE
Activation	ENSG00000104611	SH2D4A	MM	30.1111111111111	0.0112830855759907	0.0267335732114708	FALSE
Activation	ENSG00000137634	NXPE4	MGUS	14.9252525252525	0.0113763241736835	0.0269248024771429	FALSE
Activation	ENSG00000168824	NSG1	BCP-ALL	5.45076923076923	0.0114548007769061	0.0270807116276912	FALSE
Activation	ENSG00000174938	SEZ6L2	MGUS	124.866666666667	0.011655505735953	0.0275249250841351	FALSE
Activation	ENSG00000074590	NUAK1	CLPD-NK	14.6547619047619	0.0117638146998479	0.0277502061360846	FALSE
Activation	ENSG00000143494	VASH2	MM	5.50626959247649	0.01191366474245	0.0280728788722862	FALSE
Activation	ENSG00000055813	CCDC85A	HCL-V	13.7444444444444	0.0120605397068486	0.0283878420920238	FALSE
Activation	ENSG00000196611	MMP1	MPN	10.0087976539589	0.0123107242602753	0.0289133840823295	FALSE
Activation	ENSG00000123838	C4BPA	MPN	10.0087976539589	0.0123107242602753	0.0289133840823295	FALSE
Activation	ENSG00000130037	KCNA5	MM	4.21596921596922	0.0123574387047313	0.0289914146031306	FALSE
Activation	ENSG00000087494	PTHLH	T-NHL	13.8787878787879	0.0144449465886353	0.0338518977306185	FALSE
Activation	ENSG00000198062	POTEH	B-NHL	12.4343434343434	0.015298062567898	0.0358121312183145	FALSE
Activation	ENSG00000165379	LRFN5	HCL-V	133.214285714286	0.0153680811442609	0.0359368948629125	FALSE
Activation	ENSG00000183098	GPC6	MM	7.54935622317597	0.0154571296412756	0.0360666358296432	FALSE
Activation	ENSG00000091129	NRCAM	MM	7.54935622317597	0.0154571296412756	0.0360666358296432	FALSE
Activation	ENSG00000211448	DIO2	BCP-ALL	17.5940594059406	0.0163452712864802	0.0379330323916264	FALSE
Activation	ENSG00000179242	CDH4	BCP-ALL	17.5940594059406	0.0163452712864802	0.0379330323916264	FALSE
Activation	ENSG00000106078	COBL	BCP-ALL	17.5940594059406	0.0163452712864802	0.0379330323916264	FALSE
Activation	ENSG00000117707	PROX1	BCP-ALL	17.5940594059406	0.0163452712864802	0.0379330323916264	FALSE
Activation	ENSG00000219607	PPP1R3G	BCP-ALL	17.5940594059406	0.0163452712864802	0.0379330323916264	FALSE
Activation	ENSG00000148935	GAS2	MGUS	12.0294117647059	0.0168604061468071	0.0390863137103435	FALSE
Activation	ENSG00000178343	SHISA3	CLL	7.55652173913044	0.0170993743335045	0.0395975812960142	FALSE
Activation	ENSG00000136531	SCN2A	BCP-ALL	4.72133333333333	0.0171356196216027	0.0396230876926361	FALSE
Activation	ENSG00000113083	LOX	AML	5.21724137931034	0.0171472645668458	0.0396230876926361	FALSE
Activation	ENSG00000153714	LURAP1L	MGUS	74.88	0.0174368225727715	0.0400767184052256	FALSE
Activation	ENSG00000107282	APBA1	MGUS	74.88	0.0174368225727715	0.0400767184052256	FALSE
Activation	ENSG00000196208	GREB1	MGUS	74.88	0.0174368225727715	0.0400767184052256	FALSE
Activation	ENSG00000164647	STEAP1	MGUS	74.88	0.0174368225727715	0.0400767184052256	FALSE
Activation	ENSG00000122012	SV2C	MGUS	74.88	0.0174368225727715	0.0400767184052256	FALSE
Activation	ENSG00000006453	BAIAP2L1	FL	11.1848484848485	0.018282714749135	0.0419760192263793	FALSE
Activation	ENSG00000087128	TMPRSS11E	T-NHL	5.99178981937603	0.0186611586538341	0.0427991781719204	FALSE
Activation	ENSG00000165757	JCAD	BCP-ALL	6.61940298507463	0.0187845085352599	0.0430361501516776	FALSE
Activation	ENSG00000166426	CRABP1	T-ALL	11.1829268292683	0.019755867049533	0.0451172776721002	FALSE
Activation	ENSG00000256797	KLRF2	T-ALL	11.1829268292683	0.019755867049533	0.0451172776721002	FALSE
Activation	ENSG00000182272	B4GALNT4	T-ALL	11.1829268292683	0.019755867049533	0.0451172776721002	FALSE
Activation	ENSG00000147378	FATE1	MGUS	62.3833333333333	0.0203159368380084	0.0462488858738137	FALSE
Activation	ENSG00000198796	ALPK2	MGUS	62.3833333333333	0.0203159368380084	0.0462488858738137	FALSE
Activation	ENSG00000179873	NLRP11	MGUS	62.3833333333333	0.0203159368380084	0.0462488858738137	FALSE
Activation	ENSG00000177707	NECTIN3	MM	6.46903740036787	0.0210738592270026	0.0479235169088134	FALSE
Activation	ENSG00000169129	AFAP1L2	CLPD-NK	10.1346153846154	0.0215887297897882	0.0486319265515132	FALSE
Activation	ENSG00000108342	CSF3	aCML	10.2993006993007	0.0214981879182806	0.0486319265515132	FALSE
Activation	ENSG00000166922	SCG5	MM	15.0512820512821	0.0216343051573972	0.0486319265515132	FALSE
Activation	ENSG00000123584	MAGEA9B_2	MM	15.0512820512821	0.0216343051573972	0.0486319265515132	FALSE
Activation	ENSG00000166008	MAGEA9	MM	15.0512820512821	0.0216343051573972	0.0486319265515132	FALSE
Activation	ENSG00000267978	MAGEA9B	MM	15.0512820512821	0.0216343051573972	0.0486319265515132	FALSE
Activation	ENSG00000132639	SNAP25	MM	15.0512820512821	0.0216343051573972	0.0486319265515132	FALSE
Activation	ENSG00000165821	SALL2	MM	15.0512820512821	0.0216343051573972	0.0486319265515132	FALSE
Activation	ENSG00000125355	TMEM255A	MM	15.0512820512821	0.0216343051573972	0.0486319265515132	FALSE
Activation	ENSG00000117707	PROX1	MM	15.0512820512821	0.0216343051573972	0.0486319265515132	FALSE
Activation	ENSG00000172554	SNTG2	MM	15.0512820512821	0.0216343051573972	0.0486319265515132	FALSE
Overexpression	ENSG00000278540	ACACA	CLL	156.404494382022	2.7092704312754e-13	2.69409851686025e-09	FALSE
Overexpression	ENSG00000124795	DEK	MM	Inf	1.30803825325894e-11	6.50356619520347e-08	TRUE	oncogene, fusion	AML
Overexpression	ENSG00000169919	GUSB	CLL	129.368029739777	4.47316664276267e-11	1.48270563652107e-07	FALSE
Overexpression	ENSG00000136021	SCYL2	MM	123.614035087719	1.83263043693437e-09	3.64473541297508e-06	FALSE
Overexpression	ENSG00000136167	LCP1	MM	123.614035087719	1.83263043693437e-09	3.64473541297508e-06	TRUE	fusion	NHL
Overexpression	ENSG00000182446	NPLOC4	CLL	102.730627306273	7.04709963611722e-09	1.16793931302583e-05	FALSE
Overexpression	ENSG00000104133	SPG11	T-NHL	215.823529411765	4.14218741593106e-08	5.72557433782594e-05	FALSE
Overexpression	ENSG00000111321	LTBR	MM	Inf	5.75781811929399e-08	5.72557433782594e-05	FALSE
Overexpression	ENSG00000185198	PRSS57	CLPD-NK	Inf	5.10264581675459e-08	5.72557433782594e-05	FALSE
Overexpression	ENSG00000121210	TMEM131L	MM	Inf	5.75781811929399e-08	5.72557433782594e-05	FALSE
Overexpression	ENSG00000087087	SRRT	T-NHL	52.3571428571429	6.679788741219e-08	6.03852902206198e-05	FALSE
Overexpression	ENSG00000137812	KNL1	CLL	89.5588235294118	8.65032792153872e-08	6.85333106896357e-05	TRUE	TSG, fusion	AML
Overexpression	ENSG00000079308	TNS1	HCL	97.5925925925926	8.95950360986791e-08	6.85333106896357e-05	FALSE
Overexpression	ENSG00000132912	DCTN4	BCP-ALL	107.727272727273	1.58916660777999e-07	0.000112876233912602	FALSE
Overexpression	ENSG00000109189	USP46	T-ALL	Inf	2.32058835318873e-07	0.000153839537227391	FALSE
Overexpression	ENSG00000034677	RNF19A	T-NHL	Inf	3.07309721745897e-07	0.000190992992065075	FALSE
Overexpression	ENSG00000118762	PKD2	CLL	44.7665441176471	3.64599907742832e-07	0.000210968078291586	FALSE
Overexpression	ENSG00000081237	PTPRC	MM	91.904347826087	3.81881074944544e-07	0.000210968078291586	TRUE	TSG	T-ALL
Overexpression	ENSG00000141367	CLTC	BCP-ALL	Inf	4.48662635181705e-07	0.000212452440202232	TRUE	TSG, fusion	ALCL, renal
Overexpression	ENSG00000172530	BANP	HCL-V	Inf	4.12764983258189e-07	0.000212452440202232	FALSE
Overexpression	ENSG00000100099	HPS4	BCP-ALL	Inf	4.48662635181705e-07	0.000212452440202232	FALSE
Overexpression	ENSG00000101057	MYBL2	MZL	46.5025252525253	8.81490101508299e-07	0.000344709501980702	FALSE
Overexpression	ENSG00000124593	AL365205.1	MM	Inf	9.35957014629823e-07	0.000344709501980702	FALSE
Overexpression	ENSG00000197321	SVIL	MM	Inf	9.35957014629823e-07	0.000344709501980702	FALSE
Overexpression	ENSG00000188921	HACD4	MM	Inf	9.35957014629823e-07	0.000344709501980702	FALSE
Overexpression	ENSG00000077420	APBB1IP	MM	Inf	9.35957014629823e-07	0.000344709501980702	FALSE
Overexpression	ENSG00000135046	ANXA1	MM	Inf	9.35957014629823e-07	0.000344709501980702	FALSE
Overexpression	ENSG00000132361	CLUH	T-NHL	170.651162790698	1.50840309640771e-06	0.000535698585381366	FALSE
Overexpression	ENSG00000065150	IPO5	MCL	110.059701492537	1.70319910191537e-06	0.000584021098946428	FALSE
Overexpression	ENSG00000185811	IKZF1	BCP-ALL	89.321608040201	2.57308917407137e-06	0.000852893291565525	TRUE	TSG, fusion	ALL, DLBCL
Overexpression	ENSG00000105810	CDK6	B-NHL	71.1538461538462	2.95746615315942e-06	0.000948678820226362	TRUE	oncogene, fusion	ALL
Overexpression	ENSG00000172493	AFF1	FL	Inf	3.30528281612879e-06	0.00102711663511202	TRUE	fusion	AL
Overexpression	ENSG00000143437	ARNT	LPL	67.2181818181818	3.655281077573e-06	0.00107403915213242	TRUE	oncogene, TSG, fusion	AML
Overexpression	ENSG00000119335	SET	LPL	Inf	3.67229798597167e-06	0.00107403915213242	TRUE	oncogene, fusion	T-ALL
Overexpression	ENSG00000185722	ANKFY1	CLL	38.2307692307692	3.90854925077206e-06	0.00108209002424539	FALSE
Overexpression	ENSG00000162695	SLC30A7	MZL	73.3532338308458	3.91746187377657e-06	0.00108209002424539	FALSE
Overexpression	ENSG00000029534	ANK1	T-NHL	85.3023255813954	4.4423655409045e-06	0.00119391575510147	TRUE		CCRCC
Overexpression	ENSG00000164483	SAMD3	MM	76.2554112554113	5.32785118181424e-06	0.00139421453031476	FALSE
Overexpression	ENSG00000189195	BTBD8	HCL	Inf	5.6612287632642e-06	0.00140738147054748	FALSE
Overexpression	ENSG00000083457	ITGAE	HCL	Inf	5.6612287632642e-06	0.00140738147054748	FALSE
Overexpression	ENSG00000243708	PLA2G4B	MCL	Inf	6.45637181667263e-06	0.00149307351965099	FALSE
Overexpression	ENSG00000168970	JMJD7-PLA2G4B	MCL	Inf	6.45637181667263e-06	0.00149307351965099	FALSE
Overexpression	ENSG00000088451	TGDS	MCL	Inf	6.45637181667263e-06	0.00149307351965099	FALSE
Overexpression	ENSG00000078142	PIK3C3	BCP-ALL	Inf	8.42588428871241e-06	0.00182145637754253	FALSE
Overexpression	ENSG00000146433	TMEM181	BCP-ALL	Inf	8.42588428871241e-06	0.00182145637754253	FALSE
Overexpression	ENSG00000198087	CD2AP	BCP-ALL	Inf	8.42588428871241e-06	0.00182145637754253	FALSE
Overexpression	ENSG00000184863	RBM33	MM	22.9565217391304	9.74766328487665e-06	0.00206160981423756	FALSE
Overexpression	ENSG00000120756	PLS1	AML	Inf	1.0158777242321e-05	0.00206160981423756	FALSE
Overexpression	ENSG00000168280	KIF5C	AML	Inf	1.0158777242321e-05	0.00206160981423756	FALSE
Overexpression	ENSG00000134597	RBMX2	T-ALL	Inf	1.07635190653457e-05	0.00209867516834898	FALSE
Overexpression	ENSG00000151292	CSNK1G3	T-ALL	Inf	1.07635190653457e-05	0.00209867516834898	FALSE
Overexpression	ENSG00000198742	SMURF1	CLL	25.4798534798535	1.09964479368305e-05	0.00210285919776621	FALSE
Overexpression	ENSG00000128731	HERC2	CLL	14.9050245098039	1.33835808949956e-05	0.00221587728288964	FALSE
Overexpression	ENSG00000056097	ZFR	AML	33.5623268698061	1.46006526779982e-05	0.00221587728288964	FALSE
Overexpression	ENSG00000131747	TOP2A	CLL	63.5036496350365	1.22600584618221e-05	0.00221587728288964	FALSE
Overexpression	ENSG00000166347	CYB5A	CLL	63.5036496350365	1.22600584618221e-05	0.00221587728288964	FALSE
Overexpression	ENSG00000171105	INSR	CLL	63.5036496350365	1.22600584618221e-05	0.00221587728288964	FALSE
Overexpression	ENSG00000122591	FAM126A	HCL-V	107.509615384615	1.41492285171817e-05	0.00221587728288964	FALSE
Overexpression	ENSG00000110848	CD69	MM	Inf	1.51528213230587e-05	0.00221587728288964	FALSE
Overexpression	ENSG00000162924	REL	MM	Inf	1.51528213230587e-05	0.00221587728288964	TRUE	oncogene	Hodgkin lymphoma
Overexpression	ENSG00000068831	RASGRP2	MM	Inf	1.51528213230587e-05	0.00221587728288964	FALSE
Overexpression	ENSG00000205542	TMSB4X	MM	Inf	1.51528213230587e-05	0.00221587728288964	TRUE	oncogene	DLBCL
Overexpression	ENSG00000100644	HIF1A	MM	Inf	1.51528213230587e-05	0.00221587728288964	TRUE	oncogene	endometrioid carcinoma, glioblastoma, colorectal, renal, lung, pancreatic
Overexpression	ENSG00000068650	ATP11A	MM	Inf	1.51528213230587e-05	0.00221587728288964	FALSE
Overexpression	ENSG00000155657	TTN	MM	Inf	1.51528213230587e-05	0.00221587728288964	FALSE
Overexpression	ENSG00000165525	NEMF	MM	Inf	1.51528213230587e-05	0.00221587728288964	FALSE
Overexpression	ENSG00000100426	ZBED4	T-NHL	Inf	1.32708347655096e-05	0.00221587728288964	FALSE
Overexpression	ENSG00000213402	PTPRCAP	MM	Inf	1.51528213230587e-05	0.00221587728288964	FALSE
Overexpression	ENSG00000178562	CD28	MM	38.1168831168831	1.76927764489885e-05	0.00254981114505422	TRUE	oncogene	T-cell lymphoma
Overexpression	ENSG00000158156	XKR8	HCL	170.353846153846	2.23510796501192e-05	0.00317513051486837	FALSE
Overexpression	ENSG00000166164	BRD7	CLL	19.1043956043956	2.57835316925625e-05	0.00343591469795447	FALSE
Overexpression	ENSG00000136758	YME1L1	MCL	162.705882352941	2.54749150413508e-05	0.00343591469795447	FALSE
Overexpression	ENSG00000163600	ICOS	CLL	Inf	2.97152719251895e-05	0.00343591469795447	FALSE
Overexpression	ENSG00000197256	KANK2	CLL	Inf	2.97152719251895e-05	0.00343591469795447	FALSE
Overexpression	ENSG00000132842	AP3B1	CLL	Inf	2.97152719251895e-05	0.00343591469795447	FALSE
Overexpression	ENSG00000139722	VPS37B	CLL	Inf	2.97152719251895e-05	0.00343591469795447	FALSE
Overexpression	ENSG00000164542	KIAA0895	CLL	Inf	2.97152719251895e-05	0.00343591469795447	FALSE
Overexpression	ENSG00000135821	GLUL	CLL	Inf	2.97152719251895e-05	0.00343591469795447	FALSE
Overexpression	ENSG00000004468	CD38	CLL	Inf	2.97152719251895e-05	0.00343591469795447	FALSE
Overexpression	ENSG00000013288	MAN2B2	CLL	Inf	2.97152719251895e-05	0.00343591469795447	FALSE
Overexpression	ENSG00000150054	MPP7	CLL	Inf	2.97152719251895e-05	0.00343591469795447	FALSE
Overexpression	ENSG00000150782	IL18	CLL	Inf	2.97152719251895e-05	0.00343591469795447	FALSE
Overexpression	ENSG00000182871	COL18A1	CLL	Inf	2.97152719251895e-05	0.00343591469795447	FALSE
Overexpression	ENSG00000021762	OSBPL5	CLL	Inf	2.97152719251895e-05	0.00343591469795447	FALSE
Overexpression	ENSG00000016864	GLT8D1	CLL	Inf	2.97152719251895e-05	0.00343591469795447	FALSE
Overexpression	ENSG00000136908	DPM2	CLL	Inf	2.97152719251895e-05	0.00343591469795447	FALSE
Overexpression	ENSG00000286221	AC009070.1	HGBL	95.6120689655172	3.9719476010552e-05	0.00453989045343597	FALSE
Overexpression	ENSG00000048028	USP28	BCP-ALL	71.1	4.03347709028353e-05	0.00455782911202038	FALSE
Overexpression	ENSG00000136813	ECPAS	T-ALL	136.111111111111	4.23578997554263e-05	0.00462864785898856	FALSE
Overexpression	ENSG00000119866	BCL11A	T-ALL	136.111111111111	4.23578997554263e-05	0.00462864785898856	TRUE	oncogene, fusion	B-CLL
Overexpression	ENSG00000099810	MTAP	T-ALL	136.111111111111	4.23578997554263e-05	0.00462864785898856	FALSE
Overexpression	ENSG00000103194	USP10	T-NHL	126.51724137931	5.21614098968007e-05	0.00551359230720765	FALSE
Overexpression	ENSG00000047410	TPR	T-NHL	126.51724137931	5.21614098968007e-05	0.00551359230720765	TRUE	fusion	papillary thyroid, NSCLC
Overexpression	ENSG00000168564	CDKN2AIP	AML	Inf	5.26741018890513e-05	0.00551359230720765	FALSE
Overexpression	ENSG00000204116	CHIC1	AML	Inf	5.26741018890513e-05	0.00551359230720765	FALSE
Overexpression	ENSG00000144395	CCDC150	HCL	85.1538461538462	5.51531241780116e-05	0.00565404811160977	FALSE
Overexpression	ENSG00000197142	ACSL5	HCL	85.1538461538462	5.51531241780116e-05	0.00565404811160977	FALSE
Overexpression	ENSG00000166123	GPT2	HCL-V	Inf	5.74507706327509e-05	0.00582949452216403	FALSE
Overexpression	ENSG00000118058	KMT2A	AML	29.3264177040111	6.7570891633376e-05	0.00671924946402291	TRUE	oncogene, fusion	AML, ALL
Overexpression	ENSG00000140718	FTO	AML	29.3264177040111	6.7570891633376e-05	0.00671924946402291	FALSE
Overexpression	ENSG00000105379	ETFB	MM	60.7413793103448	7.20202785567742e-05	0.0068862466343131	FALSE
Overexpression	ENSG00000173757	STAT5B	MM	60.7413793103448	7.20202785567742e-05	0.0068862466343131	TRUE	oncogene, TSG, fusion	large granular lymphocytic leukaemia, skin basal cell, APL
Overexpression	ENSG00000105369	CD79A	MM	60.7413793103448	7.20202785567742e-05	0.0068862466343131	TRUE	oncogene	DLBCL, WM
Overexpression	ENSG00000162511	LAPTM5	MM	60.7413793103448	7.20202785567742e-05	0.0068862466343131	FALSE
Overexpression	ENSG00000121152	NCAPH	T-NHL	24.3388704318937	8.91217770624102e-05	0.00844025667722483	FALSE
Overexpression	ENSG00000127152	BCL11B	BCP-ALL	17.8442211055276	9.02528825681803e-05	0.00846674211564137	TRUE	oncogene, TSG, fusion	T-ALL
Overexpression	ENSG00000162607	USP1	T-ALL	68.037037037037	0.000104183964204865	0.00968229289769326	FALSE
Overexpression	ENSG00000111445	RFC5	BCP-ALL	35.54	0.000115858134360363	0.0106675304451801	FALSE
Overexpression	ENSG00000180879	SSR4	LPL	49.5133928571429	0.000122883183644022	0.0112105539280381	FALSE
Overexpression	ENSG00000174177	CTU2	CLL	50.6181818181818	0.000139873803950306	0.012308894747627	FALSE
Overexpression	ENSG00000129968	ABHD17A	CLL	50.6181818181818	0.000139873803950306	0.012308894747627	FALSE
Overexpression	ENSG00000044459	CNTLN	CLL	50.6181818181818	0.000139873803950306	0.012308894747627	FALSE
Overexpression	ENSG00000104375	STK3	CLL	50.6181818181818	0.000139873803950306	0.012308894747627	FALSE
Overexpression	ENSG00000146426	TIAM2	BCP-ALL	14.8659966499163	0.000158197159256038	0.013219433207076	FALSE
Overexpression	ENSG00000127511	SIN3B	BCP-ALL	Inf	0.000157492772500958	0.013219433207076	FALSE
Overexpression	ENSG00000105866	SP4	BCP-ALL	Inf	0.000157492772500958	0.013219433207076	FALSE
Overexpression	ENSG00000082074	FYB1	BCP-ALL	Inf	0.000157492772500958	0.013219433207076	FALSE
Overexpression	ENSG00000122085	MTERF4	BCP-ALL	Inf	0.000157492772500958	0.013219433207076	FALSE
Overexpression	ENSG00000121274	TENT4B	BCP-ALL	Inf	0.000157492772500958	0.013219433207076	FALSE
Overexpression	ENSG00000143319	ISG20L2	HCL-V	276.296296296296	0.000171526781931736	0.0142138526627432	FALSE
Overexpression	ENSG00000142945	KIF2C	CLL	15.8622262773723	0.000213428386505263	0.0155745423330999	FALSE
Overexpression	ENSG00000182621	PLCB1	CLL	15.8622262773723	0.000213428386505263	0.0155745423330999	FALSE
Overexpression	ENSG00000109685	NSD2	MM	30.3620689655172	0.000205405133306694	0.0155745423330999	TRUE	oncogene, fusion	MM
Overexpression	ENSG00000239920	AC104389.5	MM	30.3620689655172	0.000205405133306694	0.0155745423330999	FALSE
Overexpression	ENSG00000117335	CD46	MM	Inf	0.000244331114638333	0.0155745423330999	FALSE
Overexpression	ENSG00000107560	RAB11FIP2	MM	Inf	0.000244331114638333	0.0155745423330999	FALSE
Overexpression	ENSG00000109332	UBE2D3	MM	Inf	0.000244331114638333	0.0155745423330999	FALSE
Overexpression	ENSG00000131378	RFTN1	MM	Inf	0.000244331114638333	0.0155745423330999	FALSE
Overexpression	ENSG00000141506	PIK3R5	MM	Inf	0.000244331114638333	0.0155745423330999	FALSE
Overexpression	ENSG00000165025	SYK	MM	Inf	0.000244331114638333	0.0155745423330999	TRUE	oncogene, fusion	MDS, peripheral T-cell lymphoma
Overexpression	ENSG00000147251	DOCK11	MM	Inf	0.000244331114638333	0.0155745423330999	FALSE
Overexpression	ENSG00000213160	KLHL23	CLPD-NK	Inf	0.000233906709004772	0.0155745423330999	FALSE
Overexpression	ENSG00000141524	TMC6	MM	Inf	0.000244331114638333	0.0155745423330999	FALSE
Overexpression	ENSG00000134242	PTPN22	MM	Inf	0.000244331114638333	0.0155745423330999	FALSE
Overexpression	ENSG00000111913	RIPOR2	MM	Inf	0.000244331114638333	0.0155745423330999	FALSE
Overexpression	ENSG00000175322	ZNF519	MM	Inf	0.000244331114638333	0.0155745423330999	FALSE
Overexpression	ENSG00000258484	SPESP1	MM	Inf	0.000244331114638333	0.0155745423330999	FALSE
Overexpression	ENSG00000121057	AKAP1	MM	Inf	0.000244331114638333	0.0155745423330999	FALSE
Overexpression	ENSG00000008513	ST3GAL1	MM	Inf	0.000244331114638333	0.0155745423330999	FALSE
Overexpression	ENSG00000103489	XYLT1	MM	Inf	0.000244331114638333	0.0155745423330999	FALSE
Overexpression	ENSG00000111737	RAB35	MM	Inf	0.000244331114638333	0.0155745423330999	FALSE
Overexpression	ENSG00000136286	MYO1G	MM	Inf	0.000244331114638333	0.0155745423330999	FALSE
Overexpression	ENSG00000198286	CARD11	MM	Inf	0.000244331114638333	0.0155745423330999	TRUE	oncogene	DLBCL
Overexpression	ENSG00000115421	PAPOLG	FL	Inf	0.0002258409604184	0.0155745423330999	FALSE
Overexpression	ENSG00000142634	EFHD2	MM	Inf	0.000244331114638333	0.0155745423330999	FALSE
Overexpression	ENSG00000213096	AC092279.1	MM	Inf	0.000244331114638333	0.0155745423330999	FALSE
Overexpression	ENSG00000059377	TBXAS1	MM	Inf	0.000244331114638333	0.0155745423330999	FALSE
Overexpression	ENSG00000172071	EIF2AK3	FL	Inf	0.0002258409604184	0.0155745423330999	FALSE
Overexpression	ENSG00000168610	STAT3	MM	Inf	0.000244331114638333	0.0155745423330999	TRUE	oncogene	T-cell large granular lymphocytic leukaemia
Overexpression	ENSG00000112658	SRF	MM	Inf	0.000244331114638333	0.0155745423330999	FALSE
Overexpression	ENSG00000128487	SPECC1	MM	Inf	0.000244331114638333	0.0155745423330999	TRUE	fusion	JMML
Overexpression	ENSG00000172409	CLP1	B-NHL	Inf	0.000217916716193193	0.0155745423330999	TRUE	fusion	AML
Overexpression	ENSG00000172543	CTSW	MM	Inf	0.000244331114638333	0.0155745423330999	FALSE
Overexpression	ENSG00000167895	TMC8	MM	Inf	0.000244331114638333	0.0155745423330999	FALSE
Overexpression	ENSG00000118620	ZNF430	MM	Inf	0.000244331114638333	0.0155745423330999	FALSE
Overexpression	ENSG00000104998	IL27RA	MM	Inf	0.000244331114638333	0.0155745423330999	FALSE
Overexpression	ENSG00000171241	SHCBP1	BCP-ALL	23.6866666666667	0.000258857619564441	0.0155912502242461	FALSE
Overexpression	ENSG00000004487	KDM1A	BCP-ALL	23.6866666666667	0.000258857619564441	0.0155912502242461	FALSE
Overexpression	ENSG00000075711	DLG1	BCP-ALL	23.6866666666667	0.000258857619564441	0.0155912502242461	FALSE
Overexpression	ENSG00000171735	CAMTA1	T-NHL	42.1494252873563	0.000251839474653876	0.0155912502242461	TRUE	TSG, fusion	epithelioid haemangioendothelioma
Overexpression	ENSG00000126773	PCNX4	AML	Inf	0.000272815520818466	0.0155912502242461	FALSE
Overexpression	ENSG00000145743	FBXL17	AML	Inf	0.000272815520818466	0.0155912502242461	FALSE
Overexpression	ENSG00000143452	HORMAD1	AML	Inf	0.000272815520818466	0.0155912502242461	FALSE
Overexpression	ENSG00000162599	NFIA	AML	Inf	0.000272815520818466	0.0155912502242461	FALSE
Overexpression	ENSG00000103091	WDR59	AML	Inf	0.000272815520818466	0.0155912502242461	FALSE
Overexpression	ENSG00000165271	NOL6	AML	Inf	0.000272815520818466	0.0155912502242461	FALSE
Overexpression	ENSG00000174175	SELP	AML	Inf	0.000272815520818466	0.0155912502242461	FALSE
Overexpression	ENSG00000146247	PHIP	AML	Inf	0.000272815520818466	0.0155912502242461	FALSE
Overexpression	ENSG00000165476	REEP3	AML	Inf	0.000272815520818466	0.0155912502242461	FALSE
Overexpression	ENSG00000152061	RABGAP1L	HGBL	Inf	0.000258952980930872	0.0155912502242461	FALSE
Overexpression	ENSG00000162367	TAL1	AML	Inf	0.000272815520818466	0.0155912502242461	TRUE	oncogene, fusion	lymphoblastic leukaemia/biphasic
Overexpression	ENSG00000263465	SRSF8	AML	Inf	0.000272815520818466	0.0155912502242461	FALSE
Overexpression	ENSG00000171843	MLLT3	AML	Inf	0.000272815520818466	0.0155912502242461	TRUE	fusion	ALL
Overexpression	ENSG00000100162	CENPM	HGBL	Inf	0.000258952980930872	0.0155912502242461	FALSE
Overexpression	ENSG00000135776	ABCB10	AML	25.1022099447514	0.000307766049769433	0.0172905401068206	FALSE
Overexpression	ENSG00000179869	ABCA13	AML	25.1022099447514	0.000307766049769433	0.0172905401068206	FALSE
Overexpression	ENSG00000134827	TCN1	AML	25.1022099447514	0.000307766049769433	0.0172905401068206	FALSE
Overexpression	ENSG00000197157	SND1	MPN	40.1764705882353	0.000319814001480762	0.0174207495596753	TRUE	oncogene, fusion	pancreas acinar carcinoma
Overexpression	ENSG00000006715	VPS41	HCL	Inf	0.000322346934732528	0.0174207495596753	FALSE
Overexpression	ENSG00000174013	FBXO45	HCL	Inf	0.000322346934732528	0.0174207495596753	FALSE
Overexpression	ENSG00000100150	DEPDC5	HCL	Inf	0.000322346934732528	0.0174207495596753	FALSE
Overexpression	ENSG00000051596	THOC3	HCL	Inf	0.000322346934732528	0.0174207495596753	FALSE
Overexpression	ENSG00000173531	MST1	aCML	Inf	0.000312866142534513	0.0174207495596753	FALSE
Overexpression	ENSG00000132970	WASF3	HCL	Inf	0.000322346934732528	0.0174207495596753	FALSE
Overexpression	ENSG00000059573	ALDH18A1	HCL-V	138.111111111111	0.000341411073445663	0.0181175732022589	FALSE
Overexpression	ENSG00000134283	PPHLN1	HCL-V	138.111111111111	0.000341411073445663	0.0181175732022589	FALSE
Overexpression	ENSG00000204104	TRAF3IP1	MZL	Inf	0.000351638337493562	0.0181175732022589	FALSE
Overexpression	ENSG00000107897	ACBD5	MCL	Inf	0.000351638337493562	0.0181175732022589	FALSE
Overexpression	ENSG00000090686	USP48	MZL	Inf	0.000351638337493562	0.0181175732022589	FALSE
Overexpression	ENSG00000092439	TRPM7	MCL	Inf	0.000351638337493562	0.0181175732022589	FALSE
Overexpression	ENSG00000288208	AL451136.1	MCL	Inf	0.000351638337493562	0.0181175732022589	FALSE
Overexpression	ENSG00000158555	GDPD5	MZL	Inf	0.000351638337493562	0.0181175732022589	FALSE
Overexpression	ENSG00000102081	FMR1	MCL	Inf	0.000351638337493562	0.0181175732022589	FALSE
Overexpression	ENSG00000115464	USP34	FL	29.3333333333333	0.000367698603529739	0.0188473964613388	FALSE
Overexpression	ENSG00000137642	SORL1	CLL	25.3018181818182	0.000395101294927275	0.0195256597498678	FALSE
Overexpression	ENSG00000197183	NOL4L	CLL	25.3018181818182	0.000395101294927275	0.0195256597498678	FALSE
Overexpression	ENSG00000153551	CMTM7	CLL	Inf	0.000404493755880207	0.0195256597498678	FALSE
Overexpression	ENSG00000111261	MANSC1	CLL	Inf	0.000404493755880207	0.0195256597498678	FALSE
Overexpression	ENSG00000091436	MAP3K20	CLL	Inf	0.000404493755880207	0.0195256597498678	FALSE
Overexpression	ENSG00000142546	NOSIP	CLL	Inf	0.000404493755880207	0.0195256597498678	FALSE
Overexpression	ENSG00000181555	SETD2	CLL	Inf	0.000404493755880207	0.0195256597498678	TRUE	TSG	clear cell renal carcinoma
Overexpression	ENSG00000154864	PIEZO2	CLL	Inf	0.000404493755880207	0.0195256597498678	FALSE
Overexpression	ENSG00000065882	TBC1D1	CLL	Inf	0.000404493755880207	0.0195256597498678	FALSE
Overexpression	ENSG00000165716	DIPK1B	CLL	Inf	0.000404493755880207	0.0195256597498678	FALSE
Overexpression	ENSG00000131773	KHDRBS3	CLL	Inf	0.000404493755880207	0.0195256597498678	FALSE
Overexpression	ENSG00000011600	TYROBP	CLL	Inf	0.000404493755880207	0.0195256597498678	FALSE
Overexpression	ENSG00000164045	CDC25A	T-NHL	31.6034482758621	0.0004330871835878	0.0208049224811453	FALSE
Overexpression	ENSG00000106268	NUDT1	HCL	28.3538461538462	0.000439758391684791	0.0210238338793921	FALSE
Overexpression	ENSG00000017260	ATP2C1	MM	20.235632183908	0.000455688275783635	0.0216811684899161	FALSE
Overexpression	ENSG00000126088	UROD	MDS/MPN-U	Inf	0.000458474130172692	0.0217098416687488	FALSE
Overexpression	ENSG00000153165	RGPD3	T-ALL	Inf	0.000493284203019137	0.0219964937884408	TRUE		endometrioid adenocarcinoma
Overexpression	ENSG00000111276	CDKN1B	T-ALL	Inf	0.000493284203019137	0.0219964937884408	TRUE	TSG	breast, small intestine neuroendocrine tumours
Overexpression	ENSG00000151611	MMAA	T-ALL	Inf	0.000493284203019137	0.0219964937884408	FALSE
Overexpression	ENSG00000114126	TFDP2	T-ALL	Inf	0.000493284203019137	0.0219964937884408	FALSE
Overexpression	ENSG00000089220	PEBP1	T-ALL	Inf	0.000493284203019137	0.0219964937884408	FALSE
Overexpression	ENSG00000175806	MSRA	T-ALL	Inf	0.000493284203019137	0.0219964937884408	FALSE
Overexpression	ENSG00000127989	MTERF1	T-ALL	Inf	0.000493284203019137	0.0219964937884408	FALSE
Overexpression	ENSG00000107438	PDLIM1	T-ALL	Inf	0.000493284203019137	0.0219964937884408	FALSE
Overexpression	ENSG00000078589	P2RY10	T-ALL	Inf	0.000493284203019137	0.0219964937884408	FALSE
Overexpression	ENSG00000110660	SLC35F2	T-ALL	Inf	0.000493284203019137	0.0219964937884408	FALSE
Overexpression	ENSG00000113658	SMAD5	T-ALL	Inf	0.000493284203019137	0.0219964937884408	FALSE
Overexpression	ENSG00000175354	PTPN2	T-ALL	Inf	0.000493284203019137	0.0219964937884408	FALSE
Overexpression	ENSG00000127452	FBXL12	T-ALL	Inf	0.000493284203019137	0.0219964937884408	FALSE
Overexpression	ENSG00000120802	TMPO	CMML	39.021582733813	0.000498881067695758	0.0221467559694938	FALSE
Overexpression	ENSG00000111596	CNOT2	HCL-V	92.0493827160494	0.000566295178186676	0.0232872440764988	FALSE
Overexpression	ENSG00000134684	YARS1	T-NHL	Inf	0.000566724966463466	0.0232872440764988	FALSE
Overexpression	ENSG00000145494	NDUFS6	T-NHL	Inf	0.000566724966463466	0.0232872440764988	FALSE
Overexpression	ENSG00000100523	DDHD1	T-NHL	Inf	0.000566724966463466	0.0232872440764988	FALSE
Overexpression	ENSG00000132780	NASP	T-NHL	Inf	0.000566724966463466	0.0232872440764988	FALSE
Overexpression	ENSG00000196152	ZNF79	T-NHL	Inf	0.000566724966463466	0.0232872440764988	FALSE
Overexpression	ENSG00000147471	PLPBP	T-NHL	Inf	0.000566724966463466	0.0232872440764988	FALSE
Overexpression	ENSG00000121060	TRIM25	T-NHL	Inf	0.000566724966463466	0.0232872440764988	FALSE
Overexpression	ENSG00000078304	PPP2R5C	T-NHL	Inf	0.000566724966463466	0.0232872440764988	FALSE
Overexpression	ENSG00000277957	SENP3-EIF4A1	T-NHL	Inf	0.000566724966463466	0.0232872440764988	FALSE
Overexpression	ENSG00000161960	EIF4A1	T-NHL	Inf	0.000566724966463466	0.0232872440764988	FALSE
Overexpression	ENSG00000171502	COL24A1	T-NHL	Inf	0.000566724966463466	0.0232872440764988	FALSE
Overexpression	ENSG00000126368	NR1D1	T-NHL	Inf	0.000566724966463466	0.0232872440764988	FALSE
Overexpression	ENSG00000067840	PDZD4	T-NHL	Inf	0.000566724966463466	0.0232872440764988	FALSE
Overexpression	ENSG00000141568	FOXK2	T-NHL	Inf	0.000566724966463466	0.0232872440764988	FALSE
Overexpression	ENSG00000265590	C21orf59-TCP10L	T-NHL	Inf	0.000566724966463466	0.0232872440764988	FALSE
Overexpression	ENSG00000140199	SLC12A6	T-NHL	Inf	0.000566724966463466	0.0232872440764988	FALSE
Overexpression	ENSG00000128245	YWHAH	T-NHL	Inf	0.000566724966463466	0.0232872440764988	FALSE
Overexpression	ENSG00000204220	PFDN6	MPN	12.5811209439528	0.000575809344828194	0.0235631610081134	FALSE
Overexpression	ENSG00000144218	AFF3	CML	Inf	0.000592337255834225	0.0241401707869489	TRUE	oncogene, fusion	ALL, T-ALL
Overexpression	ENSG00000282278	AC058822.1	BCP-ALL	53.0597014925373	0.000604693437137695	0.0241488816823182	FALSE
Overexpression	ENSG00000149716	LTO1	BCP-ALL	53.0597014925373	0.000604693437137695	0.0241488816823182	FALSE
Overexpression	ENSG00000285816	AP000944.5	BCP-ALL	53.0597014925373	0.000604693437137695	0.0241488816823182	FALSE
Overexpression	ENSG00000164880	INTS1	BCP-ALL	53.0597014925373	0.000604693437137695	0.0241488816823182	FALSE
Overexpression	ENSG00000115993	TRAK2	BCP-ALL	53.0597014925373	0.000604693437137695	0.0241488816823182	FALSE
Overexpression	ENSG00000105063	PPP6R1	B-NHL	137.148148148148	0.000647487507454283	0.0257544630965015	FALSE
Overexpression	ENSG00000011638	TMEM159	FL	134.618181818182	0.000670912315622943	0.0263697710140496	FALSE
Overexpression	ENSG00000182108	DEXI	FL	134.618181818182	0.000670912315622943	0.0263697710140496	FALSE
Overexpression	ENSG00000061273	HDAC7	FL	134.618181818182	0.000670912315622943	0.0263697710140496	FALSE
Overexpression	ENSG00000121152	NCAPH	CLL	10.5687347931873	0.000690963692575273	0.0264696701440009	FALSE
Overexpression	ENSG00000101057	MYBL2	CLL	10.5687347931873	0.000690963692575273	0.0264696701440009	FALSE
Overexpression	ENSG00000028310	BRD9	T-NHL	25.2758620689655	0.000680951756284967	0.0264696701440009	FALSE
Overexpression	ENSG00000138386	NAB1	T-NHL	25.2758620689655	0.000680951756284967	0.0264696701440009	FALSE
Overexpression	ENSG00000258839	MC1R	CLPD-NK	132.178571428571	0.000694748985074843	0.0264696701440009	FALSE
Overexpression	ENSG00000077235	GTF3C1	CLPD-NK	132.178571428571	0.000694748985074843	0.0264696701440009	FALSE
Overexpression	ENSG00000160305	DIP2A	CLPD-NK	132.178571428571	0.000694748985074843	0.0264696701440009	FALSE
Overexpression	ENSG00000182511	FES	CLPD-NK	132.178571428571	0.000694748985074843	0.0264696701440009	TRUE	oncogene, TSG	HNSCC, ovarian carcinoma
Overexpression	ENSG00000184178	SCFD2	MPN	Inf	0.000759734279300004	0.0287254664386283	FALSE
Overexpression	ENSG00000189046	ALKBH2	MPN	Inf	0.000759734279300004	0.0287254664386283	FALSE
Overexpression	ENSG00000273749	CYFIP1	HGBL	125.35593220339	0.000768727901879939	0.0289554176374777	FALSE
Overexpression	ENSG00000156052	GNAQ	MM	9.51298701298701	0.00079228971576202	0.0297302978624058	TRUE	oncogene	uveal melanoma, primary central nervous system melanocytic neoplasms
Overexpression	ENSG00000160072	ATAD3B	HCL-V	69.0185185185185	0.000845379047186176	0.0316031926512005	FALSE
Overexpression	ENSG00000114473	IQCG	MM	15.1724137931034	0.000866608114088268	0.0318561286438066	FALSE
Overexpression	ENSG00000198382	UVRAG	CLL	16.8630303030303	0.000868162797915487	0.0318561286438066	FALSE
Overexpression	ENSG00000117724	CENPF	CLL	16.8630303030303	0.000868162797915487	0.0318561286438066	FALSE
Overexpression	ENSG00000144118	RALB	CLL	16.8630303030303	0.000868162797915487	0.0318561286438066	FALSE
Overexpression	ENSG00000174371	EXO1	CLL	16.8630303030303	0.000868162797915487	0.0318561286438066	FALSE
Overexpression	ENSG00000006062	MAP3K14	MM	45.3605150214592	0.000931865994584154	0.0322158075908372	FALSE
Overexpression	ENSG00000113048	MRPS27	MM	45.3605150214592	0.000931865994584154	0.0322158075908372	FALSE
Overexpression	ENSG00000110651	CD81	MM	45.3605150214592	0.000931865994584154	0.0322158075908372	FALSE
Overexpression	ENSG00000163507	CIP2A	MM	45.3605150214592	0.000931865994584154	0.0322158075908372	FALSE
Overexpression	ENSG00000057663	ATG5	MM	45.3605150214592	0.000931865994584154	0.0322158075908372	FALSE
Overexpression	ENSG00000164663	USP49	MM	45.3605150214592	0.000931865994584154	0.0322158075908372	FALSE
Overexpression	ENSG00000184203	PPP1R2	MM	45.3605150214592	0.000931865994584154	0.0322158075908372	FALSE
Overexpression	ENSG00000150637	CD226	MM	45.3605150214592	0.000931865994584154	0.0322158075908372	FALSE
Overexpression	ENSG00000070182	SPTB	MM	45.3605150214592	0.000931865994584154	0.0322158075908372	FALSE
Overexpression	ENSG00000086062	B4GALT1	MM	45.3605150214592	0.000931865994584154	0.0322158075908372	FALSE
Overexpression	ENSG00000184677	ZBTB40	MM	45.3605150214592	0.000931865994584154	0.0322158075908372	FALSE
Overexpression	ENSG00000244038	DDOST	MM	45.3605150214592	0.000931865994584154	0.0322158075908372	FALSE
Overexpression	ENSG00000131508	UBE2D2	MM	45.3605150214592	0.000931865994584154	0.0322158075908372	FALSE
Overexpression	ENSG00000110446	SLC15A3	MM	45.3605150214592	0.000931865994584154	0.0322158075908372	FALSE
Overexpression	ENSG00000040341	STAU2	HCL	111.848484848485	0.000955718346671057	0.0322158075908372	FALSE
Overexpression	ENSG00000214212	C19orf38	HCL	111.848484848485	0.000955718346671057	0.0322158075908372	FALSE
Overexpression	ENSG00000068912	ERLEC1	HCL	111.848484848485	0.000955718346671057	0.0322158075908372	FALSE
Overexpression	ENSG00000139354	GAS2L3	HCL	111.848484848485	0.000955718346671057	0.0322158075908372	FALSE
Overexpression	ENSG00000180739	S1PR5	HCL	111.848484848485	0.000955718346671057	0.0322158075908372	FALSE
Overexpression	ENSG00000196549	MME	HCL	111.848484848485	0.000955718346671057	0.0322158075908372	FALSE
Overexpression	ENSG00000095380	NANS	HCL	111.848484848485	0.000955718346671057	0.0322158075908372	FALSE
Overexpression	ENSG00000163617	CCDC191	HCL	111.848484848485	0.000955718346671057	0.0322158075908372	FALSE
Overexpression	ENSG00000170909	OSCAR	HCL	111.848484848485	0.000955718346671057	0.0322158075908372	FALSE
Overexpression	ENSG00000166548	TK2	aCML	113.6	0.000927775490262004	0.0322158075908372	FALSE
Overexpression	ENSG00000265808	SEC22B	CMML	26.0071942446043	0.000970170085126838	0.0325924706976395	FALSE
Overexpression	ENSG00000171295	ZNF440	AML	12.5469613259669	0.0010283515241776	0.0329989508325412	FALSE
Overexpression	ENSG00000137802	MAPKBP1	AML	12.5469613259669	0.0010283515241776	0.0329989508325412	FALSE
Overexpression	ENSG00000146918	NCAPG2	T-NHL	21.0574712643678	0.00100377466280065	0.0329989508325412	FALSE
Overexpression	ENSG00000108443	RPS6KB1	MZL	106.898550724638	0.00104200226884734	0.0329989508325412	FALSE
Overexpression	ENSG00000102531	FNDC3A	MCL	106.898550724638	0.00104200226884734	0.0329989508325412	FALSE
Overexpression	ENSG00000122783	CYREN	MZL	106.898550724638	0.00104200226884734	0.0329989508325412	FALSE
Overexpression	ENSG00000102572	STK24	MCL	106.898550724638	0.00104200226884734	0.0329989508325412	FALSE
Overexpression	ENSG00000136754	ABI1	MCL	106.898550724638	0.00104200226884734	0.0329989508325412	TRUE	TSG, fusion	AML
Overexpression	ENSG00000103126	AXIN1	MZL	106.898550724638	0.00104200226884734	0.0329989508325412	TRUE	TSG	colorectal, endometrial, prostate, hepatocellular carcinoma, hepatoblastoma, sporadic medulloblastoma
Overexpression	ENSG00000165724	ZMYND19	MCL	106.898550724638	0.00104200226884734	0.0329989508325412	FALSE
Overexpression	ENSG00000180891	CUEDC1	MCL	106.898550724638	0.00104200226884734	0.0329989508325412	FALSE
Overexpression	ENSG00000102580	DNAJC3	MCL	106.898550724638	0.00104200226884734	0.0329989508325412	FALSE
Overexpression	ENSG00000140995	DEF8	MCL	106.898550724638	0.00104200226884734	0.0329989508325412	FALSE
Overexpression	ENSG00000174444	RPL4	MCL	106.898550724638	0.00104200226884734	0.0329989508325412	FALSE
Overexpression	ENSG00000123600	METTL8	MCL	106.898550724638	0.00104200226884734	0.0329989508325412	FALSE
Overexpression	ENSG00000116809	ZBTB17	MZL	106.898550724638	0.00104200226884734	0.0329989508325412	FALSE
Overexpression	ENSG00000197562	RAB40C	MCL	106.898550724638	0.00104200226884734	0.0329989508325412	FALSE
Overexpression	ENSG00000152558	TMEM123	MZL	106.898550724638	0.00104200226884734	0.0329989508325412	FALSE
Overexpression	ENSG00000189079	ARID2	AML	20.8896551724138	0.00137352261546554	0.0395138677855458	TRUE	TSG	hepatocellular carcinoma
Overexpression	ENSG00000114446	IFT57	AML	20.8896551724138	0.00137352261546554	0.0395138677855458	FALSE
Overexpression	ENSG00000155850	SLC26A2	AML	20.8896551724138	0.00137352261546554	0.0395138677855458	FALSE
Overexpression	ENSG00000139218	SCAF11	AML	20.8896551724138	0.00137352261546554	0.0395138677855458	FALSE
Overexpression	ENSG00000112701	SENP6	AML	20.8896551724138	0.00137352261546554	0.0395138677855458	FALSE
Overexpression	ENSG00000116824	CD2	AML	20.8896551724138	0.00137352261546554	0.0395138677855458	FALSE
Overexpression	ENSG00000147459	DOCK5	BCP-ALL	26.5223880597015	0.00145123143648998	0.0395138677855458	FALSE
Overexpression	ENSG00000100439	ABHD4	BCP-ALL	26.5223880597015	0.00145123143648998	0.0395138677855458	FALSE
Overexpression	ENSG00000156414	TDRD9	MDS/MPN-RS-T	64.8947368421053	0.00142346960024599	0.0395138677855458	FALSE
Overexpression	ENSG00000101190	TCFL5	LPL	64.8947368421053	0.00142346960024599	0.0395138677855458	FALSE
Overexpression	ENSG00000272333	KMT2B	CLPD-NK	66.0714285714286	0.00137570876564525	0.0395138677855458	FALSE
Overexpression	ENSG00000188312	CENPP	CLPD-NK	66.0714285714286	0.00137570876564525	0.0395138677855458	FALSE
Overexpression	ENSG00000075218	GTSE1	CLPD-NK	66.0714285714286	0.00137570876564525	0.0395138677855458	FALSE
Overexpression	ENSG00000241945	PWP2	CLPD-NK	66.0714285714286	0.00137570876564525	0.0395138677855458	FALSE
Overexpression	ENSG00000275464	FP565260.1	CLPD-NK	66.0714285714286	0.00137570876564525	0.0395138677855458	FALSE
Overexpression	ENSG00000152582	SPEF2	CLPD-NK	66.0714285714286	0.00137570876564525	0.0395138677855458	FALSE
Overexpression	ENSG00000136111	TBC1D4	FL	67.2909090909091	0.00132874602215763	0.0395138677855458	FALSE
Overexpression	ENSG00000266714	MYO15B	FL	67.2909090909091	0.00132874602215763	0.0395138677855458	FALSE
Overexpression	ENSG00000213066	FGFR1OP	FL	67.2909090909091	0.00132874602215763	0.0395138677855458	TRUE	fusion	MPN, NHL
Overexpression	ENSG00000140319	SRP14	FL	67.2909090909091	0.00132874602215763	0.0395138677855458	FALSE
Overexpression	ENSG00000144228	SPOPL	T-ALL	89.6341463414634	0.00145832557092672	0.0395138677855458	FALSE
Overexpression	ENSG00000113300	CNOT6	T-ALL	89.6341463414634	0.00145832557092672	0.0395138677855458	FALSE
Overexpression	ENSG00000185359	HGS	T-ALL	89.6341463414634	0.00145832557092672	0.0395138677855458	FALSE
Overexpression	ENSG00000114302	PRKAR2A	T-ALL	89.6341463414634	0.00145832557092672	0.0395138677855458	FALSE
Overexpression	ENSG00000113269	RNF130	T-ALL	89.6341463414634	0.00145832557092672	0.0395138677855458	FALSE
Overexpression	ENSG00000058063	ATP11B	T-ALL	89.6341463414634	0.00145832557092672	0.0395138677855458	FALSE
Overexpression	ENSG00000166326	TRIM44	T-ALL	89.6341463414634	0.00145832557092672	0.0395138677855458	FALSE
Overexpression	ENSG00000163535	SGO2	T-ALL	89.6341463414634	0.00145832557092672	0.0395138677855458	FALSE
Overexpression	ENSG00000109572	CLCN3	T-ALL	89.6341463414634	0.00145832557092672	0.0395138677855458	FALSE
Overexpression	ENSG00000121039	RDH10	T-ALL	89.6341463414634	0.00145832557092672	0.0395138677855458	FALSE
Overexpression	ENSG00000204130	RUFY2	T-ALL	89.6341463414634	0.00145832557092672	0.0395138677855458	FALSE
Overexpression	ENSG00000198642	KLHL9	T-ALL	89.6341463414634	0.00145832557092672	0.0395138677855458	FALSE
Overexpression	ENSG00000039123	MTREX	MDS/MPN-U	93.1139240506329	0.00135614646913242	0.0395138677855458	FALSE
Overexpression	ENSG00000164398	ACSL6	MDS/MPN-U	93.1139240506329	0.00135614646913242	0.0395138677855458	TRUE	fusion	AML, AEL
Overexpression	ENSG00000136935	GOLGA1	AML	Inf	0.00141142575233355	0.0395138677855458	FALSE
Overexpression	ENSG00000153310	FAM49B	AML	Inf	0.00141142575233355	0.0395138677855458	FALSE
Overexpression	ENSG00000182670	TTC3	AML	Inf	0.00141142575233355	0.0395138677855458	FALSE
Overexpression	ENSG00000018699	TTC27	AML	Inf	0.00141142575233355	0.0395138677855458	FALSE
Overexpression	ENSG00000131979	GCH1	AML	Inf	0.00141142575233355	0.0395138677855458	FALSE
Overexpression	ENSG00000143190	POU2F1	AML	Inf	0.00141142575233355	0.0395138677855458	FALSE
Overexpression	ENSG00000166343	MSS51	AML	Inf	0.00141142575233355	0.0395138677855458	FALSE
Overexpression	ENSG00000149516	MS4A3	AML	Inf	0.00141142575233355	0.0395138677855458	FALSE
Overexpression	ENSG00000116731	PRDM2	AML	Inf	0.00141142575233355	0.0395138677855458	TRUE	TSG	glioma, colon adenocarcinoma, gastric carcinoma, ovarian carcinoma, HNSCC
Overexpression	ENSG00000175105	ZNF654	AML	Inf	0.00141142575233355	0.0395138677855458	FALSE
Overexpression	ENSG00000138772	ANXA3	AML	Inf	0.00141142575233355	0.0395138677855458	FALSE
Overexpression	ENSG00000136193	SCRN1	AML	Inf	0.00141142575233355	0.0395138677855458	FALSE
Overexpression	ENSG00000106080	FKBP14	AML	Inf	0.00141142575233355	0.0395138677855458	FALSE
Overexpression	ENSG00000277075	H2AC8	AML	Inf	0.00141142575233355	0.0395138677855458	FALSE
Overexpression	ENSG00000171988	JMJD1C	AML	Inf	0.00141142575233355	0.0395138677855458	FALSE
Overexpression	ENSG00000136929	HEMGN	AML	Inf	0.00141142575233355	0.0395138677855458	FALSE
Overexpression	ENSG00000102010	BMX	AML	Inf	0.00141142575233355	0.0395138677855458	FALSE
Overexpression	ENSG00000118922	KLF12	AML	Inf	0.00141142575233355	0.0395138677855458	FALSE
Overexpression	ENSG00000170791	CHCHD7	AML	Inf	0.00141142575233355	0.0395138677855458	TRUE	fusion	salivary adenoma
Overexpression	ENSG00000121957	GPSM2	CLL	37.8260869565217	0.00152882920774526	0.0399020410546426	FALSE
Overexpression	ENSG00000118873	RAB3GAP2	CLL	37.8260869565217	0.00152882920774526	0.0399020410546426	FALSE
Overexpression	ENSG00000183496	MEX3B	CLL	37.8260869565217	0.00152882920774526	0.0399020410546426	FALSE
Overexpression	ENSG00000168434	COG7	CLL	37.8260869565217	0.00152882920774526	0.0399020410546426	FALSE
Overexpression	ENSG00000079805	DNM2	CLL	37.8260869565217	0.00152882920774526	0.0399020410546426	TRUE	TSG	T-ALL
Overexpression	ENSG00000053918	KCNQ1	CLL	37.8260869565217	0.00152882920774526	0.0399020410546426	FALSE
Overexpression	ENSG00000139132	FGD4	CLL	37.8260869565217	0.00152882920774526	0.0399020410546426	FALSE
Overexpression	ENSG00000069869	NEDD4	CLL	37.8260869565217	0.00152882920774526	0.0399020410546426	FALSE
Overexpression	ENSG00000186111	PIP5K1C	CLL	37.8260869565217	0.00152882920774526	0.0399020410546426	FALSE
Overexpression	ENSG00000112679	DUSP22	CLL	37.8260869565217	0.00152882920774526	0.0399020410546426	FALSE
Overexpression	ENSG00000198478	SH3BGRL2	CLL	37.8260869565217	0.00152882920774526	0.0399020410546426	FALSE
Overexpression	ENSG00000054392	HHAT	CLL	37.8260869565217	0.00152882920774526	0.0399020410546426	FALSE
Overexpression	ENSG00000105939	ZC3HAV1	CLL	37.8260869565217	0.00152882920774526	0.0399020410546426	FALSE
Overexpression	ENSG00000066933	MYO9A	HGBL	62.6610169491525	0.0015213820106115	0.0399020410546426	FALSE
Overexpression	ENSG00000170759	KIF5B	T-NHL	83.3863636363637	0.00167363322985938	0.0419209290622712	TRUE	fusion	NSCLC, Spitzoid tumour
Overexpression	ENSG00000106123	EPHB6	T-NHL	83.3863636363637	0.00167363322985938	0.0419209290622712	FALSE
Overexpression	ENSG00000075702	WDR62	T-NHL	83.3863636363637	0.00167363322985938	0.0419209290622712	FALSE
Overexpression	ENSG00000081692	JMJD4	T-NHL	83.3863636363637	0.00167363322985938	0.0419209290622712	FALSE
Overexpression	ENSG00000066583	ISOC1	T-NHL	83.3863636363637	0.00167363322985938	0.0419209290622712	FALSE
Overexpression	ENSG00000184047	DIABLO	T-NHL	83.3863636363637	0.00167363322985938	0.0419209290622712	FALSE
Overexpression	ENSG00000138757	G3BP2	T-NHL	83.3863636363637	0.00167363322985938	0.0419209290622712	FALSE
Overexpression	ENSG00000256861	AC048338.1	T-NHL	83.3863636363637	0.00167363322985938	0.0419209290622712	FALSE
Overexpression	ENSG00000139154	AEBP2	T-NHL	83.3863636363637	0.00167363322985938	0.0419209290622712	FALSE
Overexpression	ENSG00000170312	CDK1	T-NHL	83.3863636363637	0.00167363322985938	0.0419209290622712	FALSE
Overexpression	ENSG00000198912	C1orf174	T-NHL	83.3863636363637	0.00167363322985938	0.0419209290622712	FALSE
Overexpression	ENSG00000141968	VAV1	T-NHL	83.3863636363637	0.00167363322985938	0.0419209290622712	TRUE	fusion	T-cell lymphoma
Overexpression	ENSG00000109103	UNC119	T-NHL	83.3863636363637	0.00167363322985938	0.0419209290622712	FALSE
Overexpression	ENSG00000130770	ATP5IF1	T-NHL	83.3863636363637	0.00167363322985938	0.0419209290622712	FALSE
Overexpression	ENSG00000164916	FOXK1	T-NHL	83.3863636363637	0.00167363322985938	0.0419209290622712	FALSE
Overexpression	ENSG00000124766	SOX4	T-NHL	83.3863636363637	0.00167363322985938	0.0419209290622712	FALSE
Overexpression	ENSG00000213780	GTF2H4	CLL	7.92198905109489	0.00170028136691413	0.0424814017904374	FALSE
Overexpression	ENSG00000267561	AC093155.3	CML	81.4888888888889	0.00174864010543504	0.0434711930211152	FALSE
Overexpression	ENSG00000023445	BIRC3	CML	81.4888888888889	0.00174864010543504	0.0434711930211152	TRUE	oncogene, TSG, fusion	CLL, MALT, MCL, MM
Overexpression	ENSG00000110693	SOX6	aCML	56.7846153846154	0.00183418165680841	0.0454840458735731	FALSE
Overexpression	ENSG00000059573	ALDH18A1	HCL	55.9090909090909	0.001889085613692	0.0462686387747616	FALSE
Overexpression	ENSG00000006576	PHTF2	HCL	55.9090909090909	0.001889085613692	0.0462686387747616	FALSE
Overexpression	ENSG00000099864	PALM	HCL	55.9090909090909	0.001889085613692	0.0462686387747616	FALSE
Overexpression	ENSG00000006534	ALDH3B1	HCL	55.9090909090909	0.001889085613692	0.0462686387747616	FALSE
Overexpression	ENSG00000140848	CPNE2	HCL	55.9090909090909	0.001889085613692	0.0462686387747616	FALSE
Underexpression	ENSG00000147251	DOCK11	MM	Inf	1.22447486517084e-22	1.54234854016919e-18	FALSE
Underexpression	ENSG00000073792	IGF2BP2	CML	178.441558441558	7.44281843794704e-22	4.68748705221905e-18	TRUE	TSG	lymphoma
Underexpression	ENSG00000077420	APBB1IP	MM	Inf	2.09278968965043e-21	8.78692631027896e-18	FALSE
Underexpression	ENSG00000059377	TBXAS1	MM	Inf	3.56154754456874e-20	1.1215313217847e-16	FALSE
Underexpression	ENSG00000148358	GPR107	CML	274.95	1.93717998580968e-18	4.88014382025174e-15	FALSE
Underexpression	ENSG00000068650	ATP11A	MM	Inf	1.71116513649457e-16	3.59230600988093e-13	FALSE
Underexpression	ENSG00000136167	LCP1	MM	Inf	2.86314595159895e-15	4.0071318229267e-12	TRUE	fusion	NHL
Underexpression	ENSG00000197321	SVIL	MM	Inf	2.86314595159895e-15	4.0071318229267e-12	FALSE
Underexpression	ENSG00000103489	XYLT1	MM	Inf	2.86314595159895e-15	4.0071318229267e-12	FALSE
Underexpression	ENSG00000164751	PEX2	BCP-ALL	222.1875	5.89685291275416e-15	7.42767592890514e-12	FALSE
Underexpression	ENSG00000102221	JADE3	CLL	42.293536121673	8.13208159500579e-15	9.31197270642664e-12	FALSE
Underexpression	ENSG00000182903	ZNF721	AML	34.300283286119	9.69495105995144e-15	1.01764669625957e-11	FALSE
Underexpression	ENSG00000184584	STING1	MM	188.732142857143	3.51674992069928e-14	2.95313213340854e-11	FALSE
Underexpression	ENSG00000175895	PLEKHF2	MM	188.732142857143	3.51674992069928e-14	2.95313213340854e-11	FALSE
Underexpression	ENSG00000165025	SYK	MM	188.732142857143	3.51674992069928e-14	2.95313213340854e-11	TRUE	oncogene, fusion	MDS, peripheral T-cell lymphoma
Underexpression	ENSG00000162511	LAPTM5	MM	Inf	4.77063741001975e-14	3.75568430103805e-11	FALSE
Underexpression	ENSG00000175471	MCTP1	HCL	492.133333333333	6.6687038226723e-14	4.94111725590472e-11	FALSE
Underexpression	ENSG00000136827	TOR1A	CML	Inf	9.46486749525208e-14	6.62330394278862e-11	FALSE
Underexpression	ENSG00000013374	NUB1	MM	94.3392857142857	2.32593049613156e-13	1.54196950154069e-10	FALSE
Underexpression	ENSG00000156675	RAB11FIP1	MM	172.235555555556	5.40981883734782e-13	3.24486086072539e-10	FALSE
Underexpression	ENSG00000197471	SPN	MM	172.235555555556	5.40981883734782e-13	3.24486086072539e-10	FALSE
Underexpression	ENSG00000175893	ZDHHC21	BCP-ALL	101.279792746114	6.54910471740572e-13	3.72396335437091e-10	FALSE
Underexpression	ENSG00000146373	RNF217	AML	Inf	6.79986957371633e-13	3.72396335437091e-10	FALSE
Underexpression	ENSG00000035681	NSMAF	MM	Inf	7.91588065821862e-13	3.98833731083687e-10	FALSE
Underexpression	ENSG00000182986	ZNF320	MM	Inf	7.91588065821862e-13	3.98833731083687e-10	FALSE
Underexpression	ENSG00000141447	OSBPL1A	AML	23.5070621468927	1.13349082831872e-12	5.49132710519332e-10	FALSE
Underexpression	ENSG00000137449	CPEB2	AML	Inf	3.5656458941168e-12	1.44880244136436e-09	FALSE
Underexpression	ENSG00000273983	H3C8	AML	Inf	3.5656458941168e-12	1.44880244136436e-09	FALSE
Underexpression	ENSG00000163110	PDLIM5	AML	Inf	3.5656458941168e-12	1.44880244136436e-09	FALSE
Underexpression	ENSG00000034677	RNF19A	T-NHL	Inf	3.56404492070378e-12	1.44880244136436e-09	FALSE
Underexpression	ENSG00000029534	ANK1	T-NHL	Inf	3.56404492070378e-12	1.44880244136436e-09	TRUE		CCRCC
Underexpression	ENSG00000196367	TRRAP	CLL	Inf	4.3502009622303e-12	1.7123478537579e-09	TRUE	oncogene	melanoma
Underexpression	ENSG00000008282	SYPL1	MM	155.884955752212	8.23040498303851e-12	3.04912297548097e-09	FALSE
Underexpression	ENSG00000125910	S1PR4	MM	155.884955752212	8.23040498303851e-12	3.04912297548097e-09	FALSE
Underexpression	ENSG00000026508	CD44	MM	57.3792592592593	1.46543101450607e-11	5.27387687391955e-09	FALSE
Underexpression	ENSG00000278588	H2BC10	AML	Inf	1.86760054174369e-11	6.53452678438988e-09	FALSE
Underexpression	ENSG00000100028	SNRPD3	CML	301.988235294118	3.27695982962086e-11	1.08622594773433e-08	FALSE
Underexpression	ENSG00000099991	CABIN1	CML	301.988235294118	3.27695982962086e-11	1.08622594773433e-08	FALSE
Underexpression	ENSG00000100852	ARHGAP5	AML	67.8767507002801	4.97361888820394e-11	1.60635137220043e-08	TRUE	oncogene	colon cancer, glioma
Underexpression	ENSG00000170946	DNAJC24	BCP-ALL	Inf	6.58296614501319e-11	2.07297603906465e-08	FALSE
Underexpression	ENSG00000277775	H3C7	AML	25.5084269662921	9.49199420079958e-11	2.91612582812857e-08	FALSE
Underexpression	ENSG00000166326	TRIM44	T-ALL	Inf	1.03987146652548e-10	3.1186240457988e-08	FALSE
Underexpression	ENSG00000136813	ECPAS	T-ALL	64.3859649122807	1.19371734480734e-10	3.49675899423099e-08	FALSE
Underexpression	ENSG00000167232	ZNF91	MM	139.678414096916	1.23679532733498e-10	3.54060771434349e-08	FALSE
Underexpression	ENSG00000130713	EXOSC2	CML	150.952941176471	1.44541091077129e-10	4.04586574046114e-08	FALSE
Underexpression	ENSG00000148343	MIGA2	CML	Inf	1.82418967855188e-10	4.99510721544338e-08	FALSE
Underexpression	ENSG00000105379	ETFB	MM	Inf	2.15252610799454e-10	5.21408054928832e-08	FALSE
Underexpression	ENSG00000205542	TMSB4X	MM	Inf	2.15252610799454e-10	5.21408054928832e-08	TRUE	oncogene	DLBCL
Underexpression	ENSG00000141524	TMC6	MM	Inf	2.15252610799454e-10	5.21408054928832e-08	FALSE
Underexpression	ENSG00000142065	ZFP14	MM	Inf	2.15252610799454e-10	5.21408054928832e-08	FALSE
Underexpression	ENSG00000181666	ZNF875	MM	Inf	2.15252610799454e-10	5.21408054928832e-08	FALSE
Underexpression	ENSG00000070882	OSBPL3	MM	Inf	2.15252610799454e-10	5.21408054928832e-08	FALSE
Underexpression	ENSG00000127989	MTERF1	T-ALL	55.1729323308271	2.51190680031453e-10	5.85925519569662e-08	FALSE
Underexpression	ENSG00000048052	HDAC9	CLL	64.6654275092937	2.50893642690013e-10	5.85925519569662e-08	FALSE
Underexpression	ENSG00000151292	CSNK1G3	T-ALL	48.2631578947369	4.93335395264556e-10	1.12982775250043e-07	FALSE
Underexpression	ENSG00000176463	SLCO3A1	MM	69.8193832599119	6.43200607610564e-10	1.42136050060748e-07	FALSE
Underexpression	ENSG00000141682	PMAIP1	MM	69.8193832599119	6.43200607610564e-10	1.42136050060748e-07	FALSE
Underexpression	ENSG00000144426	NBEAL1	BCP-ALL	54.6615384615385	6.55274209187465e-10	1.42307481705609e-07	FALSE
Underexpression	ENSG00000171612	SLC25A33	T-ALL	282.692307692308	7.14946258684674e-10	1.50091051239869e-07	FALSE
Underexpression	ENSG00000114302	PRKAR2A	T-ALL	282.692307692308	7.14946258684674e-10	1.50091051239869e-07	FALSE
Underexpression	ENSG00000177119	ANO6	CLL	Inf	8.36731577047842e-10	1.7277821220483e-07	FALSE
Underexpression	ENSG00000107164	FUBP3	CML	255.837209302326	1.25185867072066e-09	2.5432922284512e-07	FALSE
Underexpression	ENSG00000168610	STAT3	MM	123.614035087719	1.83263043693437e-09	3.49754742176142e-07	TRUE	oncogene	T-cell large granular lymphocytic leukaemia
Underexpression	ENSG00000101439	CST3	MM	123.614035087719	1.83263043693437e-09	3.49754742176142e-07	FALSE
Underexpression	ENSG00000121210	TMEM131L	MM	123.614035087719	1.83263043693437e-09	3.49754742176142e-07	FALSE
Underexpression	ENSG00000110651	CD81	MM	123.614035087719	1.83263043693437e-09	3.49754742176142e-07	FALSE
Underexpression	ENSG00000263465	SRSF8	AML	22.6106442577031	1.90926087591905e-09	3.53662499898182e-07	FALSE
Underexpression	ENSG00000151883	PARP8	AML	22.6106442577031	1.90926087591905e-09	3.53662499898182e-07	FALSE
Underexpression	ENSG00000155313	USP25	MM	46.5330396475771	2.43276986900358e-09	4.44103902463321e-07	FALSE
Underexpression	ENSG00000124575	H1-3	AML	Inf	2.66549834597293e-09	4.7963738808393e-07	FALSE
Underexpression	ENSG00000032389	EIPR1	T-ALL	141.307692307692	2.80886088125681e-09	4.98315657187475e-07	FALSE
Underexpression	ENSG00000204977	TRIM13	CLL	57.9833333333333	2.90732888497462e-09	5.08621036599171e-07	FALSE
Underexpression	ENSG00000167895	TMC8	MM	Inf	3.5276989010059e-09	5.92465271427605e-07	FALSE
Underexpression	ENSG00000256087	ZNF432	MM	Inf	3.5276989010059e-09	5.92465271427605e-07	FALSE
Underexpression	ENSG00000213402	PTPRCAP	MM	Inf	3.5276989010059e-09	5.92465271427605e-07	FALSE
Underexpression	ENSG00000106460	TMEM106B	T-ALL	Inf	4.94268019848504e-09	8.19184207633125e-07	FALSE
Underexpression	ENSG00000106080	FKBP14	AML	54.9191073919107	5.87854063712502e-09	9.49308946990087e-07	FALSE
Underexpression	ENSG00000151612	ZNF827	AML	54.9191073919107	5.87854063712502e-09	9.49308946990087e-07	FALSE
Underexpression	ENSG00000001630	CYP51A1	T-ALL	94.1794871794872	8.27655265334638e-09	1.31963869900697e-06	FALSE
Underexpression	ENSG00000079739	PGM1	AML	21.1678321678322	8.43715453779365e-09	1.32842998197561e-06	FALSE
Underexpression	ENSG00000111321	LTBR	MM	61.7894736842105	8.66843405373788e-09	1.34799500420842e-06	FALSE
Underexpression	ENSG00000087053	MTMR2	BCP-ALL	48.3401360544218	9.41847882078795e-09	1.4293392677909e-06	FALSE
Underexpression	ENSG00000166557	TMED3	BCP-ALL	48.3401360544218	9.41847882078795e-09	1.4293392677909e-06	FALSE
Underexpression	ENSG00000111860	CEP85L	BCP-ALL	126.319796954315	9.5720337677108e-09	1.43534925402482e-06	FALSE
Underexpression	ENSG00000196730	DAPK1	HCL	292.936507936508	9.87355688759907e-09	1.46314497124939e-06	FALSE
Underexpression	ENSG00000099810	MTAP	T-ALL	27.5338345864662	1.09914136964906e-08	1.60985868512785e-06	FALSE
Underexpression	ENSG00000172197	MBOAT1	CLL	Inf	1.15450500318403e-08	1.67151092185126e-06	FALSE
Underexpression	ENSG00000123552	USP45	AML	Inf	1.38984051447184e-08	1.98936717275992e-06	FALSE
Underexpression	ENSG00000170035	UBE2E3	AML	10.9177367576244	1.55149225190574e-08	2.19579734887693e-06	FALSE
Underexpression	ENSG00000149289	ZC3H12C	BCP-ALL	Inf	2.37773274037708e-08	3.32776906642107e-06	FALSE
Underexpression	ENSG00000172493	AFF1	CLL	51.3505535055351	3.29746826286596e-08	4.56427585044611e-06	TRUE	fusion	AL
Underexpression	ENSG00000113658	SMAD5	T-ALL	33.3272727272727	3.50591286993761e-08	4.80005201192762e-06	FALSE
Underexpression	ENSG00000140563	MCTP2	AML	27.4504881450488	3.62618522230479e-08	4.91133645808077e-06	FALSE
Underexpression	ENSG00000198087	CD2AP	BCP-ALL	63.1421319796954	4.10968057805435e-08	5.50697197459283e-06	FALSE
Underexpression	ENSG00000109189	USP46	T-ALL	56.4769230769231	4.39148789979505e-08	5.82265069324404e-06	FALSE
Underexpression	ENSG00000121406	ZNF549	MM	23.2466960352423	4.67971762609043e-08	6.14017950189948e-06	FALSE
Underexpression	ENSG00000170949	ZNF160	MM	Inf	5.75781811929399e-08	6.90718828863115e-06	FALSE
Underexpression	ENSG00000160888	IER2	MM	Inf	5.75781811929399e-08	6.90718828863115e-06	FALSE
Underexpression	ENSG00000152484	USP12	MM	Inf	5.75781811929399e-08	6.90718828863115e-06	FALSE
Underexpression	ENSG00000136021	SCYL2	MM	Inf	5.75781811929399e-08	6.90718828863115e-06	FALSE
Underexpression	ENSG00000154359	LONRF1	MM	Inf	5.75781811929399e-08	6.90718828863115e-06	FALSE
Underexpression	ENSG00000178562	CD28	MM	Inf	5.75781811929399e-08	6.90718828863115e-06	TRUE	oncogene	T-cell lymphoma
Underexpression	ENSG00000172830	SSH3	MM	Inf	5.75781811929399e-08	6.90718828863115e-06	FALSE
Underexpression	ENSG00000196967	ZNF585A	MM	Inf	5.75781811929399e-08	6.90718828863115e-06	FALSE
Underexpression	ENSG00000197020	ZNF100	MM	Inf	5.75781811929399e-08	6.90718828863115e-06	FALSE
Underexpression	ENSG00000177432	NAP1L5	AML	11.2941176470588	8.13253629438724e-08	9.66390822302846e-06	FALSE
Underexpression	ENSG00000130958	SLC35D2	MM	30.8771929824561	8.5341629992225e-08	9.95336269798209e-06	FALSE
Underexpression	ENSG00000178234	GALNT11	MM	30.8771929824561	8.5341629992225e-08	9.95336269798209e-06	FALSE
Underexpression	ENSG00000088854	C20orf194	T-ALL	47.0512820512821	8.62667095057401e-08	9.96894929297525e-06	FALSE
Underexpression	ENSG00000181631	P2RY13	HCL	Inf	9.79451343125294e-08	1.12156082890966e-05	FALSE
Underexpression	ENSG00000144228	SPOPL	T-ALL	116.26582278481	1.00189143455054e-07	1.13692112699087e-05	FALSE
Underexpression	ENSG00000213096	AC092279.1	MM	19.9200755191945	1.01151492725774e-07	1.13759303783379e-05	FALSE
Underexpression	ENSG00000198642	KLHL9	BCP-ALL	18.1897435897436	1.08677655637932e-07	1.21141924815522e-05	FALSE
Underexpression	ENSG00000166432	ZMAT1	CLL	16.1384758364312	1.11062985467761e-07	1.21479343052076e-05	FALSE
Underexpression	ENSG00000184640	SEPTIN9	MM	53.8296943231441	1.13802496666759e-07	1.21479343052076e-05	TRUE	fusion	AML*
Underexpression	ENSG00000198040	ZNF84	MM	53.8296943231441	1.13802496666759e-07	1.21479343052076e-05	FALSE
Underexpression	ENSG00000128815	WDFY4	MM	53.8296943231441	1.13802496666759e-07	1.21479343052076e-05	FALSE
Underexpression	ENSG00000197937	ZNF347	MM	53.8296943231441	1.13802496666759e-07	1.21479343052076e-05	FALSE
Underexpression	ENSG00000088882	CPXM1	BCP-ALL	42.082910321489	1.30704142277697e-07	1.38348687069737e-05	FALSE
Underexpression	ENSG00000275713	H2BC9	AML	14.7918994413408	1.36373841423625e-07	1.43147075547665e-05	FALSE
Underexpression	ENSG00000173905	GOLIM4	BCP-ALL	24.1496598639456	1.48661969506293e-07	1.54755881644732e-05	FALSE
Underexpression	ENSG00000197969	VPS13A	AML	9.00666199158485	1.50900999780241e-07	1.55799097805895e-05	FALSE
Underexpression	ENSG00000018510	AGPS	BCP-ALL	107.727272727273	1.58916660777999e-07	1.60137140732774e-05	FALSE
Underexpression	ENSG00000177125	ZBTB34	CLL	Inf	1.58755010327943e-07	1.60137140732774e-05	FALSE
Underexpression	ENSG00000151623	NR3C2	CLL	Inf	1.58755010327943e-07	1.60137140732774e-05	FALSE
Underexpression	ENSG00000153113	CAST	AML	25.3036211699164	1.64396486599336e-07	1.6434429723851e-05	FALSE
Underexpression	ENSG00000168118	RAB4A	MM	17.4251101321586	2.03269084075639e-07	2.00029483048183e-05	FALSE
Underexpression	ENSG00000233404	FLJ20373	CLL	19.3055555555556	2.02480797882633e-07	2.00029483048183e-05	FALSE
Underexpression	ENSG00000155545	MIER3	T-ALL	Inf	2.32058835318873e-07	2.26590161990428e-05	FALSE
Underexpression	ENSG00000173905	GOLIM4	T-ALL	35.2692307692308	2.70478860334587e-07	2.62073209598035e-05	FALSE
Underexpression	ENSG00000158122	PRXL2C	BCP-ALL	20.6938775510204	3.0380319625067e-07	2.91043101888069e-05	FALSE
Underexpression	ENSG00000172116	CD8B	T-NHL	Inf	3.07309721745897e-07	2.91043101888069e-05	FALSE
Underexpression	ENSG00000146918	NCAPG2	T-NHL	Inf	3.07309721745897e-07	2.91043101888069e-05	FALSE
Underexpression	ENSG00000104408	EIF3E	MDS	12.1854077253219	3.13335291608309e-07	2.9453517411181e-05	TRUE	TSG, fusion	colorectal
Underexpression	ENSG00000071054	MAP4K4	CLL	25.6605166051661	3.17709608611802e-07	2.96434831857352e-05	FALSE
Underexpression	ENSG00000167785	ZNF558	CLL	10.9494833524684	3.23211486418265e-07	2.99350873744446e-05	FALSE
Underexpression	ENSG00000205744	DENND1C	MM	35.8762736535662	3.59115309430476e-07	3.04441393670979e-05	FALSE
Underexpression	ENSG00000105339	DENND3	MM	35.8762736535662	3.59115309430476e-07	3.04441393670979e-05	FALSE
Underexpression	ENSG00000081320	STK17B	MM	35.8762736535662	3.59115309430476e-07	3.04441393670979e-05	FALSE
Underexpression	ENSG00000100644	HIF1A	MM	35.8762736535662	3.59115309430476e-07	3.04441393670979e-05	TRUE	oncogene	endometrioid carcinoma, glioblastoma, colorectal, renal, lung, pancreatic
Underexpression	ENSG00000182568	SATB1	MM	35.8762736535662	3.59115309430476e-07	3.04441393670979e-05	FALSE
Underexpression	ENSG00000175463	TBC1D10C	MM	35.8762736535662	3.59115309430476e-07	3.04441393670979e-05	FALSE
Underexpression	ENSG00000169031	COL4A3	CLL	44.7665441176471	3.64599907742832e-07	3.04441393670979e-05	FALSE
Underexpression	ENSG00000137841	PLCB2	MM	91.904347826087	3.81881074944544e-07	3.04441393670979e-05	FALSE
Underexpression	ENSG00000126561	STAT5A	MM	91.904347826087	3.81881074944544e-07	3.04441393670979e-05	FALSE
Underexpression	ENSG00000132359	AC002316.1	MM	91.904347826087	3.81881074944544e-07	3.04441393670979e-05	FALSE
Underexpression	ENSG00000214029	ZNF891	MM	91.904347826087	3.81881074944544e-07	3.04441393670979e-05	FALSE
Underexpression	ENSG00000065809	FAM107B	MM	91.904347826087	3.81881074944544e-07	3.04441393670979e-05	FALSE
Underexpression	ENSG00000171827	ZNF570	MM	91.904347826087	3.81881074944544e-07	3.04441393670979e-05	FALSE
Underexpression	ENSG00000182141	ZNF708	MM	91.904347826087	3.81881074944544e-07	3.04441393670979e-05	FALSE
Underexpression	ENSG00000128487	SPECC1	MM	91.904347826087	3.81881074944544e-07	3.04441393670979e-05	TRUE	fusion	JMML
Underexpression	ENSG00000141506	PIK3R5	MM	91.904347826087	3.81881074944544e-07	3.04441393670979e-05	FALSE
Underexpression	ENSG00000067182	TNFRSF1A	MM	91.904347826087	3.81881074944544e-07	3.04441393670979e-05	FALSE
Underexpression	ENSG00000138722	MMRN1	AML	Inf	3.7659585715614e-07	3.04441393670979e-05	FALSE
Underexpression	ENSG00000151135	TMEM263	AML	Inf	3.7659585715614e-07	3.04441393670979e-05	FALSE
Underexpression	ENSG00000134198	TSPAN2	AML	Inf	3.7659585715614e-07	3.04441393670979e-05	FALSE
Underexpression	ENSG00000135636	DYSF	AML	Inf	3.7659585715614e-07	3.04441393670979e-05	FALSE
Underexpression	ENSG00000136878	USP20	CML	Inf	3.36049763643763e-07	3.04441393670979e-05	FALSE
Underexpression	ENSG00000083123	BCKDHB	BCP-ALL	Inf	4.48662635181705e-07	3.53209659546797e-05	FALSE
Underexpression	ENSG00000178904	DPY19L3	BCP-ALL	Inf	4.48662635181705e-07	3.53209659546797e-05	FALSE
Underexpression	ENSG00000100060	MFNG	MM	20.5730994152047	4.63434137116623e-07	3.60334345130925e-05	FALSE
Underexpression	ENSG00000158716	DUSP23	MM	20.5730994152047	4.63434137116623e-07	3.60334345130925e-05	FALSE
Underexpression	ENSG00000040341	STAU2	HCL	230.6875	4.8304996485764e-07	3.73282046462996e-05	FALSE
Underexpression	ENSG00000167081	PBX3	AML	8.46498599439776	5.40555024050048e-07	4.15172627008195e-05	FALSE
Underexpression	ENSG00000154640	BTG3	AML	13.7161785216179	5.56326561339274e-07	4.22137913652379e-05	FALSE
Underexpression	ENSG00000096006	CRISP3	AML	13.7161785216179	5.56326561339274e-07	4.22137913652379e-05	FALSE
Underexpression	ENSG00000166446	CDYL2	BCP-ALL	18.1020408163265	5.79468857323331e-07	4.35053800030125e-05	FALSE
Underexpression	ENSG00000118961	LDAH	T-ALL	58.1012658227848	5.80255941608931e-07	4.35053800030125e-05	FALSE
Underexpression	ENSG00000067057	PFKP	BCP-ALL	53.8484848484849	6.06950541808864e-07	4.52375681930441e-05	FALSE
Underexpression	ENSG00000204764	RANBP17	AML	16.8635097493036	6.76935024104486e-07	4.98635880913457e-05	FALSE
Underexpression	ENSG00000187231	SESTD1	AML	16.8635097493036	6.76935024104486e-07	4.98635880913457e-05	FALSE
Underexpression	ENSG00000163412	EIF4E3	AML	23.1627260083449	7.36610681362189e-07	5.39438845490589e-05	FALSE
Underexpression	ENSG00000198851	CD3E	CLPD-NK	137.037037037037	7.47893844182454e-07	5.44535887937699e-05	FALSE
Underexpression	ENSG00000038382	TRIO	CLL	20.5225092250923	7.73145361268325e-07	5.59686147731944e-05	FALSE
Underexpression	ENSG00000117139	KDM5B	BCP-ALL	25.2355329949239	7.85366884723906e-07	5.65284644570418e-05	FALSE
Underexpression	ENSG00000205133	TRIQK	MM	26.8995633187773	9.34946251924508e-07	6.23773256945886e-05	FALSE
Underexpression	ENSG00000089351	GRAMD1A	MM	Inf	9.35957014629823e-07	6.23773256945886e-05	FALSE
Underexpression	ENSG00000185905	C16orf54	MM	Inf	9.35957014629823e-07	6.23773256945886e-05	FALSE
Underexpression	ENSG00000172081	MOB3A	MM	Inf	9.35957014629823e-07	6.23773256945886e-05	FALSE
Underexpression	ENSG00000197724	PHF2	MM	Inf	9.35957014629823e-07	6.23773256945886e-05	FALSE
Underexpression	ENSG00000168924	LETM1	MM	Inf	9.35957014629823e-07	6.23773256945886e-05	FALSE
Underexpression	ENSG00000181982	CCDC149	MM	Inf	9.35957014629823e-07	6.23773256945886e-05	FALSE
Underexpression	ENSG00000196405	EVL	MM	Inf	9.35957014629823e-07	6.23773256945886e-05	FALSE
Underexpression	ENSG00000100316	RPL3	MM	Inf	9.35957014629823e-07	6.23773256945886e-05	FALSE
Underexpression	ENSG00000169692	AGPAT2	MM	Inf	9.35957014629823e-07	6.23773256945886e-05	FALSE
Underexpression	ENSG00000111224	PARP11	MM	Inf	9.35957014629823e-07	6.23773256945886e-05	FALSE
Underexpression	ENSG00000198948	MFAP3L	MM	Inf	9.35957014629823e-07	6.23773256945886e-05	FALSE
Underexpression	ENSG00000138028	CGREF1	MM	Inf	9.35957014629823e-07	6.23773256945886e-05	FALSE
Underexpression	ENSG00000164483	SAMD3	MM	Inf	9.35957014629823e-07	6.23773256945886e-05	FALSE
Underexpression	ENSG00000250312	ZNF718	AML	6.35814606741573	1.03760311014156e-06	6.8360510778276e-05	FALSE
Underexpression	ENSG00000233822	H2BC15	CLL	76.4835164835165	1.04201477210456e-06	6.8360510778276e-05	FALSE
Underexpression	ENSG00000107679	PLEKHA1	CLL	76.4835164835165	1.04201477210456e-06	6.8360510778276e-05	FALSE
Underexpression	ENSG00000047230	CTPS2	T-ALL	25.6293706293706	1.05627668924076e-06	6.89371045475471e-05	FALSE
Underexpression	ENSG00000081052	COL4A4	CLL	29.8357843137255	1.1383920996759e-06	7.32960890268475e-05	FALSE
Underexpression	ENSG00000119866	BCL11A	T-ALL	46.4683544303798	1.14018884383365e-06	7.32960890268475e-05	TRUE	oncogene, fusion	B-CLL
Underexpression	ENSG00000175354	PTPN2	T-ALL	183.75	1.14052345580042e-06	7.32960890268475e-05	FALSE
Underexpression	ENSG00000139146	SINHCAF	MM	45.9391304347826	1.44737983098082e-06	8.80734123238378e-05	FALSE
Underexpression	ENSG00000076770	MBNL3	MM	45.9391304347826	1.44737983098082e-06	8.80734123238378e-05	FALSE
Underexpression	ENSG00000163513	TGFBR2	MM	45.9391304347826	1.44737983098082e-06	8.80734123238378e-05	TRUE	TSG	head and neck, colorectal
Underexpression	ENSG00000122406	RPL5	MM	45.9391304347826	1.44737983098082e-06	8.80734123238378e-05	TRUE	TSG	T-ALL
Underexpression	ENSG00000122122	SASH3	MM	45.9391304347826	1.44737983098082e-06	8.80734123238378e-05	FALSE
Underexpression	ENSG00000183943	PRKX	MM	45.9391304347826	1.44737983098082e-06	8.80734123238378e-05	FALSE
Underexpression	ENSG00000146776	ATXN7L1	MM	45.9391304347826	1.44737983098082e-06	8.80734123238378e-05	FALSE
Underexpression	ENSG00000005844	ITGAL	MM	45.9391304347826	1.44737983098082e-06	8.80734123238378e-05	FALSE
Underexpression	ENSG00000180257	ZNF816	MM	45.9391304347826	1.44737983098082e-06	8.80734123238378e-05	FALSE
Underexpression	ENSG00000159216	RUNX1	MM	45.9391304347826	1.44737983098082e-06	8.80734123238378e-05	TRUE	oncogene, TSG, fusion	AML, pre B-ALL, T-ALL
Underexpression	ENSG00000137078	SIT1	MM	45.9391304347826	1.44737983098082e-06	8.80734123238378e-05	FALSE
Underexpression	ENSG00000277075	H2AC8	AML	10.9693165969317	1.64820363311996e-06	9.79609538695393e-05	FALSE
Underexpression	ENSG00000095319	NUP188	CML	166.681818181818	1.64875533664198e-06	9.79609538695393e-05	FALSE
Underexpression	ENSG00000099956	SMARCB1	CML	166.681818181818	1.64875533664198e-06	9.79609538695393e-05	TRUE	TSG	malignant rhabdoid
Underexpression	ENSG00000120784	ZFP30	HCL-V	430.384615384615	1.6424904178094e-06	9.79609538695393e-05	FALSE
Underexpression	ENSG00000073331	ALPK1	HCL-V	430.384615384615	1.6424904178094e-06	9.79609538695393e-05	FALSE
Underexpression	ENSG00000111880	RNGTT	MCL	110.059701492537	1.70319910191537e-06	0.000100720637970544	FALSE
Underexpression	ENSG00000138434	ITPRID2	BCP-ALL	35.8888888888889	1.73865801386551e-06	0.000102337085713317	FALSE
Underexpression	ENSG00000147202	DIAPH2	MM	15.4210526315789	1.77802983489197e-06	0.000103685480556941	FALSE
Underexpression	ENSG00000166352	C11orf74	MM	15.4210526315789	1.77802983489197e-06	0.000103685480556941	FALSE
Underexpression	ENSG00000154642	C21orf91	AML	Inf	1.95704661502747e-06	0.000111542801642018	FALSE
Underexpression	ENSG00000196684	HSH2D	AML	Inf	1.95704661502747e-06	0.000111542801642018	FALSE
Underexpression	ENSG00000001561	ENPP4	AML	Inf	1.95704661502747e-06	0.000111542801642018	FALSE
Underexpression	ENSG00000105926	MPP6	AML	Inf	1.95704661502747e-06	0.000111542801642018	FALSE
Underexpression	ENSG00000110013	SIAE	AML	Inf	1.95704661502747e-06	0.000111542801642018	FALSE
Underexpression	ENSG00000095261	PSMD5	T-ALL	38.7130801687764	2.05375048119673e-06	0.00011652721198718	FALSE
Underexpression	ENSG00000124795	DEK	MM	21.5135371179039	2.1243927226297e-06	0.000118928225485528	TRUE	oncogene, fusion	AML
Underexpression	ENSG00000172292	CERS6	MM	21.5135371179039	2.1243927226297e-06	0.000118928225485528	FALSE
Underexpression	ENSG00000204271	SPIN3	MM	21.5135371179039	2.1243927226297e-06	0.000118928225485528	FALSE
Underexpression	ENSG00000054392	HHAT	CLL	Inf	2.17563891891031e-06	0.000121258176206169	FALSE
Underexpression	ENSG00000128654	MTX2	BCP-ALL	89.321608040201	2.57308917407137e-06	0.000141531140771192	FALSE
Underexpression	ENSG00000004478	FKBP4	BCP-ALL	89.321608040201	2.57308917407137e-06	0.000141531140771192	FALSE
Underexpression	ENSG00000153250	RBMS1	BCP-ALL	89.321608040201	2.57308917407137e-06	0.000141531140771192	FALSE
Underexpression	ENSG00000102401	ARMCX3	AML	15.4367176634214	2.83472939549265e-06	0.000155244571589676	FALSE
Underexpression	ENSG00000197608	ZNF841	AML	8.44413407821229	2.88136935119745e-06	0.000157115707132827	FALSE
Underexpression	ENSG00000197948	FCHSD1	BCP-ALL	13.1539888682746	2.95219889690055e-06	0.000160284040109308	FALSE
Underexpression	ENSG00000131127	ZNF141	BCP-ALL	18.0152284263959	3.09870783440191e-06	0.000166800529410797	FALSE
Underexpression	ENSG00000107863	ARHGAP21	BCP-ALL	18.0152284263959	3.09870783440191e-06	0.000166800529410797	FALSE
Underexpression	ENSG00000179222	MAGED1	AML	21.0277777777778	3.25637056015925e-06	0.00017380187955833	FALSE
Underexpression	ENSG00000005020	SKAP2	AML	21.0277777777778	3.25637056015925e-06	0.00017380187955833	FALSE
Underexpression	ENSG00000264545	AL359922.1	T-ALL	91.85	3.36329807648597e-06	0.000178751487643111	FALSE
Underexpression	ENSG00000198574	SH2D1B	CLPD-NK	Inf	3.48557096973582e-06	0.000184471646784842	FALSE
Underexpression	ENSG00000139722	VPS37B	CLL	38.2307692307692	3.90854925077206e-06	0.000205991993149477	FALSE
Underexpression	ENSG00000136286	MYO1G	MM	30.6173913043478	4.11453449960894e-06	0.000215944485654476	FALSE
Underexpression	ENSG00000088179	PTPN4	T-NHL	85.3023255813954	4.4423655409045e-06	0.000232182723457399	FALSE
Underexpression	ENSG00000164830	OXR1	BCP-ALL	12.0544217687075	4.69285850597392e-06	0.000244261346038213	FALSE
Underexpression	ENSG00000166501	PRKCB	MM	76.2554112554113	5.32785118181424e-06	0.000269516520024627	TRUE		adult T-cell lymphoma-leukaemia
Underexpression	ENSG00000161999	JMJD8	MM	76.2554112554113	5.32785118181424e-06	0.000269516520024627	FALSE
Underexpression	ENSG00000124126	PREX1	MM	76.2554112554113	5.32785118181424e-06	0.000269516520024627	FALSE
Underexpression	ENSG00000124496	TRERF1	MM	76.2554112554113	5.32785118181424e-06	0.000269516520024627	FALSE
Underexpression	ENSG00000175040	CHST2	MM	76.2554112554113	5.32785118181424e-06	0.000269516520024627	FALSE
Underexpression	ENSG00000186818	LILRB4	MM	76.2554112554113	5.32785118181424e-06	0.000269516520024627	FALSE
Underexpression	ENSG00000112137	PHACTR1	MM	76.2554112554113	5.32785118181424e-06	0.000269516520024627	FALSE
Underexpression	ENSG00000168769	TET2	BCP-ALL	15.758883248731	5.54424939278425e-06	0.000279341461406042	TRUE	TSG	MDS
Underexpression	ENSG00000164535	DAGLB	HCL	Inf	5.6612287632642e-06	0.000284098954191537	FALSE
Underexpression	ENSG00000132640	BTBD3	HCL	57.625	6.49008627490423e-06	0.000324401296502753	FALSE
Underexpression	ENSG00000185950	IRS2	CLL	17.8911764705882	6.59334637683478e-06	0.000328260043330478	FALSE
Underexpression	ENSG00000086015	MAST2	MZL	55	7.72324445035282e-06	0.000380007762096266	FALSE
Underexpression	ENSG00000243943	ZNF512	T-ALL	61.2166666666667	7.71410998719386e-06	0.000380007762096266	FALSE
Underexpression	ENSG00000151229	SLC2A13	T-ALL	61.2166666666667	7.71410998719386e-06	0.000380007762096266	FALSE
Underexpression	ENSG00000197601	FAR1	T-ALL	25.7876230661041	8.44057223244029e-06	0.00040579178564816	FALSE
Underexpression	ENSG00000167315	ACAA2	T-ALL	25.7876230661041	8.44057223244029e-06	0.00040579178564816	FALSE
Underexpression	ENSG00000149346	SLX4IP	BCP-ALL	Inf	8.42588428871241e-06	0.00040579178564816	FALSE
Underexpression	ENSG00000163214	DHX57	BCP-ALL	Inf	8.42588428871241e-06	0.00040579178564816	FALSE
Underexpression	ENSG00000010404	IDS	BCP-ALL	Inf	8.42588428871241e-06	0.00040579178564816	FALSE
Underexpression	ENSG00000162688	AGL	BCP-ALL	Inf	8.42588428871241e-06	0.00040579178564816	FALSE
Underexpression	ENSG00000141367	CLTC	BCP-ALL	44.6482412060302	8.60852045730481e-06	0.000406115819027009	TRUE	TSG, fusion	ALCL, renal
Underexpression	ENSG00000014824	SLC30A9	BCP-ALL	44.6482412060302	8.60852045730481e-06	0.000406115819027009	FALSE
Underexpression	ENSG00000101150	TPD52L2	BCP-ALL	44.6482412060302	8.60852045730481e-06	0.000406115819027009	FALSE
Underexpression	ENSG00000163785	RYK	BCP-ALL	44.6482412060302	8.60852045730481e-06	0.000406115819027009	FALSE
Underexpression	ENSG00000144792	ZNF660	BCP-ALL	44.6482412060302	8.60852045730481e-06	0.000406115819027009	FALSE
Underexpression	ENSG00000147459	DOCK5	BCP-ALL	21.5212121212121	8.71975054275113e-06	0.000409828275509303	FALSE
Underexpression	ENSG00000204116	CHIC1	AML	11.5737134909597	8.7686639168101e-06	0.000410595132699405	FALSE
Underexpression	ENSG00000084207	GSTP1	MM	22.9565217391304	9.74766328487665e-06	0.000451402818883479	FALSE
Underexpression	ENSG00000188636	RTL6	MM	22.9565217391304	9.74766328487665e-06	0.000451402818883479	FALSE
Underexpression	ENSG00000134709	HOOK1	MM	22.9565217391304	9.74766328487665e-06	0.000451402818883479	FALSE
Underexpression	ENSG00000136305	CIDEB	AML	5.6358543417367	1.01843266792841e-05	0.000461445247670009	FALSE
Underexpression	ENSG00000163931	TKT	AML	Inf	1.0158777242321e-05	0.000461445247670009	FALSE
Underexpression	ENSG00000102572	STK24	AML	Inf	1.0158777242321e-05	0.000461445247670009	FALSE
Underexpression	ENSG00000147650	LRP12	AML	Inf	1.0158777242321e-05	0.000461445247670009	FALSE
Underexpression	ENSG00000137312	FLOT1	AML	Inf	1.0158777242321e-05	0.000461445247670009	FALSE
Underexpression	ENSG00000121552	CSTA	AML	Inf	1.0158777242321e-05	0.000461445247670009	FALSE
Underexpression	ENSG00000162777	DENND2D	T-ALL	Inf	1.07635190653457e-05	0.000479071682498568	FALSE
Underexpression	ENSG00000164430	CGAS	T-ALL	Inf	1.07635190653457e-05	0.000479071682498568	FALSE
Underexpression	ENSG00000169554	ZEB2	T-ALL	Inf	1.07635190653457e-05	0.000479071682498568	FALSE
Underexpression	ENSG00000250317	SMIM20	T-ALL	Inf	1.07635190653457e-05	0.000479071682498568	FALSE
Underexpression	ENSG00000113300	CNOT6	T-ALL	Inf	1.07635190653457e-05	0.000479071682498568	FALSE
Underexpression	ENSG00000072609	CHFR	BCP-ALL	10.3265306122449	1.08373174548041e-05	0.000480657924861665	FALSE
Underexpression	ENSG00000114423	CBLB	CLL	25.4798534798535	1.09964479368305e-05	0.000486004414780061	TRUE	TSG	AML
Underexpression	ENSG00000119335	SET	CML	55.530303030303	1.11130643618204e-05	0.000487735744604494	TRUE	oncogene, fusion	T-ALL
Underexpression	ENSG00000100014	SPECC1L	CML	55.530303030303	1.11130643618204e-05	0.000487735744604494	FALSE
Underexpression	ENSG00000155380	SLC16A1	AML	14.0138888888889	1.16555701561495e-05	0.000508005403760757	FALSE
Underexpression	ENSG00000004866	ST7	AML	14.0138888888889	1.16555701561495e-05	0.000508005403760757	FALSE
Underexpression	ENSG00000136104	RNASEH2B	CLL	63.5036496350365	1.22600584618221e-05	0.000530679369021002	FALSE
Underexpression	ENSG00000011566	MAP4K3	CLL	63.5036496350365	1.22600584618221e-05	0.000530679369021002	FALSE
Underexpression	ENSG00000205189	ZBTB10	T-ALL	23.2025316455696	1.24394687080825e-05	0.000534769787873746	FALSE
Underexpression	ENSG00000168769	TET2	T-ALL	23.2025316455696	1.24394687080825e-05	0.000534769787873746	TRUE	TSG	MDS
Underexpression	ENSG00000168522	FNTA	T-NHL	Inf	1.32708347655096e-05	0.000566642151546979	FALSE
Underexpression	ENSG00000107281	NPDC1	T-NHL	Inf	1.32708347655096e-05	0.000566642151546979	FALSE
Underexpression	ENSG00000091436	MAP3K20	AML	18.8987517337032	1.41718352223546e-05	0.000577122476176018	FALSE
Underexpression	ENSG00000165322	ARHGAP12	AML	18.8987517337032	1.41718352223546e-05	0.000577122476176018	FALSE
Underexpression	ENSG00000135503	ACVR1B	AML	33.5623268698061	1.46006526779982e-05	0.000577122476176018	TRUE	TSG	pancreatic cancer
Underexpression	ENSG00000204642	HLA-F	AML	33.5623268698061	1.46006526779982e-05	0.000577122476176018	FALSE
Underexpression	ENSG00000142192	APP	AML	33.5623268698061	1.46006526779982e-05	0.000577122476176018	FALSE
Underexpression	ENSG00000148516	ZEB1	AML	33.5623268698061	1.46006526779982e-05	0.000577122476176018	TRUE	oncogene	CCRCC, melanoma
Underexpression	ENSG00000120832	MTERF2	AML	33.5623268698061	1.46006526779982e-05	0.000577122476176018	FALSE
Underexpression	ENSG00000204217	BMPR2	AML	33.5623268698061	1.46006526779982e-05	0.000577122476176018	FALSE
Underexpression	ENSG00000133794	ARNTL	T-ALL	45.9	1.51657303599763e-05	0.000577122476176018	FALSE
Underexpression	ENSG00000099797	TECR	CLPD-NK	201.872727272727	1.37892045044406e-05	0.000577122476176018	FALSE
Underexpression	ENSG00000048740	CELF2	MM	Inf	1.51528213230587e-05	0.000577122476176018	FALSE
Underexpression	ENSG00000110330	BIRC2	MM	Inf	1.51528213230587e-05	0.000577122476176018	FALSE
Underexpression	ENSG00000023445	BIRC3	MM	Inf	1.51528213230587e-05	0.000577122476176018	TRUE	oncogene, TSG, fusion	CLL, MALT, MCL, MM
Underexpression	ENSG00000131115	ZNF227	MM	Inf	1.51528213230587e-05	0.000577122476176018	FALSE
Underexpression	ENSG00000167384	ZNF180	MM	Inf	1.51528213230587e-05	0.000577122476176018	FALSE
Underexpression	ENSG00000186020	ZNF529	MM	Inf	1.51528213230587e-05	0.000577122476176018	FALSE
Underexpression	ENSG00000141905	NFIC	MM	Inf	1.51528213230587e-05	0.000577122476176018	FALSE
Underexpression	ENSG00000278845	MRPL45	MM	Inf	1.51528213230587e-05	0.000577122476176018	FALSE
Underexpression	ENSG00000111490	TBC1D30	MM	Inf	1.51528213230587e-05	0.000577122476176018	FALSE
Underexpression	ENSG00000153666	GOLGA8I	MM	Inf	1.51528213230587e-05	0.000577122476176018	FALSE
Underexpression	ENSG00000151575	TEX9	MM	Inf	1.51528213230587e-05	0.000577122476176018	FALSE
Underexpression	ENSG00000198286	CARD11	MM	Inf	1.51528213230587e-05	0.000577122476176018	TRUE	oncogene	DLBCL
Underexpression	ENSG00000026103	FAS	MM	Inf	1.51528213230587e-05	0.000577122476176018	TRUE	TSG	TGCT, nasal NK/T lymphoma, skin squamous cell carcinoma-burn scar related
Underexpression	ENSG00000198464	ZNF480	MM	Inf	1.51528213230587e-05	0.000577122476176018	FALSE
Underexpression	ENSG00000168672	LRATD2	MM	Inf	1.51528213230587e-05	0.000577122476176018	FALSE
Underexpression	ENSG00000138867	GUCD1	CML	Inf	1.41858310338159e-05	0.000577122476176018	FALSE
Underexpression	ENSG00000213145	CRIP1	MM	Inf	1.51528213230587e-05	0.000577122476176018	FALSE
Underexpression	ENSG00000175130	MARCKSL1	MM	Inf	1.51528213230587e-05	0.000577122476176018	FALSE
Underexpression	ENSG00000150995	ITPR1	MM	Inf	1.51528213230587e-05	0.000577122476176018	FALSE
Underexpression	ENSG00000102265	TIMP1	MM	Inf	1.51528213230587e-05	0.000577122476176018	FALSE
Underexpression	ENSG00000119383	PTPA	CML	Inf	1.41858310338159e-05	0.000577122476176018	FALSE
Underexpression	ENSG00000162924	REL	MM	Inf	1.51528213230587e-05	0.000577122476176018	TRUE	oncogene	Hodgkin lymphoma
Underexpression	ENSG00000145779	TNFAIP8	MM	Inf	1.51528213230587e-05	0.000577122476176018	FALSE
Underexpression	ENSG00000196155	AC040160.1	MM	Inf	1.51528213230587e-05	0.000577122476176018	FALSE
Underexpression	ENSG00000002586	CD99	MM	Inf	1.51528213230587e-05	0.000577122476176018	FALSE
Underexpression	ENSG00000110446	SLC15A3	MM	Inf	1.51528213230587e-05	0.000577122476176018	FALSE
Underexpression	ENSG00000103335	PIEZO1	HGBL	191.275862068966	1.60737931483784e-05	0.000609835838846307	FALSE
Underexpression	ENSG00000075884	ARHGAP15	MM	38.1168831168831	1.76927764489885e-05	0.000657398855904009	FALSE
Underexpression	ENSG00000019991	HGF	MM	38.1168831168831	1.76927764489885e-05	0.000657398855904009	FALSE
Underexpression	ENSG00000155962	CLIC2	MM	38.1168831168831	1.76927764489885e-05	0.000657398855904009	FALSE
Underexpression	ENSG00000166405	RIC3	MM	38.1168831168831	1.76927764489885e-05	0.000657398855904009	FALSE
Underexpression	ENSG00000160932	LY6E	MM	38.1168831168831	1.76927764489885e-05	0.000657398855904009	FALSE
Underexpression	ENSG00000076641	PAG1	MM	38.1168831168831	1.76927764489885e-05	0.000657398855904009	FALSE
Underexpression	ENSG00000170365	SMAD1	MM	38.1168831168831	1.76927764489885e-05	0.000657398855904009	FALSE
Underexpression	ENSG00000148429	USP6NL	MM	18.36	2.03229237244192e-05	0.000748501600095861	FALSE
Underexpression	ENSG00000008405	CRY1	MM	18.36	2.03229237244192e-05	0.000748501600095861	FALSE
Underexpression	ENSG00000052795	FNIP2	MM	18.36	2.03229237244192e-05	0.000748501600095861	FALSE
Underexpression	ENSG00000198363	ASPH	BCP-ALL	29.7571189279732	2.19444703164647e-05	0.0008035248491459	FALSE
Underexpression	ENSG00000133256	PDE6B	BCP-ALL	29.7571189279732	2.19444703164647e-05	0.0008035248491459	FALSE
Underexpression	ENSG00000214212	C19orf38	HCL	170.353846153846	2.23510796501192e-05	0.000813682656858098	FALSE
Underexpression	ENSG00000140848	CPNE2	HCL	170.353846153846	2.23510796501192e-05	0.000813682656858098	FALSE
Underexpression	ENSG00000116191	RALGPS2	AML	9.25591098748261	2.31527113359075e-05	0.000838021701112331	FALSE
Underexpression	ENSG00000145431	PDGFC	AML	9.25591098748261	2.31527113359075e-05	0.000838021701112331	FALSE
Underexpression	ENSG00000151422	FER	BCP-ALL	11.4513151822797	2.38289531503127e-05	0.000860027203098391	FALSE
Underexpression	ENSG00000152818	UTRN	MZL	162.705882352941	2.54749150413508e-05	0.000911596675741066	FALSE
Underexpression	ENSG00000160072	ATAD3B	MZL	162.705882352941	2.54749150413508e-05	0.000911596675741066	FALSE
Underexpression	ENSG00000197785	ATAD3A	MZL	162.705882352941	2.54749150413508e-05	0.000911596675741066	FALSE
Underexpression	ENSG00000112531	QKI	T-ALL	36.71	2.68341098946703e-05	0.000957514017657979	TRUE	oncogene, TSG	angiocentric glioma, colorectal cancer
Underexpression	ENSG00000108468	CBX1	BCP-ALL	15.3636363636364	2.95373764569134e-05	0.00105099659280023	FALSE
Underexpression	ENSG00000177733	HNRNPA0	CLL	Inf	2.97152719251895e-05	0.00105138641901597	FALSE
Underexpression	ENSG00000152078	TLCD4	CLL	Inf	2.97152719251895e-05	0.00105138641901597	FALSE
Underexpression	ENSG00000072609	CHFR	MM	8.79699248120301	3.17177399240504e-05	0.00111909426353876	FALSE
Underexpression	ENSG00000008394	MGST1	AML	10.5069444444444	3.37076720577915e-05	0.00116964693454529	FALSE
Underexpression	ENSG00000135269	TES	AML	10.5069444444444	3.37076720577915e-05	0.00116964693454529	FALSE
Underexpression	ENSG00000174099	MSRB3	AML	10.5069444444444	3.37076720577915e-05	0.00116964693454529	FALSE
Underexpression	ENSG00000163393	SLC22A15	AML	10.5069444444444	3.37076720577915e-05	0.00116964693454529	FALSE
Underexpression	ENSG00000198642	KLHL9	T-ALL	17.8334956183057	3.36632618631483e-05	0.00116964693454529	FALSE
Underexpression	ENSG00000090612	ZNF268	T-ALL	17.8334956183057	3.36632618631483e-05	0.00116964693454529	FALSE
Underexpression	ENSG00000130775	THEMIS2	CLPD-NK	100.909090909091	3.40947144682013e-05	0.00117982698747655	FALSE
Underexpression	ENSG00000102753	KPNA3	CLL	31.742700729927	4.03051676861161e-05	0.00134406554045533	FALSE
Underexpression	ENSG00000255150	EID3	CLL	31.742700729927	4.03051676861161e-05	0.00134406554045533	FALSE
Underexpression	ENSG00000101911	PRPS2	BCP-ALL	71.1	4.03347709028353e-05	0.00134406554045533	FALSE
Underexpression	ENSG00000138639	ARHGAP24	BCP-ALL	71.1	4.03347709028353e-05	0.00134406554045533	FALSE
Underexpression	ENSG00000106367	AP1S1	BCP-ALL	71.1	4.03347709028353e-05	0.00134406554045533	FALSE
Underexpression	ENSG00000143179	UCK2	BCP-ALL	71.1	4.03347709028353e-05	0.00134406554045533	FALSE
Underexpression	ENSG00000144451	SPAG16	BCP-ALL	71.1	4.03347709028353e-05	0.00134406554045533	FALSE
Underexpression	ENSG00000100439	ABHD4	BCP-ALL	71.1	4.03347709028353e-05	0.00134406554045533	FALSE
Underexpression	ENSG00000132182	NUP210	BCP-ALL	71.1	4.03347709028353e-05	0.00134406554045533	FALSE
Underexpression	ENSG00000196172	ZNF681	BCP-ALL	71.1	4.03347709028353e-05	0.00134406554045533	FALSE
Underexpression	ENSG00000075651	PLD1	BCP-ALL	71.1	4.03347709028353e-05	0.00134406554045533	FALSE
Underexpression	ENSG00000136936	XPA	BCP-ALL	71.1	4.03347709028353e-05	0.00134406554045533	TRUE	TSG
Underexpression	ENSG00000160710	ADAR	BCP-ALL	71.1	4.03347709028353e-05	0.00134406554045533	FALSE
Underexpression	ENSG00000269556	TMEM185A	BCP-ALL	71.1	4.03347709028353e-05	0.00134406554045533	FALSE
Underexpression	ENSG00000089220	PEBP1	T-ALL	136.111111111111	4.23578997554263e-05	0.00138942735760247	FALSE
Underexpression	ENSG00000164253	WDR41	T-ALL	136.111111111111	4.23578997554263e-05	0.00138942735760247	FALSE
Underexpression	ENSG00000132879	FBXO44	T-ALL	136.111111111111	4.23578997554263e-05	0.00138942735760247	FALSE
Underexpression	ENSG00000127663	KDM4B	T-ALL	136.111111111111	4.23578997554263e-05	0.00138942735760247	FALSE
Underexpression	ENSG00000106608	URGCP	T-ALL	136.111111111111	4.23578997554263e-05	0.00138942735760247	FALSE
Underexpression	ENSG00000136161	RCBTB2	T-ALL	136.111111111111	4.23578997554263e-05	0.00138942735760247	FALSE
Underexpression	ENSG00000082269	FAM135A	T-ALL	30.5833333333333	4.3963390595228e-05	0.00143834511152595	FALSE
Underexpression	ENSG00000081237	PTPRC	MM	25.4040404040404	4.47684374790013e-05	0.00144590573970641	TRUE	TSG	T-ALL
Underexpression	ENSG00000145703	IQGAP2	MM	25.4040404040404	4.47684374790013e-05	0.00144590573970641	FALSE
Underexpression	ENSG00000285269	AL160269.1	MM	25.4040404040404	4.47684374790013e-05	0.00144590573970641	FALSE
Underexpression	ENSG00000198482	ZNF808	MM	25.4040404040404	4.47684374790013e-05	0.00144590573970641	FALSE
Underexpression	ENSG00000033867	SLC4A7	MM	25.4040404040404	4.47684374790013e-05	0.00144590573970641	FALSE
Underexpression	ENSG00000180964	TCEAL8	BCP-ALL	22.3115577889447	4.72017356947138e-05	0.00151285766618477	FALSE
Underexpression	ENSG00000137177	KIF13A	BCP-ALL	22.3115577889447	4.72017356947138e-05	0.00151285766618477	FALSE
Underexpression	ENSG00000029993	HMGB3	BCP-ALL	22.3115577889447	4.72017356947138e-05	0.00151285766618477	FALSE
Underexpression	ENSG00000157500	APPL1	HCL-V	61.3846153846154	4.77606935114098e-05	0.0015268875519536	FALSE
Underexpression	ENSG00000136813	ECPAS	BCP-ALL	13.4393939393939	4.93663779237971e-05	0.00157422505399531	FALSE
Underexpression	ENSG00000161405	IKZF3	T-NHL	126.51724137931	5.21614098968007e-05	0.00163822959850492	TRUE	oncogene, TSG, fusion	B-ALL, CLL, breast cancer, colorectal cancer
Underexpression	ENSG00000160299	PCNT	T-NHL	126.51724137931	5.21614098968007e-05	0.00163822959850492	FALSE
Underexpression	ENSG00000189180	ZNF33A	AML	Inf	5.26741018890513e-05	0.00163822959850492	FALSE
Underexpression	ENSG00000145335	SNCA	AML	Inf	5.26741018890513e-05	0.00163822959850492	FALSE
Underexpression	ENSG00000177674	AGTRAP	AML	Inf	5.26741018890513e-05	0.00163822959850492	FALSE
Underexpression	ENSG00000085491	SLC25A24	AML	Inf	5.26741018890513e-05	0.00163822959850492	FALSE
Underexpression	ENSG00000003147	ICA1	AML	Inf	5.26741018890513e-05	0.00163822959850492	FALSE
Underexpression	ENSG00000121053	EPX	AML	Inf	5.26741018890513e-05	0.00163822959850492	FALSE
Underexpression	ENSG00000213988	ZNF90	AML	Inf	5.26741018890513e-05	0.00163822959850492	FALSE
Underexpression	ENSG00000171843	MLLT3	AML	Inf	5.26741018890513e-05	0.00163822959850492	TRUE	fusion	ALL
Underexpression	ENSG00000256229	ZNF486	AML	7.71070931849791	5.41439815942905e-05	0.00167979702502878	FALSE
Underexpression	ENSG00000164649	CDCA7L	HCL	85.1538461538462	5.51531241780116e-05	0.00170690111092441	FALSE
Underexpression	ENSG00000047579	DTNBP1	HCL-V	Inf	5.74507706327509e-05	0.00177365173257385	FALSE
Underexpression	ENSG00000054983	GALC	AML	16.7756232686981	6.05453800683798e-05	0.00185907566927264	FALSE
Underexpression	ENSG00000012660	ELOVL5	AML	16.7756232686981	6.05453800683798e-05	0.00185907566927264	FALSE
Underexpression	ENSG00000182768	NGRN	B-NHL	69.8301886792453	6.0660535096146e-05	0.00185907566927264	FALSE
Underexpression	ENSG00000090612	ZNF268	MM	9.76220722508932	6.1525385415494e-05	0.00188100425896496	FALSE
Underexpression	ENSG00000198960	ARMCX6	AML	29.3264177040111	6.7570891633376e-05	0.0020459686322452	FALSE
Underexpression	ENSG00000165476	REEP3	AML	29.3264177040111	6.7570891633376e-05	0.0020459686322452	FALSE
Underexpression	ENSG00000196776	CD47	AML	29.3264177040111	6.7570891633376e-05	0.0020459686322452	FALSE
Underexpression	ENSG00000133393	FOPNL	AML	29.3264177040111	6.7570891633376e-05	0.0020459686322452	FALSE
Underexpression	ENSG00000130818	ZNF426	MM	13.1068322981366	6.78044698493809e-05	0.00204811775113382	FALSE
Underexpression	ENSG00000197372	ZNF675	MM	60.7413793103448	7.20202785567742e-05	0.0020806592401402	FALSE
Underexpression	ENSG00000083845	RPS5	MM	60.7413793103448	7.20202785567742e-05	0.0020806592401402	FALSE
Underexpression	ENSG00000059588	TARBP1	MM	60.7413793103448	7.20202785567742e-05	0.0020806592401402	FALSE
Underexpression	ENSG00000130755	GMFG	MM	60.7413793103448	7.20202785567742e-05	0.0020806592401402	FALSE
Underexpression	ENSG00000012779	ALOX5	MM	60.7413793103448	7.20202785567742e-05	0.0020806592401402	FALSE
Underexpression	ENSG00000256223	ZNF10	MM	60.7413793103448	7.20202785567742e-05	0.0020806592401402	FALSE
Underexpression	ENSG00000113448	PDE4D	MM	60.7413793103448	7.20202785567742e-05	0.0020806592401402	FALSE
Underexpression	ENSG00000196437	ZNF569	MM	60.7413793103448	7.20202785567742e-05	0.0020806592401402	FALSE
Underexpression	ENSG00000275714	H3C1	MM	60.7413793103448	7.20202785567742e-05	0.0020806592401402	FALSE
Underexpression	ENSG00000141574	SECTM1	MM	60.7413793103448	7.20202785567742e-05	0.0020806592401402	FALSE
Underexpression	ENSG00000197956	S100A6	MM	60.7413793103448	7.20202785567742e-05	0.0020806592401402	FALSE
Underexpression	ENSG00000043462	LCP2	MM	60.7413793103448	7.20202785567742e-05	0.0020806592401402	FALSE
Underexpression	ENSG00000178338	ZNF354B	MM	60.7413793103448	7.20202785567742e-05	0.0020806592401402	FALSE
Underexpression	ENSG00000176171	BNIP3	MM	60.7413793103448	7.20202785567742e-05	0.0020806592401402	FALSE
Underexpression	ENSG00000110697	PITPNM1	MM	60.7413793103448	7.20202785567742e-05	0.0020806592401402	FALSE
Underexpression	ENSG00000172725	CORO1B	MM	60.7413793103448	7.20202785567742e-05	0.0020806592401402	FALSE
Underexpression	ENSG00000197951	ZNF71	MM	60.7413793103448	7.20202785567742e-05	0.0020806592401402	FALSE
Underexpression	ENSG00000180263	FGD6	MM	60.7413793103448	7.20202785567742e-05	0.0020806592401402	FALSE
Underexpression	ENSG00000105369	CD79A	MM	60.7413793103448	7.20202785567742e-05	0.0020806592401402	TRUE	oncogene	DLBCL, WM
Underexpression	ENSG00000185513	L3MBTL1	BCP-ALL	11.9427609427609	7.85811302778056e-05	0.0022650066750097	FALSE
Underexpression	ENSG00000164172	MOCS2	AML	8.40277777777778	8.35856883397543e-05	0.00240375646193504	FALSE
Underexpression	ENSG00000106086	PLEKHA8	BCP-ALL	17.8442211055276	9.02528825681803e-05	0.00258957929118177	FALSE
Underexpression	ENSG00000084754	HADHA	MDS/MPN-U	70.7115384615385	9.34027783379213e-05	0.00267386680896467	FALSE
Underexpression	ENSG00000078687	TNRC6C	MM	19.0476190476191	9.55858162032416e-05	0.00271170932634241	FALSE
Underexpression	ENSG00000234444	ZNF736	MM	19.0476190476191	9.55858162032416e-05	0.00271170932634241	FALSE
Underexpression	ENSG00000173258	ZNF483	MM	19.0476190476191	9.55858162032416e-05	0.00271170932634241	FALSE
Underexpression	ENSG00000124570	SERPINB6	MM	19.0476190476191	9.55858162032416e-05	0.00271170932634241	FALSE
Underexpression	ENSG00000135926	TMBIM1	T-ALL	22.925	0.000100138086545809	0.00283447042276633	FALSE
Underexpression	ENSG00000276903	H2AC16	CLL	21.1557177615572	0.000100966198411689	0.00285150276949247	FALSE
Underexpression	ENSG00000076944	STXBP2	T-ALL	68.037037037037	0.000104183964204865	0.0029162249180544	FALSE
Underexpression	ENSG00000152642	GPD1L	T-ALL	68.037037037037	0.000104183964204865	0.0029162249180544	FALSE
Underexpression	ENSG00000158079	PTPDC1	T-ALL	68.037037037037	0.000104183964204865	0.0029162249180544	FALSE
Underexpression	ENSG00000198945	L3MBTL3	T-ALL	68.037037037037	0.000104183964204865	0.0029162249180544	FALSE
Underexpression	ENSG00000197128	ZNF772	FL	51.375	0.000110780440470625	0.00308714696497343	FALSE
Underexpression	ENSG00000144036	EXOC6B	FL	51.375	0.000110780440470625	0.00308714696497343	FALSE
Underexpression	ENSG00000131127	ZNF141	MM	11.4652173913043	0.000112468492215492	0.00312726959811554	FALSE
Underexpression	ENSG00000125863	MKKS	BCP-ALL	35.54	0.000115858134360363	0.00314514883707572	FALSE
Underexpression	ENSG00000213047	DENND1B	BCP-ALL	35.54	0.000115858134360363	0.00314514883707572	FALSE
Underexpression	ENSG00000103544	VPS35L	BCP-ALL	35.54	0.000115858134360363	0.00314514883707572	FALSE
Underexpression	ENSG00000151502	VPS26B	BCP-ALL	35.54	0.000115858134360363	0.00314514883707572	FALSE
Underexpression	ENSG00000047188	YTHDC2	BCP-ALL	35.54	0.000115858134360363	0.00314514883707572	FALSE
Underexpression	ENSG00000169020	ATP5ME	BCP-ALL	35.54	0.000115858134360363	0.00314514883707572	FALSE
Underexpression	ENSG00000091490	SEL1L3	BCP-ALL	35.54	0.000115858134360363	0.00314514883707572	FALSE
Underexpression	ENSG00000178467	P4HTM	BCP-ALL	35.54	0.000115858134360363	0.00314514883707572	FALSE
Underexpression	ENSG00000125868	DSTN	BCP-ALL	35.54	0.000115858134360363	0.00314514883707572	FALSE
Underexpression	ENSG00000118508	RAB32	BCP-ALL	35.54	0.000115858134360363	0.00314514883707572	FALSE
Underexpression	ENSG00000188707	ZBED6CL	BCP-ALL	35.54	0.000115858134360363	0.00314514883707572	FALSE
Underexpression	ENSG00000035862	TIMP2	BCP-ALL	10.7454545454545	0.000120086361225603	0.00325292001289828	FALSE
Underexpression	ENSG00000104375	STK3	MZL	54.2058823529412	0.000123943529183782	0.00335019891330241	FALSE
Underexpression	ENSG00000129625	REEP5	AML	9.44313453536754	0.000126259212077721	0.003405484015698	FALSE
Underexpression	ENSG00000155008	APOOL	T-NHL	21.2906976744186	0.000131243693301795	0.00353236230946454	FALSE
Underexpression	ENSG00000149269	PAK1	CLL	50.6181818181818	0.000139873803950306	0.00370136645915559	FALSE
Underexpression	ENSG00000167613	LAIR1	CLL	50.6181818181818	0.000139873803950306	0.00370136645915559	FALSE
Underexpression	ENSG00000114812	VIPR1	CLL	50.6181818181818	0.000139873803950306	0.00370136645915559	FALSE
Underexpression	ENSG00000136205	TNS3	CLL	50.6181818181818	0.000139873803950306	0.00370136645915559	FALSE
Underexpression	ENSG00000275221	H2AC15	CLL	50.6181818181818	0.000139873803950306	0.00370136645915559	FALSE
Underexpression	ENSG00000072134	EPN2	CLL	50.6181818181818	0.000139873803950306	0.00370136645915559	FALSE
Underexpression	ENSG00000016864	GLT8D1	CLL	50.6181818181818	0.000139873803950306	0.00370136645915559	FALSE
Underexpression	ENSG00000165891	E2F7	CLL	50.6181818181818	0.000139873803950306	0.00370136645915559	FALSE
Underexpression	ENSG00000138002	IFT172	T-ALL	20.3722222222222	0.000142189377569546	0.00375475345883857	FALSE
Underexpression	ENSG00000111885	MAN1A1	CML	20.7954545454545	0.000143022765163213	0.00376885930961471	FALSE
Underexpression	ENSG00000168439	STIP1	BCP-ALL	Inf	0.000157492772500958	0.003991506966644	FALSE
Underexpression	ENSG00000118058	KMT2A	BCP-ALL	Inf	0.000157492772500958	0.003991506966644	TRUE	oncogene, fusion	AML, ALL
Underexpression	ENSG00000211455	STK38L	BCP-ALL	Inf	0.000157492772500958	0.003991506966644	FALSE
Underexpression	ENSG00000241489	AC244197.3	BCP-ALL	Inf	0.000157492772500958	0.003991506966644	FALSE
Underexpression	ENSG00000149743	TRPT1	BCP-ALL	Inf	0.000157492772500958	0.003991506966644	FALSE
Underexpression	ENSG00000185869	ZNF829	BCP-ALL	Inf	0.000157492772500958	0.003991506966644	FALSE
Underexpression	ENSG00000149761	NUDT22	BCP-ALL	Inf	0.000157492772500958	0.003991506966644	FALSE
Underexpression	ENSG00000183826	BTBD9	BCP-ALL	Inf	0.000157492772500958	0.003991506966644	FALSE
Underexpression	ENSG00000205356	TECPR1	BCP-ALL	Inf	0.000157492772500958	0.003991506966644	FALSE
Underexpression	ENSG00000076248	UNG	BCP-ALL	Inf	0.000157492772500958	0.003991506966644	FALSE
Underexpression	ENSG00000146426	TIAM2	BCP-ALL	Inf	0.000157492772500958	0.003991506966644	FALSE
Underexpression	ENSG00000010219	DYRK4	BCP-ALL	Inf	0.000157492772500958	0.003991506966644	FALSE
Underexpression	ENSG00000071575	TRIB2	BCP-ALL	Inf	0.000157492772500958	0.003991506966644	FALSE
Underexpression	ENSG00000215114	UBXN2B	BCP-ALL	Inf	0.000157492772500958	0.003991506966644	FALSE
Underexpression	ENSG00000132604	TERF2	BCP-ALL	Inf	0.000157492772500958	0.003991506966644	FALSE
Underexpression	ENSG00000130517	PGPEP1	BCP-ALL	Inf	0.000157492772500958	0.003991506966644	FALSE
Underexpression	ENSG00000196233	LCOR	BCP-ALL	Inf	0.000157492772500958	0.003991506966644	FALSE
Underexpression	ENSG00000171045	TSNARE1	BCP-ALL	Inf	0.000157492772500958	0.003991506966644	FALSE
Underexpression	ENSG00000100612	DHRS7	BCP-ALL	Inf	0.000157492772500958	0.003991506966644	FALSE
Underexpression	ENSG00000197816	CCDC180	BCP-ALL	14.8659966499163	0.000158197159256038	0.00400130806825111	FALSE
Underexpression	ENSG00000152601	MBNL1	HCL-V	276.296296296296	0.000171526781931736	0.00431247773495439	FALSE
Underexpression	ENSG00000145365	TIFA	HCL-V	276.296296296296	0.000171526781931736	0.00431247773495439	FALSE
Underexpression	ENSG00000110987	BCL7A	HCL-V	276.296296296296	0.000171526781931736	0.00431247773495439	TRUE	fusion	BNHL
Underexpression	ENSG00000118965	WDR35	BCP-ALL	9.76584022038567	0.000177264896167674	0.00444786580105184	FALSE
Underexpression	ENSG00000133104	SPART	MM	10.1884057971015	0.000177680031544835	0.00444941884162773	FALSE
Underexpression	ENSG00000256683	ZNF350	MM	15.2337662337662	0.000181423969121607	0.00452518082189259	FALSE
Underexpression	ENSG00000278677	H2AC17	MM	15.2337662337662	0.000181423969121607	0.00452518082189259	FALSE
Underexpression	ENSG00000179195	ZNF664	AML	11.1800554016621	0.000184208166324447	0.00455851878786392	FALSE
Underexpression	ENSG00000104219	ZDHHC2	AML	11.1800554016621	0.000184208166324447	0.00455851878786392	FALSE
Underexpression	ENSG00000168234	TTC39C	AML	11.1800554016621	0.000184208166324447	0.00455851878786392	FALSE
Underexpression	ENSG00000117118	SDHB	MDS/MPN-U	47.1282051282051	0.000183901735206019	0.00455851878786392	TRUE	TSG
Underexpression	ENSG00000090376	IRAK3	HCL	42.5538461538462	0.000188067099265018	0.00464488859282779	FALSE
Underexpression	ENSG00000072135	PTPN18	MM	30.3620689655172	0.000205405133306694	0.00496599435533804	FALSE
Underexpression	ENSG00000134243	SORT1	MM	30.3620689655172	0.000205405133306694	0.00496599435533804	FALSE
Underexpression	ENSG00000100368	CSF2RB	MM	30.3620689655172	0.000205405133306694	0.00496599435533804	FALSE
Underexpression	ENSG00000119408	NEK6	MM	30.3620689655172	0.000205405133306694	0.00496599435533804	FALSE
Underexpression	ENSG00000138964	PARVG	MM	30.3620689655172	0.000205405133306694	0.00496599435533804	FALSE
Underexpression	ENSG00000114861	FOXP1	MM	30.3620689655172	0.000205405133306694	0.00496599435533804	TRUE	oncogene, fusion	ALL
Underexpression	ENSG00000148362	PAXX	MM	30.3620689655172	0.000205405133306694	0.00496599435533804	FALSE
Underexpression	ENSG00000136573	BLK	MM	30.3620689655172	0.000205405133306694	0.00496599435533804	FALSE
Underexpression	ENSG00000058063	ATP11B	T-ALL	45.3456790123457	0.000205004630333244	0.00496599435533804	FALSE
Underexpression	ENSG00000069998	HDHD5	T-ALL	45.3456790123457	0.000205004630333244	0.00496599435533804	FALSE
Underexpression	ENSG00000213563	C8orf82	T-ALL	45.3456790123457	0.000205004630333244	0.00496599435533804	FALSE
Underexpression	ENSG00000176533	GNG7	CLL	15.8622262773723	0.000213428386505263	0.00515008420770171	FALSE
Underexpression	ENSG00000116754	SRSF11	MCL	40.6433823529412	0.000213963079666287	0.00515311462997427	FALSE
Underexpression	ENSG00000198205	ZXDA	AML	5.77920723226704	0.00022547797410441	0.00538983313482388	FALSE
Underexpression	ENSG00000137692	DCUN1D5	MM	Inf	0.000244331114638333	0.00538983313482388	FALSE
Underexpression	ENSG00000171940	ZNF217	MM	Inf	0.000244331114638333	0.00538983313482388	FALSE
Underexpression	ENSG00000189164	ZNF527	MM	Inf	0.000244331114638333	0.00538983313482388	FALSE
Underexpression	ENSG00000116852	KIF21B	MM	Inf	0.000244331114638333	0.00538983313482388	FALSE
Underexpression	ENSG00000118308	LRMP	MM	Inf	0.000244331114638333	0.00538983313482388	FALSE
Underexpression	ENSG00000136490	LIMD2	MM	Inf	0.000244331114638333	0.00538983313482388	FALSE
Underexpression	ENSG00000188283	ZNF383	MM	Inf	0.000244331114638333	0.00538983313482388	FALSE
Underexpression	ENSG00000169136	ATF5	MM	Inf	0.000244331114638333	0.00538983313482388	FALSE
Underexpression	ENSG00000175274	TP53I11	MM	Inf	0.000244331114638333	0.00538983313482388	FALSE
Underexpression	ENSG00000100300	TSPO	MM	Inf	0.000244331114638333	0.00538983313482388	FALSE
Underexpression	ENSG00000127452	FBXL12	MM	Inf	0.000244331114638333	0.00538983313482388	FALSE
Underexpression	ENSG00000099204	ABLIM1	MM	Inf	0.000244331114638333	0.00538983313482388	FALSE
Underexpression	ENSG00000122971	ACADS	MM	Inf	0.000244331114638333	0.00538983313482388	FALSE
Underexpression	ENSG00000171817	ZNF540	MM	Inf	0.000244331114638333	0.00538983313482388	FALSE
Underexpression	ENSG00000150867	PIP4K2A	MM	Inf	0.000244331114638333	0.00538983313482388	FALSE
Underexpression	ENSG00000115956	PLEK	MM	Inf	0.000244331114638333	0.00538983313482388	FALSE
Underexpression	ENSG00000151692	RNF144A	MM	Inf	0.000244331114638333	0.00538983313482388	FALSE
Underexpression	ENSG00000118690	ARMC2	MM	Inf	0.000244331114638333	0.00538983313482388	FALSE
Underexpression	ENSG00000108175	ZMIZ1	MM	Inf	0.000244331114638333	0.00538983313482388	FALSE
Underexpression	ENSG00000110811	P3H3	MM	Inf	0.000244331114638333	0.00538983313482388	FALSE
Underexpression	ENSG00000129353	SLC44A2	MM	Inf	0.000244331114638333	0.00538983313482388	FALSE
Underexpression	ENSG00000117335	CD46	MM	Inf	0.000244331114638333	0.00538983313482388	FALSE
Underexpression	ENSG00000111261	MANSC1	MM	Inf	0.000244331114638333	0.00538983313482388	FALSE
Underexpression	ENSG00000273167	AL359736.1	MM	Inf	0.000244331114638333	0.00538983313482388	FALSE
Underexpression	ENSG00000138496	PARP9	MM	Inf	0.000244331114638333	0.00538983313482388	FALSE
Underexpression	ENSG00000196562	SULF2	MM	Inf	0.000244331114638333	0.00538983313482388	FALSE
Underexpression	ENSG00000149150	SLC43A1	MM	Inf	0.000244331114638333	0.00538983313482388	FALSE
Underexpression	ENSG00000173200	PARP15	MM	Inf	0.000244331114638333	0.00538983313482388	FALSE
Underexpression	ENSG00000102870	ZNF629	MM	Inf	0.000244331114638333	0.00538983313482388	FALSE
Underexpression	ENSG00000144026	ZNF514	MM	Inf	0.000244331114638333	0.00538983313482388	FALSE
Underexpression	ENSG00000109685	NSD2	MM	Inf	0.000244331114638333	0.00538983313482388	TRUE	oncogene, fusion	MM
Underexpression	ENSG00000167972	ABCA3	MM	Inf	0.000244331114638333	0.00538983313482388	FALSE
Underexpression	ENSG00000107736	CDH23	MM	Inf	0.000244331114638333	0.00538983313482388	FALSE
Underexpression	ENSG00000156298	TSPAN7	MM	Inf	0.000244331114638333	0.00538983313482388	FALSE
Underexpression	ENSG00000184863	RBM33	MM	Inf	0.000244331114638333	0.00538983313482388	FALSE
Underexpression	ENSG00000141736	ERBB2	CLPD-NK	Inf	0.000233906709004772	0.00538983313482388	TRUE	oncogene, fusion	breast, ovarian, other tumour types, NSCLC, gastric
Underexpression	ENSG00000257341	AL928654.3	MM	Inf	0.000244331114638333	0.00538983313482388	FALSE
Underexpression	ENSG00000067177	PHKA1	MM	Inf	0.000244331114638333	0.00538983313482388	FALSE
Underexpression	ENSG00000147649	MTDH	MM	Inf	0.000244331114638333	0.00538983313482388	FALSE
Underexpression	ENSG00000073861	TBX21	MM	Inf	0.000244331114638333	0.00538983313482388	FALSE
Underexpression	ENSG00000022267	FHL1	MM	Inf	0.000244331114638333	0.00538983313482388	FALSE
Underexpression	ENSG00000180611	MB21D2	MM	Inf	0.000244331114638333	0.00538983313482388	TRUE		lung cancer
Underexpression	ENSG00000070182	SPTB	MM	Inf	0.000244331114638333	0.00538983313482388	FALSE
Underexpression	ENSG00000112658	SRF	MM	Inf	0.000244331114638333	0.00538983313482388	FALSE
Underexpression	ENSG00000075568	TMEM131	MM	Inf	0.000244331114638333	0.00538983313482388	FALSE
Underexpression	ENSG00000267120	AD000671.2	MM	Inf	0.000244331114638333	0.00538983313482388	FALSE
Underexpression	ENSG00000077044	DGKD	MM	Inf	0.000244331114638333	0.00538983313482388	FALSE
Underexpression	ENSG00000287856	AL445524.2	AML	14.6583679114799	0.000252966727977198	0.00554151114017529	FALSE
Underexpression	ENSG00000116641	DOCK7	AML	14.6583679114799	0.000252966727977198	0.00554151114017529	FALSE
Underexpression	ENSG00000187147	RNF220	AML	14.6583679114799	0.000252966727977198	0.00554151114017529	FALSE
Underexpression	ENSG00000137185	ZSCAN9	AML	14.6583679114799	0.000252966727977198	0.00554151114017529	FALSE
Underexpression	ENSG00000165169	DYNLT3	BCP-ALL	8.94949494949495	0.000253982867676355	0.00555411146050585	FALSE
Underexpression	ENSG00000180667	YOD1	BCP-ALL	12.7386934673367	0.000259299320009795	0.00558313544417671	FALSE
Underexpression	ENSG00000175198	PCCA	BCP-ALL	12.7386934673367	0.000259299320009795	0.00558313544417671	FALSE
Underexpression	ENSG00000180530	NRIP1	BCP-ALL	12.7386934673367	0.000259299320009795	0.00558313544417671	FALSE
Underexpression	ENSG00000083844	ZNF264	BCP-ALL	23.6866666666667	0.000258857619564441	0.00558313544417671	FALSE
Underexpression	ENSG00000145012	LPP	BCP-ALL	23.6866666666667	0.000258857619564441	0.00558313544417671	TRUE	oncogene, fusion	lipoma, leukaemia
Underexpression	ENSG00000180694	TMEM64	BCP-ALL	23.6866666666667	0.000258857619564441	0.00558313544417671	FALSE
Underexpression	ENSG00000078142	PIK3C3	BCP-ALL	23.6866666666667	0.000258857619564441	0.00558313544417671	FALSE
Underexpression	ENSG00000099904	ZDHHC8	HGBL	Inf	0.000258952980930872	0.00558313544417671	FALSE
Underexpression	ENSG00000172943	PHF8	HGBL	Inf	0.000258952980930872	0.00558313544417671	FALSE
Underexpression	ENSG00000165175	MID1IP1	FL	34.2314814814815	0.000260185028225699	0.00559264610158858	FALSE
Underexpression	ENSG00000049239	H6PD	AML	Inf	0.000272815520818466	0.00569881310154129	FALSE
Underexpression	ENSG00000158019	BABAM2	AML	Inf	0.000272815520818466	0.00569881310154129	FALSE
Underexpression	ENSG00000167461	RAB8A	AML	Inf	0.000272815520818466	0.00569881310154129	FALSE
Underexpression	ENSG00000083828	ZNF586	AML	Inf	0.000272815520818466	0.00569881310154129	FALSE
Underexpression	ENSG00000089159	PXN	AML	Inf	0.000272815520818466	0.00569881310154129	FALSE
Underexpression	ENSG00000056972	TRAF3IP2	AML	Inf	0.000272815520818466	0.00569881310154129	FALSE
Underexpression	ENSG00000276644	DACH1	AML	Inf	0.000272815520818466	0.00569881310154129	FALSE
Underexpression	ENSG00000144354	CDCA7	AML	Inf	0.000272815520818466	0.00569881310154129	FALSE
Underexpression	ENSG00000151651	ADAM8	AML	Inf	0.000272815520818466	0.00569881310154129	FALSE
Underexpression	ENSG00000162836	ACP6	AML	Inf	0.000272815520818466	0.00569881310154129	FALSE
Underexpression	ENSG00000070190	DAPP1	AML	Inf	0.000272815520818466	0.00569881310154129	FALSE
Underexpression	ENSG00000198561	CTNND1	AML	Inf	0.000272815520818466	0.00569881310154129	TRUE		large intestine carcinoma
Underexpression	ENSG00000184787	UBE2G2	AML	Inf	0.000272815520818466	0.00569881310154129	FALSE
Underexpression	ENSG00000163702	IL17RC	AML	Inf	0.000272815520818466	0.00569881310154129	FALSE
Underexpression	ENSG00000288534	AP001931.2	AML	Inf	0.000272815520818466	0.00569881310154129	FALSE
Underexpression	ENSG00000152784	PRDM8	AML	Inf	0.000272815520818466	0.00569881310154129	FALSE
Underexpression	ENSG00000130592	LSP1	AML	Inf	0.000272815520818466	0.00569881310154129	FALSE
Underexpression	ENSG00000185198	PRSS57	CLPD-NK	33.6	0.000274045946629736	0.00571503765521217	FALSE
Underexpression	ENSG00000177426	TGIF1	MGUS	118.793650793651	0.000277062279647339	0.00576839086683947	FALSE
Underexpression	ENSG00000089876	DHX32	CLL	9.54120879120879	0.000285517846309584	0.00593462506949755	FALSE
Underexpression	ENSG00000139687	RB1	LPL	32.9910714285714	0.000288378630489988	0.00598421289893227	TRUE	TSG	retinoblastoma, sarcoma, breast, small cell lung carcinoma
Underexpression	ENSG00000147010	SH3KBP1	HCL	34.0338461538462	0.000297013307059087	0.00615325594690175	FALSE
Underexpression	ENSG00000198721	ECI2	AML	25.1022099447514	0.000307766049769433	0.00627284977814851	FALSE
Underexpression	ENSG00000143797	MBOAT2	AML	25.1022099447514	0.000307766049769433	0.00627284977814851	FALSE
Underexpression	ENSG00000157107	FCHO2	AML	25.1022099447514	0.000307766049769433	0.00627284977814851	FALSE
Underexpression	ENSG00000143545	RAB13	AML	25.1022099447514	0.000307766049769433	0.00627284977814851	FALSE
Underexpression	ENSG00000065154	OAT	AML	25.1022099447514	0.000307766049769433	0.00627284977814851	FALSE
Underexpression	ENSG00000124019	FAM124B	AML	25.1022099447514	0.000307766049769433	0.00627284977814851	FALSE
Underexpression	ENSG00000197006	METTL9	AML	25.1022099447514	0.000307766049769433	0.00627284977814851	FALSE
Underexpression	ENSG00000127328	RAB3IP	AML	25.1022099447514	0.000307766049769433	0.00627284977814851	FALSE
Underexpression	ENSG00000168060	NAALADL1	AML	25.1022099447514	0.000307766049769433	0.00627284977814851	FALSE
Underexpression	ENSG00000162174	ASRGL1	AML	25.1022099447514	0.000307766049769433	0.00627284977814851	FALSE
Underexpression	ENSG00000228278	ORM2	aCML	Inf	0.000312866142534513	0.00636649746585577	FALSE
Underexpression	ENSG00000166669	ATF7IP2	MM	12.6911976911977	0.000315674840285929	0.0064132907874864	FALSE
Underexpression	ENSG00000123136	DDX39A	HCL	Inf	0.000322346934732528	0.00652778454966387	FALSE
Underexpression	ENSG00000132970	WASF3	HCL	Inf	0.000322346934732528	0.00652778454966387	FALSE
Underexpression	ENSG00000007944	MYLIP	HCL-V	138.111111111111	0.000341411073445663	0.00690275101303624	FALSE
Underexpression	ENSG00000112237	CCNC	T-ALL	34	0.000352972520592782	0.00700164073919162	TRUE	TSG	T-ALL
Underexpression	ENSG00000111276	CDKN1B	T-ALL	34	0.000352972520592782	0.00700164073919162	TRUE	TSG	breast, small intestine neuroendocrine tumours
Underexpression	ENSG00000051620	HEBP2	T-ALL	34	0.000352972520592782	0.00700164073919162	FALSE
Underexpression	ENSG00000123130	ACOT9	T-ALL	34	0.000352972520592782	0.00700164073919162	FALSE
Underexpression	ENSG00000163281	GNPDA2	T-ALL	34	0.000352972520592782	0.00700164073919162	FALSE
Underexpression	ENSG00000130449	ZSWIM6	T-ALL	34	0.000352972520592782	0.00700164073919162	FALSE
Underexpression	ENSG00000152409	JMY	T-ALL	34	0.000352972520592782	0.00700164073919162	FALSE
Underexpression	ENSG00000171208	NETO2	T-ALL	34	0.000352972520592782	0.00700164073919162	FALSE
Underexpression	ENSG00000107890	ANKRD26	MCL	Inf	0.000351638337493562	0.00700164073919162	FALSE
Underexpression	ENSG00000213719	CLIC1	MCL	Inf	0.000351638337493562	0.00700164073919162	FALSE
Underexpression	ENSG00000175691	ZNF77	MCL	Inf	0.000351638337493562	0.00700164073919162	FALSE
Underexpression	ENSG00000166780	BMERB1	MZL	Inf	0.000351638337493562	0.00700164073919162	FALSE
Underexpression	ENSG00000172340	SUCLG2	AML	5.99801587301587	0.000370254938229797	0.00732139906113425	FALSE
Underexpression	ENSG00000118965	WDR35	AML	5.99801587301587	0.000370254938229797	0.00732139906113425	FALSE
[truncated: 717 more rows]
