# Supplementary material for: Analysis of 3760 hematologic malignancies reveals rare transcriptomic aberrations of driver genes
Source: Genome Med. 2024 May 20;16:70. doi: 10.1186/s13073-024-01331-6 (PMC11103968; doi:10.1186/s13073-024-01331-6)
Supplement: Supplementary file 18 — Additional file 18: Table S17. Curation of associations between CGC cancer driver genes disease entities using Activation outliers. [file 13073_2024_1331_MOESM18_ESM.csv]

DiseaseEntity	GeneSymbol	OddsRatioFromFishertest	Curation
AML	HOXA11	7.38617318435754	known
AML	PREX2	10.4413793103448	little
AML	RET	Inf	little
B-NHL	TERT	68.5555555555556	little
BCP-ALL	CDH11	44.6482412060302	little
BCP-ALL	CDX2	Inf	little
BCP-ALL	EPHA7	183.247422680412	little
BCP-ALL	FAT3	11.8333333333333	unknown
BCP-ALL	MUC4	53.0597014925373	little
BCP-ALL	PDGFRA	89.321608040201	little
CLL	CNTNAP2	59.948275862069	unknown
CLL	POU5F1	18.9076086956522	unknown
HGBL	MYH11	62.6610169491525	unknown
HGBL	TERT	62.6610169491525	unknown
HGBL	WNK2	41.7627118644068	unknown
HCL	FCRL4	Inf	little
HCL	LRP1B	15.3425229741019	unknown
MCL	RGS7	106.898550724638	unknown
MZL	LRP1B	7.70588235294118	unknown
MM	DCC	239.117647058824	little
MM	ELF3	Inf	unknown
MM	ERBB4	60.7413793103448	little
MM	ETV1	417.417061611374	little
MM	FAT4	102.659192825112	unknown
MM	FOXR1	Inf	unknown
MM	LRIG3	205.37668161435	unknown
MM	PTPN13	22.6738197424893	little
MM	SOX2	22.6738197424893	little
MM	SSX1	Inf	little
T-ALL	FAT3	30.5833333333333	known
T-ALL	GPC3	91.85	unknown
T-ALL	HOXA11	27.5338345864662	known
T-ALL	HOXA13	91.85	known
T-ALL	NKX2-1	61.2166666666667	known
T-ALL	SMO	Inf	little
T-ALL	TLX1	1002.27272727273	known
T-ALL	TLX3	Inf	known
T-ALL	TSHR	91.85	unknown
T-NHL	EPHA3	71.9019607843137	little
T-NHL	HLF	27.780303030303	unknown
T-NHL	IL2	83.3863636363637	little
T-NHL	PTPN13	27.780303030303	unknown
HCL-V	LRP1B	274.772727272727	unknown
