# Supplementary material for: Analysis of 3760 hematologic malignancies reveals rare transcriptomic aberrations of driver genes
Source: Genome Med. 2024 May 20;16:70. doi: 10.1186/s13073-024-01331-6 (PMC11103968; doi:10.1186/s13073-024-01331-6)
Supplement: Supplementary file 19 — Additional file 19: Supplementary File 1. Mean copy ratio tracks aggregated by disease entities. Due to its large size, available at: Cao, Xueqi et al., Zenodo. https://zenodo.org/doi/10.5281/zenodo.8341456 (2024). [file 13073_2024_1331_MOESM19_ESM.zip]

Archive with 24 entries (24 files):
- aCML.bw
- AML.bw
- B-NHL.bw
- BCP-ALL.bw
- CLL.bw
- CLPD-NK.bw
- CML.bw
- CMML.bw
- FL.bw
- HCL-V.bw
- HCL.bw
- HGBL.bw
- LPL.bw
- Mastocytosis.bw
- MCL.bw
- MDS.bw
- MDS_MPN-RS-T.bw
- MDS_MPN-U.bw
- MGUS.bw
- MM.bw
- MPN.bw
- MZL.bw
- T-ALL.bw
- T-NHL.bw
