# Supplementary material for: Analysis of 3760 hematologic malignancies reveals rare transcriptomic aberrations of driver genes
Source: Genome Med. 2024 May 20;16:70. doi: 10.1186/s13073-024-01331-6 (PMC11103968; doi:10.1186/s13073-024-01331-6)
Supplement: Supplementary file 20 — Additional file 20: Supplementary file 2. Mean FPKM matrix aggregated by disease entities and genes. [file 13073_2024_1331_MOESM20_ESM.csv]

GeneID	GeneSymbol	AML	MDS	MPN	CLL	MM	BCP-ALL	CMML	Mastocytosis	CML	T-NHL	T-ALL	MDS/MPN-U	MCL	MZL	HCL	aCML	HGBL	LPL	MDS/MPN-RS-T	CLPD-NK	FL	B-NHL	HCL-V	MGUS
ENSG00000000003	TSPAN6	0.15919997902573	0.274641839826339	0.142914638106694	0.0551402063235254	1.01229920483952	0.0705760881828533	0.120543895809301	0.186566028340813	0.0680915764097127	0.458221439961197	0.255811478020651	0.131776268605633	0.244836101031119	0.147945083210446	0.427740070211667	0.0871971474239923	0.173674653731225	0.101709161282924	0.264101389570357	0.0795803908552111	0.0613174376935554	0.0852011665858069	0.315934919954576	0.690970936910423
ENSG00000000005	TNMD	0.0051825546329286	0.00948426801218793	0.00382749245882507	0.00154241115410753	0.00684392327843551	0.00379485983707119	0.00433771279140681	0.0105295706539467	0.00330514170228559	0.000320205688435203	0.00340699946604864	0.00368161737636943	0.00240678538120453	0.00181683581256906	0.0036228929452842	0.00304189695581377	0.00190901247170052	0.00398707712442622	0.00784807915984666	0.00167438736851168	0.00412669418557177	0.00210787125964851	0.00146663997538703	0
ENSG00000000419	DPM1	29.1801727946309	31.5255603031947	36.0265323689307	39.9932278953706	33.1152363216996	35.6734366280982	35.2684796381725	35.3847023603674	27.3465641243717	35.437341782626	32.2554880273965	33.4141228975505	41.5094994484745	40.4827730833089	34.6740723735568	35.2853789636751	35.0204568965845	37.8777469158467	34.0342613436798	34.7281735770107	48.7266767360535	41.8708947553791	34.9769394230109	38.5333024660816
ENSG00000000457	SCYL3	1.99623537121229	1.57532675049746	1.83196422997567	1.95317044958547	2.34012188395285	1.90461218798297	1.69797805166452	1.56474748304596	1.65656257346527	2.45603152759705	2.97633659822653	1.94462293572518	1.88537946545674	1.96343019188771	3.01034854632662	2.04508775152397	2.06605039743479	1.93694369604734	1.49175596871914	2.26269155528333	2.1672918149937	1.93386196520383	1.81810910736923	1.35592014776524
ENSG00000000460	C1orf112	2.32838585041911	2.86926372051508	1.92964777735686	1.03418606033892	1.0639003147991	2.1070899516063	2.15947098415961	1.92741079444485	2.55816144819881	1.32467258914308	4.06686920540144	2.35315302023088	1.45241865717314	1.03331662907663	1.10789085382043	2.49208093642824	2.45204838237097	1.32737452695797	2.84905224661153	1.10895947080397	1.30734575015083	1.44485808692964	1.05697685877689	1.12184441653017
ENSG00000000938	FGR	36.299240017427	61.8348664711826	89.6648499582147	29.9047950708126	6.44170815670792	8.38299797159862	100.405814774724	68.9531710630459	120.577876943253	34.1036861898916	14.3919313584642	117.566957537341	23.3491070079817	37.4363798643184	64.7866659990097	137.804719819596	39.1353590843725	35.5718205886598	61.193871328959	43.0797650298821	21.6389603417383	33.8262565176312	67.6701050664166	37.8343442773188
ENSG00000000971	CFH	2.65319097525503	2.43986224792816	2.1868304573382	0.406485327188245	2.93509289793627	1.88165555984182	1.74130887571199	1.75172201188807	2.74882318866147	2.80870397903304	8.15099860574625	1.78852260394509	0.326577108475144	0.438899594665313	1.05534652728438	0.966809621658184	0.555643398444155	1.01674766827213	2.72412086493887	1.4375173623668	0.352628727902858	0.700384630670638	0.649390170254931	2.55315444498127
ENSG00000001036	FUCA2	12.5938590360487	11.820875051077	10.3753688574137	3.81751684986304	20.1676010489932	2.19979434975585	12.4744467893168	11.4596773361672	14.7014624544587	4.9503052472605	2.97269645613712	11.3134167215166	3.58015921177322	4.0501072245581	5.34319925983726	10.0931953063712	5.34294602315513	6.37202900405536	10.5866133582721	5.59209372595703	4.06525850211512	4.7734272249667	5.222344506345	21.8206877357493
ENSG00000001084	GCLC	11.178302951415	25.1188541204074	16.9131483051935	9.3523588160022	4.73098074871813	5.37181161261494	10.9526962174417	13.5712118816846	7.93502652318578	7.2529173349875	7.00782253731382	12.4156151096694	6.77800692520821	5.77430422905219	15.8151190054539	8.58699046141793	8.13479750409171	10.8503942944143	28.4994502822988	7.82761809929482	6.48300855546903	7.62928051619385	6.71429461772978	6.74642975416467
ENSG00000001167	NFYA	9.23471364392324	9.77026103688495	12.4927832328311	9.3482500526838	8.92359506792363	20.90480904473	11.7412000439173	11.2065927856956	13.4399135462043	11.809535526906	19.6176610402808	13.6519165447542	12.2403113755214	9.89994103180324	10.1489980468511	13.9892967564246	10.757373877259	10.238641222107	10.4618644480821	7.7642265995368	10.4255330086192	10.9972714046987	8.90134208599941	11.8780658768055
ENSG00000001460	STPG1	0.805036213999795	1.06225589785126	0.719173737518416	0.743885124200071	0.772187226216819	0.823001009034485	0.585115273561469	0.83071639032973	0.686445767160495	0.933596705735198	0.588044366469959	0.709378886438735	0.857081432327381	0.888542835572765	0.843183057722419	0.685709005341602	0.754554825711201	0.767263508249478	1.40176448057058	0.365084258001542	1.02111955919197	0.911115175515971	0.716699837370447	0.89461983462517
ENSG00000001461	NIPAL3	2.62030197707342	2.67627955183245	2.3671720197935	2.16879503519652	3.96450575076664	2.58633679315103	1.75055186888389	2.23878572571606	2.70222444592903	5.25467040132263	2.20881619426177	2.05917254168541	1.79145090515306	2.16370583645181	2.59272658754403	1.69265387368385	1.7032008507588	1.72889980408283	2.74745449768394	3.15999234346539	1.64780447651587	2.15301303918945	2.30315985860899	2.76850409563584
ENSG00000001497	LAS1L	10.3069372435424	9.61297408516914	7.13075313769013	11.6615279288178	11.7292218822294	12.150514318433	6.95943375711026	8.35827461595652	7.44749656751843	11.1316318449836	11.443995567383	6.81522564813996	11.5417779252114	10.045815815808	8.25100515865753	6.31864279221646	12.7499920733377	10.0281941457412	9.30257002385111	9.47934459348858	10.4950054909902	11.4790111549757	8.36126910930077	9.94037390005529
ENSG00000001561	ENPP4	13.2594825918135	27.0349346199358	28.8212158000638	16.3619968849519	8.68703323065843	4.45527651435977	32.7641595101735	29.8970470290137	32.7432217381318	14.4748410660108	12.9150045393933	31.2593095169706	11.5797186090026	17.0999706519034	16.2839860239012	38.0849230844135	16.3812998536743	17.1896792288233	25.1303058255147	21.21567907279	15.9111508114665	18.8829758898674	17.2324521524661	15.0299533740328
ENSG00000001617	SEMA3F	0.957379975934822	0.650839414018776	0.765813665939912	0.335701289123519	0.375356750205289	1.67474337886227	0.550443771096985	0.896944993569238	0.643827011157412	0.666148597227549	0.407818700687868	0.480455091707617	0.568793496460977	0.511723713367066	0.426597640985768	0.5017008818421	0.464717230405591	0.865889414418985	0.811086439731516	0.401986922755787	0.657867702407709	0.347695591820209	0.429659401405024	0.772206323910074
ENSG00000001626	CFTR	0.00621252907798151	0.00368153078465586	0.00559487449452052	0.00212329922057036	0.00493406257820224	0.00917659090341644	0.00202287320221158	0.00413975461162115	0.00587799835512881	0.00169533859661288	4.74941496806984	0.0210131807540465	0.00223033618696169	0.0104473081219658	0.000792357800161642	0.0131334086047016	0.0019444560086401	0.00607140697971653	0.00396465689502813	0.00225812513226707	0.00492822155797126	0.00251015077751362	0.00338865260019247	0.00297027407245855
ENSG00000001629	ANKIB1	7.76684289738155	6.20535506993621	7.35913387523378	12.5752476536201	14.5852898927649	10.2283524730151	7.03727018472235	6.87390641992722	8.00851603740856	10.2082742448295	11.9487382382237	7.84263857925442	10.8077587917379	9.559421664401	8.77118450021709	8.12357050918792	9.80899007124669	7.79677503378211	6.13521341009519	11.4923321895793	9.63253092834021	10.3860632192605	8.91054924442331	11.735548623713
ENSG00000001630	CYP51A1	18.7202465984315	18.2633008133626	21.9771778346543	26.1871589379384	37.748814019943	20.2713095764942	21.2936306585748	21.5058308849869	27.7129584532757	18.8771048937995	22.0990766704661	25.0090527020898	27.9774721446407	29.9264503569111	19.4351485823275	30.1497585713035	32.5335223243466	21.8263911318417	17.7600221679148	18.1851368224085	22.4536162237528	33.8092418029853	35.2467027870624	37.1763279799186
ENSG00000001631	KRIT1	7.47898854440551	6.60655741740321	7.26114860491623	10.0952898185575	9.72056003909562	8.55441693624433	7.23075042765391	7.1793466064806	7.6610946885645	6.9971237669288	8.11070757288149	7.67212679852935	9.78793895517711	8.90786454968711	7.97153236754507	7.99705266300293	8.3367808529012	7.9436369949787	6.77553315649312	8.18313786597442	11.3958675268549	9.91119906831008	9.33124570913898	8.38229323374804
ENSG00000002016	RAD52	2.31580766599062	1.76768154858901	1.3017608053089	1.73379689726772	1.7472464854121	3.69416337715534	1.50157326218913	1.48447818730734	1.66112590191199	1.50179388226777	2.69813431642286	1.5777898502603	1.96059213926494	1.48132472843373	1.42827566996595	1.68428764898994	2.4092801387658	1.2820068976293	1.91097784005538	1.09261025971242	1.73235550806632	1.9172970862297	1.61289487021673	1.28368655507196
ENSG00000002330	BAD	5.02998085797969	7.35058625916238	5.31001912072556	3.10194792108313	14.8516564540295	3.89014810398269	4.94988533689472	4.67786556944901	4.94036416668784	7.11154325768309	4.70888182960595	7.02760284744375	2.67056662320772	3.66052008168212	3.51350486786675	6.27792944219081	3.23317531564578	4.29715807405443	7.13291237388563	4.91674217141782	3.31167521390211	3.03308652362111	3.43451300068069	12.4853851986727
ENSG00000002549	LAP3	34.0833034388471	31.1122145999332	42.2555902686655	17.4073190289418	63.7805943357791	34.8462207337372	43.374335223979	25.2389154614007	18.8894869129852	34.1116668922859	23.6567156817628	29.8557054053813	24.5562219865108	22.0677893743133	16.6870844155855	22.9269820361024	35.425490345531	23.5105972033105	30.8607722990193	45.4062130864473	20.0214592002999	24.5945520192114	17.8451786052361	46.8054091880159
ENSG00000002586	CD99	107.750896205588	28.5490629866427	39.1098103392502	30.2164655938655	10.4268941523411	164.256461918754	37.5828298455282	32.9701249348352	21.0844220237411	48.776089491318	266.115695557698	32.1410087615992	30.1317401761223	34.1409991427289	88.2972861518719	22.5088491670667	23.5489487266207	29.3182747984094	33.8101660598736	61.7332161299392	25.6866673257834	26.7115146870127	35.525125513564	19.0821782651778
ENSG00000002586	CD99_2	0	0	0	0	0	0	0	0	0	0	0	0	0	0	0	0	0	0	0	0	0	0	0	0
ENSG00000002587	HS3ST1	0.132061045737887	0.121470184274958	0.180635672126394	1.15513174092164	0.057701399669003	0.169039218657275	0.523670436171742	0.170660714667281	0.0540064189075044	0.119426244719221	0.0733970136869634	0.098124539466181	0.197585355115103	0.328488347966211	0.271495454402121	0.0681684775360255	0.303439392473967	0.290474197137212	0.173932781332717	0.122424808855804	0.739943048395915	0.43228778189078	0.163802983038043	0.0473613203439865
ENSG00000002726	AOC1	0.825050626435738	0.819630829407213	1.78245690423755	0.0988305455404035	1.43069310934881	0.142966292050809	0.762441278196443	0.903647972698545	4.83398182720132	0.171759834925481	0.21705792230875	2.72872394597461	0.235510889381464	0.166861406133016	0.128883974300288	2.22077897952076	0.327484092529033	0.43574672505134	1.0972809561415	0.142995487349396	0.27194385238341	0.372823537335027	0.155664607600347	1.3109850626072
ENSG00000002745	WNT16	0.0206363427968213	0.0410404351429826	0.0497102216544923	2.23760145647495	0.772841412193963	0.493898791426964	0.0609559151950262	0.051970431116796	0.0197418714457452	0.082857293367473	0.0253883514319106	0.0303419929635261	1.90967723191336	4.45453101964354	5.17083561941288	0.0790087306307038	0.884697752324808	0.673648870811772	0.0366244800999692	0.0911271362663473	0.0820110111520044	5.51184437275326	5.63490576638729	0.460148915951974
ENSG00000002746	HECW1	0.0221677544449892	0.00753452766470773	0.0283647099549275	0.0260372908317752	0.099932925447466	1.20070607411014	0.013288099978696	0.0246030425235772	0.0163547241275006	0.0215598234467991	0.0263146848533009	0.0189993708480005	0.0274955055690999	0.0213097073198991	0.0195220738476166	0.0207423709646292	0.209000678200137	0.0242002568940381	0.0166929969865819	0.0280915200308246	0.0354605222607683	0.022948043189204	0.0175976724472035	0.0316387755479979
ENSG00000002822	MAD1L1	7.55255518353438	6.06325976242611	5.5678143584036	7.81321667522392	6.04890918375839	10.7024993543241	5.41385519408806	6.05745570779656	5.70816637420108	10.5692026817303	8.44050822626172	5.43412504604959	10.0634299230093	7.56122823673409	7.7740285053395	5.17141001217565	14.9349554717243	6.51190367909547	7.44276675962446	6.29945210931246	10.9924985167606	9.18838856660995	8.10245595924975	5.40755844274905
ENSG00000002834	LASP1	40.7809111509914	64.0022177940225	92.5448666618456	31.3908075884433	27.6442575505577	33.076732211084	74.196740442381	76.5668964690479	97.1624022277283	52.3758944237025	43.7494834761138	92.8362824755407	37.6624961330638	37.6912388411001	42.1782563146931	106.124473287351	43.7336743422808	52.5324410088124	77.0260661815555	59.4675681451545	37.4906294279582	39.7284981679281	37.0577142099773	59.8319031961069
ENSG00000002919	SNX11	4.97428223486464	6.75827915422796	4.59354384074257	7.1625349417808	4.79368835500068	2.13336826133885	5.6979712290282	4.35567523664648	4.93476346955728	5.41280559984777	3.19980290762027	6.01011761767485	5.19786424103849	10.1043712003122	5.99099092982044	5.78575806006015	5.1899640337675	7.82928846636951	5.79175661778687	6.46200879732198	4.93549422165281	5.92567351851921	13.1972781153319	4.91625547889529
ENSG00000002933	TMEM176A	3.66391153069687	2.03804395182243	3.28555585177813	1.3120627806389	0.89905761399525	0.323080621372853	7.82892124246488	3.6399983102248	1.30105422802851	1.63048908903123	0.697198863323804	2.92692865848988	1.4726661327697	1.43754088218304	0.953681774248602	1.44910990921213	1.757618004264	2.47595322642204	1.3171483305296	2.58906354733243	2.44772179894308	1.24006292740101	1.41683780773674	1.10278342461899
ENSG00000003056	M6PR	50.8241070659926	38.9425342665045	34.8869800110977	20.7115698273655	31.0052281302513	26.3919972234259	46.28807082442	37.5615568219945	43.4331926639484	25.304854652597	20.9533865627379	40.0277629383955	20.92871810777	20.2909855116207	30.7772499773705	38.9825405256235	28.7088251145502	23.6974171283444	33.508950214086	26.8501096090145	20.6777566627545	23.7307275294873	27.0318933255366	29.871997545223
ENSG00000003096	KLHL13	0.701797716109784	0.175282013027863	0.14054126059153	0.036293588446076	0.0893285289801783	0.283652270974945	0.158065648975713	0.122628854516521	0.177328595667176	0.0440411812144695	0.674409752683758	0.216562024748454	0.0814403195652553	0.045894326655047	0.0982819646924625	0.218018495490289	0.114537282037805	0.0498253829580972	0.123132484337376	0.118760285195439	0.0714682947338162	0.0605938426001974	0.0896320107284904	0.144395842780615
ENSG00000003137	CYP26B1	0.0371976306697201	0.0470397121342082	0.0988106124153534	0.0315608576252027	0.108994029532665	0.0741028223287552	0.0529761554464037	0.105756858080655	0.0438828809118175	0.0457154696814209	0.0449638996172455	0.0961552035220618	0.0777521719853479	0.055813054436754	0.0602465297454102	0.0660175400589104	0.0589326031108155	0.0972625112133128	0.0747850552817569	0.0403890067586972	0.100359664950888	0.0798107738106524	0.0688471931223815	0.113705071658481
ENSG00000003147	ICA1	6.19211694932566	8.25358297130718	9.05560254167568	0.601016920028337	4.2551344746792	1.85135332405145	10.2433347848122	10.697708950303	16.7857251451974	1.69230659800415	2.71706591458991	13.8210525158933	1.63089088254846	0.941119305005135	1.23925376346581	16.6030129584713	3.07048421111316	3.39833672452786	6.90242452911707	1.12934977717357	2.2127585813206	2.48708403119516	1.67924377063707	4.49357722132174
ENSG00000003249	DBNDD1	0.310159753491059	0.0934673018130819	0.180512647412934	0.883996489743165	0.291370194845478	0.767779534481207	0.0622462019794594	0.184540602500497	0.0992598442963557	0.256351333593181	0.259097347633155	0.11835081840803	0.210099199425841	0.356891741175748	4.53290646482634	0.0997583418340546	0.267313456722596	0.40472009547085	0.105686310203514	0.111051069891757	0.14478307928675	0.82802898393613	0.565434936082312	0.521912110248934
ENSG00000003393	ALS2	6.1880098983022	3.91286990747554	3.75670788266449	2.53382822546748	2.94831626387726	2.67310623823056	3.16462047228885	3.34996250123921	4.98702621651714	2.59138465143061	3.51249323805578	4.0075246979101	2.80542355579215	2.45367148620766	2.72267158832648	3.64003595967675	2.39625710299165	2.66497707142117	3.94827393669714	2.99178083391269	3.21260657087077	2.67161830757171	2.58230606426347	2.87449105688471
ENSG00000003400	CASP10	5.73025113481734	7.00725119096266	6.29838999276915	2.01305229860803	27.757733394232	6.19677246867276	8.15699253967111	6.09801641693172	9.37483535470258	5.26543663622596	7.50956923484078	7.57094954742436	4.00115033800333	4.21941286218413	3.5392067753244	8.88246898173846	2.98079887566891	5.52040696839365	6.0289216159724	3.95221292942577	1.87917373726464	4.02439120415936	3.41512752223256	21.7961523052471
ENSG00000003402	CFLAR	12.9352550314117	15.86460895256	24.3939757149092	20.3618756985888	39.179814594737	8.82920029900438	21.9420665968602	18.826037832701	25.4613579374397	14.9158521729792	10.9158729813106	28.0057152687828	14.6169202053267	18.3205969309606	18.4341457870618	26.7254566159167	13.7660414417874	20.83381622746	14.7647715019089	23.1105339664227	15.6702454397076	16.0355831760328	18.0784429906788	42.934824041597
ENSG00000003436	TFPI	11.4171529921899	4.65630730366515	5.27589811585968	0.411400968806353	1.25141162510979	4.94407151732735	3.02076039834816	3.73968765756725	2.33310477807877	0.609128761837079	11.203279910878	4.33259976965882	0.75222264992106	0.529385733748234	1.18336765814656	3.10866672557426	1.02593477407563	1.51273189191787	5.5738567207308	0.962059376232513	0.826645855421773	0.75918959757359	0.849555596999536	2.63848265766276
ENSG00000003509	NDUFAF7	5.9211274405435	5.60001974643024	6.60819053208723	8.81766050462676	4.50134191564803	7.06650465304952	6.63928942682714	6.11455780093783	6.31044945217481	6.86901831909979	7.25104688661495	6.99169849864451	8.06703914883646	8.91398138451234	7.22715012133565	7.69122455277055	6.82833800584014	6.92479658496234	5.720685552811	7.98698165857443	11.6486424917209	8.37844755209526	10.2936229493604	4.42648257462111
ENSG00000003756	RBM5	35.4666755998892	32.7625871665856	38.8258410209526	49.4344870250076	31.3138420187397	58.09647022886	35.2952730313788	38.4713834699377	43.9807021220178	38.1964202510555	42.0266240166125	37.2242219721427	56.1068617373687	55.2115908384445	55.253410101956	38.4296953612464	40.723461360341	45.6413478434663	33.8328881719343	44.9255071741459	58.2358973308397	49.5657038130662	51.94919295076	33.2896224546105
ENSG00000003987	MTMR7	0.0449065826178628	0.0150705091582615	0.0178776573589499	0.00685033616171401	0.012031913671805	0.0286064617261179	0.01810889789776	0.00992062016553763	0.0157319205401482	0.00386556172261404	0.0285564628532904	0.0578246030747316	0.00253682458691119	0.0030547127906012	0.00508150199859984	0.0530257551188354	0.0548854346835468	0.00461373443666678	0.0107446035235112	0.0072605841633863	0.00563933126087778	0.00553388568647175	0.0034838391724924	0.0193705406426835
ENSG00000003989	SLC7A2	0.35213275481035	0.23006265706473	0.0764347530090752	0.00692752693479777	0.388615562546312	0.220237649358627	0.145690869770851	0.152104689092847	0.051233377749209	0.00858480945217669	0.0404967434224646	0.362073462502476	0.00666416282291872	0.00741064889622452	0.0241610083410844	0.136689571638739	0.209837096311406	0.0577554104215887	0.266099914907469	0.0650525600381763	0.0172597004271469	0.123176475099482	0.0145639056269217	0.322115982842991
ENSG00000004059	ARF5	45.7228606931192	50.5098194627488	60.1042285165956	38.2566120545211	34.7115918350951	41.7576924237538	58.7147072987803	55.8256824147801	59.9268626100441	49.0100050977918	45.2379570797786	62.9437711476284	41.6176127464474	39.504852901911	42.6627878950795	66.988306159929	47.0247017055688	40.4232348951075	52.1805112168593	44.6250616862424	41.1599602713344	40.6077264157172	36.9546340764414	45.9021585364443
ENSG00000004139	SARM1	1.25512137199775	0.921603644732759	1.0141350629314	2.89680294754316	1.96151725352434	1.12156363292053	0.991083605397296	0.964710027338738	0.994295505057273	2.79666833196222	1.04121840723316	0.957011215595222	2.10732603385681	2.57677592842567	2.48602250288865	0.931484530696037	1.53365218245896	2.06545908088894	0.659416162138457	2.80819619198858	2.29997561796655	1.95607805123918	2.79060495259014	1.93976759331231
ENSG00000004142	POLDIP2	17.1409591733798	21.7563922488722	15.6769834746264	11.3644535974906	19.0698711376929	14.2804326416558	16.5609896110357	16.7916642991238	14.0624133886145	14.6172170873385	15.3431279267188	15.9822544637622	11.9957269312429	12.2373866700962	14.1394076932325	14.7363674372607	18.0623854885898	12.8614537849677	22.3560627810767	11.8182943663339	11.6098350243655	13.1920400213589	12.6425582873354	19.0534506183972
ENSG00000004399	PLXND1	16.9706696998002	6.63263752966957	4.78986527650094	5.35070864709358	1.24345808041715	13.0833544921472	10.0374337159668	6.14475866148893	5.05074863861765	6.48615179513155	17.661535206014	6.70332151497609	4.76350126172722	4.20305076236423	2.50312475793044	5.07488138741352	3.7955779753816	5.74727914294245	4.76223365298395	10.8134024343864	3.02553402111871	3.22470333506729	2.56929639531687	2.46703364417504
ENSG00000004455	AK2	23.7033087991758	14.2166530253763	12.6663151818963	6.90817427936906	7.52712771430466	13.914509360794	16.8229558722154	15.0297599061612	19.711842615644	7.20981828880738	11.040162741337	16.3544930935094	7.19800604576946	6.61286349103088	6.93843982936081	18.2014506496806	12.2212764329951	8.32532384105229	12.7341266722693	7.3774978281639	6.85447738634467	8.98780835832985	7.85732427238066	8.85571520316217
ENSG00000004468	CD38	15.2757182621522	6.50206792891971	6.39374040918332	2.05994566524239	47.8054786203393	22.4012044947668	7.88206249788279	8.79323811691344	10.9288618795082	4.10551216084038	26.9311539005537	9.78491452149926	4.56147910291407	1.9730428997883	1.45517840477359	8.97866124319629	15.1415768884777	3.250487933596	4.37104019974862	9.31749542287913	4.78845422698017	5.11175593918819	1.87086555851514	45.5250900076548
ENSG00000004478	FKBP4	14.33499506907	14.0284066861484	7.57624908844917	5.13741046769676	12.0023467086598	6.02876797895239	7.58265869800406	8.09588161844689	7.62981081707589	7.15235113933091	11.8919367388309	8.1935767167688	6.87520733768523	4.9484315998662	5.62784739152541	5.97871693654432	15.4988937872811	6.51633007505313	13.5085937956905	4.21481170565742	4.000818594644	8.75081050702318	4.43169997371809	9.92843239237268
ENSG00000004487	KDM1A	31.425805627675	22.242479482149	18.3537633705011	16.9607059194865	14.4811975140108	43.252374240526	18.4369004815842	20.56134021713	18.338214132046	20.4551530299503	40.9516858896849	18.1602475203583	20.4616363125801	17.431623299352	15.9641060620639	18.1439692898696	27.1345702220179	17.6933383894192	21.7587293103072	18.3679779142465	16.7488881047197	19.2168919445969	16.8392604289604	16.1234310221992
ENSG00000004534	RBM6	27.7619530239539	21.2004485215467	23.3989058376889	38.3132499708406	41.6192364101098	42.9736345240659	22.301349701955	24.2806433057649	25.5137593680076	25.8206095383936	39.761597607876	23.158292569477	47.4262990844118	44.1852970989742	41.9765804845749	25.2005524026278	39.0487718950324	37.2616731787098	22.9032138950354	31.1122172389786	47.5947285313632	43.9567679695766	41.2381022352792	33.6504988501724
ENSG00000004660	CAMKK1	1.99204477870702	2.00447118271197	3.01049044900178	2.88115389079515	2.50546919059658	3.02699403457839	2.96911424119018	2.1456041533816	2.99869931720967	2.64595080354666	1.23067048180189	3.15824117692539	3.74772227548351	3.59178233461682	2.27698162865672	3.65619003090395	1.67303100989337	2.20921879427545	2.02993805205469	2.0741275585177	1.54387722418416	2.11597219147377	3.90283479327004	2.39437764216681
ENSG00000004700	RECQL	10.5554665975577	10.7226097317798	9.64591866469521	18.5715248917309	9.76449281296515	14.0680338373897	10.769357901941	9.32350647142482	8.20940422413307	12.6356249981131	12.1091460985778	8.78518240026262	14.9122665424159	14.2120962063648	14.0877929055055	8.96067312545631	13.5991214792324	12.2050446151114	8.48675032346322	15.9006574592697	12.8063549096304	13.9790809452307	13.6359407263075	8.67359124049518
ENSG00000004766	VPS50	3.54750229793955	4.75838719774719	4.23887103380806	4.86163581014765	4.29174392138179	4.17591173335285	3.29071975412636	3.66627679494606	3.21442532236071	4.32642296736995	3.5640305926359	3.81988733222032	5.20753709116201	4.59794112000051	5.15464150296028	3.30639832427982	4.11720840691452	4.41461763452888	5.1015728913568	4.7526276967015	5.00043518511607	5.05315124727488	5.02136980422595	3.20734435144634
ENSG00000004776	HSPB6	0.0433139355734004	0.0260147320071985	0.0796743670811629	0.0231327972832437	0.0534420536937526	0.0793250417674564	0.0406937674456743	0.0603964436468909	0.0665364627622786	0.0330584090753207	0.0588520141093953	0.0645567885932243	0.0475843823420336	0.0375123612887219	0.0448584268479423	0.0582852061648284	0.0707193916056321	0.0555439927172755	0.0477764689817934	0.0329254535423105	0.0969253269629562	0.0797023120985205	0.0396983653969635	0.0631552772659826
ENSG00000004777	ARHGAP33	1.62646451887608	1.87330835285956	1.47709540250359	0.594533127745368	1.37032732792991	2.09055187326047	1.66449616412131	1.70928496579196	2.96730271880783	1.23545508257687	2.45990668357679	1.83594960089701	0.720719286424949	0.729241395069777	0.571654325111874	1.8406753406801	1.7788967619719	1.1615064775793	1.90905875410054	1.01496264122033	0.927607842786389	0.904894635424839	0.789181933778842	1.69592100731847
ENSG00000004779	NDUFAB1	11.5123845108918	14.5887471701851	7.78181296774589	7.8669385910381	17.9891306820944	7.90214813377123	9.19519767552563	9.16041515294081	7.37932842989607	11.2121080685677	9.24350241082702	8.23644237508371	6.48080799744239	6.89205734558545	7.42931953881897	6.77820247307193	10.959896683691	7.5785999497542	14.1211334000913	8.9439550374698	5.91657469479353	7.66757875223536	6.69213906607107	11.3027043875799
ENSG00000004799	PDK4	6.84223214424379	6.28976986169335	7.86349257519899	4.71856950271981	12.82880757188	13.663895493672	15.2777489358478	7.70508405708352	2.12716510946269	3.38532900507438	2.33336635034198	5.69977351288907	5.48418749779515	3.89370474810685	5.92908345551868	4.15967742762254	8.80935338238071	3.15162885203157	5.39619423684492	6.93738434888874	3.22219467488274	3.92291237597345	5.75592375373784	14.4707792341814
ENSG00000004809	SLC22A16	7.7477719534377	13.5410349963587	7.64776668052256	0.674006566430804	0.541240009299478	6.70940217102856	6.46354396277233	8.92026541075291	6.87684658906444	1.76593149840074	3.57813055536934	6.84708463441999	1.73177799218301	1.11507792295707	1.47557766867343	5.27130359255782	1.7870981483566	3.18572454132051	16.6356838733975	1.17402582639104	1.98321549374768	1.90913987729834	1.63003603563915	2.81691750832303
ENSG00000004838	ZMYND10	0.413286911954063	0.347173079797291	0.322187678066706	0.227143776999625	0.510419723332791	0.331035171744782	0.269161438274523	0.281774072347289	0.338576262690291	0.467933291321364	0.272251507297198	0.349038577813829	0.249019438864006	0.283906161634371	0.198554214735925	0.366854274994255	0.245887960040395	0.25532744018465	0.311029091817413	0.621784013306565	0.34384951054493	0.248895276601867	0.240702252776084	0.373465258713153
ENSG00000004846	ABCB5	0.0405045537690392	0.124608293152755	0.0992139310145168	0.0100764518394751	0.0084739619823952	0.035742262046164	0.0335957715961647	0.0551267027235032	0.0311077952645729	0.0163398256441044	0.0287514133591782	0.0602408517757722	0.0391854767922198	0.0269895794767753	0.0775264268418337	0.0310300923048834	0.0335254916658315	0.0493152774120854	0.13585626076601	0.0264876946245297	0.0321874385571323	0.0268518959826225	0.0289858946747222	0.0198179848869808
ENSG00000004848	ARX	0.0127110263770489	0.00916716321652564	0.0268700045577047	0.00892852468154174	0.364770500672595	0.0253068775595154	0.0124225871976848	0.0260845956817052	0.0201642894047925	0.0198495196607099	0.0241084509664692	0.0227201314585261	0.0290617112224499	0.0260001100560691	0.0233127243002869	0.0188090930607396	0.0373047025380566	0.0346737455249156	0.0240174674046875	0.0201940280119147	0.0540083602784276	0.0212975863762747	0.0183519391415603	0.1500307065118
ENSG00000004864	SLC25A13	6.52969219239754	6.21313148581208	7.28504878363209	6.11216345684705	4.89436892601248	5.42722216845519	7.18470580297734	6.67529379330571	7.5106783765463	4.26252672510205	4.12593015976571	7.01973390505665	6.3627919584686	7.66706318405724	6.84145767640546	8.2794842413163	7.7807674549895	7.20559812684834	6.05273434072025	4.27055576398722	5.54033934740665	7.11508202117208	8.32183210821805	4.99326376295417
ENSG00000004866	ST7	3.43266443356986	4.68156658987428	3.88858424366672	2.16908445792986	6.89607217428534	1.18564929327017	3.77709631852408	4.13885490737314	3.40998808666461	2.06406017682726	0.889966600720393	3.45403143237005	1.78160935066242	2.77057334237632	2.94287383714554	3.19202416158264	2.8974050142517	4.00098198350275	5.11600680553216	2.60755228001847	2.19616556976573	2.63729962708542	3.23834059573332	7.42878796887041
ENSG00000004897	CDC27	14.8162566295336	29.2595539333426	27.4097387345926	14.3899005835948	10.7492721570515	16.7978285921539	19.0080408115089	23.8929003480565	13.621760398689	12.715866360291	17.0983577415958	20.0971330806805	18.7466853947063	21.8694819494445	31.416382710335	15.8800443582045	15.0665535756192	20.9431690783812	31.3598641774908	15.629660303379	24.6507182961043	21.1963107198618	27.5767900325921	12.955335115939
ENSG00000004939	SLC4A1	151.341355212211	578.463778944443	357.178368331488	36.2975293250623	18.5744593177788	77.651603853221	175.935302225643	275.141596026038	107.729152866644	95.8389587527864	60.9189009856397	212.32148353824	104.597610354567	89.6414903081347	288.871684589693	115.034984204735	95.2499590585121	222.82010177497	583.656018510819	72.3731726613682	114.483329463438	102.165876068813	103.816797806102	81.0159237009095
ENSG00000004948	CALCR	0.00546377380080025	0.00659125468262149	0.016077452757723	0.0050448844513881	0.0184062576862366	0.014087855222677	0.0133263060368806	0.014287646334557	0.00793043763099226	0.0073771756310062	0.00992052981766964	0.010924590538177	0.011186250758861	0.00628205728387424	0.00949402755219362	0.00892514187077114	0.00721358267936296	0.0128224716253757	0.0100624743302243	0.0859259558487759	0.0122794279531067	0.0137317749974962	0.00744643769966639	0.0137156505766
ENSG00000004961	HCCS	4.10661637076906	6.37935293069138	4.76024393196527	5.27876696193182	4.7042393211734	3.52017029706235	4.9598118221521	4.53891840147407	3.05972557578705	3.24642524079093	3.57153286858832	4.08279650694175	5.63716583776303	5.62086039578209	5.25471332797337	3.80534046829977	4.7572888470277	5.14139419266988	6.20100850569585	2.97201452049142	6.01419132001208	5.47200109678002	5.38987342901993	4.64277546291312
ENSG00000004975	DVL2	7.19496735230364	6.57637524232128	3.83817184623123	7.44024181375001	7.93493027660183	5.27683815443967	4.73466233915133	4.46194907809119	5.08729949763689	8.01960718549149	7.78972019071638	4.9337730753177	4.96996538932968	5.54432191268012	4.78114381761829	4.29810953683366	4.92375616588497	4.99185515044504	5.88640729829613	6.19387529774864	4.54287747219723	4.26093737001596	6.07723915265798	7.42846461009545
ENSG00000005001	PRSS22	0.0345340816837101	0.036133980345798	0.0789916322144393	0.029028946489731	0.0315554162090836	0.04057557630114	0.0458093895453048	0.0468652616857103	0.0350038866204113	0.183020795613002	0.0212074646879809	0.0617866449758828	0.0630546322448753	0.0436125876198161	0.049476597450177	0.0646719304516994	0.0253845943160345	0.0757257656288638	0.0531842923949267	0.0670892873955763	0.0772784261791337	0.0390251153756785	0.048706141534486	0.143598193864215
ENSG00000005007	UPF1	12.7406902993309	15.3185876471501	13.3812116758375	18.5806087494409	24.4507940420234	13.2057674013178	13.7465575854507	13.0890748793568	12.4476666159271	24.5765664236438	13.4723264537538	14.9314269837524	16.0794547033802	17.1304067625054	15.0765799772496	13.8054990107973	15.22413135073	16.8075136037702	15.6337612005192	19.9452790821863	17.8810906110707	14.8691773722516	15.2489026302303	22.528842310908
ENSG00000005020	SKAP2	12.5854223961187	14.1950723271374	21.0231996246869	7.53349100954088	4.93532780847032	6.72520073298062	18.1729785208783	16.3939210349862	33.0083180698522	5.2123484597849	4.56686218467016	25.1413060264562	9.05678858100855	9.64563953942939	16.5655406666866	25.8447349030466	10.7152726867208	10.1063545790171	17.2736991984118	6.54914099747366	8.80483067302708	10.9926794197944	13.0697946404144	10.1501525281688
ENSG00000005022	SLC25A5	116.783687493473	103.063704211801	77.0168715477006	57.1583788412371	108.56125020531	122.779780551142	107.197863481328	92.3018272031712	78.2020835884976	79.9646755954821	120.769540856871	84.867003338075	69.7750291609285	67.4044873812544	70.399199111347	83.4853402684654	115.120028758339	68.8316516508045	109.306049396397	67.1019760658311	66.6708738408809	77.0041668451164	73.5300839158938	107.36046179486
ENSG00000005059	MCUB	5.84111503376194	6.84595169670678	7.92517244133156	17.5020405895857	8.36460174832769	11.5036985141478	10.5797921926988	7.50496197983226	3.60092635002906	21.0162410366524	11.5374992111773	4.86895840871155	13.583768641246	13.1988130475025	14.4854391599182	3.38833785743796	12.9295316271442	9.79067845962245	5.96885134331837	12.9492251500135	11.9303011351097	13.6700422936986	13.4935652117242	9.76676885739324
ENSG00000005073	HOXA11	1.2971126446987	0.0305874118012315	0.0477602732491873	0.0125215962746827	0.0323885066793555	0.226438670039667	0.0355185333355532	0.059962471469014	0.0486337599648129	0.0500441009229741	3.00846805645803	0.0455369100865833	0.0256591417454941	0.0381634628401748	0.0233420781276433	0.0644565346549727	0.129022350720538	0.0452580406847171	0.0306171331900649	0.0771665866590642	0.0544383970983065	0.0616523517804737	0.0257736163944808	0.0397492555273981
ENSG00000005075	POLR2J	31.5263504746958	35.3562540630462	50.1085819920603	26.9309574856891	35.2380716065652	47.9344823228781	42.5991699959348	50.5321881264316	41.8240346059239	32.1293203264312	41.765489558849	46.9484922909624	44.9390160809851	39.2752859351654	47.1402881293823	45.7840722127678	48.2284385651533	38.479033479748	43.5812426171785	36.7556157654916	46.289771214621	41.2195788992097	38.6843817871704	37.8225630387879
ENSG00000005100	DHX33	2.30570111896748	1.64379715123102	1.53424428419239	1.54408822683188	3.09208751299247	2.67540190465455	1.49392601496977	1.55227589632738	1.85608888937614	2.02756178317135	2.52508038714483	1.54511801168154	3.09548292680485	2.03951192206199	1.59567572232299	1.34578389949225	4.57107031853275	1.91195887387325	1.71176779691566	1.73818515811208	1.42287970230616	2.70015607989781	1.77991495522389	2.65596953783969
ENSG00000005102	MEOX1	0.0355974967830782	0.0450402740157956	0.0905580579855582	0.0599462896262495	0.0292232397049073	0.069411296551627	0.056985536102782	0.0766466698366624	0.0443256951932896	0.246828927623581	0.035091291038295	0.0559791191302246	0.112056170467181	0.0616046387696	0.0867609243265188	0.0586304939908325	0.0723959509285365	0.0954624044858387	0.0559375089779097	0.0875030341723387	0.127258003725469	0.107310794459068	0.100893894846522	0.030732832500081
ENSG00000005108	THSD7A	1.19356196836344	0.170377867154932	0.172525004173731	0.0459456656756255	0.6508456674731	3.41708880991531	0.117750639333848	0.105903763966493	0.0803342532334595	0.0436340502315036	0.110926081795485	0.213323212334734	0.198925237841583	0.0508430642488328	0.0286596385615267	0.252214492326655	0.0741505956851533	0.0651423087173745	0.120339578308149	0.0502536500992674	0.0475481133913129	0.0513843755988649	0.0341362958238989	0.890378685714405
ENSG00000005156	LIG3	9.5562692180341	7.02606229718162	8.31541152364952	5.6272581327256	8.30244850527277	8.71992811690851	8.44131225066183	9.10453230955254	12.3316265778435	6.33030325406016	11.1650501528911	8.9169223203964	7.29812622887637	5.43150697682394	5.1236087469032	10.0094380558103	9.07298208685136	6.20437229026446	5.7821677206514	5.25688687832372	6.41266858038813	7.19146511397361	5.03719533093339	8.0820238766588
ENSG00000005175	RPAP3	6.10753915799639	4.67085217387123	6.20518248265812	5.66873826439057	4.29678961068783	8.23641710709937	5.76666748004115	6.01466166191767	6.86770011836927	4.57552884561929	9.26457609339378	5.90184906979432	6.12031651278611	5.71902875598031	6.29223370790293	6.43213175907025	9.26768851504126	5.35778590339707	5.11582228553629	4.29336365858345	9.34054055482947	7.16409359339132	6.82788559560809	3.78465326359219
ENSG00000005187	ACSM3	6.85637951136865	4.10244320817232	4.07386122162666	14.0384421964065	2.69306477603152	2.73591342304582	3.33818924698316	4.1936526519499	5.70954523333003	1.3931986539764	2.55706400218687	3.60949812235456	11.7416404276556	6.00333996483049	2.33735220385541	3.67282771213908	5.41764724774258	4.24749556467891	2.57920624394925	1.61763288852608	9.69358731120764	5.38242393258442	2.44203161771079	2.11954424049771
ENSG00000005189	REXO5	6.08782004705974	6.24664608071384	3.55379949541681	0.506330057668689	0.829208202289533	2.31705853264667	4.09085932961996	4.39454489220733	5.07449266648527	1.05528346420354	4.4654156896002	4.62845609221086	0.882698614702646	0.563016579692425	0.660495991733221	4.46041999541524	1.9081655943785	1.71113595122406	5.93677620384753	0.797088671409749	0.998007337162963	1.12010640964196	0.783112541774463	1.74794353864887
ENSG00000005194	CIAPIN1	9.62166306711303	10.9084057448142	6.36056600317137	9.15542039332563	6.95273352330852	6.94394844908508	7.831811363297	6.91504924868017	5.87028178335324	9.7121176617447	7.99392504548472	6.72276798441113	6.69381234796666	7.17357957880515	6.33506985118531	5.80803603717914	8.3136865718697	6.83605114875187	10.2206988213826	9.34695976218829	5.95135839187581	6.44500289510771	6.23205960975932	5.98679452931557
ENSG00000005206	SPPL2B	5.9643320889664	4.6417578128835	3.37829006764926	5.13222702790323	8.04735302756288	10.4656875959673	3.70729863642513	4.49764530463952	4.71035679982825	5.80209834032956	7.09882082077912	4.24140387299129	5.71628001227346	7.0302457079714	5.83381007828609	3.83837387792094	4.89878608142219	6.85884616442954	4.02695097607012	3.69185917341117	6.7781028684821	4.84358890466735	7.62831714558682	5.72682725759473
ENSG00000005238	FAM214B	8.27666645882625	20.7812774608068	17.4742312559564	3.04758919583634	4.74964670491352	3.95659305647959	14.5659854583135	12.044370312191	12.2444781227528	6.90582261753559	3.43554476145903	16.6488909685796	4.54708534324157	4.87172143737513	11.478490813059	16.1464037486896	5.27650872308254	9.74543984945721	18.0698669389133	7.04275590326516	4.8722252862395	4.61170887564476	5.77709890499906	8.8614114276083
ENSG00000005243	COPZ2	0.73968139495172	0.60831694641437	0.418371948830737	0.265189262283203	5.86167344718095	0.147142284781277	0.747110937982689	0.578831569763627	0.280071929939978	0.69268048436236	0.0901458283834292	0.552192850014498	0.173329073171598	0.617948943381236	0.987853040068481	0.437113908972951	0.300231344641728	0.312636871088566	0.461409846332077	1.54631427279848	0.372602389875946	0.307466347744111	1.00137119749069	6.79247476253013
ENSG00000005249	PRKAR2B	15.420303975392	30.8301527856437	52.590915014256	5.12286349678496	2.00874546442379	7.98811756347303	14.7765062395652	23.875467422483	21.5913425325274	8.13128837766319	7.16211320905334	22.8312683369745	7.87689312722466	5.90153380440646	12.1523771715303	9.69293102472262	15.0590455426543	11.4353243855826	44.0379442049392	9.55222831510678	7.98452130745743	7.71711418159281	7.87831240198355	7.50662235993331
ENSG00000005302	MSL3	5.31533374595349	5.66705974440847	9.05253224341069	8.55727402017978	5.98242190298657	7.78701736493212	7.63488693317882	7.19334489376405	7.06923646603852	7.54350034229487	6.22803896742434	9.2902681072257	9.84181751536081	9.43246069665821	9.29035719559957	9.51479531491974	8.5743223622494	7.11746113180884	5.77050490727378	7.95392344673321	10.0779687788655	8.90658845083804	9.29846134380322	6.58166521640263
ENSG00000005339	CREBBP	11.675122224762	13.9037290802367	20.4835953335148	23.5669622866835	12.0375828589811	19.1927756965903	18.5888019117461	17.8702716937187	19.332653274282	21.0977527914662	12.1561096572246	19.350426318834	28.3564097064975	26.001510468608	22.6852758356212	19.2589392505113	19.6237573359666	22.4360223134983	16.5989785691354	25.0513132594007	28.526461270578	22.585603954802	24.2505106386816	17.0663427564375
ENSG00000005379	TSPOAP1	17.9298444524947	11.2247027466068	9.05611052888571	5.88711634088886	2.56164534943328	14.9414804264393	14.7490714133	10.4669541324347	8.66794629235747	12.2453131671186	10.3134673214878	12.8646598508294	7.35569680462603	9.69489931288417	7.39225730669728	11.1473381809903	7.24507121134122	7.90155226613094	8.50473037688035	21.2956083544019	5.65858496835186	6.87353116994241	9.56667767053343	6.21067956661304
ENSG00000005381	MPO	1335.28860308424	975.189576927752	572.298559253102	44.9636198149337	43.2619747469477	83.723301725968	1079.5495952958	1041.1157400848	1383.56117569258	189.902558209195	93.2679384357633	1022.58123676539	96.0479333466288	63.6647006796283	32.4457155156773	1001.38640480555	223.810143567043	310.333038581406	642.368047792324	65.0778753262904	162.293151676641	161.153980368409	173.313906083786	225.889967139533
ENSG00000005421	PON1	0.00234092246192355	0.00365315489091125	0.0057504477801698	0.00383227670363007	0.00566015996883474	0.0102990380353547	0.00179488842710683	0.00574971956581447	0.00815810731102449	0.0056154555100043	0.298232648114419	0.0047967691203437	0.00443093931552579	0.00272426503498799	0.000286510131907271	0.00838607628906241	0.00394996679671062	0.00227872934672702	0.00151794441565963	0.00431225783759982	0.00434528917047755	0.00192233315127598	0.00300944020678347	0.00661999943211865
ENSG00000005436	GCFC2	3.37516681248588	3.16803162485275	2.55182457447665	3.83436560543653	3.24974933902618	5.51697856041712	2.4056142781487	2.70638449506992	2.42278335484903	4.61981917199397	5.21517743140374	2.74528659299806	4.25228817008524	3.57996355837473	2.84032730091102	2.58911866105116	4.71020214316458	3.10983763947287	3.38030721936149	3.30668982979762	3.70772236820174	4.72424528250175	3.19156710695082	2.56814395392318
ENSG00000005448	WDR54	4.31124128127236	2.31173682188302	1.69399216041019	2.89944659696284	9.71437481173008	4.91816818549601	2.08493290015622	2.10086563298371	2.30755560542483	4.71295982033468	7.07403331147656	2.28586735927766	2.68641035132646	2.59375297558779	3.15478589589231	1.81583699249825	4.96715859285937	2.17126483848626	1.47729361705707	3.68747319748802	1.81811479201909	3.15684368955945	2.64264728485386	5.9998499970875
ENSG00000005469	CROT	0.915059536566834	0.782065189496012	0.803006722016049	1.27801580719405	1.88772794010402	1.11897166734746	0.778195688604423	0.833243529060169	0.973766139859528	2.25659552812369	2.01924913546235	0.830791176332611	0.991508424381635	0.982915025657262	0.849074319941757	0.937414304168619	1.17832230631357	0.875590575459037	0.633519449046054	2.06617607116673	1.01423802298899	1.05409249949916	0.935522817711333	1.15514167329208
ENSG00000005471	ABCB4	0.24926832578447	0.559947640517092	0.583428630414593	10.9120862983467	0.616122528506312	2.37330019943518	0.40824957279604	0.735273928036956	0.227019848337291	0.337681521416902	0.131549210000192	0.350960859312718	7.60146731328155	6.10831706750277	8.94441794604375	0.279104946665077	3.56093316925567	1.55136351281659	0.498243969739969	0.398735602157335	8.92044192086574	5.7731662452315	6.36528411028267	0.255547336845605
ENSG00000005483	KMT2E	26.2519955410117	24.5570558599432	41.9179939205119	60.1841545777961	29.6811939715341	72.7800854058547	33.5187442534127	36.3443723247247	36.0518103127607	33.2271376870109	46.1207734309715	34.2134686257369	66.5575448147006	63.8195413775386	51.7637833206522	35.3385557591723	37.9651428254485	53.1310154831415	30.8644293388591	49.7337947153882	76.448559974567	60.4673900121383	58.2447639961301	29.9993642169944
ENSG00000005486	RHBDD2	9.95372505524383	10.6034277399892	15.2778149870439	18.8835947320852	20.2660623889563	8.06897762882747	10.6634098607464	13.1871873389988	14.1481445465291	39.9146441728416	11.5101010815201	11.7565744342693	14.8722560866405	18.8151154578768	21.0946353105934	10.4409375716365	9.99416011773728	18.1245971381439	10.529820157609	24.0198597894582	20.4026986218647	11.9715630141733	19.087973168826	21.5447640370734
ENSG00000005513	SOX8	0.096916808468331	0.070103257471365	0.137159080195735	0.176741344250106	0.369492232187032	0.180822524662209	0.0599539245934267	0.144984376793147	0.0659021186666203	0.413199601246122	0.0504969655791742	0.0981747639558262	1.17759393671878	0.524387308309381	0.246053078285298	0.07651693035526	0.243367241440135	0.150958367800024	0.0941949814157268	0.13701572671068	0.139387026415065	0.409661935416164	0.157617212056492	0.141261510697036
ENSG00000005700	IBTK	12.793461552551	8.87704896195453	8.46619104903067	10.5171227852866	13.0888870613913	14.082126842757	11.082929356557	9.25577793798549	8.85029243701115	10.2134078949138	14.4166638525793	8.70523419329657	10.8247063817926	9.09165209522478	8.74780418592831	8.55576955836188	10.911328867366	8.41038691282051	8.07476925475942	9.76916602292508	9.62622994493897	11.1444172620954	9.08932402638898	11.2444928015381
ENSG00000005801	ZNF195	7.11310408593955	3.58195636321141	3.45422747006066	6.92262387240333	6.83141741142309	11.0562122441064	3.7420509605077	3.99746856569209	3.70739717968104	5.77158715192276	12.1416547687339	3.47769813117512	8.5063617644123	7.26665170816402	6.97797613798305	3.54219242723659	8.99773870802467	5.80901653135907	3.03671046325447	5.44618356423386	8.168798147178	8.20819733451998	7.03048055837596	4.87378088737525
ENSG00000005810	MYCBP2	24.1006526669834	13.5384278812229	16.6509555510388	30.8797496864352	21.4451806331204	36.2119698286667	18.5562746545362	16.8902626555026	19.0506373528037	21.2834978138735	21.2996582728181	16.910044635128	27.1928151082452	33.2212555766128	30.8570954293408	17.8760886456156	24.9267674170009	25.1159598644966	11.8740726984145	22.7478158689061	32.1317586436704	32.9566968514899	33.4092123760378	20.9368713415306
ENSG00000005812	FBXL3	38.479383366766	52.5294254409134	64.7304557832819	61.0887319701507	20.62684442216	58.0812066406105	58.7255662463311	61.3905553184521	47.5563129344973	46.9284655251961	55.6161163720102	59.6466001940427	66.9915421162519	64.448991569818	63.5149699131654	60.972856141396	48.3986248605773	64.5855916472601	53.3764791819157	45.534485349245	91.6500317816189	68.9741360405863	57.4649829124683	30.5868145940761
ENSG00000005844	ITGAL	22.2681305332257	16.759212366564	31.3754117063268	19.8466023550343	15.9295895045554	16.3118333947232	25.1566392554131	22.1924323533449	24.0419573955044	64.3476866599895	26.33371825693	32.6026567912263	25.2170834260813	29.594419667343	26.1741586231443	30.8131159022211	27.3329123054856	21.3926775778175	16.4271608349194	114.457550899271	21.6912909121443	25.6622113661049	44.911035025165	17.5709734813959
ENSG00000005882	PDK2	2.7700701329818	1.96684608156396	2.93382380511823	2.27035198623963	4.21175670449278	3.85723749739234	1.85146576614063	2.04787069443684	1.58372668997104	2.57473811708428	2.94852949708609	2.84245203681407	3.05314337334296	2.4758565454706	4.01881645395523	2.35604562892175	3.15742881138846	2.38630387426047	2.09373998937946	2.07717067439049	2.42326936162096	3.07669296190918	2.00823534506986	3.41363139802475
ENSG00000005884	ITGA3	0.325060484172315	0.146107470351755	0.193733214212282	1.64010274853038	8.87753828327167	0.246338557784605	0.136451532369984	0.178432937751025	0.0908426976857966	0.959135529624594	0.784045166640926	0.18340861241954	0.632758064757353	0.546183921816215	0.652692290740011	0.125873136236924	1.80841348400666	0.661286471991749	0.138245659058172	0.31001151221459	0.686295845410289	1.11703156941319	0.256850881951158	6.12013325671984
ENSG00000005889	ZFX	14.189612637367	14.6990086380167	18.5904522851767	23.5510541830165	10.1639244721695	20.9882670384119	15.9444758261468	16.6421032266635	14.681005090674	18.0192787019458	16.6062880201495	16.1885493102641	23.047388134222	24.7250102227586	21.2940292301481	16.6894846685838	18.0972907502136	18.7024726358341	14.3568500066781	20.4345577675843	32.1996520595982	23.0842020147515	26.3420053151094	11.2653256348362
ENSG00000005893	LAMP2	24.6282590561561	24.2787742213112	31.0140954393933	6.79374739874624	16.4800103332186	10.9003299313966	31.5442996301601	27.4511787825084	38.9851387157834	9.62792838269563	14.5325179058184	37.8221469643832	9.18931978469714	7.94720534060152	9.22668220225856	41.5293184104488	12.8118826175159	13.1021456631183	23.1339559147512	9.65877043882387	9.94462549742252	10.195459594747	9.14464991700384	27.7714670024345
ENSG00000005961	ITGA2B	10.6107610274013	22.1995807502228	63.6877865860155	3.2635463149574	1.7861552034985	1.89984363895186	9.63169742068629	13.7322597902213	27.5448707740395	6.51419990591365	2.21591424258361	25.9452973436232	3.35159269968072	3.07543614872766	6.93729233640411	8.19668923790292	2.98648561468465	5.04153985724828	37.6424985912206	7.57398220357661	3.16162016284925	2.53479420251572	4.86170639973381	4.64774073417984
ENSG00000005981	ASB4	0.0057579345567586	0.00374770361444834	0.012014443521947	0.00468573961243958	0.0180219256022869	0.0316647651771413	0.00635545955655743	0.00671893187962056	0.00620915061321797	0.00566955763531836	0.0131767120298687	0.00786383626516944	0.0126789448731873	0.00665890315801876	0.00416962613565448	0.00923903974448798	0.0265060761702616	0.0106152232690386	0.00777493554469802	0.00692774459245117	0.0133402143569127	0.0159950398116553	0.00522740188021437	0.023854270610056
ENSG00000006007	GDE1	32.9477944051052	44.3558059868859	51.5888976911645	18.2983242514618	21.3094255358388	23.8778197046598	33.2961911076278	37.4822480456025	29.8710639992612	23.0046597180183	29.4430549566487	41.8282050629402	25.6495360150803	23.3438777386817	40.5823113698928	34.9934672165416	26.7958354852938	31.8542919593067	47.5643542645686	32.5212555509807	26.655237752241	24.0869383914364	26.4987080263412	24.4202527036834
ENSG00000006015	REX1BD	6.65254978788573	5.6163816206491	3.59489214732917	5.68368618901376	27.7707372776911	4.76210010713651	4.41958824863732	4.32788375663291	3.5824601635203	8.51470323850668	4.39028381193404	4.53925188030845	3.8169740943478	4.31908124702122	5.58761669825355	3.4634997098306	4.19642201795302	4.37082520031269	5.3516566486557	5.53613009546043	3.76660845432652	4.40617563016558	4.70859291976605	14.3639395544961
ENSG00000006016	CRLF1	0.0180845817231384	0.00902499485295092	0.0408758065344337	0.0137943721971052	0.0597830515616486	0.0437180679371691	0.0161217259850443	0.0343179725514898	0.0198253981317135	0.0217473567128761	0.0238643903924515	0.0331591569515574	0.0332723064540202	0.0298914909190572	0.0285920084117442	0.0311953447876596	0.019603542960098	0.0441599548793832	0.0314337425373588	0.0247888410653775	0.0483149416012267	0.0524841198120345	0.0226951566645966	0.0590697430310795
ENSG00000006025	OSBPL7	3.34918439694549	2.48316932001508	2.26445159652471	4.00504345902702	5.39606030297585	3.60269252249253	2.24728663000892	2.31680701667186	2.73520416504539	7.90438271739367	3.24928565930135	2.3580425330267	3.50134262472437	4.1529428823594	3.89444168445984	2.29996824762083	3.30578494794804	3.39173245247615	2.11331637696999	15.2036805175916	3.26406947474082	3.29123277010865	4.53624567992064	5.41182110038052
ENSG00000006042	TMEM98	0.218778778867743	0.658945684460405	0.424343644011953	0.0287917570017183	0.472752952363986	0.0817666807951344	0.35844279753327	0.32518241991271	0.155851373946573	0.0804443756413616	0.115508226253038	0.476997075521253	0.0574519220716587	0.0515415624409596	0.0822181528801229	0.527520207880362	0.127009035023344	0.0907547308415344	0.449579173615121	0.0587646333545637	0.0844739772915709	0.125962926873239	0.036829384656295	0.358025375115751
ENSG00000006047	YBX2	0.12601066085042	0.421130237438485	0.42359568341356	0.0386560414349548	0.0409414433355196	0.0963865561301182	0.275802296532391	0.583213074226677	0.225924500334833	0.164308846498879	0.310345563179543	0.276164211105648	0.234947515664768	0.0783389580232666	0.0652629157091845	0.178639662820063	0.140795584092231	0.154824332219125	0.694875603589744	0.0866064730749989	0.166729555805517	0.135306279714571	0.0892140614110841	0.264929817522536
ENSG00000006059	KRT33A	0.0156920944158384	0.00769552746112706	0.0464792915409758	0.0116544013507883	0.016146682546339	0.0256929612590532	0.0175208761164474	0.0262662930899448	0.0214857745186876	0.0198651136821142	0.0171162474136854	0.0328770465646789	0.0369070011703359	0.0236497487538927	0.0261041905785665	0.0162047601561909	0.0412445563862236	0.0343632386246805	0.0184723034548333	0.011955157593831	0.0572896721521275	0.0300246600684369	0.0235733153379568	0.0374460239038944
ENSG00000006062	MAP3K14	2.65937796497318	2.32995358337295	2.87699926520636	12.6257133552056	7.92005686286816	2.46397121700384	3.41387141197931	2.4014051164744	1.5517135182496	7.70808407741808	2.48677862364236	2.04553468312242	7.65938797994757	11.13176885797	10.2730774216436	1.62668113877813	4.05351397669225	7.90797099593642	1.97292339162396	8.04790547815805	7.0523866228983	7.25356275139629	11.3705270997374	4.42446878022426
ENSG00000006071	ABCC8	0.0276021345307517	0.0111712248672276	0.0219839343616267	0.119216527032355	0.0244111252977302	0.0423461902686568	0.0185007738388475	0.0216325091901775	0.018668491630418	0.00925942366315966	0.570557789453357	0.0192087700954705	0.0345461074436204	0.346833770798163	0.0605262524288142	0.0156462172173733	0.110422350422561	0.0461387672682011	0.0231310208306027	0.00916629497227642	0.214393772742039	0.113871739081918	0.229111398301951	0.0369488470108512
ENSG00000006116	CACNG3	0.0225335396529756	0.0175810392577932	0.0728024292670626	0.0835805702626063	0.0864772159300736	0.0727135990719739	0.0336782135183578	0.0573060159915231	0.0419224520530527	0.0301375257109354	0.0391510688906985	0.053999601820668	0.0845843867195827	0.0622629304824172	0.0478917481472243	0.0526069671841497	0.0377626920283108	0.0756974434969729	0.0360842498421753	0.027825509015904	0.126944467017695	0.0867097445189898	0.0509697336329664	0.0840819382094529
ENSG00000006118	TMEM132A	0.0386271711124872	0.030041601337772	0.0825124220644903	0.0322059274679075	0.489271622547599	0.110255411729447	0.0486193963164531	0.062817187837221	0.0412166951528074	0.0529627073434526	0.0452514044844709	0.0757289222461895	0.783896077855564	0.174103627143083	0.0550690908417058	0.0488730370409074	0.0830404044072574	0.129143083575988	0.0722584779153892	0.0581417902577514	0.110055207803009	0.262772777538483	0.0618576655804021	0.143965182616904
ENSG00000006125	AP2B1	18.4102149396462	26.1073989547952	21.8596353808154	12.9701507735776	10.1977685260028	15.7474477051389	14.9363197579559	17.4408664169255	18.0794625757783	16.4932942126572	15.4594679222728	18.2208173340771	14.0151507341447	13.6944910523549	23.4850567455741	14.4881440924455	14.519044819819	15.0296663189488	29.3384965004723	18.459549294208	12.9516308797467	13.6090399367298	17.4425388217024	13.0786032539354
ENSG00000006128	TAC1	0.00223627766002593	0.00477984553450596	0.00370126655935977	0.000374501862184227	0.0379935555500825	0.000682846347268028	0.000868679595906237	0.00101426588968294	0.00214123713569323	0.000362980107774618	0.000369120804449657	0.00273168606337574	0	0	0.00081932108031019	0.00291787477446256	0	0	0.000780196959148737	0.00127575582246037	0.00360046422400044	0.00622098050181881	0	0.022546274347561
ENSG00000006194	ZNF263	7.93140764974315	6.52129411874504	6.31666809916887	13.3923512034552	9.99432825041145	13.7394029022622	5.95919718252704	6.57441783362667	5.919875792769	11.4828138313754	11.5297577703846	6.07560835554731	13.8083329930133	13.8645902587906	12.8646371826971	6.23032164979324	8.51415705938133	9.97817023228859	6.05679500902363	8.90487420338704	10.6290746996034	11.0834729722682	14.1835363565106	8.73836807202493
ENSG00000006210	CX3CL1	0.0259449764837677	0.0201828896088283	0.0642097024057124	0.0182133161365138	0.0382924189710466	0.0805813098199735	0.030385409463839	0.047665795753151	0.0329000603560999	0.0223806577455493	0.0354582249747683	0.0429507752735873	0.0528067927061971	0.0483868361727919	0.0365730163306218	0.052216297005658	0.0459681477217654	0.0855723328447589	0.0491329765820091	0.027429967747189	0.0820389515626693	0.0698890774624226	0.0323256716123744	0.0626898535055004
ENSG00000006282	SPATA20	10.881101893007	5.01796699724711	3.94009301498725	10.8346491712353	22.7270340065419	5.7436203134428	6.68393557011387	4.83929235544843	5.16621215455649	7.23290935452634	3.83219279186428	5.36732463486398	7.76833906784734	9.99488605136013	11.5292866262383	5.79419123020732	5.40294973716427	7.71451173511591	4.03320726923644	8.36499066042204	7.80147053315035	7.43033167799362	10.4080561054466	15.8227462583934
ENSG00000006283	CACNA1G	0.0268522542584103	0.017803526110674	0.0602729794981747	0.0248022479501965	0.0405037699014206	0.0434322880908095	0.0435346858967386	0.0478766216101795	0.0272271933451976	0.0473199236294401	0.0347329181148004	0.0451813548847084	0.0709863391432544	0.0503676972100065	0.0497457542026645	0.0409861406406024	0.035226538378722	0.0591225019361909	0.0421681232856132	0.0403877862815799	0.0878994976217948	0.0574678725191209	0.0458868402098664	0.0627934513364706
ENSG00000006327	TNFRSF12A	4.79024537137585	4.95983941008481	4.56171203178814	1.39728019211446	3.12589526319099	0.758594857280483	6.30458177001551	3.24319691531383	4.16335209695673	3.33264394778436	1.11492788371434	4.86616928438002	1.38829949371517	2.03161343014238	4.03709139962904	5.7204368490226	1.10623000221064	2.79765338760677	3.66738237431097	2.84164435438144	1.58015329577645	1.1629843945389	1.92296291834374	4.61757964830258
ENSG00000006377	DLX6	0.0188229938895208	0.0108161366156186	0.0425329365425484	0.0136938019071541	0.0344752661218148	0.0238234474315999	0.0229535195287634	0.0325357672255658	0.0331780860869625	0.0209060416746047	0.0235685741026872	0.0325439741533344	0.0314702933813695	0.0251764053602669	0.021930170071209	0.0409290559764721	0.0214957188148883	0.0351663711182015	0.0321675880627921	0.0394931541381898	0.0478407611901509	0.0328353479830305	0.0281166184023029	0.0906994654338219
ENSG00000006432	MAP3K9	0.227386270565206	0.343264522823757	0.478684859288088	6.08371922915235	2.51725150142121	0.411953252719554	0.282153444517324	0.49566262057943	0.213530716288439	1.99209471080233	1.47978538801046	0.301900761500827	3.59071101760275	3.94171505956136	3.50950709475458	0.305691109920082	1.92466029166691	2.52391662975493	0.304156841419062	1.26254700856147	4.63302359144661	3.38283096376463	3.40511253873768	2.24992170208754
ENSG00000006451	RALA	8.1438914249498	3.87976667885031	4.5998809563565	5.27721860649702	5.57461029438364	5.83487165812855	4.36119954203497	3.8000717258053	3.77380290897711	7.82436492804491	6.54958217908973	4.10787798178253	5.75780104495819	6.21618846037945	5.06064676188482	4.0326293948275	6.38151817402422	6.48717281765322	3.63363494502273	4.88385348273659	4.65144603456997	6.30742516911361	5.13254511137688	5.27063576062256
ENSG00000006453	BAIAP2L1	0.108569897529994	0.195367489603335	0.150288568691375	0.222947967117742	0.479897273864722	0.641533931672521	0.136348838295083	0.140968010066336	0.0659966662829991	1.05828231628185	0.148537964907213	0.19779289884824	0.926319017669115	2.65205405643877	0.544443270405786	0.328774249944134	0.579550505173138	0.139411827462083	0.212318175949366	0.189407906868774	2.81371771927676	1.93452738743158	4.42544144371992	0.249164888954924
ENSG00000006459	KDM7A	9.84885128832429	23.5309562330836	28.933122055142	26.4812569760941	10.4581442561339	9.09925562751478	22.8373353353251	20.8834851135255	26.9953083911797	16.4054210533083	11.4180206905787	24.2894293724764	25.8114137414876	21.6128530669722	23.690048087331	26.1396400711674	15.3813117314232	24.4384642332983	27.8466946709278	23.8416842570888	21.4904271448144	23.2305742310369	20.2864890541988	16.2767032964617
ENSG00000006468	ETV1	0.0536391323364473	0.0982407619165843	0.0696040810845872	0.030056982188531	4.71630233094643	0.04495088090326	0.168877506690743	0.0736996719413437	0.0771638540624175	0.0660710120868019	0.040806691695434	0.0949519727491519	0.0742805755040627	0.111137873048514	0.0230981657853684	0.158085217751128	0.130857669460695	0.128773541426003	0.0801436239548412	0.071706618600329	0.0730050533514753	0.131019867969826	0.0470606117613381	6.0607213418733
ENSG00000006530	AGK	3.93314012820389	2.95464060377286	2.82440683726162	3.32970805585435	5.46914892616753	4.33643056848124	3.01186477908041	3.1146359978655	3.02551915365847	4.36624543589536	5.32528394780453	2.81889643431961	3.79808162767611	3.6624597381599	3.11441102726318	2.81089727211968	5.09888998019768	3.32055770597082	2.89397817939964	6.1169758497531	3.25668107065111	3.76570596787081	3.52354940283597	3.85890130500315
ENSG00000006534	ALDH3B1	12.6536624707518	15.784125711007	14.6488573813095	1.82265305908901	3.14182494570111	4.29602436054643	21.9700782252206	16.9774889890184	22.2124687518374	4.89059276876482	2.10226874665444	22.1021221897124	3.23790382135135	2.42074144768374	2.70372717127423	24.095665927042	5.91125640470546	6.39271155142223	16.6235636226801	4.20525680583122	3.80035494048925	4.64302993473666	4.24173385494508	9.64832665708063
ENSG00000006555	TTC22	0.157828823812412	0.347231584738352	0.506366497121287	0.547325272670453	1.35069204091741	0.168242730473065	0.313330107930787	0.437659088280391	0.493528282349443	1.34157928721802	0.123305630722152	0.512719046809983	0.473891999140551	0.389599856987882	0.495866164169521	0.581502394908522	0.366618772557912	0.559623187587094	0.415855109701315	2.25127603138577	0.470560926213965	0.418143467208934	0.372640881749171	1.2683050085385
ENSG00000006576	PHTF2	5.37336971782986	4.71841098605435	7.43002939098682	18.8769058169064	4.02666171216653	7.8492194015235	6.33757328518813	6.40872708110805	6.84556340908173	6.50411373551368	8.22123526110632	6.08645495976144	14.2500187307225	19.4248812663689	23.9503098178244	6.22944873086644	11.8758484948447	14.1435270981769	5.06093197461835	6.74233237665878	16.1357339018725	18.1908622154389	21.8459024216986	3.93470666822096
ENSG00000006606	CCL26	0.0702472003715778	0.0400575167284695	0.0359504592341247	0.00893497013455218	0.0112793691953095	0.0216262613097389	0.12272036423184	0.271999585243286	0.0413099437016941	0.0157824570142671	0.0596024826995786	0.0299295055687617	0.0106079122673111	0.00999810953162635	0.00654907322314899	0.0410909621336051	0.0362537520043636	0.0229395418951135	0.0236123591183532	0.0226383928255939	0.019146435968483	0.0166119283462138	0.00888691978257805	0.101635384795705
ENSG00000006607	FARP2	1.8498828887757	1.83109541801942	1.74593496087826	10.9055437113546	8.85683723922282	2.87132979933792	1.57280611844082	1.73220017371729	1.08236197571171	2.13443253749377	1.28086807919122	1.32230804197088	6.53600771015736	11.9089005025125	11.2012045969735	1.22170537400777	4.97218816486369	5.96928515078764	2.04532491738078	2.94271022117593	7.11705481911288	7.85634359344824	14.0988976779872	7.71127861179468
ENSG00000006611	USH1C	0.0102171775005642	0.00687098907752849	0.0187739776722086	0.00526861169871332	0.0134631427182824	0.0120697389942413	0.0121348574925764	0.0121160920697567	0.00961237993152965	0.00741820258426466	0.00604675478460498	0.0129083685816747	0.0178403974446233	0.0128506225308413	0.0137879599691985	0.0153888938278006	0.020181001605832	0.0138197222837936	0.0147077121396756	0.00798075686499478	0.0176694528230595	0.0138424756316744	0.0144797224337139	0.0150379245878819
ENSG00000006625	GGCT	14.0255294893904	12.3848872672916	10.2550368252857	3.76723622107721	5.21519390145823	12.9555502906272	12.5937007829412	12.6577502417975	12.4482365404569	5.60343705182783	14.7121358715461	11.1278788904225	5.85271857716802	4.15424858529769	3.42603095503972	11.8185356453804	14.6957060383663	6.21698675798647	12.5573411166455	4.27334291559476	5.24742346583358	7.5083550945816	4.36265963200565	5.9138753789958
ENSG00000006634	DBF4	14.1330811561751	21.5277481560487	26.9086826851936	45.1289766802788	17.7021538990317	17.9717395390525	18.7635819331463	24.7528850104033	18.4511486609323	23.9440637481945	19.6515165288083	19.5627104601645	32.4248088041088	44.3388753414289	31.7583770404002	20.989993488701	28.4090350073497	31.0545155140654	25.3477916066952	29.6755605297126	36.537353031162	44.2122018280047	53.3845549202897	18.0871136036675
ENSG00000006638	TBXA2R	0.379602881764038	0.228474504676815	0.758743912984727	0.349170497270876	0.0926472001195966	0.789170176667025	0.14370781843908	0.205598923899406	0.256889786415844	0.192348372055122	0.106624741341096	0.383048821949261	0.200439443972215	0.146518084941273	0.163810431031197	0.173214283905601	0.140908967518021	0.139110608300476	0.405355658744404	0.169607497924892	0.160700813326209	0.128836188140716	0.120363252012189	0.181061379015084
ENSG00000006652	IFRD1	25.3627368327645	34.8763447362701	48.9899048473671	30.4603925210604	54.7076439715665	26.0544582090044	33.6908593755023	35.7769638669434	68.0779095611629	32.1822704189799	24.5909543898437	47.2586591882104	31.0598621661773	34.4624248792872	24.8953229432487	62.3242865997299	31.0559012509292	30.095020089049	45.8848247245676	24.3515282050789	29.1625279213692	31.6079738509632	37.8696677140004	73.7157034438041
ENSG00000006659	LGALS14	0.0343639941682653	0.00810482302443289	0.0160398334466345	0.00885904820967259	0.601112806184528	0.0118944024385344	0.00525048119490596	0.00878957536775387	0.00958989806273472	0.0260904459577376	0.163793854136069	0.00871474060719759	0.00793826946929277	0.01002437053732	0.0151765978287604	0.0103792169073554	0.00906227670621631	0.0160903968216155	0.00505686173113119	0.0129617054976093	0.0088997939336779	0.020306134465763	0.00561956460185187	4.83204121524779
ENSG00000006695	COX10	4.10550542429707	3.34226196447849	3.16124332024095	3.86673297435036	4.68503342809393	3.80129237465686	3.32682039806487	3.7350184379777	3.48973952327358	4.17174947852878	4.75423954342243	3.18158975102953	4.87420036576028	3.98965795758648	3.86332763314243	3.26779870208008	5.89397066301104	3.93752910790517	3.33169536017312	3.61936809594875	4.07016721797126	4.61075312802759	3.69262574582572	4.14674587098302
ENSG00000006704	GTF2IRD1	0.172627972449558	0.0730789906117594	0.0999273707633314	0.110510021006043	0.203341949297934	0.566580544472069	0.150118677290344	0.102281042582611	0.0721860465275924	0.303922537876164	0.251910853387223	0.0701293083957958	1.44176833135194	0.425630237262117	0.373662283348622	0.0774882906545423	0.749236749163644	0.0978945897013568	0.0860415557550359	0.0933735828036721	0.122876994761449	0.440586033211623	0.384270242368584	0.23079814397708
ENSG00000006712	PAF1	17.7669612534202	15.594185486324	23.6325375217046	21.8726648068846	21.9437578462746	27.8034651588637	18.6187388157875	23.7501189986184	22.5590433006693	22.242843725708	21.9058275642052	23.3398558889022	31.0837073026789	31.4967728954703	43.6511404788108	25.1770996725457	26.6005331391005	24.8758983400902	18.4910672453809	17.4447967213847	27.8871512322552	30.7577952252404	39.7474741475828	27.9200932309928
ENSG00000006715	VPS41	10.0548826740781	7.47100404625959	7.95450684718759	10.8454502188477	9.21623036597184	7.97995036879124	8.00918328484118	7.66402690402611	10.4033147064446	6.67013852729239	7.51152160802064	9.65130689677041	10.1346024447775	9.20154107749486	24.6254133921206	10.4841050174384	9.38325488608344	8.43204179067262	7.75801812920136	6.87040783805399	9.66378958121719	10.3250128062473	8.23581504650412	8.00427878510528
ENSG00000006740	ARHGAP44	0.127966116876665	0.0579417389865257	0.056632608498847	5.9271657652241	1.35764969053393	0.319314035713204	0.0752598100400715	0.0493858784365731	0.0497977158852667	0.285079256139444	0.0326992916112034	0.0952432683696047	0.657656522154645	0.572011930981651	0.0598901980640504	0.0915902496009665	0.883814701674478	0.744105432935094	0.0354627837293693	0.0243642030706537	0.491923234508864	1.07721655969344	0.123993453353459	0.776311189494824
ENSG00000006744	ELAC2	11.3235207480452	10.2525062416726	6.94809947428907	10.9930941200426	13.6967132901886	10.6554209221573	7.73144951423596	8.02444049189322	7.2527142645063	11.1395217156841	10.2773379961251	7.13973667266322	10.3353616464907	10.2731047493386	8.22736312233096	6.27630939519836	14.5962820178138	9.93748246100961	10.4625918387071	10.3623449359111	9.11993343907161	10.4978501974028	8.75922133446406	10.1319946947137
ENSG00000006747	SCIN	0.0464502991790214	0.0806101817155247	0.0569027384428846	0.0350390236306838	0.441252413796057	0.0358133661964053	0.0910564474999738	0.0835895932708573	0.0425370390530213	0.0317064620503167	0.0589938934504988	0.0878247535143303	0.0774590243842466	0.0582882023300615	0.139104826397651	0.056217585230254	0.0493089241045997	0.0460421441418166	0.0582302366464151	0.0330298066469466	0.0371599555506984	0.089379539838981	0.249855057456347	0.0810033509211706
ENSG00000006756	ARSD	10.0823696424943	5.17282055232498	4.49659067533607	1.44092586950498	0.752770674655007	7.09384440962207	6.95422592367797	5.14924005535104	9.16196608904857	1.87708428301682	1.71314301534851	9.04445521112275	1.66450241500187	1.36839923744466	3.81299168877919	8.4393592810672	1.75832963888212	1.97009451276684	4.41052246247813	1.78188476118253	1.13012759545104	1.73550476170274	1.96843552702835	2.17217567626598
ENSG00000006757	PNPLA4	1.29762066649391	1.22996953435612	0.824812129486864	0.694969253223965	2.3734064162842	0.661507199070504	0.956662513352725	1.06121779631687	0.907152463382549	0.771199013036531	0.295365810875008	0.985762054340136	0.712578887490308	0.626384142818895	0.503395984330159	0.807796131567498	1.08681061835036	0.694332107926079	1.42783007825571	0.469434507909789	1.06397057647805	0.864286680932715	0.5691619435552	2.32610996662689
ENSG00000006788	MYH13	0.00609324146285195	0.00297647287149704	0.0141946939171473	0.00429514355153914	0.00463506565604571	0.0728960934105828	0.00506226940488264	0.00768683496734598	0.00799589210621251	0.00727023889552888	0.00583592868667534	0.0141559289184092	0.00893862718098188	0.00910367905784879	0.00442938649754047	0.00939172614823041	0.00569528231388318	0.012050056306155	0.00527875196026616	0.00409909396762405	0.0135918574658494	0.00806560413222664	0.00301185399504976	0.011321343898246
ENSG00000006831	ADIPOR2	14.2662697060205	20.8239277946492	15.2695982741217	7.29014885319746	7.90842216762269	11.6506382866268	16.7779831044631	15.8114493166087	16.1670604311927	12.0606857272817	8.93480659459014	14.3093298228805	6.28544827712028	7.20349053147754	8.41397981947882	14.5506932801612	9.75957854889197	9.76732782500365	22.8793796250203	15.2570552350191	7.00737483845839	7.70309979592733	10.6306013678533	10.8143298944785
ENSG00000006837	CDKL3	0.313875818970858	0.248965537034161	0.293554938551527	0.511058052207032	0.299194960225072	0.580965933976352	0.217323916045283	0.248297698097382	0.244040756668951	0.251253313725492	0.49885834912886	0.299556255456411	0.492333677385678	0.395214368392392	0.461991908033224	0.275147665142137	0.466614179805197	0.288277027915725	0.332671340696092	0.247363886190224	0.463702329298867	0.461207712152861	0.456658511782139	0.274051118389424
ENSG00000007001	UPP2	0.0966633081736365	0.0787887883537374	0.021580458469336	0.00299799897526999	0.0150461736819818	0.0103007988492283	0.038440108860722	0.0144900350669683	0.0319994814367251	0.00951305596725282	0.00587148862830128	0.153710511128511	0.00235897232190412	0.00198066262918581	0.00154585866926455	0.201478566927191	0.00878410251824628	0.00596205472598145	0.0125116167721581	0.00244124811150636	0.00774142624950656	0.00684819412811003	0.00361408356413887	0.0318652888222418
ENSG00000007038	PRSS21	10.9288788937491	6.41276560248924	3.98939237896149	0.589307427984586	2.77180964543617	2.41792400546176	6.81684301618931	5.72441530882552	6.54982110835783	1.82297557067408	3.17888412467658	9.43153693002254	0.918853288480726	1.07907238484183	0.502979126944276	8.64294461858907	3.21317403920169	2.49921888413941	5.06547919801453	1.06874164269729	1.09738551252491	2.41402183482507	0.874735931272534	1.56095192421406
ENSG00000007047	MARK4	2.64046553277506	1.45135162942465	1.92023078690558	1.6442650151288	2.79786499943817	3.15123491009986	2.1871988047	1.75402337602462	2.26934108835996	2.74206893806657	2.93571414752172	2.1658496013712	1.95843466784755	1.82169018654009	1.67390329825342	2.25460081060254	1.90777116512372	1.85601457063897	1.4327139026208	3.19434772231529	1.96252318354278	1.57917142145835	1.92489390494678	2.97788936305185
ENSG00000007062	PROM1	12.6905038964613	2.04662254538418	1.46707262653337	0.13337059674358	0.151304646802206	19.4842923821335	1.65802036175553	1.77865501502407	0.992982735267829	0.278823170397769	7.34020506778932	2.90104214808311	0.211489117181851	0.135612463218089	0.0742351001670728	3.73945828965189	0.626927373621892	0.459431866166659	0.872423826850604	0.100522361760612	0.334700700599423	0.282756156395604	0.231863786466215	0.51422512944112
ENSG00000007080	CCDC124	5.64477171267582	6.36496265106744	5.66668854316542	3.51648935148109	9.60635618766617	6.02802874652417	4.98065311394769	5.35483130750295	4.34806122094819	5.21922550708039	5.51389496419259	5.26364531201712	5.27225460957712	4.79576414740845	7.00381192006676	4.14765280823382	9.50840017282277	5.13538666347578	7.33828052363664	5.81438879764055	4.16529103196038	5.59773347627915	3.85425029935571	7.94578375098761
ENSG00000007129	CEACAM21	3.07257553093773	8.5923771423047	11.5420768521185	2.87037775799238	6.35690353546308	5.51410013448317	12.2123107415767	11.6093646244439	15.7426297993789	4.44615234084315	2.90767976287268	13.6674803477376	3.64528517995764	2.12707214056987	1.89383576606249	17.9354470995135	5.51572411873706	4.2403842885803	9.31302046128735	4.11767039810388	3.22704347879303	4.57855274735462	2.16037714515124	9.64296091950299
ENSG00000007168	PAFAH1B1	15.8363827914522	16.0091594654971	16.2208698631661	27.1425648006278	17.6211628788195	19.1228645142098	15.4950925555485	14.6489214326795	16.0863199742637	21.7345733558114	22.3834746577602	16.3081429849252	20.1168696492864	21.2222659468957	21.091038891274	16.0015786909749	17.3712223744671	19.3436379328006	16.4435564620176	20.9799728816462	26.266860277289	18.5522418166342	20.4963452146341	16.5934930782518
ENSG00000007171	NOS2	0.0281318791016466	0.0101602114272912	0.0275825620373029	0.0314532513058409	0.0384971691615853	2.16890617368706	0.011835493494229	0.0185598612687897	0.0160500861700181	0.0418667791684272	0.0226911703193097	0.0237605452538783	0.0295955064048286	0.0221893072811971	0.0242263625058843	0.0217681753347286	0.0151491237037126	0.0194010029209565	0.0182912176287808	0.0144777247714147	0.0302705094336972	0.0382760678531611	0.0248388669332492	0.0395761431837607
ENSG00000007174	DNAH9	0.00483194954073298	0.00342162370910456	0.0123061448386654	0.00396201084800133	0.0319582910592628	0.0100513777019474	0.00551190520803264	0.00773680523938625	0.00686419304154605	0.00487961755159158	0.0057624122375938	0.00747636665214807	0.00666285269200366	0.00599350351923064	0.00625681120584986	0.0113021160250002	0.00821924741128684	0.0100155285497198	0.00829549462491483	0.00496084587918497	0.0163622134692651	0.00951155836215591	0.00743258051895703	0.0140318245474321
ENSG00000007202	KIAA0100	34.4366808779919	23.600003812603	23.8213499141241	26.7993252339186	24.5070324345416	31.4970608357818	26.543413152408	25.1012264117553	31.6642260762228	27.3371570628281	26.6420741579847	26.5332465825827	26.1170132995914	27.707752148712	27.6458258276361	28.037220087383	33.7799839964241	23.0571807717939	22.546561629853	26.5373532347864	24.4043438707136	28.6598707298037	30.1010038191216	26.3463614955129
ENSG00000007216	SLC13A2	0.0138180990140776	0.00924327242382528	0.0336671407404474	0.0102213590889239	0.012983316123442	0.0278204835721285	0.0149674136354005	0.0224640684596385	0.0184080390118005	0.0142790959231463	0.0158667850367715	0.0262948435202991	0.0280634534729683	0.0303334114616262	0.0151713724656419	0.0253186002504561	0.0122265482951637	0.0312375546823976	0.0179030434347142	0.017826563236147	0.0430403044315385	0.0339896307193756	0.0173251121516719	0.0164172843697087
ENSG00000007237	AC005747.1	16.898998162709	11.5222686677022	18.4398328313519	4.02220056271735	1.29996755992623	21.7737589540393	24.8595701602698	14.1638947704104	16.4416954296162	7.85150560898697	14.9572812954978	20.4451231352972	7.38848749602867	10.4782777675264	54.7230139821733	20.9671693701717	10.8561801592515	7.2816739669164	9.72190609952728	15.1691415764311	6.63625366725111	8.74115009060738	28.4085051546974	5.26347146539772
ENSG00000007255	TRAPPC6A	9.97465762902745	9.94594584929811	5.71258008129432	6.44221250375797	16.7889741811842	5.74573750770039	5.9554528853212	6.5711437428843	9.51444294534851	11.2323647436853	7.17089946311577	9.33442721024745	4.82311757870644	5.41309997965633	4.22770424417908	6.83785622109715	5.80980649690681	5.30027997080408	8.4756753264012	5.19469719171077	2.69911727393531	6.80550605778518	4.67810584850455	10.8009895820307
ENSG00000007264	MATK	6.21847362831997	3.15953187711582	3.11533790677991	1.95255808526367	0.500484041985652	3.349961557431	2.67038111147276	3.04589927710514	2.89056820898802	11.5591841043323	3.69536885316211	3.05277280275874	1.54650851288772	1.94997366724462	2.5885808359786	2.41657056382987	1.78114399684288	2.11589895460609	2.85996742946998	21.8827097923549	1.99617815389195	1.60005401236429	2.42037990319623	0.855127791081802
ENSG00000007306	CEACAM7	0.00267419344178967	0.00252958852915115	0.00774394627523981	0.00231765657284331	0.00424993705205792	0.00506341379217199	0.00502677768154715	0.00500721326900889	0.00634870267950607	0.00276719213950653	0.00284138922768739	0.00717110028579563	0.00146568483844401	0.00232445397312512	0.0012012845917438	0.0159030158358541	0.0265919930675549	0.0057873538095819	0.00215581803621285	0.00177174161224845	0.00826205663932388	0.0066482571365051	0	0
ENSG00000007312	CD79B	6.82558546492527	5.59101783032813	4.84137854536357	55.7173007948516	51.8921554444614	69.7783817916818	2.97470797946063	9.63160607346902	2.62137355015436	7.22517470054425	3.78719970234448	3.15801968383554	66.0565356136401	76.66440130923	94.9999701468933	2.8414406385183	101.950990678351	71.9789903462065	4.38491119999665	4.60832977856325	65.2823427857855	82.1339569019822	45.0897370647955	39.8409202822583
ENSG00000007314	SCN4A	0.07580153059552	0.064170836621179	0.101979946534879	0.282482889898697	0.126189792032868	1.0322951135467	0.0503585325850806	0.069715247460238	0.0571518159457546	0.0585435042034774	0.0541264260418818	0.0938784819949611	0.231856044689291	0.208625822707687	0.102812891303934	0.0751753923483326	0.259154693977473	0.242201929851609	0.100125104009413	0.043721728701145	0.239985312848362	0.255613074054191	0.0936233356728699	0.0878290281166226
ENSG00000007341	ST7L	2.3032560473289	1.7441593424503	2.29143564621051	1.86958298904397	2.24214138781193	2.89745971124878	1.96945550843177	1.83241146539053	2.22177308143706	1.58203757287991	2.08745865689661	2.51517125931849	1.95578868645989	1.70731022988794	1.81278363087653	2.61460351947366	1.36483868657786	1.91122963284785	1.82330933032563	1.67284816221117	2.27637506962699	1.90308986521126	1.61762612090219	2.29058677466949
ENSG00000007350	TKTL1	7.44511415092834	0.865046690137676	0.970948175765414	0.408979540757186	0.11296702096076	0.351431338024354	0.931706176166037	0.709800062710446	1.14071341847397	4.79920553624957	0.457500760776992	6.65977924863244	0.827685097336499	0.601464058754446	0.414026191975736	0.900717087844605	0.657570085027103	0.752294159099981	0.656758659430873	12.1972269288376	0.505775864655761	0.518732669936668	0.926307627071644	0.510056308547614
ENSG00000007372	PAX6	0.0120060765558721	0.00815622882446686	0.0305823950306569	0.00971926937327687	0.0568270072034527	0.0606064140239251	0.0166420828766943	0.0189702853595786	0.018494632812829	0.0118185584842129	0.0609847956854724	0.0227321029767046	0.0262453646653305	0.0169409072387694	0.019281780105334	0.025569949293567	0.169317219744306	0.0289564669266536	0.0161010063933238	0.015925465497015	0.0417069578267329	0.0371703062822158	0.0230991156053003	0.042717114215719
ENSG00000007376	RPUSD1	4.2220078807711	3.34955809400804	2.51494159990566	2.93752799493056	6.42740768200112	3.73694008185526	3.18041729389751	2.94221772736358	2.57045844389618	4.8582318802502	3.05614404145463	3.05372916052686	2.68609772893681	3.26541268377077	2.80293612043993	2.36897571540934	4.22721387170524	2.84246373592082	3.28115780116927	4.58021867620247	2.53746050337272	3.02124745192835	2.83164281847609	5.42060801821987
ENSG00000007384	RHBDF1	1.44567909351975	0.248586783647286	0.135351846726533	0.202231539915945	0.518948717398632	0.771102467714574	0.190899208311095	0.190777000430415	0.0726008157365191	0.152251490671335	0.110326695587373	0.21821591961469	0.444971587494049	0.266676673518505	3.46439259248661	0.186179195223996	0.211786823261263	0.238147876037747	0.294380549592982	0.128379098652817	0.16110718845831	0.214133639414877	0.193269871454292	0.555448934332341
ENSG00000007392	LUC7L	13.7158089164788	11.0566390052084	11.324381571276	25.3001600516189	15.8966856182079	17.7868688537004	10.1266411836241	10.9697024539242	12.3931786727317	18.7061828845919	19.6466115611986	10.6041224323029	24.3011821663913	19.6241956342573	18.2923770617759	10.7499339272359	15.9940403724745	15.9752191565994	11.3516506099129	16.9112995292134	16.3218423459007	18.0891725356152	18.380259380069	16.1765318756812
ENSG00000007402	CACNA2D2	0.581052540955848	0.298726869148832	0.414695818834763	0.342356783978204	0.341765472318216	0.540061934354669	0.231153069886417	0.395656493042283	0.167248713289224	1.31060814799577	0.276938539330806	0.236046165874484	0.317494468185754	0.380770451729034	0.4881850268917	0.239631118328028	0.30600421614221	0.343293856054066	0.287209457737274	3.46406621611439	0.333897040422801	0.294072123801112	0.431780090818726	0.33305339710319
ENSG00000007516	BAIAP3	0.65414748785649	0.318939056049824	0.586036174459341	9.11288259815564	0.890572294641742	0.886870876433754	0.239411571886158	0.450298598488551	0.681542943078791	5.22344000159698	0.363555324964747	0.614053304092283	9.08810301934146	3.21857905279401	3.1119963348221	0.467723890922136	3.45239303714167	4.93519870633199	0.434923320421433	1.14915449814555	0.526582811730092	4.15413631148585	0.596143647338199	0.82140643230974
ENSG00000007520	TSR3	7.78930978533487	8.5373719787968	8.56917934857164	5.27792284980232	13.7682836630972	9.33990241452194	7.36795963601766	8.72153333089854	7.38738886323387	8.20244795509394	8.27579293737794	9.19048857862167	6.65392243356778	6.55159187173386	9.53755348657384	8.16484728054345	9.1154733254988	7.1019585517848	9.61485506443016	7.24575551849212	7.79793678292441	7.32238206031063	5.4391067565704	12.6457651898697
ENSG00000007541	PIGQ	6.43923770526213	21.0657977244821	8.56485440691823	2.92180530401471	5.51575537872975	3.09873058404361	7.0512378916129	9.53061603658706	4.61642425989466	6.46032385935127	2.69171662188331	6.03966677258028	3.12995268458845	3.23712620772452	4.34008519619338	3.52714221918446	3.20904601611943	7.23049788033339	25.0585040223744	3.11798672804033	4.140218594338	3.48419017502058	3.40254022288351	8.81411418553151
ENSG00000007545	CRAMP1	6.19332535895728	4.361464221743	4.31926201579204	9.37605941807233	3.39802391424474	12.1688157319992	3.90236525791539	3.72432908072258	3.79570236743338	5.92039743314228	4.90031620170346	4.06037922485734	6.08934986475155	5.53669590983238	6.08508922240055	4.82560406868011	6.97190816156676	4.20206178285616	3.8953562483256	3.94085141152751	4.50448475538613	5.12088442772436	4.36714359336199	3.99606562648572
ENSG00000007866	TEAD3	0.151055683613939	0.126658536209178	0.181652799498631	0.0215918456439855	0.365438343825495	0.193826481145474	0.175728636071773	0.154136068652811	0.185634206863164	0.0773481529576672	0.132171767093575	0.175299970106395	0.0496912282185277	0.0451936832065716	0.0449178300369486	0.199718490451306	0.0631800647785042	0.0746694060405729	0.115463017122425	0.0476755667811577	0.0822609005881674	0.0729188831940983	0.0764102425278404	0.342196705915867
ENSG00000007908	SELE	0.120095802658005	0.114744469097641	0.139918238965157	0.0117359044877459	0.0887601307363629	0.103382759515628	0.095549594368691	0.150024187481508	0.227206667856411	0.00407766761676508	0.0837027871825512	0.0217422223992894	0.00987524925085939	0.0116626201401381	0.0122933685022777	0.0697289305416143	0.00865819078716897	0.183044827240351	0.0698735060555473	0.00615876676157761	0.0167105907204073	0.0439116991624202	0.00974406148531385	0.280203533092795
ENSG00000007923	DNAJC11	7.1248220669693	7.42693697217395	5.46095351212934	7.02260830798859	8.43967618090029	8.49518892427289	5.17535121306253	6.17576561557432	4.61985568891143	7.3598380867278	7.68310020726241	4.82996088971474	7.81189584789302	6.63139907394916	6.29135576104544	3.86546843105184	9.77900622654913	6.6832298414185	8.48338276353291	5.88962180559818	7.26158294706333	7.92355208681319	5.93919885629068	7.88393465740233
ENSG00000007933	FMO3	0.235640607750891	0.640381389172941	0.243660135290434	0.0337850920209408	0.737961209788331	0.125955035077839	0.300437321581278	0.606950160087902	0.112505091124358	0.0349740628565168	0.123434566148657	0.276661821402699	0.0420232204575239	0.0263907893009981	0.305695845346279	0.19093057958161	0.0414039168485854	0.37708875608266	0.817810714133481	0.0186816561284408	0.0471358864374397	0.135664002599201	0.0765239224272953	1.14275425183419
ENSG00000007944	MYLIP	39.8958698743086	49.1583395188548	61.4182651671761	56.2380116533914	13.7627235398814	74.8146512161413	55.5580731969018	49.4075289636771	50.6650798143346	75.4541111421518	21.0501297424496	72.4156578795963	68.8376923497119	82.018959451091	67.3434075673381	72.6732195037398	30.7026323757127	58.7505545474598	50.4974401475485	61.9776794622705	54.6519097289688	68.5427465755808	96.4578185330961	27.8597635376068
ENSG00000007952	NOX1	0.00346858638145331	0.00512028454459709	0.00766812938285303	0.416804360585401	0.0868129293881954	0.00599002284472013	0.0022289149139868	0.00537976121409744	0.00362226648339643	0.00707753082093696	0.00704374339693208	0.00497927344272437	0.0155548885394281	0.017577854757915	0.0101082945252416	0.00421962563301954	0.0266987062365916	0.0131792518111656	0.00254316729014654	0.0100865006790036	0.0373324137435905	0.0428791721352692	0.0152753908370844	0.0596332756096892
ENSG00000007968	E2F2	18.5830240075195	65.6689258559715	41.0968787043332	4.79650863660609	5.91077438434589	24.1795373085451	29.4065727190278	37.6842639105933	20.8581358888938	13.0648579062771	20.5306183042415	29.6654486477459	10.6999263417093	8.60702893376245	21.3050451127602	22.3560737741313	23.7685691723307	26.5842901737094	59.2273068596783	9.2091952325001	13.9505984955771	12.4363555754352	11.3685917506937	11.0746394789136
ENSG00000008018	PSMB1	103.311501333442	107.546721533966	89.9321766941517	89.9385186836501	114.8899004837	90.6620738139639	99.993399660765	91.7171847814089	73.8557900402215	81.4956839643957	90.6491623279553	91.5042554117202	87.3801023288704	83.3667334014064	81.4232443910885	90.1963217694523	91.3713744693813	81.9724843969695	107.537792664892	82.7060738314362	80.4278422538444	85.3786570863077	75.7911123208924	93.9698547523381
ENSG00000008056	SYN1	0.0946490795381326	0.0685065310510244	0.177784628042157	0.0432368003546031	0.0261715457944883	0.0676970702516946	0.268195389613142	0.189664804106405	0.112430057346203	0.178085272393654	0.131552656970811	0.111464881884651	0.0665857255247234	0.0676700235748858	0.0420139020449883	0.0694125589609413	0.106977226229747	0.0882571807311589	0.111758815506839	0.0905151475446559	0.106328373107495	0.0538920307868655	0.0870790320729025	0.0514366676350004
ENSG00000008083	JARID2	52.4782903176438	39.6628439992428	56.907212069423	22.4082172556108	16.0372240319915	44.1297536548589	86.8949118459215	50.4541195488567	42.9533571805119	31.5312933378419	53.2084865732375	44.2274216904646	37.1308202174459	30.7622781654881	20.7848353336514	46.3099160082093	32.8465618031072	36.4002652184615	39.9662356858929	41.4585487984562	35.77965756142	30.1552961966874	29.5006039254356	24.9935263363678
ENSG00000008086	CDKL5	0.457464046132808	0.846633071242045	1.22087579213881	0.426106798041215	1.24630042619093	0.552328383509424	1.08660268030699	1.20177739944938	1.28932795736897	0.374797711108774	0.531305842506227	1.56370748024471	0.535138902792139	0.486161246749949	1.03871351876327	2.14643111274732	0.579335598354081	0.564328297528521	0.986740208042363	0.380166902692926	0.557917033324229	0.621043413070622	0.712942947764941	1.70398152455634
ENSG00000008118	CAMK1G	0.0232117994223766	0.0523506617070366	0.116193563943512	0.0202121779508971	0.0234779349602012	0.0269266728545802	0.0858681589261225	0.0780165146073523	0.0921374187603703	0.0333687000380138	0.0239578942400586	0.071809073224548	0.0444492321233043	0.0400261151630007	0.0273346548840436	0.114466316244769	0.0241958291767792	0.0494853947839152	0.0811456645314778	0.0588823489193605	0.0566236725896134	0.0405862947437819	0.0537344716904404	0.0861084568302493
ENSG00000008128	CDK11A	13.0725396411931	14.6345853618313	21.149171197756	20.4076810300153	11.1832875676215	17.7253753013373	16.8623234294863	19.7710275072636	20.6899939893978	22.8992275399877	15.9228345183209	18.3899544731276	28.8814547122535	24.8932066585238	20.4343314061977	19.2150682430596	20.2223892407289	22.2905107619155	17.976034204984	25.96896539847	21.5614905257761	23.1658636228281	22.5206721054631	14.978494803678
ENSG00000008130	NADK	19.9035933356365	39.8154349580198	40.2513659086684	14.6910702286264	16.8460781954964	12.0001008220279	42.1707589956234	32.3729968179733	52.4423531035226	18.1848683667549	9.82729376902379	57.0646478966755	19.3950307637516	17.4819628152217	12.6090295374868	66.1375291398511	25.0330386570211	22.1448442597441	38.5174356171803	15.6212135692755	13.6772370629363	21.1771443059609	15.0240544256746	30.1578370798963
ENSG00000008196	TFAP2B	0.0120727117046181	0.00677327868329091	0.0371710097798468	0.00959934378179845	0.0153277896888075	0.0312830034318181	0.0167447085326396	0.0243900858072248	0.018086362858305	0.0147178037904618	0.012384597283727	0.0287901591027954	0.0305504260201122	0.0284265497075881	0.0231206103873247	0.0238168245096149	0.0145280701213672	0.0303293102091742	0.0242471045697707	0.0204038236413325	0.0422789059574534	0.0310228654514307	0.021959065792958	0.0331785673307234
ENSG00000008197	TFAP2D	0.00714269110160022	0.00544031638871642	0.0260900842961894	0.0078237945361345	0.00756844687872127	0.0194433241551286	0.00774022268015449	0.00847632227773335	0.00794916533718692	0.0669619539940654	0.0155858328055683	0.0144256827656519	0.0223576188137405	0.0149038045389011	0.0130605393490628	0.0165532236692285	0.0140086922683124	0.024091553500898	0.00877669245788171	0.00885293130053707	0.0283548106797539	0.0182114613482216	0.00742213211500556	0.0295570180659862
ENSG00000008226	DLEC1	0.146385166309219	0.196019231705261	0.260923756164729	0.118295117713567	1.30705173370483	0.0898561474970608	0.245818927728902	0.227543200508921	0.621896228712769	0.417363026228238	0.0748249386977034	0.260395214693277	0.152267040615809	0.132790891801459	0.166317093012954	0.350303890444195	0.123875699371501	0.167234791298921	0.119119133123579	0.364865317496554	0.142954097339956	0.140251284096051	0.158484214488211	0.776200287550453
ENSG00000008256	CYTH3	4.25146844505661	4.20731193831931	3.83412694834715	1.56466995306484	0.967988974572262	11.1232260388409	3.98347377670282	4.55328982601475	3.24862412148081	4.84872400090852	1.99874709772634	3.20494372397199	6.15186559068518	4.48667001698786	2.11115061292767	3.26490925311163	5.12770722931011	5.01243747725749	5.00943328029143	3.59599936893407	8.46124453417971	4.6042085759209	2.72986122335127	2.2082541698706
ENSG00000008277	ADAM22	0.454879933236104	0.319400885293801	0.435401640586425	0.164612641332859	0.798598529627821	0.525823617113443	0.364763583204207	0.408967070262027	1.4316289789623	0.573969402544072	1.66431026274538	0.486411289042046	0.219107298936612	0.157286521876112	0.197488545148558	0.496877885963065	0.714988825642671	0.265782367275227	0.207783145499379	0.653062771377964	0.314694179659429	0.279559752688751	0.161003984906486	0.5237928373288
ENSG00000008282	SYPL1	22.5903997963937	18.0462733703391	17.3633860942531	32.3276502190299	12.4671158166269	21.4367856176184	19.7230494139626	19.4730368500102	25.504696293497	10.9269540144556	26.6459407488457	22.0078141210302	24.9152230291473	25.9197131264728	34.5114692597403	24.0625776863146	19.60440058383	23.0657205200515	14.49299404126	8.1171613618585	29.7802972161213	26.4505860894892	27.7190602947615	17.5642168011731
ENSG00000008283	CYB561	2.05799702832039	0.869268388758859	0.90937887852779	0.823105288827551	10.9466590760777	1.5591302418089	0.841400385011381	0.712074621386954	0.659752990910339	4.97919670333673	0.744484571683513	0.935427958027291	1.21629805760344	1.2364018998919	1.153380629558	1.00913315670952	0.947665411577245	1.26381738381116	0.6649489325966	3.74538375179574	0.612881248892144	0.89736646878297	1.10606900345594	10.7610555822804
ENSG00000008294	SPAG9	18.4650838268009	16.8913636323714	21.8590375754743	16.6808070284884	15.2802757340736	18.3153527924213	21.9466086711626	18.3329994221889	21.5645214606108	18.8277380197749	17.5699470068854	22.1618031308766	21.9455603660344	18.1290599347002	16.1635212353108	27.8606641326155	16.9157022322648	17.6239448925458	16.5597068175862	21.2575017120714	17.3063047384723	16.9363525996324	18.5688642679879	23.5365331091766
ENSG00000008300	CELSR3	0.474753103277428	0.314909484541918	0.320822013938421	1.56618533074217	2.71864651597962	0.259748274027421	0.351442324260492	0.30111142648903	0.315415393354889	1.58059954762038	0.585911288488417	0.329752245673928	0.737660204062315	0.884091792145864	0.658327330573509	0.264687807447548	1.40315591696212	0.768691466084055	0.268082084773893	0.926779263191742	0.571421173244845	0.797328554452186	1.17125174272366	1.22022350051852
ENSG00000008311	AASS	1.02862959114236	1.14984562386486	1.45451115776694	0.688713397083237	4.4767218852317	9.20830233049139	1.42541520000773	1.41177696070915	1.11776753937465	0.761138513491474	2.12737139670967	2.40096715994354	2.03764418488022	1.33692496211181	1.8065820690848	2.78780743566182	1.95789727844316	2.00385101737751	0.612803887914835	1.41923724675398	1.25905223493628	1.45322549878495	0.686874374200587	2.8362394728325
ENSG00000008323	PLEKHG6	0.0357333008080342	0.0237977232610062	0.0403995109331552	0.0113837225511405	0.021435630711274	0.0338778430013797	0.0279742110790206	0.0328008910192529	0.0288313267711458	0.0166996086510766	0.014007611407891	0.037395442112544	0.0340803497404262	0.0242600000886485	0.0230329305070538	0.0407775214153275	0.0189654063752767	0.0360350274990932	0.0282071905242944	0.0198983751331808	0.044577626512541	0.0323025455786358	0.0278314228555617	0.0620336554480177
ENSG00000008324	SS18L2	9.99499897256895	13.8038564459939	8.57871447306974	16.9949023920872	13.8106915670853	7.6365528727166	9.33708550232015	9.22919123763135	9.38352675403519	13.5192893489212	7.84957029333142	8.74889422019616	11.7084792570277	15.383766781359	11.9920939355678	8.28085661477519	10.3232746139351	11.8055372183236	11.4335951817829	11.3663342307744	8.19819606793081	12.2624674065118	16.3386613940369	10.6328806751676
ENSG00000008382	MPND	4.11511520346568	3.45981022794401	2.34592359908059	2.02943424268986	8.00822817167241	2.68219196093194	3.25962661781693	2.70753106633478	3.0688135739771	3.06046591665928	2.86613513270604	2.76483427192268	1.65773014180837	1.64403632334643	1.63775341006776	2.69686327085617	2.25177017246642	2.14666162227324	3.21825215943056	2.22424855877587	1.49408594612348	1.9041538758643	1.40103310677431	6.4762936464764
ENSG00000008394	MGST1	23.1881595237237	10.5417576559807	9.10280841418585	0.748247512262922	0.998246955731101	1.22827568708753	17.020248500176	12.7738583543137	19.5439634344551	1.81559926154215	2.06728900715722	17.1907864071039	1.80714971095164	0.958844776397097	0.687431826560975	17.3479067376404	3.9651709615665	3.97343122975167	5.76076749123442	1.37358856924535	2.26955908173993	2.64086312691361	1.90268626233403	2.64158647647731
ENSG00000008405	CRY1	7.51081077298789	9.2047159821584	8.62294503484493	10.8852509374678	7.96049860297886	13.4781763400741	7.99611163000571	7.75762666549355	5.5558370594459	25.7404647191628	16.9794489758877	8.3288406108589	10.46060901398	8.46507765208936	14.8033519578125	9.70288947640428	4.95243343900131	6.80435796645787	7.83677927581902	19.9050064814152	4.35137408049722	6.31763113362692	9.99102365167119	9.20031625750191
ENSG00000008438	PGLYRP1	54.1597304001796	265.567303927628	320.924153248781	16.8626138083916	22.0693484544989	24.8892588085491	243.361995138231	294.397161071143	484.820671436004	49.5207896736116	32.1137046680558	403.40071598191	49.7915599998859	25.4584914353103	21.2602470879113	489.76127508702	94.9924618110325	98.6621914250092	384.559774427342	34.2801314601834	62.5506233195661	83.0966385414086	34.4546914297227	216.914859838375
ENSG00000008441	NFIX	8.55524639285505	13.7955199054948	13.5259063042324	1.44404885363405	0.649899829988864	5.93888159876784	5.88095038635743	8.16461120892936	5.04786654035805	2.95838606775522	3.88067833064509	8.95675837808856	4.76569266840279	4.35636714346597	12.4948738026699	5.36848554904138	3.4661711954779	7.16519717011957	15.9040352966515	3.35390932834074	4.52668961692474	3.96287990936171	5.35615573364229	2.40457778908893
ENSG00000008513	ST3GAL1	15.7182844561838	15.9749157063336	19.9628482844793	15.3291223871497	7.57428538737797	24.4061230980572	16.5523004696175	15.3077869670273	14.4500733987029	23.3242970974035	13.5152530927074	16.5053468102411	16.073926771426	19.0337609092483	24.7863253984077	16.0243008210893	10.4498075161269	16.6353121317543	14.5992845815646	18.8817731740825	15.2878392416528	15.3474514793112	30.8090286721873	8.45965830444388
ENSG00000008516	MMP25	4.95300334222358	16.5703565866824	37.3666859602424	3.82959766055774	3.63388982760851	2.98679332743334	22.462198275654	20.592772381061	35.7006374882221	8.289881577372	4.74975354338971	48.5425142316897	5.34143598906481	5.69220679067546	6.7815848001103	46.2038579405236	8.02151886722968	9.91921275707502	19.4933028603521	7.78837420550609	6.08124826360558	5.58854399495561	4.55710178266117	25.4572111013068
ENSG00000008517	IL32	1.96261689760761	3.82602277024878	6.4661964614237	5.48153715780671	1.2923828723666	3.81993785035445	2.91739599489663	5.25087441049658	3.80720107718308	37.5876779650072	14.2539879797601	4.10149469226543	6.37659902668542	6.49682663769485	8.40560171413433	3.39378629725159	6.46411034829278	6.46438548613213	3.77395465749457	26.3978929553725	8.05726867344283	7.28003121684853	6.80864989180756	1.34289515633219
ENSG00000008710	PKD1	4.87060976650805	3.85441950719118	2.42002403691157	3.63603207412326	7.38346390713323	4.8590381424423	2.6669673834801	2.84163240352168	2.44526946603536	7.10197992288485	4.21701162666017	2.83893103817497	4.09377420826743	3.88267397290746	3.46700273267653	2.28971078975872	4.99596984630315	3.44036155501486	5.10529051670287	4.89771363260467	3.05059099547287	3.79462482459546	3.61045029669259	5.89110856999332
ENSG00000008735	MAPK8IP2	0.0445824315643014	0.032039764313849	0.0793559390329392	0.0716608612818213	0.12180581968594	0.0959476244852259	0.0575202412955376	0.060096490120023	0.0426195990167824	0.090544355747993	0.0963237921289263	0.0691198253848973	0.0883289294857381	0.0771686314365837	0.0655906862809833	0.05445910827817	0.122641831261175	0.0820011955110119	0.0515803081326032	0.0770370328371437	0.101419088181337	0.0886599356227892	0.0725278638677674	0.0863918255960137
ENSG00000008838	MED24	9.92156637095507	10.9009774846799	7.43641268306841	7.49654365007468	9.46907618028686	10.1077703957887	7.67715115232924	8.55625304549883	7.17820809220991	8.61810367638721	9.84369658535592	7.21513741124453	8.81140449884403	8.34614100365481	7.85024853475847	6.26092083024697	12.0534833594939	7.85474743587638	11.5117336665726	7.70610105590399	7.46021601445215	8.95757482619803	8.53115111018741	9.28118154360158
ENSG00000008853	RHOBTB2	1.2947385090222	0.779944700644556	0.72903984833998	7.70452558917478	3.99357164039677	1.450478986336	0.977308473176735	0.763092951506199	0.867282690492238	0.926539746303564	0.839909020932591	0.703684990629071	3.42576366840612	8.73344315659629	7.66793989473483	0.615291650435296	7.02635369863968	2.56463518492156	0.584149471014525	1.30665885669788	11.1874599060445	6.68047295444573	5.46465808776417	2.17276644297409
ENSG00000008869	HEATR5B	17.0806247637089	9.27732381322022	10.3164240597026	13.818472598222	9.24677797906388	13.6444220403829	10.964819855919	10.1943150938189	14.2867050585863	10.3663991028036	9.76161192545471	12.4937989331997	12.1464379691405	14.3114001410705	13.5632218438869	13.2855965605295	11.9090868807479	8.90853501709873	7.90111855106353	11.1523919879169	11.0335117218359	15.229507882619	18.1593107831821	8.81667427333234
ENSG00000008952	SEC62	15.1449834564709	28.3847124062798	31.4294473149268	18.0893768032543	35.3223289340896	13.6661569459862	22.4407573681467	23.4647955909381	22.5829231661271	12.2211558244246	12.7529657378525	25.3408539995151	27.8397553081424	23.7936803470107	36.760104748406	23.9744593586196	18.4802742500284	26.6469591631915	29.0170792619168	15.2917584049467	23.9236959071806	25.6371896744544	23.2825726941157	34.1175810877571
ENSG00000008988	RPS20	494.40169541738	375.131476647594	366.831388183311	486.332939016436	347.677414063479	542.88982558727	416.471099735802	431.772935910906	355.949782432298	473.209178644594	464.187362454213	391.968617040082	510.493072449372	576.532835437228	501.609118438459	436.394541943249	450.8875571439	509.458930235368	382.288456714674	368.956019759565	472.625949032916	577.098225048036	549.80029232563	371.71954454052
ENSG00000009307	CSDE1	239.880086136425	212.129840813735	255.649413319153	238.714053089704	200.322098321999	246.934510567618	222.129390702802	219.902798028367	202.745485952948	220.454317020681	243.523255119901	234.064390729	265.993578820978	269.098188870262	314.447396814841	234.294860808319	204.550941838714	262.439355752726	220.743512328998	236.4550992521	271.690788797037	259.671409908687	280.396717379516	222.083387159405
ENSG00000009335	UBE3C	11.2430384048053	13.4548139294259	10.7316198166867	10.088374233309	13.708546823945	9.50458364831058	10.7838298066667	10.9369394681667	11.9866598336293	12.6871116781627	10.2028170158284	11.7883273864479	9.94336717625985	9.94040698124377	10.2627692089822	11.4319813784027	11.3281603800767	9.38024241669302	13.3687050821147	11.0141237163088	9.23882188450577	10.5477949814772	10.7447735464148	12.608174945987
ENSG00000009413	REV3L	8.82806459666042	6.2046017868339	6.88506556546314	10.9602035361248	5.5702626878269	14.7348580099593	7.46913448137674	6.85567558074682	8.55581610975582	6.71597484033071	11.5587690143425	7.68538349584285	10.4857412882769	10.3904610647818	7.51964111084656	8.37162628302598	10.0100461235452	8.0574258794736	6.60571339599893	7.96173624284028	7.90796896953511	11.2200681631934	12.2439819425678	5.42770449971779
ENSG00000009694	TENM1	0.479191113049956	1.35693746089173	1.50307534883188	0.210489585463039	0.776050171066571	0.36036311411043	2.4477104878192	1.59221627307362	1.37703729826838	4.11030811634884	4.43041781475735	1.53158244674027	0.370688280151016	0.323259256734179	0.488673757675404	1.50217960900826	0.462947299966073	0.629657355073996	1.64540285606272	1.1541479831919	0.358028057038075	0.55224906725129	0.442916335178603	0.708930764656095
ENSG00000009709	PAX7	0.0148332795940277	0.00931964014422444	0.0393403449242667	0.0115824909243862	0.0169636912584869	0.04399744027126	0.0177932235212568	0.0246951543574285	0.0213171358589169	0.0158660827708333	0.0234434766654059	0.030637684288244	0.0347454217892274	0.0281138165102221	0.0225838823192554	0.0364658732033679	0.0147894282851341	0.0359193556864991	0.0233643670312103	0.0175929248587466	0.0532502659335902	0.0386082522562801	0.0290892688832502	0.0182576668305078
ENSG00000009724	MASP2	0.015258198709264	0.0093617298917611	0.0259822220703225	0.0235685223747336	0.0644813027507763	0.0244887410469677	0.0145148052570651	0.0230421342112277	0.0159074443754367	0.0312202421247127	0.0203465922030833	0.0165535044393262	0.0399683677901137	0.0310893459756715	0.0298641047166556	0.0165203719075423	0.038384819443857	0.0438490276510211	0.014163991751667	0.0323178027528482	0.0358860040564239	0.0417513135657798	0.0322918064930863	0.0310961338664261
ENSG00000009765	IYD	0.00434815850711756	0.00305206590298079	0.0126843057347478	0.00392078104794049	0.00868469909593194	0.0161924579105641	0.00504483258676325	0.00510040904299626	0.00611545916565912	0.00356493166994373	0.00539160636861632	0.00650848539215415	0.00502631373557112	0.0079895164393077	0.00401001989450083	0.0131559521813876	0.00689220830614226	0.00978551390622253	0.0053588617858937	0.0148013372864497	0.0138583011865335	0.0101956770677114	0.00509952980329603	0.00518340502289396
ENSG00000009780	FAM76A	3.67071633049824	3.79031675147231	4.39380636974884	6.28601479579661	3.64563343437646	5.94806282869935	4.43074436133521	4.39145711492458	3.95833499111138	7.1434142856291	4.9296168200744	3.75386347899687	8.07332278150712	7.88060584885584	9.12419236977421	4.03294090950722	5.51336360260153	6.11631024144615	3.43576419309018	6.22607308236943	8.44561460473633	7.2150203017788	7.70284712588689	4.04534444433487
ENSG00000009790	TRAF3IP3	12.1920417528742	10.2803841428038	15.9985283600426	22.1975938327661	8.5441544305066	9.18609907868372	14.1834715226643	12.8942215322797	17.3610890467845	29.4715272055614	14.2648269556055	15.9215569690674	19.4839963977436	20.0682394752367	17.5262847753562	19.0844660828631	10.3625067363564	15.8736705779508	10.8054853891779	29.6778961539295	12.3854862033463	18.978762785294	16.3859984171025	10.7567106193903
ENSG00000009830	POMT2	1.37933814694097	0.913105380946412	0.668711956453415	1.3888580295649	2.89973002548714	1.40279553326274	0.77214495462739	0.767541110883967	0.67134369002763	0.933442804955881	1.07995245213643	0.681675861960918	1.3177641516736	1.2228242513644	1.05330599538053	0.630502317818534	1.52860650416027	1.07877919582481	0.790527307042811	0.720211320846284	1.5111986231238	1.20943230945334	1.00524890812019	2.0808952549916
ENSG00000009844	VTA1	5.14730123920964	5.50526027631127	4.96814575985105	5.79520977775892	3.08741107065137	4.96546710414088	4.78816723810121	4.77095233987437	4.81035980734072	5.35049844462417	5.73426930876834	5.47305801605141	5.68779896790259	5.61220550707539	5.41464463291789	5.26824589167092	4.88816543470742	4.77696892262634	5.51261892599119	5.58109413670845	5.48042442708088	5.51768864710993	5.85919055888778	3.24368861301089
ENSG00000009950	MLXIPL	0.138817407250517	0.077948374910687	0.198894690219586	0.0659303218193328	0.034819580560602	0.0518634921781717	0.31442073786865	0.139025520804356	0.0733912587313413	0.136432809503734	0.0527881232616724	0.109733590272278	0.135683602185192	0.109270491741593	0.0631746913646391	0.102345061689177	0.0904118657297076	0.127303515675599	0.085279296902424	0.202377961847956	0.162767684180236	0.0791396177392879	0.0867951306500879	0.0805329737613431
ENSG00000009954	BAZ1B	16.3382523696172	19.3285781228048	18.9076192090504	17.9238091106172	17.1786364973872	20.8207714859804	18.1769778353232	20.4132706916792	17.2759878741412	15.8242068189856	25.9016766379998	16.9662259676867	21.2900383257563	18.451774472495	19.0109710900178	17.2967009628783	30.7855113316451	20.1110460476708	22.1708436127132	18.2973662044408	22.0221287654594	21.8086255049677	18.1869805373925	18.471841244747
ENSG00000010017	RANBP9	35.7512019205142	37.0375129047017	54.5833201527493	30.4342122779865	25.0900936094163	54.9657321059238	44.7344290012976	46.4492832357043	48.8041880187217	34.3080441131556	46.5002465282587	54.7551307923346	38.1532344130603	31.5617409470247	36.4883395271112	59.7286821061977	34.9040886736062	37.1108012016531	39.5080378475249	37.4864066638903	35.7409189194359	36.1457371820412	31.222885683723	35.2720932278711
ENSG00000010030	ETV7	0.209523774270155	0.352108941171052	0.853695750407988	0.176347264107623	1.08186638932781	0.520544649394973	0.734140554583748	0.248941750262748	0.222386800026985	1.70064721492634	0.16739686095459	0.520548434624102	0.270240351529005	0.360397975714925	0.327213922740614	0.503074512338086	0.469864291111818	0.357658856539515	0.365443347822507	2.93100914342708	0.449852604208399	0.284384795658076	0.232395826716449	0.354729594749823
ENSG00000010072	SPRTN	5.82403349459437	6.81148314059639	8.60573370332086	9.59285925338543	4.48389616148961	6.77802635327189	7.36133077988522	7.9907023193521	6.61773902370539	9.57289927940784	7.37902179708526	7.58401401060283	9.64511728043656	9.50556164010262	8.77147311183758	7.98442001129742	8.34099221797356	8.16655870003986	6.83443385294113	10.0301701279949	10.2598505372068	9.44519576474308	10.3779393612544	4.51753493482465
ENSG00000010165	EEF1AKNMT	3.10039082886281	4.71109830689676	2.01238564840593	1.92156097389051	5.18722622007457	1.88195620252235	2.08646448818846	2.10863743691019	1.88491288882164	2.42595932552506	2.07532084944615	2.00077142544887	1.64959638530269	1.58612765147818	1.53299316312648	1.49683573620452	2.51318217897368	1.91798638591977	4.90280429602943	1.78929231453358	1.37015867939638	2.05111964013021	1.44259103774184	3.12969487722389
ENSG00000010219	DYRK4	2.73494183573838	2.5252063521689	2.75900746906359	3.02857340617205	4.11215752144463	2.67179641006811	3.21245892350014	3.10495201182488	3.38451262943148	1.75930515820714	2.85630969750926	3.28514982289091	3.67133326958789	2.89040416426892	2.31229761440906	4.12887808057627	3.69862765557113	3.17327490019405	2.4213597856782	1.49189238380918	2.19213341806068	3.89405896483798	2.50589658327131	2.90765198387155
ENSG00000010244	ZNF207	40.8165514216764	39.2550544867989	42.1470017949746	40.1436938442514	22.5369948583615	47.6471363061073	45.0081583192232	44.0127753225538	43.4587703114983	37.6645497990068	45.5356038803679	43.3960748733367	47.5989720028048	44.9865911155201	47.8621035001946	45.963119566448	40.1469798288006	44.4727111424175	38.1962319639167	40.5717736053732	47.3273312320016	46.5628732977697	44.2228568720766	25.5807590677949
ENSG00000010256	UQCRC1	44.5689377213439	53.7461305093707	32.613040347324	19.9733881375742	46.3283675702865	21.9583863936319	47.8795864471637	36.6444552848036	36.694894832157	30.9020487902377	26.706601049897	39.0338783592326	19.3076655146564	18.1073693694432	18.2335927988028	38.0087648447029	26.5533810260969	24.2411007398536	52.6337239421557	25.0717601301675	16.6060788756628	21.7839880005751	17.4137289548387	38.2136018393517
ENSG00000010270	STARD3NL	22.2253510176544	15.4417688088246	16.5491800041017	10.0792886572537	9.89584002555908	17.1157456022816	17.0531340766807	15.3491773262451	15.8734890375176	10.700598709628	16.6050534533278	17.8470167252718	12.8636576107979	11.022707867627	10.0921519297807	18.2047238073145	11.7348956726182	11.9110126921502	13.773503504065	13.1565481753668	10.2893587324902	11.0174886382858	11.6029946454653	10.1052863285465
ENSG00000010278	CD9	16.3398904136107	10.5083147681277	37.5441808653634	4.01548362519415	15.386409723618	141.692058511533	22.5793491054556	15.3036640881984	21.4930021598006	3.25525595696142	6.71899585638233	27.1154302716328	9.23993897584455	5.77738055446967	9.48256609347663	26.4987426846308	25.1917431876607	14.4721018573328	17.4556555187516	4.31899131666086	12.1469268669276	10.7207006667195	4.1728030494422	7.2942646968516
ENSG00000010282	HHATL	0.0127931104556224	0.00989794937512826	0.0372268427528117	0.00981297497392812	0.0194555112690364	0.0170266646065416	0.0166654519619958	0.0239459221554139	0.0226493328613272	0.0176163375468783	0.0138361504864949	0.0350949306971512	0.0257746969204088	0.0253631106527201	0.0204694852665151	0.0286065857868676	0.0149468262014809	0.0236584680524511	0.0251928717604448	0.0128338367816176	0.0439344799172007	0.019363342089806	0.0142195870334858	0.0256710953862449
ENSG00000010292	NCAPD2	11.4309712604416	18.5100863354905	10.8621465576072	4.55100678940002	4.94566571847002	9.10497963720534	12.8000727237194	13.1122560272194	17.3300714552286	5.94281917304082	9.33379200968263	12.2590096731263	5.94298047658201	4.23085197180925	4.74150438901228	12.1321703953228	12.9773072602382	6.46933059057026	19.4267643880971	5.36551419862914	4.83863656869214	6.87410863016429	4.54857747261946	7.29754099872333
ENSG00000010295	IFFO1	3.86174271159277	2.86763312005604	2.92595018576112	3.11830895392491	3.15480563632747	3.43196640187048	3.6976256485364	2.94723320133834	3.9787084523554	4.33493657047282	2.50261263469173	3.53488807184351	2.73354792254781	2.73030225355136	2.81685422156544	3.65921894795724	2.92193140786272	2.53122988922334	2.53071577747331	4.76982855456684	2.78677019375289	2.96974973659701	2.96352643353299	2.7147826582421
ENSG00000010310	GIPR	0.264947676359607	0.168935285832371	0.375945649080639	0.21511252048596	1.25095406557952	0.120128990907562	0.176341938758561	0.247575736330246	0.272981355543198	0.559199946167916	0.400105856020477	0.209908430004705	0.191129455023117	0.403721730969161	1.08336406763145	0.144423688859395	0.208710990885328	0.278956130282869	0.282915687065436	1.64319067827868	0.238554222319758	0.399958483768319	0.993498338821871	1.69576065595433
ENSG00000010318	PHF7	3.69258987491617	3.52438167350117	3.05701333538741	4.40495795390881	2.79801253727353	3.00099588409628	2.56809608451253	3.02848325652455	2.85909457750207	2.41085976287711	3.63826094637759	3.02601813160199	3.31047383642105	4.26498716193679	3.2770437819646	2.82121198293345	2.98653377541998	3.21992685651405	4.21162805660486	2.45186894447353	3.23777573477305	3.97703167239488	3.85241463946144	2.58500936362218
ENSG00000010319	SEMA3G	0.173139411160177	0.123163499668423	0.116391914837957	0.0581526993249854	1.01230124643857	0.306227670317812	0.0892948907967218	0.095992218910429	0.0883937308102453	0.287712307625734	0.0953849659924568	0.0981007551245478	0.0922566932321703	0.0916486823934737	0.0677634027823368	0.0762996920141729	0.184589479566004	0.121953740829448	0.178046291637198	0.109933639982537	0.238515774641368	0.140523741354171	0.0986640404038914	0.535470911190342
ENSG00000010322	NISCH	12.1363689259845	10.9716674848676	10.1070033804561	17.3820267801722	15.2174135272152	11.1387148143481	11.1715269080612	10.7632619977478	11.5459794682365	20.2701778019644	13.5281747750588	10.6540965203875	12.5027243652533	14.6346815732792	11.7389739425234	10.5572727062228	11.6749153672082	14.0581191098734	9.48267269421875	21.0464613937653	13.1339893232511	12.1625283581529	15.2021018378291	14.1072080733727
ENSG00000010327	STAB1	48.1097824648008	7.50948565665939	5.27993241126023	2.18699794602841	1.11513565935893	9.79924239908461	21.6234021116474	7.52942468691545	2.65387054560363	5.67681735054428	2.9804957465302	7.38426749078112	2.10606141284494	2.20027570891144	1.44911651206211	4.07229756461544	2.04428607685741	3.66851609530161	4.29678221620729	4.88610845641558	2.60774974252782	2.01680912722044	1.84662180918773	2.21567350128655
ENSG00000010361	FUZ	3.20498114428661	3.01052881188636	2.0851514476135	2.32788064882164	5.7602712212889	2.0642988673996	1.80101840778093	1.92126094486396	2.32467888695669	2.46342642169486	2.50670496881336	2.45726649707503	2.25814237654474	2.01399758386711	2.2699673972251	1.86770712631682	2.52976608365257	1.85821185485747	2.66551184786751	1.45882157518784	1.92266794526619	2.12995631185854	1.86617769337056	4.13861485261082
ENSG00000010379	SLC6A13	0.185117413909961	0.0493365122916585	0.0640557620084366	0.086956371907471	0.199012329789625	0.134273615169963	0.0434074529561091	0.0492558076898219	0.0488562925024612	0.0940985169767374	0.0955243376095954	0.0490596507242795	0.0442734530549974	0.065794056342127	0.0914427081235047	0.0518607328722043	0.0466887776497482	0.0805394494866258	0.0357789435961655	0.084919737056539	0.0808485711471311	0.0713899864354931	0.113532894946095	0.0816964740702475
ENSG00000010404	IDS	15.631062569182	11.2300830135646	22.3532373319365	19.6994498858468	34.8929441464719	9.64822554942209	14.2124110490471	14.615699504502	19.8811409129981	23.9572096365411	12.1195125650445	21.1226443043358	23.5021307071722	27.8214446531492	36.1451014539601	21.0583804204269	10.4018140646137	24.2609683667515	10.2576178521743	33.5443699620003	24.7684986339979	17.0455668088029	35.5326375821534	42.2996844454745
ENSG00000010438	PRSS3	0.329149649731146	0.0726351377296464	0.199585291722149	0.0411826176968437	0.048777247455987	0.0981384729900681	0.133370986013424	0.0927998662106815	0.66467737873534	0.0885733050923255	1.00458473458981	0.239306354707257	0.0544062319398987	0.0694535221080906	0.0399545972892022	0.360476349095015	0.0694376782786369	0.072287804926776	0.109760000089067	0.116253970512036	0.0602382217644164	0.0369963076781783	0.0887968268786702	0.0528912953743158
ENSG00000010539	ZNF200	1.19092838022956	1.70109461138275	1.82774618071252	2.1382500792115	1.15794829118154	1.24809223496947	1.5380131311246	1.36278026633732	1.65830885198516	1.69386984817048	1.17329420672534	1.91075153015671	1.1632377050509	1.41759960040181	1.44702209080198	2.02987212883547	1.07966201974394	1.39068469846802	1.77695942228083	1.4115389463561	1.02526103303715	1.2283121753419	1.3306382069776	1.16769934293921
ENSG00000010610	CD4	14.4267639643627	10.2469864412421	11.7267702733367	5.90495715848112	2.99036441853941	2.32457394479951	19.0559074430058	12.399224146635	12.3350284637498	22.5723574319409	8.88019779485492	11.3708715236162	5.77373581843894	5.81726886048311	5.01675493701864	9.18344093260668	5.5849019501416	9.16390432283634	7.70037770536498	11.5490538729348	7.77614228579779	5.94179480079017	5.06654846572948	4.45468964443332
ENSG00000010626	LRRC23	1.84707670685271	1.08050551586504	1.04894833234737	1.44587050864052	1.83808483539855	1.5332067151731	1.24291056778104	1.04079767648881	1.33212638255096	1.16301841762042	1.54424223211621	1.35794137452001	1.47368974543111	1.41654579766746	1.36718003055649	1.26832224726363	1.65510245273613	1.36722065698204	0.916689370179462	0.948830669359389	1.8016116748348	1.38317567897324	1.63671118455762	1.43908378511718
ENSG00000010671	BTK	27.7280407362811	17.1316537340255	23.7994347826335	19.6662201428748	19.9491079443361	45.057211791666	25.5285633867436	19.9554951060674	27.675411457203	5.38195597703442	9.31862478551638	25.0782215840953	26.6008146783527	21.5755935775256	24.1228984764343	24.4987275074731	39.9693671610765	15.3423263337632	19.1186954744966	5.26683777236841	17.1203046427549	29.0777437673385	23.131470788642	16.1487920164825
ENSG00000010704	HFE	0.118139855061441	0.157515130204666	0.132821199781674	0.104594318050593	0.237765533840868	0.107776791597391	0.241862870410892	0.155463385087042	0.065831565673587	0.197902073201872	0.0451077468355456	0.160683812262881	0.0985512549929054	0.128345009546141	0.41858071150085	0.1004823788424	0.108127831142239	0.148495765672765	0.179975087513358	0.154060719863729	0.0967670975117875	0.166903105363578	0.16251542570821	0.209320938496343
ENSG00000010803	SCMH1	11.4657132931088	7.06589516540704	8.27876982339686	8.76727923200153	9.56789872828575	24.6908157265662	8.74784575167277	9.59990016043072	10.1338486020991	6.55530674829346	15.0975707412768	10.2949539537087	8.04186529252084	7.46120017436319	4.88122265981824	11.526203669729	10.0926212152058	8.54343928683369	6.43137103616445	5.06195513227646	10.1243696952279	7.89004565943237	6.10259212460163	10.9000995839655
ENSG00000010810	FYN	11.5280915516698	12.0696431475457	20.4549894521815	14.9176481008538	3.37439275800345	20.1516899520462	17.955696337238	16.8703603761042	7.84240050116252	54.4152925751618	19.7686491190212	11.2459444640788	23.4681691209017	24.1475994956445	19.4693564441324	8.2987223647513	17.3177373845169	16.9920445428452	13.0721786541389	94.6832801725923	21.8037566776153	18.7931347505872	26.8732140276083	4.34052665178167
ENSG00000010818	HIVEP2	3.22681710846331	2.72449219633978	5.6366786699769	17.7164093288659	10.0939613924182	11.6884190462646	3.01013000230182	4.1873130472432	3.66335734761868	10.0291851737693	8.30534735155177	4.09775478396664	11.127843006557	9.51650273582337	9.56952102668396	4.42756102359632	7.0638073603204	8.89522404382073	2.52455040147303	8.42012540095966	12.4456390112445	9.70746224149757	7.82943091972105	9.39277107499952
ENSG00000010932	FMO1	0.0117433688308458	0.0108312683363869	0.016356447764363	0.222485586894303	0.0908995594399145	0.0113991333731203	0.00956666370226504	0.0221397581622979	0.0159441391532074	0.0498969768544772	0.00512856988499933	0.016578438473127	0.0467464468801778	0.102380522285892	0.127364921868055	0.0256051143262957	0.130138319424139	0.0536650259690029	0.0101943269860474	0.00238316123577602	0.0554334422573037	0.0787395510058019	0.00618295521866228	0.0420505026266558
ENSG00000011007	ELOA	12.0153306622444	10.8424760134787	11.2993782208679	17.5007046534666	13.7992043407755	28.7514117547417	11.3257002811833	12.8557805650589	11.6975014660066	12.3929556194187	16.0824250576679	9.6342302415272	18.4434513590304	18.0302017836551	14.2036060373655	9.23415677620281	16.0417584519556	21.3807389763659	11.3657672470163	14.2842271919438	20.7755422694594	18.2613462028089	12.458483393022	15.1955469034769
ENSG00000011009	LYPLA2	11.1328436899808	13.0751870211982	9.80425202446045	10.3348196663411	13.406719167051	6.73366929563924	12.0430958429727	9.62684911969501	11.864517507147	14.756109588851	7.77504976953636	13.0813408719602	7.56237257934244	9.2696276024634	10.1837999475419	11.5415040470295	8.09805349845458	9.02663564225717	12.4392982772376	13.8738536080328	7.57074008181072	7.68682916038516	10.010084057141	13.2138718230064
ENSG00000011021	CLCN6	3.73179973655592	2.8200067499893	2.91187784173756	6.57854507270648	2.84651607365337	4.12420536184472	3.67946124441574	2.81774878414576	2.73977505467556	3.49090254086489	3.65625134739532	2.81108769920737	8.07265478852536	8.66658852084159	10.2832746606214	2.77532063801275	5.26659729149291	4.91138584137505	2.42593101070317	4.73964504844979	6.56250751169367	5.96024154160475	11.1713566857576	3.28030729517724
ENSG00000011028	MRC2	5.36929904714449	5.1721627225228	3.1286201462851	1.1689719420565	0.634446218208702	1.33792148188316	1.64290810887298	2.75411308468416	1.57256462549064	2.07207339171563	3.96446617017595	1.58180198577619	1.09455448990607	1.46193947474707	2.90473579312925	1.31938686784146	0.675396318839781	2.16037885005458	5.10222082827327	1.4170030602573	1.28095578422941	1.24730601307717	2.03176737063615	1.5342715402889
ENSG00000011052	NME1-NME2	127.081436997588	76.606754249628	57.3410388043923	48.4557858741773	233.498605665697	111.018904355302	77.5357452218302	68.6762027087288	57.7128860800392	65.1296879485969	96.8681733190408	65.6380780166832	66.2648318154098	70.8988774944296	87.3738757561916	61.5762840164391	136.209055872913	65.1583644105778	71.3575996577991	47.4074369418601	57.2582546367676	96.8188979127154	69.9976213455699	180.453583996526
ENSG00000011083	SLC6A7	0.049000567721898	0.0241134404181227	0.0562815174499407	0.0140165439021003	0.0263916081956909	0.108097306607345	0.0552596340462297	0.0522319091570595	0.0277178926633337	0.0323752616060497	0.0291686696242285	0.0393980257987972	0.0451210452424594	0.0334498497232324	0.0320980819738655	0.0496828722637429	0.0163300180241107	0.0522951995923663	0.0384752141116796	0.0343975407512142	0.055485937421725	0.0581604546737828	0.040103177294961	0.0474078839582632
ENSG00000011105	TSPAN9	0.388455476942761	0.648755270079778	1.60810993919445	0.191933459206401	0.170147133089391	1.58187428779834	0.339067620093696	0.500137579324938	0.435392778925765	0.350884570201009	0.179884377334754	0.785205381577368	0.245396973690333	0.166975338701149	0.264627469079371	0.303079003131854	0.167469425738201	0.293298627612631	1.08334080925266	0.378976279588683	0.207954990335109	0.177031241651405	0.185303388602464	0.308726759145052
ENSG00000011114	BTBD7	3.76513408457278	3.2437723989595	3.60153019430277	3.64547753555694	3.32345477967688	5.04236739567153	3.78648319056394	3.37509656389539	3.48559281582269	2.95460568482837	3.52065945794042	3.70516409479322	3.88572445628036	3.80435392552799	4.9007375862385	3.61618658479764	3.36430597412528	3.49736892776688	3.5439243969929	3.44335780665381	3.1081396224362	3.84142059524946	5.09085870547794	3.43349142102164
ENSG00000011132	APBA3	2.05760094578825	2.34738469619039	2.1335132780031	2.60295073070332	7.10466788147859	1.97586352479934	1.97037451387318	1.73524564486949	2.08973012163611	5.72039002580399	1.81360509799666	2.68118032258264	2.24092112432887	2.65405090880459	2.33440101450463	2.55384423430577	2.44945640517797	2.63242665936492	2.4358757491257	4.47502978222302	2.33024502859857	2.09717847843417	2.69012632568908	5.00180829180262
ENSG00000011143	MKS1	2.04255083640726	2.32288456234472	1.20041649707143	0.836365680880196	1.08196062140831	1.39630725023015	1.21587680577764	1.39815900857661	1.54444561865201	1.30737697349013	1.56178692867694	1.27465473589468	0.839250998490917	0.778558273442519	0.797445079896644	1.0941989828405	1.17035321817063	0.944684995067811	2.18174939021762	0.714526513150763	0.703989405458558	1.04401544435877	0.688092207165263	1.1691607515875
ENSG00000011198	ABHD5	15.2038639416561	33.5598616720341	32.2783539472992	5.71416376465432	7.4481972310976	5.33013474863629	34.8009968430897	26.1786661581037	40.0221628396243	12.1884366681388	9.18125839060977	42.0519600615155	7.058503428212	6.93306444043412	6.31541351561319	45.0026278720842	11.5937008363406	13.7680164804741	33.840386679672	7.87348893149913	8.82965144135369	8.62469167484536	8.21931722870171	16.389182453862
ENSG00000011201	ANOS1	0.0862331197808172	0.0457833255561617	0.0836329633031099	0.0113362260574629	0.027808599742878	0.0120232318099323	0.0327995315751627	0.0215074626199073	0.0176673059789369	0.0217544010898554	0.0126315931103662	0.0731089421729145	0.0256191153584793	0.0105532415647952	0.0250944223877263	0.0248059960507091	0.0687525886963891	0.0403470987582852	0.0294199187980781	0.0176812743920811	0.0177245320044774	0.0267601986365847	0.00669909046852444	0.0442293405260085
ENSG00000011243	AKAP8L	42.6862753946159	56.0180204802233	51.1005222907781	40.7413751840387	40.5427712065811	47.4508007177207	42.6698163663763	50.5493544400117	37.0995877838768	41.0153213204291	44.7856892721822	42.9727745017478	47.3536168857721	42.1077166485649	46.1415235417151	39.0435785726668	43.0637203449479	50.6362225652653	57.8216257182368	40.33843846827	46.7184285169183	42.4597674456063	48.4321289646989	43.1250691368096
ENSG00000011258	MBTD1	7.13031945757254	5.0526362170072	6.54018511247332	8.73391720761149	5.26605170776422	9.18255577806354	5.23513647645234	5.60350364980967	6.64645609338035	6.88215249508411	10.0208257448418	6.0248415971725	8.65258921308521	8.21009862644496	7.65972895347525	6.25199847595552	7.21648677306948	8.02553065187656	4.74525899957841	7.12765837622235	8.17934862432768	8.66974557278733	7.84914437623102	5.18707536209736
ENSG00000011260	UTP18	13.9155987232654	14.7449460049201	11.0714227566149	17.1530346438597	12.5669104920059	12.9250639291761	10.9440007753907	11.7745680673734	12.5826741621385	17.7236926944041	12.3427835435709	12.0477603035313	13.4435588248711	13.673929765433	12.202386550212	11.9937574600624	14.1007282746055	13.8518870139864	13.3249372769416	12.8137914464605	11.1042762655628	14.6690086529458	12.1528831275599	11.9497585596692
ENSG00000011275	RNF216	14.0083468835806	12.853585189696	15.02379580484	27.595339523597	16.5974612746978	16.3658034197447	14.1445863540488	15.6791451282986	15.4074645314416	28.8356265149544	15.7798317832176	13.5094739709867	24.0537592298567	24.4834599315223	20.243729472773	13.7335747036304	17.3931712735284	20.5495001369477	12.7036482411882	28.7063875544641	22.1308163021342	20.5463228360545	25.2059812322875	17.4397846843117
ENSG00000011295	TTC19	15.6148143249401	10.2273677333025	10.0409058760406	12.962734967862	12.7606605946002	12.379889679102	12.1292433014705	11.149528317058	10.1755471387247	14.0454311961668	20.3981023183555	9.47112042247332	12.6262668270944	12.3034544060726	13.1474835671147	9.18897009737377	12.902510424518	12.5978887717116	8.81305359772799	11.492451695062	10.1544087208356	12.2522513436126	14.4104881743237	14.1803883120369
ENSG00000011304	PTBP1	43.5908681728028	41.7003516162311	32.3632594010837	24.5271123305145	38.1615379844952	37.0965721084689	38.2573755926245	38.4792837181813	32.6348429305922	36.5802207036217	38.0175121750573	34.212200626406	31.8140642747016	27.293601690262	28.0880739827091	29.2761154805201	45.4497100359171	33.1147133778275	43.6386572540698	28.0512680653797	26.4840394386432	30.8753781536771	26.7202528890404	37.2859866399451
ENSG00000011332	DPF1	0.179691794546535	0.0554586435124581	0.0753661967692467	0.0497715162126075	0.111124607325956	0.222994315038207	0.0469830545008279	0.0527427267890526	0.0913942031072333	0.0419509827589389	0.245295674319127	0.102654123615613	0.160304153923154	0.0877136706561359	0.093307325669457	0.0636324318245775	0.428171328492343	0.0642661329108719	0.0567051886856788	0.0373548792540137	0.0747103133480028	0.115384078287291	0.0847670298572194	0.0802493915747283
ENSG00000011347	SYT7	0.0257597472580734	0.0197428613848794	0.0663216248538136	0.0196068829207152	0.0359025869805711	0.0751324114689297	0.0300275107967791	0.050555352050258	0.0349813431835466	0.0305856577001154	0.0471045526637908	0.0426070288490104	0.0598186891285412	0.0398584986225743	0.0370656430668854	0.0559518393755983	0.149736197520247	0.0618030222422018	0.050765287472474	0.0322001020792186	0.0743172587146733	0.0712175088837769	0.0363435245756113	0.055817835394634
ENSG00000011376	LARS2	2.68342285104263	2.35309835788228	1.99284305087982	3.38182866833112	2.94110856047185	2.81507112497801	1.99447124306202	2.20244893399778	2.23323347281144	3.19414778686668	3.4679027015817	1.74486219349487	3.46017741600763	3.33463779908757	2.66340991845056	1.73947901950445	3.19695728966481	2.84429923947188	2.22185287117313	3.3711751802236	3.71016803772814	3.04580687691235	3.01476078563034	2.16009568213024
ENSG00000011405	PIK3C2A	11.2425977421355	9.4155371579255	14.2972848639974	20.0404634799961	22.2988360004989	13.9436749131676	11.8146075052592	12.6999612680128	11.0911292413001	15.1969537549936	17.3362340217136	12.1837674428194	23.2319187054307	22.6757505213656	19.9931112412297	12.9811390008638	14.0903193298779	17.9141789966608	10.2861440969935	20.7459068495887	21.5691350753482	20.7632429305926	26.5046237647202	18.6661926169294
ENSG00000011422	PLAUR	97.4391160451748	123.542515660187	191.739128273808	23.5905058962963	15.1925008563569	20.0057439617029	152.448632549546	139.276758780813	199.041241940747	50.6943603812171	25.634996575694	146.383128097188	34.0935452398007	42.4643613711878	32.0283248315467	200.904485864368	42.7431650234146	77.7303403066708	155.630459528266	55.1886050794857	43.9329797384272	39.2982418729816	32.4320926391113	114.27969346159
ENSG00000011426	ANLN	12.8499169796985	28.5128172324754	24.3520093778092	1.59758611795048	2.4421413727812	8.06297644915356	30.4868079896545	29.9964317047481	29.2968674252898	5.19422726034311	17.9062996153764	27.6080751006655	5.74163193404718	2.87703584890637	3.79683137848906	33.571753730292	15.0893336831409	11.800397149276	28.3196631332594	2.96271891280745	6.81691165363133	7.74292561330832	5.31497228528763	6.58793960608982
ENSG00000011451	WIZ	1.37071064238574	1.29086040337855	1.24535018272299	1.19827649162904	3.45664867392549	1.8799127011534	1.28344511009964	1.27413892544268	1.46818859400912	1.98089934503388	1.49365563236726	1.38342008158147	1.92752347580397	1.642460550032	1.47407763172575	1.41116995707806	1.98452670841819	1.53212463553436	1.41846214880085	1.56837257890418	1.40208739324095	1.56398428248521	1.56463827049502	2.67461388743672
ENSG00000011454	RABGAP1	6.24927214891772	4.26300818670966	5.57828576322576	10.9527117459403	7.39632363072094	8.49359017105962	4.9897482719688	4.79202697108962	4.78235689996847	6.75476177755277	7.73603209798582	5.3080396097583	10.5320430996362	11.341570826332	10.5601729814135	5.43966922915658	8.54756570475205	8.08003517755098	4.61780584768662	7.01471227085676	12.5979953480237	9.69346010515882	10.904769355422	6.4233075373056
ENSG00000011465	DCN	0.236714410500617	0.518609417486359	0.160178933030169	0.0136617593020677	0.273472979805349	0.11286430306505	0.24279288432203	0.320593525870512	0.135046702949303	0.0162562503054406	0.21090882132252	0.173627908587024	0.0107196080589962	0.0114407680712518	0.0869388102368052	0.129686969047882	0.0147123245783856	0.164670918683712	0.633084799972018	0.0108170272796211	0.0575116619254299	0.0778606517101118	0.0274464958726123	0.77767764395613
ENSG00000011478	QPCTL	2.51433595738738	1.61294906013674	1.20183254128476	1.86622840869903	11.200003176747	1.97487342583081	1.76910699359236	1.79971981394302	1.86215821566328	1.45915442833018	1.46888670562743	1.4283035766277	1.87392881287672	1.97488083825726	1.64303947992389	1.46467319512829	1.68789914068399	1.89248078680111	1.14356095881839	1.14212658732863	0.98113411927222	1.8343666010184	2.74292831295965	9.70591056710769
ENSG00000011485	PPP5C	8.59701108672626	6.732218220043	4.9124180178118	4.41881715854083	14.5382341419917	10.3098122926487	5.97624333719653	5.71000608672721	5.87674116475357	7.0077626099946	6.43450896521084	6.00531189610345	6.29288989550164	5.39694006681526	6.84507886091301	5.5574820805251	14.7918040256517	5.34213256789154	6.42864593441183	8.17635573135899	4.23253168824238	7.3778043595227	5.7784296368181	10.5599932400804
ENSG00000011523	CEP68	3.34219245750205	1.88105653551914	2.15772402207292	8.87297296257282	3.1001616114891	9.16963979218415	1.60969941760495	2.05673598793059	2.04123076268161	4.41558875362047	5.44509902160002	1.9662494039282	7.48729305488599	4.94297888340778	2.58348114414369	1.72527742752809	2.88651287281753	2.54961577884869	1.57468727434148	2.91172180132622	4.48907154478178	4.78803813701458	3.54139252595038	2.53939471291755
ENSG00000011566	MAP4K3	10.1944992820684	6.01375336876205	7.14181180043627	5.90304981660148	28.3907296397402	20.4006431346625	12.1312446325337	7.25276292449968	5.43676968397265	8.31649287952125	17.1988864755562	6.45963315578496	12.7092103892971	22.6649279037246	50.9408529522919	6.27832970659978	11.2863326314515	6.79130615468118	6.03387039682966	7.76786478659942	21.8844849243872	14.6234249924074	59.2144996027887	26.0872263907599
ENSG00000011590	ZBTB32	0.188845389889698	0.315331849732117	0.344850531566855	12.3807390930643	0.710409899913115	0.239848360225418	0.224215376240368	0.325248558029658	0.189614367914211	1.63203148296892	0.117292554013327	0.239287910347601	3.81021780222951	11.7600550536959	1.84749797630316	0.192177683730074	2.04393346477317	6.91254660262202	0.340625011191876	1.76848380964576	0.550423158045548	8.08595526904116	6.35936461295995	0.394992101912107
ENSG00000011600	TYROBP	182.75481033188	164.845423225031	483.93361962571	58.9384905092722	15.8646772607888	52.7462864244896	413.980709797116	355.146217038657	419.670309030271	96.1106917357459	77.8007135020798	441.659200075626	117.45373332377	104.891436966287	109.894998158085	491.536212447649	166.531775672417	147.18977069264	238.787116263544	179.244565200634	147.419344668995	125.563835483876	103.72209634288	91.0146973839347
ENSG00000011638	TMEM159	4.76694394917595	3.40206455427092	2.78106514037832	5.21791919090936	2.16792233638608	3.88601318390806	3.04148220161997	2.40236190349517	2.85224595396483	3.21010069068113	3.90063595512236	3.6314458461412	4.4525826113576	6.24999601590307	4.43838047232714	3.56587923993962	3.40351526301549	4.90042570968553	2.53529467106041	2.51949994735359	3.05830224029801	4.36643024748968	4.60473222512078	2.66949517599675
ENSG00000011677	GABRA3	0.00366680223812087	0.00194553183877823	0.00417849847856682	0.00332902801236828	0.213707416341318	0.0431943924002548	0.00187688080754198	0.00130399263854665	0.00449106618678266	0.00390995316889947	0.00729638412172582	0.00292945536958188	0.00427790584168277	0.141396797935296	0.795056449106457	0.00881614252595781	0.00832859039613868	0.00443026408449041	0.00174423101636103	0.00167976298601799	0.00812130255907968	0.0104278102182577	0.00187535215109374	0.0282913972645689
ENSG00000012048	BRCA1	4.55850274325595	6.39793957663573	4.93253002087844	0.830213006934505	1.52410869013346	4.71087701786784	5.19175610719946	5.60890300551105	6.94024264402402	1.22905443135471	5.05432084037006	5.72484801833485	2.17332200079603	1.16606130281141	1.71405590280557	5.98631183573976	5.36599504979172	2.18883937380487	7.91623895734293	1.18357564136206	1.77428298595104	2.492381690351	1.34346967486753	2.1195749253564
ENSG00000012061	ERCC1	13.6463082441159	7.9372390409581	6.39239191334204	9.81714504991858	15.9457936315475	14.0946411579886	9.50106110464685	7.33927434322044	6.75544258783222	8.75904396400076	12.2933312213116	7.62968372238979	8.53699522506028	8.81488035863564	10.6751690302275	7.01707827322857	8.71241788951316	8.09225915855366	6.6589196247648	7.26086547844332	7.04854956120056	9.38157750467588	9.00538920951776	14.1924371845411
ENSG00000012124	CD22	1.35181949327544	2.16669831397989	3.48011849408526	39.5159697417625	0.652101454780286	40.1206819770114	1.85533712425675	5.43231474241863	1.56601592498379	2.50122678079262	1.13763763152115	1.44501440318077	98.8541735917135	106.25432030321	115.498444935199	2.25329559312252	53.1372397543979	35.6536089471982	1.95167455841929	3.15914914748521	66.9726244882842	81.1449896699464	115.135683367752	1.04917403915297
ENSG00000012171	SEMA3B	0.223102532409532	0.200163611987234	0.309138675747239	0.23766987162734	0.906562702227627	0.21531011771525	0.258722406126546	0.200587753669741	0.217207085788113	0.288532218624035	0.200572280846514	0.344081325662562	0.290212060337749	0.301029221558224	0.215867905180047	0.301835860154837	0.148876262952523	0.214472689627956	0.264248728407968	0.28296553483684	0.363564142750266	0.182906966915146	0.275395598695547	0.71362009129215
ENSG00000012174	MBTPS2	0.769887835795235	0.485250187223107	0.537713648162268	0.887429635768597	1.6271763680783	0.942195937662268	0.60933670809457	0.542435303621312	0.599623937838726	0.761762516792612	0.780248510797148	0.543324682636037	0.920018402032674	0.934569760474816	0.952371192968768	0.485550629466803	0.728974053800558	0.775120705719374	0.407810864373744	0.770568975055212	1.14913047483167	0.880011403126599	0.894955089964292	1.00643633359121
ENSG00000012211	PRICKLE3	0.894954320916395	0.634252978993657	0.809777440904674	0.446068555870612	1.25732400312397	1.01141724086822	0.937325524033587	0.808573122647596	0.980569850717039	0.55741946182496	0.545277610193977	0.971487598376838	0.663780468226374	0.638789011346419	0.662183759863336	1.033833337305	0.904092014085462	0.660772501833422	0.71838212605264	0.530263352875576	0.897914601036021	0.689375504123148	0.707720207093548	1.0433493687681
ENSG00000012223	LTF	343.711752884644	2821.06025538072	2777.32102918906	168.639029692493	119.453376032826	171.074689166694	3300.14069878845	3057.37282648473	3895.63823523199	480.090236019476	379.820460343881	3022.56452833442	444.901019761424	267.827439275378	175.744845612503	4376.8975615432	798.541247251043	1198.46610532371	3191.07863320787	258.786322466991	672.292142579453	722.828579148126	428.661972887589	1055.25189354737
ENSG00000012232	EXTL3	2.17909355699082	1.91261574170151	2.32399919403453	2.19258888862278	2.69476115600915	1.79463027234977	2.40186659640342	2.06535078113213	2.57355930509599	2.52839790728479	2.24463956661557	3.00522789514119	1.76745279552358	1.51534381072734	1.45366648218787	2.60967108544735	1.78079712192825	1.74127700642803	1.78702711290932	3.05996165982073	1.90536294826035	1.53093670213411	1.01830823091003	2.93837235012955
ENSG00000012504	NR1H4	0.00142354871582905	0.00138867662658572	0.00347502957970467	0.00166040064140381	0.00310348261234955	0.00191490493914622	0.00250418286380738	0.000435424579524451	0.00227116729300977	0.00109298727435482	0.00137830350840653	0.00140569497643257	0.000311385904646495	0.00162259609740804	0.000444582778441496	0.00489658744210305	0.0025424532728746	0.00147468864404425	0.000701945099763457	0.000141481908066471	0.00166972753256847	0.000497494400466705	0.00139110403758201	0
ENSG00000012660	ELOVL5	36.1077219436217	51.0351132873105	82.1616857184977	73.449656169219	18.5752158688732	44.9669647011453	73.0146207101223	73.5683116987095	81.9088589601151	36.3891117314308	125.828804900397	80.8451745190859	60.1503920233369	58.5954543591105	68.1275569547849	88.6668948944127	49.6421452618578	54.760493130903	63.3875004777804	36.5477431468313	81.2417071162824	66.2106860466232	59.9562122285876	29.2316762181123
ENSG00000012779	ALOX5	32.5132620616523	63.3845039847811	116.078620781093	77.3849244352222	38.4850347378165	46.3445941896472	93.8680449268343	86.2804503191219	135.46882047296	25.3064500038315	18.4837971521941	137.272831256993	123.999251885057	55.7987914863434	30.1472893539911	145.237488912185	109.736958081429	53.1337224436082	74.6061077677207	22.6628120730774	61.9049645554632	87.506177801524	19.1979327187509	59.0240702247843
ENSG00000012817	KDM5D	13.8143377136956	13.6074038288238	12.0109804148069	17.6358701529515	17.8288402442142	12.1733974411362	13.6511281892517	12.2091311484058	12.1473605802518	13.4277413308724	20.1130738208371	14.0658432483463	12.0896490349129	14.213251846802	23.0943205451737	16.9851849824108	9.63671390623237	17.3979543897409	6.17304865384034	14.6307058477581	17.2324121068914	13.8477914415328	13.0987848705466	14.3796509984009
ENSG00000012822	CALCOCO1	11.2645557056558	15.3632578159851	15.1248934795463	12.1765176201774	20.5998591292507	12.5990758738483	10.2523941996495	11.5816912483642	12.8547720482678	9.57633772894587	8.83448655441727	14.990505386984	10.8693391671159	11.6516904594485	15.2593140965863	13.4038823029168	8.02758089821423	11.7137303456097	15.3599424554909	12.6475723321283	12.481802814269	11.3693913165215	12.4779248981686	17.6679803337876
ENSG00000012963	UBR7	10.862337743527	12.9338133650008	10.6396689644509	6.87245822856006	8.25440466193422	14.1679723401852	10.955690662675	12.1097406046629	10.8568093380673	8.35670588736964	19.162196517241	10.8075955057724	7.57214412350364	8.1309695252852	13.039593599032	10.6807100752364	11.3031364333989	10.282331165383	13.0410327672653	8.07974407942704	8.63412600050459	9.04237086636681	8.99886063834139	9.21612135254059
ENSG00000012983	MAP4K5	16.9172866528891	19.876766981454	21.4550427504419	22.5258331243349	11.1663669617476	26.3665273260035	12.853746736783	16.9912447740134	13.6933752920056	14.3988222911937	18.0423678752783	16.3544900787258	26.8384791563512	25.560127962453	25.9230390303129	12.7083295222841	19.0791663958495	21.9253947059268	23.8330066956923	22.9964276589042	26.3939813857951	23.379049695989	20.8517926559454	13.9861003799579
ENSG00000013016	EHD3	2.55520586271683	2.77292858885523	5.86606761128559	9.07632304467645	6.82260450657212	5.04917730401208	1.44922825446629	2.20154014641972	2.21789362608589	1.26576225969801	1.53223263887567	2.85784680181005	5.86365218506228	7.93847723785344	5.99241327079641	1.21342000605912	2.64926941465031	11.1591619179176	4.15357213826692	1.73386108565999	4.87233603402812	8.90466937976398	2.51797453317151	1.87790560733102
ENSG00000013275	PSMC4	25.8796220118781	32.0241599749045	25.8368426228736	27.9354402114744	37.220627634821	24.481010425535	25.2063784658595	25.9292459275382	24.5725217910584	32.9332620448526	24.4878072445309	25.8168599547748	28.0860697373364	29.0016287881932	26.8967097088657	26.0789292856345	26.5962340796679	25.8782686519326	34.077979087515	30.4716746743263	26.7985932017234	25.4097563018802	30.4202912470779	30.3446194369317
ENSG00000013288	MAN2B2	9.49123633709451	7.22478787822486	9.34618721043623	9.49110942920891	11.5182824965229	6.2255871695887	10.956849856829	9.11278757471125	10.6896576949104	10.1653564543551	6.14129058269517	11.4974193095994	8.23123716500109	11.7497102753802	9.85675294182409	11.1945418306253	8.42470038182108	9.36566683207517	7.46887020846084	12.3813470193263	10.1665865001034	10.0678072327148	9.29754477197322	15.4733969504762
ENSG00000013293	SLC7A14	0.0042006987313171	0.00319536516709331	0.0112688155528429	0.00387606127254948	0.00794197809742786	0.0175563535706778	0.00419178747653791	0.0060588196100798	0.00701022945904045	0.00374511264766167	0.00798889250079841	0.0066721085983365	0.0086116108940985	0.00651864417184578	0.00529237100342857	0.0158715366374486	0.0990399992892998	0.00999073429181801	0.00447844781818188	0.00305625218273824	0.0143523845551435	0.014323406926189	0.00588154673319266	0.00820132495578847
ENSG00000013297	CLDN11	0.0327920722301892	0.0340827322413578	0.067196330706091	0.0458719504895728	0.177928290801051	0.0866899706357595	0.0307426540719284	0.0594789079219752	0.0353055239250084	0.0330301414962867	0.0436956245015199	0.0458213098429737	0.104954507850077	0.123074918929614	0.125251743828573	0.0524069424757751	0.161564537148289	0.139964487034222	0.0500020303935007	0.0392345597439217	0.123614410084212	0.126169975184314	0.100214244923092	0.149141498602744
ENSG00000013306	SLC25A39	144.717564886661	401.779455545603	339.121966239866	49.8655032126074	53.7392088063647	91.5845650345948	132.874732204755	151.455409030037	120.079600067894	111.353064039574	50.2712077564274	189.554089575059	108.954582119272	133.698840327398	396.934826338297	110.355087797212	92.5487604030587	203.141802268471	389.744251129475	194.118488075449	115.897851709927	99.2551394872129	120.340371650383	66.30830622092
ENSG00000013364	MVP	22.3184828510558	24.2133795926227	33.1240386316372	23.943194966982	37.1689600045054	13.2707993309311	29.8575252755397	21.3151991318688	22.3658497335265	39.9210988160949	9.80118254359402	39.6492822315729	16.8594328126745	20.8035354794822	25.6971555894305	33.8469858399414	17.4998110280739	21.1242588893787	25.3636491257184	34.3950758716409	14.3060192323307	17.8693383509983	20.1508945864802	26.8864386183722
ENSG00000013374	NUB1	17.6569042634071	16.3375304603533	26.61788591119	15.2731513453543	7.64154043610151	30.7414797771658	20.1973277208603	20.5191125186374	20.4994841766856	17.3979727089875	23.7163754583937	25.1550604711452	24.4308078853503	22.6651469184824	25.1656361711066	26.0739007289781	24.8683855449695	19.567477892364	20.1100338457179	28.5907385289248	27.5754385597178	23.9568767736732	20.9990297439647	10.1988422648259
ENSG00000013375	PGM3	2.4847168524811	2.66307548220693	2.69876592830551	5.00236114006098	21.6183168019039	2.7978884631924	2.70015112027469	2.8895549229412	2.77995982536206	3.08980481637553	3.24150171327849	2.50561139045819	3.52064649372381	3.62394598605276	2.52433268170132	2.63516906335934	3.1169715447907	3.93793571608556	2.31577233754601	3.12617252930969	4.00272921960267	3.93323178683694	3.02538134259791	16.9915581149707
ENSG00000013392	RWDD2A	0.394554055320235	0.320388813801924	0.398318908416468	1.01171981760745	4.40618578324921	0.557725571744599	0.458648099673962	0.375611329167969	0.259736414478279	0.717080750210379	0.671614590902017	0.353429715737634	0.777508559283813	0.792261510166523	0.673353236851532	0.335717318035273	0.620903840386346	0.77337802977662	0.242394966776493	0.741312265447841	0.825490444679929	0.802757111896802	0.534010657492389	3.79614896861868
ENSG00000013441	CLK1	95.2565156924211	108.940438928302	132.939545910473	184.384497607916	112.676823164718	188.535233044176	106.713077030079	122.921767410581	126.234497025373	176.121784445466	119.813729930503	117.76990280354	180.304906259529	203.766923333753	169.376484646621	134.340921712848	105.41094779152	162.647863269606	105.709667853367	162.783941412542	190.174848948635	174.741768028474	208.753184493942	150.127498691536
ENSG00000013503	POLR3B	2.43794286948261	2.57010015584501	2.64677221646427	2.67935838576872	3.62514287931052	2.30010453093864	2.79663638545336	3.05781882235705	3.11954017912307	2.15442686062187	3.41923184094593	2.59776963361961	2.79273150568478	2.03169280573503	1.663463204873	2.66970895565406	4.49024870919707	2.7478679194505	2.76719283557195	1.77644266980333	2.38348541228116	3.01443429943635	1.98495049268576	2.58521034792711
ENSG00000013523	ANGEL1	2.50028249623661	2.20232690252857	1.6315896793693	2.67805042860509	4.70345357399075	2.19693409643382	1.99816226994411	1.68214307081976	1.70653166868854	3.04692020979104	2.62696072203129	1.73411073336296	2.0172861266171	1.92604669319581	2.03305109721634	1.54164176933142	2.44453622679041	1.79657783753566	1.97652143901358	2.14669345177352	1.91316023370628	2.12790780030916	1.85125465180617	3.51697002917023
ENSG00000013561	RNF14	7.79322324554924	16.8861309246291	14.5036946096075	5.79887206755851	7.97851563558143	6.11495130742115	8.24351828690797	8.09586646835396	6.89405569438918	6.99032729194542	6.63942081552756	10.5248346819317	7.69457887664386	7.487798594447	18.929832352182	8.38059923194845	5.70201886726172	10.2890124332298	13.7434832687742	8.56709257002074	7.42231286870835	6.97370090567841	9.25722234993692	5.31107925742805
ENSG00000013563	DNASE1L1	8.4180638252983	9.16617797760407	8.95088531687408	6.0185454993647	9.8415429662545	5.32407014601326	11.8405170867	8.72467877811381	10.526871919612	6.53430978677861	4.03525781538557	12.7293171537757	4.62898963022342	5.44783062275952	8.76841289138021	12.3282418237279	5.58171912736507	6.65504805897371	9.36869794887918	5.23922063836113	4.78502435344747	5.16816823324212	5.71958297441601	10.7973705374468
ENSG00000013573	DDX11	8.98034750289948	10.34901854273	6.63757473512655	9.67981257122255	16.4854189994465	10.0616429678599	7.93102934253572	8.75732006321334	9.40962304968856	9.40459810243722	13.7536941355907	7.45595378431216	8.47242268909326	7.25719600956758	4.61796452342763	7.321616688462	17.979550252502	7.86494236146651	10.2021229120681	6.58062952761825	7.12552113788914	9.65880505737489	5.29136458632052	12.515919253384
ENSG00000013583	HEBP1	2.96666086730215	6.31224749721838	4.04358255359811	0.578288489348724	1.31217832821789	1.3081994442213	3.60618311913785	3.7739594357558	2.2862028220369	1.33312027141899	0.989759143409487	3.16724957524015	1.20466994615894	1.07164386624199	1.61214657860232	2.43401790475115	1.21633107129652	2.24319357664961	7.31162444551421	1.24033939786635	1.13735716065683	1.04061269984801	1.12776013946812	2.30704563698351
ENSG00000013588	GPRC5A	0.241309868739979	0.264779824410077	0.194182887136819	0.0511054085793024	0.200336621083708	0.0917600508172867	0.80718951534516	0.251075858585395	0.114682909959879	0.10241516466325	0.0571875544285141	0.138474632075768	0.074878387912846	0.0915650959145574	0.071458822234258	0.157858383424366	0.0612884028990713	0.263005694155686	0.251249344436086	0.0816655296822492	0.118039135522053	0.107499126772368	0.113211056986194	0.466645904143098
ENSG00000013619	MAMLD1	0.221635733758292	0.395869803511862	0.355313379742073	0.0681452902766558	0.412886367062827	0.494360455369537	0.316297073235431	0.335774055606706	0.195307356363568	0.367967578171302	0.1952862991572	0.272542192525005	0.29362288666181	0.216499159888325	0.345171313613541	0.168928226406947	0.118511151721092	0.28356744489914	0.558568636589155	0.311500471538446	0.197960995138201	0.176211326475291	0.543545593144405	0.435508855814799
ENSG00000013725	CD6	3.13940333585222	7.69513790113618	9.94377118784577	16.442870161432	1.80110031515055	3.70313463476846	4.09211801937764	9.04552464195811	4.17707540328035	76.3948931731274	14.6510292673106	4.89370603467678	15.5998014726304	12.0425153665059	12.1043395180256	3.9372699092176	7.140639387702	10.9912020105764	6.81451388129219	26.3714515283053	7.36671109729051	7.86830023648805	11.1343495592959	1.61394964234157
ENSG00000013810	TACC3	14.5481943662427	19.4412113052511	17.1644513000286	7.87048246568767	3.42623919017703	11.1272103537081	16.5566222500357	17.5715368891438	17.9383289572851	11.7089705211867	10.37809714893	17.7440623002303	11.8630506993752	8.05821106468429	7.10161146382935	16.4980191821351	19.3574116420043	10.9421533021099	21.4968487553657	6.37226875113081	7.16174819399183	9.42051671242001	7.14345338665384	7.34616339699789
ENSG00000014123	UFL1	13.6106865509167	12.1034582856035	13.0981277143323	19.3663314237869	20.1673974849481	15.4754449222521	13.6907844433338	14.3122321684478	12.5657603441292	16.1534815760564	16.5415541490611	12.0506917723588	18.7700479759326	18.327653322363	15.678056682669	12.7480445352745	15.029820716693	15.4709631484303	11.4606374931023	17.2724588785556	20.5457378731972	19.0741019454138	16.8637523248807	17.6316261158753
ENSG00000014138	POLA2	4.90545070908223	6.62219089669242	4.81929776544841	3.12421119029288	3.76412054864123	4.81404885022824	5.58969015195721	5.98415212401328	5.80778700762712	3.43457889312287	5.91690238320266	5.12564946530328	3.0070335747918	2.80370688560848	2.7863375993124	5.44230787995026	6.3661930706058	3.91857703172037	7.07915210450946	3.94775849923232	3.6195902107396	3.75643382989117	3.36176396933352	3.9107825756896
ENSG00000014164	ZC3H3	8.62201381075243	8.83081253134242	7.69021665912477	4.9901297800496	6.86451120639408	4.49087357025472	9.11772188466288	7.7487123937547	11.0966005545564	10.4077915076149	4.71177157363636	10.3885491956713	5.28324561035384	5.89904169060724	4.34975293960268	9.1485965248096	6.039990511814	6.51714355081939	8.50917727381129	7.61098966479118	4.70982324808249	4.73859562623634	5.62847128225591	8.83846053082926
ENSG00000014216	CAPN1	25.5317101380953	28.6296614131365	27.2668072407754	11.8410328595551	21.3216572841271	18.7031960164544	23.8755236031513	21.5209501769755	26.3472965010515	17.393927138912	13.2727212733317	29.2763695519618	11.8686664450545	12.4668909140242	19.7792078992006	23.944676367285	15.9853999530862	14.7413557579221	28.897187950394	14.1727825985124	11.6953342925474	13.8710643736703	13.0988769949203	25.3872495623509
ENSG00000014257	ACPP	6.43922589136052	9.75773269466959	15.4632041609429	1.43678901692589	0.634456918515642	1.59181352975834	19.5325411008124	11.5725462224789	21.2290428696433	2.65798598108461	2.57501839612613	18.598506416385	2.70646990042814	1.94227124661321	1.92805179430266	24.6912793754047	5.7130013452212	6.41073664200616	7.48522881490328	2.4789121276182	3.35335763570263	3.75318053759302	2.58433332538046	3.45033249930157
ENSG00000014824	SLC30A9	9.79968829477503	8.75226369375791	7.97904994552608	8.0421816082227	9.99698003506632	8.42754179632639	8.08237254293971	8.19923092802533	7.63048415527012	7.56554331608978	9.86630273310473	8.41975816855275	8.82917924114527	7.81828749596904	7.34906229526945	8.16322540548468	8.36221868167903	7.88118128733359	9.42096939212007	7.21673729489796	9.96227966506378	9.13787638478725	7.71863999347291	10.5885013272989
ENSG00000014914	MTMR11	2.26644069979545	1.22267008872438	1.59245664005904	0.788476825167812	0.736664775313927	0.24236057094884	3.03669523864985	1.58132578645046	0.764321508630835	1.46335096375851	0.294777287613078	0.865108040234639	1.12064561929248	0.820149929682747	0.414045285908703	0.983242586352388	1.24759396209173	1.09992255003974	1.2374289398568	1.6430875052249	1.25789601363446	0.836461866721084	0.832688987298135	0.893826222965495
ENSG00000014919	COX15	5.28328496527809	5.06313872977388	3.55038520315675	2.93557591687367	4.96463632223405	4.14500542039703	4.5289930290558	3.73602315086306	4.50739602370473	3.33129809706372	3.99847291671779	4.46743686648415	3.01316175384303	2.74411394034489	2.81565740929237	4.41450342599826	4.42557883687831	2.9152119988609	5.18651897252117	2.87323675753265	3.05902963965538	3.81653215302888	2.70641459637302	3.93665014741585
ENSG00000015133	CCDC88C	11.0270908415944	10.0665324926153	13.8451495362679	23.7734829122611	31.2242584613074	14.3818666110261	12.5857760561317	13.6204361789118	12.7773390515173	34.0316390568955	12.5404159615627	12.0927321659025	26.9970462157135	25.6215769922205	22.6578064479011	12.8947959948598	25.359133625986	22.598041505083	10.9281583351391	40.8827470068559	28.9762496540201	24.5660991324161	22.5062001013763	30.1916877009783
ENSG00000015153	YAF2	8.6364993326834	7.13511887405497	8.67043399903575	13.9363306276627	9.89232927167214	8.45156542981574	7.92643761586846	7.65233078068468	7.50307206650255	11.1311753771982	9.37725479367727	8.19911341368603	10.239838305218	11.3429570644913	11.9892551219352	8.30497016957299	8.89623262476951	10.8624755863088	6.68291519520595	14.4302269645601	13.1329409970799	10.239002221458	10.7000698928668	10.2709100116045
ENSG00000015171	ZMYND11	11.2225154470931	7.72153561978222	8.04966637992789	13.1330341176207	12.8090854155633	17.9458584748258	7.233488237149	8.28638644390279	8.4028466671337	11.5649870788451	15.8437549168249	7.42725185162337	13.0146244985003	10.8778390679739	22.5037981808961	6.76147914048968	6.94746243984963	11.6120718109206	8.0668653061636	10.9119352763813	8.59644946444067	12.0134139619835	11.5577025470602	12.8085940581024
ENSG00000015285	WAS	23.7480364657052	24.5279365179455	40.713772351428	13.7865920416457	12.4123411390064	20.3701587799336	43.3104351032439	34.8369428101819	51.8324150548003	22.9848931673904	16.8786324774059	48.6456063159017	17.4758834334433	17.694133709421	19.7049058482598	47.780312064712	24.6464258249101	19.8279906361067	28.8902580125643	24.408566004785	17.9172594540617	18.7292086071249	20.3832819426584	22.5335080100255
ENSG00000015413	DPEP1	0.266809767504794	0.153346186839823	0.107949449019099	0.0737644652021074	32.5521986872473	19.3489653393204	0.118518243392981	0.146166596980839	0.0471306894784661	0.0966000271590661	6.42530397900648	0.163283018058757	0.0930243065704851	0.362737550628481	0.0550745987943996	0.0908580417832042	3.02241137050253	0.100376042555828	0.119050975299542	0.085238894057768	0.0952187764843566	0.216496377907896	0.0448951893846233	54.833205710037
ENSG00000015475	BID	16.9857852745974	20.4175783096319	27.9649481857256	6.90475391633389	8.8733814136878	7.5932622731345	27.2106096876119	20.681703965174	27.365559585121	15.5131913645629	10.702326478483	28.4961019289061	9.30909232698985	9.99223684384984	8.26163439497125	32.4774928729633	10.9144299157679	14.5268039063579	22.5316974539049	16.6805580764707	8.52895850129893	9.14657125895242	10.7920105364877	17.2056030146567
ENSG00000015479	MATR3_2	128.222551012469	114.012097321821	133.087543931284	204.745275321537	105.39586871948	187.830738282464	119.942523113289	133.310554475818	116.763893897011	156.612508300125	173.812245722603	113.75214825643	200.358160484052	206.532508692397	185.366893409231	125.845031924742	159.637394775542	178.16459161932	125.935729860626	165.942234206484	215.677562499484	197.546657052616	198.845195757536	108.402169518695
ENSG00000015520	NPC1L1	0.0423192601958238	0.0323179366527647	0.0735906226139332	0.0823042272064515	0.141606742473035	0.0849671183677183	0.0348913157291124	0.0493377118276571	0.0400868042619762	0.0788904770096125	0.0430807359060888	0.0488359217992974	0.123091099253667	0.1009295479816	0.0776915412094382	0.0589006249351274	0.0364213407989326	0.0778550944801834	0.0398122561726818	0.0426685065646464	0.0950043563246167	0.0930492619588997	0.1266713079247	0.0575623512796467
ENSG00000015532	XYLT2	2.74072306219439	1.8617585116646	2.23147470297624	2.15884703317307	5.12020451949981	2.33490082776457	1.79808051548777	1.81313226948388	2.20983253127491	3.96248736877729	2.36626243462835	2.13502147146108	2.06199418511485	2.18927342678727	1.78310726217818	1.71939315148158	2.1620290450194	2.16700232485179	1.94412148240765	3.17568777678578	2.22874648918298	2.16079565687564	1.89132177055565	4.36954341213707
ENSG00000015568	RGPD5	30.9018525120753	26.8573876169849	40.6395609413331	86.8160428075717	57.8643912867074	40.9066504027599	32.7157979775668	40.3346558774422	28.8737520219637	54.1606356592456	48.0686978695237	35.3869369175515	95.4068386037733	91.8576716256381	101.638438949339	40.6172922435731	33.2886471924863	76.6734269252564	25.2412137305014	44.6428350294295	74.0722194861275	72.5214847054638	101.05423210638	63.6414618678977
ENSG00000015592	STMN4	0.0114017764622497	0.00975617835231633	0.0234568624995786	0.0211431797230157	0.0364438367975071	0.0275287306906265	0.013586933765675	0.0163917841802872	0.0142168219274947	0.0187838852240616	0.0195502838351044	0.0181075704521508	0.0279254335216443	0.0190503048584662	0.0144486273541793	0.0319731318874817	0.101179412921406	0.0238537524075237	0.0111230628577452	0.0211220242414996	0.0436198435142334	0.0309903263801035	0.0263562144886266	0.0375274713508749
ENSG00000015676	NUDCD3	4.54942281333959	4.37271041111872	3.47689236087008	7.13509729286161	8.37549385375209	4.01419368690782	3.29141596081516	3.77664371568978	3.90583125019877	6.12165661521579	3.69392800399215	3.4764213209365	5.16085600123845	5.00067925411704	5.62256553631554	3.33940917009054	4.8132788494097	4.47319601923124	3.96243708356592	4.62375691729356	5.42078517995331	5.03017670072625	5.28654094807156	6.42367782959787
ENSG00000016082	ISL1	0.00742823731375745	0.0052223354523408	0.0287036124976947	0.00712935308136301	0.0133877003371455	0.0166825356917341	0.0169261183194212	0.0178943848008129	0.0134658630245104	0.00926211038034286	0.0123178501639556	0.024185363761501	0.0252539942752959	0.0178296871449851	0.013886192217732	0.0166893452478394	0.059069509682059	0.0308291779367602	0.0156441193409786	0.0134849744067326	0.0354356091592954	0.0296034783681247	0.0134164455528298	0.0278713744121724
ENSG00000016391	CHDH	0.0766808461316725	0.281356679928374	0.542285274823525	2.36650344005291	0.755934613546268	0.0792083580183353	0.252554112350908	0.318571730397731	0.846947915141924	0.203973899335879	0.086485356495489	0.292539431787659	1.02616839486625	1.02876110997307	0.125663098531649	0.288942031793069	0.796011460299766	1.49663665108778	0.358765938196886	0.0680812175278214	0.359890306658576	1.07362692754689	0.204296791867584	0.960756859111926
ENSG00000016402	IL20RA	0.00543440084370359	0.00559064910406594	0.0174489220917751	0.00510840974327782	0.00827953930225035	0.0177668209658012	0.00673955887324799	0.0119691629884561	0.00919494807660358	0.00737657692645401	0.00747721999026782	0.0127138451906206	0.0136685456473693	0.0112253660568379	0.00928941875399509	0.0153766535601958	0.00960816588441462	0.0107729130410785	0.00815662462286073	0.00773714737774157	0.0185449914122203	0.0140361184899928	0.00619072266681684	0.0174557534890297
ENSG00000016490	CLCA1	0.00144356084476105	0.000974530142783751	0.00336336226397822	0.00179056238451744	0.00127996164247868	0.0139548272534082	0.00219446248205978	0.00123638440048268	0.00386860089788038	0.0346583063537095	0.379252002678875	0.00238645109136408	0.00104720062983591	0.00290000239736937	0.00116108426592572	0.00652467685319715	0.00537637157437188	0.00346359359052316	0.000945390537958834	0.000885286200531031	0.00497153054117362	0.00160138740463325	0.00319476783729265	0.00724069173155811
ENSG00000016602	CLCA4	0.00272848523172499	0.00185017901485158	0.00243391786632383	0.00420861558232405	0.146767352388779	0.00675495663512029	0.00143395608910869	0.00138632260074997	0.000598228382892337	0.004809948775743	0.00659520907781941	0.00299878716155165	0.00630000239562641	0.00110840480576073	0.0089307931591801	0.00367985163326761	0.00287178093203348	0.00166416581882987	0.00166614733507437	0.00235933622220759	0.00171841874052422	0.00340141807907179	0.00248986643534218	0.295900714857991
ENSG00000016864	GLT8D1	7.11938073412726	4.63001947405164	3.29811384002851	6.06828212231575	21.5124389955362	6.06813467516911	3.96616380951792	3.63718185598136	4.57538710814864	4.87447994510302	4.66691823788114	4.18641674338146	3.249960154004	3.32515422904826	3.24800962811544	3.95569172420207	4.36284812574926	3.41906230588805	4.04991920641406	4.3493932817767	3.27718774684439	4.60479622961928	3.35980609218856	15.3715971818333
ENSG00000017260	ATP2C1	19.0310681623473	14.1903649025491	14.6123564647725	8.55149649720387	8.97342533982781	9.05378686763791	11.8004631184516	12.0894568827437	14.6949235667739	9.73126648503765	22.4977329765717	14.4803587654995	10.0213538453263	8.16710732145508	6.8737092502662	13.9050089278809	9.02618287535638	9.77896283014413	13.9255954014879	9.10237500777082	8.32139131676553	9.37435015186736	7.99655698761512	8.97774742689989
ENSG00000017427	IGF1	0.116375651881051	0.251020754265734	0.118463541493986	0.0294963388516605	17.463841513517	0.217410223626302	0.161264115343035	0.232938528819227	0.0492356794707532	0.0477656753416892	0.168043434826534	0.0845068981026574	0.0498058271064811	0.0304568221045596	0.0598430454873611	0.0433650776685541	0.0594840367820836	0.446452304149338	0.222524520002251	0.0793653200541796	0.0370434050958427	0.123087989141455	0.0419709739498016	15.530292580467
ENSG00000017483	SLC38A5	8.2724773361875	20.5689875993476	11.7927896298258	2.65859795245159	26.5898864016606	6.95641476225198	7.60966652919436	11.8519536188613	5.70824909673241	5.96873866844288	4.67205406354609	8.31834190902593	4.26287310597782	3.7037227863841	6.26124317711936	5.66050310351309	10.4529341734569	7.55327552699763	23.3569271436608	4.71324047823763	3.83888740626215	6.66968739044138	3.69954804204147	20.8195877683283
ENSG00000017797	RALBP1	14.507994217288	16.2615269371458	17.6071263976624	4.71345616503995	6.84987873070283	15.4983871968809	12.824065686193	13.9874809882528	15.9465258483873	6.37905239189758	13.3643221984154	18.6278397361126	7.96509331937161	6.77014420197735	14.8133012755715	17.5839853633334	11.8229202629941	9.10588081088025	17.7716187962372	9.30890337383295	7.47300585472581	8.4674994893104	7.54511841656258	7.43334512158554
ENSG00000018189	RUFY3	4.61601789822146	2.3021065741156	3.13082914821528	6.20625351719264	8.86788475219056	8.0373808514636	3.90567782979187	2.95656490306128	2.13999772401682	3.98395080066129	17.3607757893523	2.18809740299627	10.9792116088845	7.75232457836389	5.28308168132002	1.82947184542358	8.70802480495871	6.38379867850317	2.13134852760831	5.5219405828846	11.6251832041596	7.95932644756354	5.99052995654722	6.86011519793781
ENSG00000018236	CNTN1	0.53696875166383	0.0549058369887486	0.0246029503947983	0.003535712550713	7.83829729367173	0.0102043465233139	0.0412636667123114	0.0367667370278113	0.0213834729655961	0.00732333859502714	0.0627754086720046	0.0235661073031087	0.0037937951781299	0.00284216442396423	0.0175361078779414	0.0176441496644094	0.0358523558422842	0.0197816423935273	0.0494718057961388	0.013182386961894	0.00634208078626063	0.0278925201749661	0.00353910478358012	6.1186106991483
ENSG00000018280	SLC11A1	14.9775801351649	15.2451372191992	42.3573013889295	6.31201147361175	3.87565990619137	3.54490905455092	34.6442642520271	22.9094532619279	40.2624950164399	12.7598076169223	7.13328341077819	51.7588238749101	8.63730546674341	11.8999024587761	21.8216784661598	44.5414982439253	15.5055925495728	15.2325190554298	24.4391953037414	13.0000657318948	10.0085430079434	8.91587110858776	14.9961556650836	14.2297655578672
ENSG00000018408	WWTR1	0.149608707339518	0.213435550735222	0.118116909941235	0.0496770463549123	0.590948671721895	0.418926585224442	0.129151500760503	0.175515030297235	0.0766257191491447	0.151411856052001	0.394378779643882	0.134450503795894	0.0644506784796692	0.088366825437277	0.980206118060898	0.103177283144576	0.0544990879402644	0.145844921157237	0.276449972879617	0.0807995982887154	0.123486949791705	0.118398496898607	0.095890842617608	0.613332920882883
ENSG00000018510	AGPS	13.7965639076401	15.1754361913954	14.1682355502615	5.65711425878287	5.85009153033141	18.0153734909293	16.0706750321377	15.2879222383094	20.6871340520198	9.27969439234468	12.5631471865844	17.134233015157	5.66633193911609	5.40765971177573	5.6508314974593	19.6423379885324	9.78756140863386	8.33834001819078	14.4810738552085	9.83612182722275	6.12327024891557	7.25696180950836	6.37921912807572	7.89563626649069
ENSG00000018610	CXorf56	9.80096088819912	10.2926565968344	9.89689544580175	12.55634096467	10.3012099696696	12.403396568529	9.9709721875123	10.6773097640415	9.56373046096054	11.1306337900857	10.8507244245048	9.8028093339065	13.1183669357332	12.0267531870275	10.6042806277169	10.2671943950837	11.147102199705	11.8592206658449	10.150564575148	11.1144421266122	12.1985502489455	11.5658241384658	11.0548894150702	10.7163456197797
ENSG00000018625	ATP1A2	0.0108170106605847	0.0119372113481416	0.0180125439565138	0.00574469399589324	0.0244067987397119	0.0143368795647676	0.0131094868108019	0.0193931916136085	0.011466618860092	0.00732077491760884	0.00873904882782392	0.00978353571035588	0.0101182817749337	0.00886903517833471	0.00906456038839089	0.0199737927455834	0.0092641849448185	0.016018668385053	0.0173228368768096	0.00734670398544343	0.0192453441949527	0.0136353229282319	0.0118514844959656	0.0294556215715901
ENSG00000018699	TTC27	7.45872082630704	5.12400563597923	4.83575455772128	5.53179065993853	5.0264351423183	5.79999890671376	3.57993073596662	4.26260913439843	5.6143129717608	4.88309451235129	5.95822588803649	4.20577763710108	6.29915041404396	5.1649649291011	4.84789028052937	3.23880652143887	7.40068452922707	5.4429956462862	4.79146785287363	4.08294089347208	5.53214435826044	6.43773531550214	4.86719959309574	4.141064655824
ENSG00000018869	ZNF582	0.575282261971655	0.431094508321818	0.342193709148912	1.27193986720374	0.530650302749648	0.518842053590105	0.270378876498461	0.380343552433619	0.333203299331273	0.845469068240786	0.662613091123405	0.31289800558505	1.07615242353296	0.722302985253829	0.675268757436485	0.27989674112867	0.433694335074118	0.717100281025492	0.412988033958784	0.565064688337641	1.02536218001317	0.760511201458144	0.553190269998351	0.393032592474067
ENSG00000019102	VSIG2	0.0376163417034462	0.0274674408700239	0.0495356578099534	0.13037527262436	0.0775558774686331	0.0424180600058139	0.0273956346893161	0.0342619346882051	0.0343210823737922	0.227164020116501	0.0190894430690244	0.0648446935483866	0.0522647024611311	0.0465447802179645	0.0518057507844713	0.0496980083653266	0.0252624794114976	0.032037756134741	0.0357376609948783	0.0365372121205894	0.0498625758226124	0.0262724787584025	0.0690003427542791	0.0314491159020003
ENSG00000019144	PHLDB1	0.400663328011542	0.182094727108198	0.207125770864883	0.125649029380902	0.141050941690295	0.640828855227769	0.176182586178898	0.152199445241751	0.144505204096551	0.137874101880237	0.542018587968715	0.201057135181167	0.133287508606109	0.141054773198375	0.169154276271848	0.153076082210555	0.132266395874739	0.16871376749698	0.241254037428108	0.181343442314472	0.170544069816647	0.129274651895355	0.24684991044319	0.180761883707464
ENSG00000019169	MARCO	2.75990182588266	1.32596636158697	2.41854998958808	0.497540107175899	0.208205361985855	0.229222746990294	5.91230512744365	1.57111106522666	0.418118641435912	1.57755085894494	0.508338099374556	2.26304672578108	0.742493450885205	0.926874092414714	0.866292065454236	0.887797815805673	1.35256787373002	1.91723265936057	1.04920122048947	2.2526653120459	0.846328920242925	1.18609496101075	0.655317793061665	0.444195088398721
ENSG00000019186	CYP24A1	0.0149825076259511	0.0186691679570637	0.0365325451104493	0.0184539274786673	0.0126439511782799	0.0212149090994354	0.0231184034343735	0.0299975668112193	0.0228142588975964	1.34366395813252	0.0281263697135208	0.0347779982041035	0.0361385612792695	0.0323069757192209	0.0339419662572057	0.0453510429009985	0.022781066300579	0.0447920914481575	0.0170602262396871	0.0333770403729239	0.0424870899175365	0.0272290934973167	0.0365975831083362	0.0187775193713279
ENSG00000019485	PRDM11	0.609652234345309	0.318996865241249	0.260067225815071	0.893127821033998	0.52027722181355	0.388856589978861	0.259292533626311	0.25944385306432	0.325245519841266	0.484569900209477	0.464569238812967	0.320645696911808	0.686480078412709	0.531970717337509	0.699970614375409	0.2957853241035	0.433145381131781	0.457104333054386	0.309071782187549	0.401313302262666	0.451279326555175	0.475357955632483	0.598766260474756	0.636064790963981
ENSG00000019505	SYT13	0.0117199678741896	0.00723516555593245	0.0233558918474324	0.0179573556105579	0.0692972655091507	0.0274063408786017	0.00861295788240571	0.0178713589554305	0.0133612171150343	0.109135413226488	0.468558385525089	0.0193940904044341	0.0245418632815811	0.0165526018001131	0.0169100988686474	0.0208266990370918	0.247262196908077	0.0195031837566578	0.0143002602017125	0.0133896507458667	0.0342867446293942	0.0650184424713836	0.0144865042694443	0.0350672621104325
ENSG00000019549	SNAI2	0.254388909572043	0.596074060711683	0.297964070174313	0.0188026836528494	0.45470693731482	0.447101390844982	0.30896317352758	0.63208695613644	0.182316648256658	0.055407437308632	1.17814235600588	0.249739428643654	0.0303646107797845	0.246024089030028	0.274153602802561	0.287730829415907	0.177760150698164	0.577659417573276	0.771186744441391	0.0211573896957855	0.462749781483374	0.232230635413563	0.0634756530750935	0.971895224238953
ENSG00000019582	CD74	323.840057970439	131.518676905277	283.237543336752	1009.63831351081	273.6081930933	731.626945738842	351.653432947194	248.376054331588	112.50632168312	209.911425002962	85.40084417395	140.683150539022	879.718972112623	1406.17605211865	2430.40440208718	144.222338505261	629.278303432516	627.745188372371	105.758482798754	360.386340627898	860.620065181413	1119.47165601958	1943.3685505676	330.730175504993
ENSG00000019991	HGF	15.7427535342593	1.98302267545639	1.74415857667544	0.153366591321631	18.159651267961	3.49437493990264	2.94546220893321	1.83066655241911	2.20400144329633	0.35601667428232	2.96776481061901	4.3952982771319	0.292865050737134	0.203006862026332	0.387309221746348	3.46416230771537	1.10035342924452	0.504176944677981	0.832554516521324	0.322396778430494	0.352878910263869	0.395199797398898	0.331428165460813	14.5019768329996
ENSG00000019995	ZRANB1	25.8569793733738	32.0412582662649	39.9367924784331	33.572066582221	16.0640164923113	36.5424228449703	30.4879956761248	32.5286343419915	27.2951491857367	25.6450359135466	32.7675557600574	35.4865243734842	37.6281689043782	34.3441633545161	35.1905871906209	35.0542127575355	26.3203459137264	37.0796497025097	34.9483841030911	30.5113317903701	42.4421551392601	34.1350421495752	30.0953050146414	21.856881126826
ENSG00000020129	NCDN	2.37880312545158	1.73280959017672	1.22065344085491	1.20370055094192	6.44195148256606	1.66298197579013	1.54484371807454	1.34435180321594	1.83304035246592	4.17227118158451	2.02010825544211	1.86944520854831	1.21004706587513	1.37557060243984	1.51542669774601	1.63256528844791	1.96815416972153	1.39207255482911	1.54149943224565	1.48373337191303	1.22889631381817	1.67178467086142	1.61582247261041	3.80656046098289
ENSG00000020181	ADGRA2	3.6040659076507	0.82689148783382	0.512047951704047	0.11372838227115	0.214858765716941	0.530292176054767	2.03400391700221	0.789647448139609	0.416438340321294	0.296290343327287	0.334048695193528	1.06068751389939	0.171665779404918	0.133322151788274	0.121799126004198	0.929419995711512	0.461934275740063	0.329792415589702	0.429587144936308	0.231482616106988	0.25227204569969	0.257190799560042	0.260804404446791	0.547371979414955
ENSG00000020256	ZFP64	1.23122578171824	0.554140071560001	0.657245321044845	1.56572642790837	2.23564379475119	1.83407322082507	0.745669247806987	0.752426970804103	0.760770215071769	1.0023598066077	2.00748484651081	0.707191768396303	1.60275296665689	1.0099469034731	1.17649256065198	0.668436531968804	1.94698635045931	1.02735932684632	0.480858029544408	1.00849023178718	1.21033664435064	1.43448933596582	0.906960474257067	1.41082992659182
ENSG00000020426	MNAT1	4.88870544955872	4.01752226172881	3.4855793692874	4.57362962577274	5.2418073328669	5.11388505092256	3.79404580397076	4.24226893135696	4.87350506796384	3.88113906196425	6.83879595204921	4.23379134826229	5.23590407479087	4.17089079378035	3.22293219296856	4.5130088837881	6.29831525528611	4.57189099326094	4.10782665533785	5.0675425148883	5.61872623627632	5.11357784764424	4.03988523794174	4.00932017599113
ENSG00000020577	SAMD4A	0.394968525131247	0.375480748973862	0.580003735141953	0.362985270194125	1.22899597855813	2.33906036695197	0.569866633771039	0.412448283884319	0.24538157285855	0.674217312116922	0.46907956030576	0.392012705263365	0.762041011397685	0.948452102591425	3.98659411122407	0.371924691587422	0.700884442073278	0.792043680196446	0.322892082623212	0.577065552335631	0.987518272566723	0.772980686734436	1.43834655573999	1.06550088070255
ENSG00000020633	RUNX3	7.37055230752092	9.93625177865448	15.7073942709935	19.3871336228652	8.13724588383382	5.42230308204089	11.1444287623714	12.4175316879651	9.65394299685241	62.1616032831799	7.09947668799352	9.79852675515874	18.9068149409843	23.813689969666	22.4118993314909	9.60819848451588	13.2887156457548	18.3566496798834	8.81272327385519	72.6899183896112	17.2697833689045	16.1671794108981	25.0786808794593	6.97740609242181
ENSG00000020922	MRE11	9.23348944524428	8.14499141042061	7.29854609309507	7.42582205189407	6.03541400569044	9.62015912621926	7.65306680115753	8.26471510969457	9.23989662288894	6.31619913404433	9.91702142895465	7.79468042808983	8.2035024923118	7.2396019766735	5.87796282367458	8.04383743893063	8.4910611833375	7.02502383489313	7.49277199443188	8.45170671701827	7.80730356952413	7.98265969014727	6.74879058708143	5.97055941099254
ENSG00000021300	PLEKHB1	0.359422457734971	0.360980385266521	0.589131942431105	1.57205104353366	1.70767203872366	0.758476974906298	0.251901982999748	0.601137599889993	0.341974056426928	3.39442521422153	0.736890755075639	0.416666498699036	1.64780669613874	1.02120605931543	1.1889378480965	0.361476807686478	1.13940350646581	1.23108755362995	0.3127293083148	0.786880125668235	0.855707035171766	1.22625045561838	0.744642446421263	1.59910090874297
ENSG00000021355	SERPINB1	210.64559427143	226.621845097775	232.589887411109	33.3330429306931	24.9723969109182	64.0016406839883	296.834119311167	256.588163214319	390.885260381222	59.0498375511039	78.130681368314	311.208855730068	54.1483793798829	46.3744533879358	45.0224176996109	372.819586944461	86.6697670276094	105.116151904496	191.035376243378	59.8126517538164	65.400216330077	70.3369807824606	80.3586564634952	84.0003598745122
ENSG00000021461	CYP3A43	0.00655741442984125	0.0115703613423595	0.00837898260437227	0.00607605851174894	0.155398603728141	0.00435748916955886	0.00514022940849191	0.00599365120060955	0.00150951196789258	0.0150955092418961	0.0233811028786743	0.00396367894995817	0.010464609754632	0.00415130870390378	0.00737757646404487	0.00693155515517725	0.00685532210349634	0.013809852612796	0.0144401563982459	0.00673245068186773	0.00523484897656481	0.00577743649844435	0.00333186893571642	0.0881230083329473
ENSG00000021488	SLC7A9	0.0627045481862206	0.0244473566800306	0.0285394511406447	0.0556026273448901	0.0530007285434439	0.102734004502722	0.0271730268340835	0.0310003891693565	0.0327085268209814	0.0993627384613686	0.0851608144272716	0.0332614865532303	0.0603590659900963	0.0335553320910738	0.063774064924488	0.0357591106420655	0.0239626256334095	0.02409914156335	0.0249493163450924	0.0369745936718447	0.0536382622615706	0.0335994552581259	0.0549336576391827	0.0260155402237142
ENSG00000021574	SPAST	10.1337502569126	10.4828999734185	13.4423853639571	9.37852668959969	4.73767299763864	7.05050616935124	12.6634669647901	11.4290219941402	12.8040394339899	7.04914478510182	9.04005545333361	12.3412434093166	8.37291222781365	7.43108419197066	7.3905336842648	13.6232246173865	8.5603022753074	8.71337407923137	10.7949084570848	8.60061327421528	7.72535878920538	9.03398049544246	7.59181570020347	6.02520160091546
ENSG00000021645	NRXN3	0.110544151440762	0.187277597793432	0.203050640680062	0.0214708182139017	0.0531387543188361	3.64137425719357	0.057074182420654	0.0819730459631448	0.0671846118680021	0.0998238756955463	0.39084297748368	0.115666511626108	0.0725803610594602	0.0634782582061995	0.29572282101506	0.0632018907878467	0.0845311529044573	0.124465855350089	0.164741730742353	0.050087562647585	0.0688551894848048	0.0684782711346826	0.0685368661836622	0.180897302881303
ENSG00000021762	OSBPL5	8.32320714442344	4.10941039626655	4.10249397097897	1.88143609326392	1.58066861658309	2.57718553087281	3.57874937170032	4.59166624977444	6.42542055000468	7.46941298531875	6.47649080687939	4.85647908604749	1.50371256657558	1.571409641878	1.63053669495178	4.84280362489321	2.82307636695692	2.31480233374782	3.54022738007098	17.9166158730035	1.59080288711232	1.68520194664991	1.89092524410295	2.42348195059721
ENSG00000021776	AQR	7.9493607186811	7.5895233705521	8.08089326679854	12.2406675299568	8.5775389737616	9.96546347746762	8.29692048686552	8.46400847032076	8.56405783574526	10.2362547598915	9.75279897861952	7.66023803041801	11.8583547621869	11.8005076579925	10.1434337795994	8.33969741111205	9.45910945183268	10.8230384607828	7.47585886289722	11.822186505715	10.9147033863703	11.1516105027792	11.4735426454068	8.17902282780228
ENSG00000021826	CPS1	0.0860019738562414	0.17123050986084	0.117588426427687	0.0195445038828414	0.771122680440301	0.232231597516197	0.0676562664383876	0.0639285545298123	0.0888443386106511	0.0678681551207114	0.505957478777709	0.0901688721999022	0.0227244073961594	0.0212129139975144	0.0329504730638098	0.0327349489063643	0.0469853136822113	0.033157802734933	0.156687742782679	0.0556676445843597	0.0432164044988394	0.0388896379684124	0.0566388063629739	0.462254508282232
ENSG00000021852	C8B	0.0200322978624842	0.0431448142737762	0.0457329428409059	0.00347839759649798	0.00728881063842426	0.00334544859678765	0.0367080193686105	0.0182555433579723	0.00324640636439352	0.00911730387920104	0.0136513825311432	0.0684148644470954	0.00274535827457792	0.00236981722070321	0.00246373440244244	0.0713121777376656	0.00420909288888375	0.00150254646653545	0.0228966175130208	0.00383831147086129	0.00422491796144063	0.00316502248918948	0	0
ENSG00000022267	FHL1	5.15034191825585	3.30361906680372	5.85281316413661	1.33170179748593	10.0165578958664	30.9494092870444	2.20478069391524	2.77902841760227	3.18024026959827	2.83286145812229	5.97582795769064	4.84763283022105	2.56816630325259	2.01745515451868	2.47080761926741	2.50586864428418	1.52439798130436	1.61957651972648	3.50557799529792	1.60647133008073	0.968363273332757	1.50316952779627	2.56905359454269	9.37241620206535
ENSG00000022277	RTF2	41.7146374601356	58.5116561446366	61.081757806231	26.3157302902593	23.5697488710861	27.87218627525	57.3352063825954	56.2537618683232	70.2989608536662	32.9519614595563	30.6462479991979	69.40866847321	27.8755633692229	27.3780663674241	32.4819529549307	74.5765871227497	33.2097204457401	35.8330248713075	59.4773090070667	29.4901561029281	25.7317736322172	30.1449314216904	28.664101851703	40.5258258044489
ENSG00000022355	GABRA1	0.00834204691294915	0.00554177783205417	0.0163474963152051	0.00237141978788681	0.0213312338790902	0.00825691663335623	0.00447086150909551	0.00695380481873874	0.00448274853505405	0.00205336576252494	0.00307836679601499	0.00667052796936021	0.00430705029863678	0.00597291318042151	0.0024401221187666	0.00775338845381185	0.00643571192206594	0.00682909656294314	0.00661226100751313	0.00345877899752676	0.00619912498335501	0.00474470114046706	0.00581863232329148	0.00994681214383096
ENSG00000022556	NLRP2	1.23824942496157	0.806012641152932	0.85192134848655	1.69268157115379	0.74851036680151	1.27974039115318	0.552908833925818	0.723928237745066	1.09117004712747	2.06250428436818	1.32608845035494	0.798902288582262	2.06935852586273	1.80576022621102	0.839483216978187	0.396773759214305	3.55975353858727	1.00689197589802	0.837643066340265	4.16290765439838	0.9877868091155	1.78100892165962	1.34726854607467	0.340820492197035
ENSG00000022567	SLC45A4	1.47219875385247	2.81526369561848	5.31344650434293	1.86846667377747	2.09857818968504	0.890486557373082	3.10408296524538	3.19310527125632	5.59637644659035	3.24651957879795	2.08150919233124	5.18417777371705	2.48735383858828	2.31565171517276	1.45593720723358	5.17161981782889	1.70313901686624	2.57967223438845	4.28786142438978	2.55396136947195	2.22501137198565	1.78289287735278	1.95271210899319	3.22973575177821
ENSG00000022840	RNF10	71.004604286982	130.109730855982	128.141681958972	49.8231149707651	33.0326159201609	48.4107160548352	65.9426112995117	65.294580653983	73.3724676552009	61.7633053856907	43.2011677063513	115.208091060839	58.5892388568496	68.5149531396237	138.734500679214	87.6166083306749	51.0367064561212	91.2047282399431	102.304281497181	79.8456798856444	61.4647049689438	54.4617202689518	64.8677527372928	45.8797753079299
ENSG00000022976	ZNF839	4.28611335899709	4.16325476873595	4.5280208716012	4.79143812118911	5.28047710861224	4.92967267348348	3.69053993089468	4.44173968980454	5.51883222569573	6.36788536187609	4.96712624672865	4.64123088460332	4.81048446802644	4.85749418353514	4.08688829510986	4.8433767106756	4.7352418388474	4.87047589808701	3.76663338978078	4.58576434665285	4.64538393740503	4.97427714070621	4.29551053316959	4.96120429619957
ENSG00000023041	ZDHHC6	7.72475025685706	7.41859663527463	8.58718804643013	14.5394208251396	7.85222103542757	9.64838140395405	8.63418073927496	8.6054560703125	8.5801548322881	9.85520321234254	9.08797588779071	8.41139538230933	12.7085197591776	13.2367766639093	10.2829466342171	9.05265396197104	8.93539345842218	11.3872742018495	7.44156504926429	11.3873049454304	16.7729247041283	12.6766206425204	12.1507084656595	7.50122894895514
ENSG00000023171	GRAMD1B	2.07185947624014	3.25609373951225	2.85437549276782	2.29127138733116	0.47679283326892	3.06062717433246	3.9404542322832	3.50204338727631	4.63009069587024	1.61733402671083	2.9461490213149	3.65609766913225	0.888894691333628	1.38896665722895	0.548181111714866	4.1348673629758	1.94900377741292	1.81900346877649	2.72336406713409	1.94237583899543	1.87907971030487	1.46689354598791	1.07806530416103	1.65727943515549
ENSG00000023191	RNH1	22.4863163153945	18.4109239025062	12.04846647676	13.8347802729452	25.3381912670793	7.1568457841732	20.9235786286645	13.711279598886	13.8771934125659	19.7202845085717	6.10527682281975	17.0998079479096	9.69809708216445	10.6969646316696	10.8204616230817	14.0688647430939	9.73759942534169	11.3825847425383	17.4442608257851	13.1602549548803	7.86388581806562	10.8850796272246	9.98915217566842	24.1381231204488
ENSG00000023228	NDUFS1	7.02399844837376	7.64128061836787	5.70180246443007	5.31242135390523	6.28148070040339	6.33096153995226	5.87872820775891	5.97442551326218	5.96781038576269	5.41206672689407	6.68062159370384	5.92357574697511	4.62515965369716	4.42580738204233	5.17994911399651	5.63201380021039	6.15569398541366	4.72800829748051	8.11103807926982	4.98957550694726	4.91762139787868	5.21840960967288	4.61800003319219	5.41568084945117
ENSG00000023287	RB1CC1	43.102657383558	45.5436195232739	55.5430313522078	51.0652539331555	37.0270659353765	54.3339108040609	46.5122805923826	45.8350595233834	36.3385633037516	58.2903466565221	59.1281356068549	47.815703986042	59.4992991591811	49.8892610633884	42.3038803929134	49.2913525030235	39.3651607969981	55.1441514490293	43.0054208252562	55.6929516690891	63.0664259589665	51.2228498464835	41.1388814913709	42.5437866002017
ENSG00000023318	ERP44	16.2132402936673	13.6537457632472	20.2774312674019	10.113109602811	23.5994035897648	16.0665895327835	21.104615779565	18.2422796794187	19.7144839872791	10.834836137294	13.8965310223667	20.4399894821296	13.4775939291304	14.2534400821712	15.89499211108	22.4235677582142	15.3036399920162	14.0538551829771	15.0515898522003	14.3367790347204	19.8822217424501	15.0910233206473	16.6455260793774	24.1352859187733
ENSG00000023330	ALAS1	29.7509154089613	47.3155281798359	53.0625234759812	8.16496108289133	11.7796784421245	10.800730432329	64.6601668276624	55.9237058705905	90.0151705945638	15.6648757183133	16.0106701646414	58.4122775362054	15.0635845706969	12.1051961696713	9.45014197963301	66.1329247352328	21.6934967343027	33.0769520793778	41.8921157817401	18.3123401224889	19.2870744288675	17.5295609839857	19.9084888792541	25.138652420374
ENSG00000023445	BIRC3	13.1975263163022	16.4020628774544	35.3504010426621	78.0370223665955	57.1942578454701	13.1174966881258	17.3575871443891	23.0238758942008	25.9204508284798	57.4733228868789	19.3094344397017	23.0283539360115	73.3674185356374	82.3673819837784	55.4963692392323	25.6227307648738	47.1895263614133	87.3226690599608	16.0104343934845	58.153888927775	93.6837834683495	82.4136581256052	82.2904112459321	161.182485344958
ENSG00000023516	AKAP11	6.19980187107818	4.09959556728477	4.500985771429	15.270163028951	7.61665416590872	9.28944063064329	4.60077613861617	4.37212365857048	5.24161996531699	6.49893173706429	8.17551490117012	5.05229796226547	12.3770339829348	13.9479193598849	12.0862452044103	4.93671999134637	9.09384866681517	11.7920672855869	4.124700289012	7.36637646910646	13.5693761723128	14.3655089230521	12.303026020303	5.56641517178815
ENSG00000023572	GLRX2	3.50216557347424	5.18089056348422	4.66277870728533	2.06260852222293	4.24201843965904	2.37050961254068	5.765634886685	4.91364668483707	5.95660942997123	2.22110110136945	2.29543951742914	5.82055738667998	1.95159596014643	2.37958569297132	2.23216155312703	6.8652379775582	4.07423419000936	3.16027811018289	6.27716052145302	2.41701009158219	3.20991627849722	2.8101445563567	2.72775658942205	4.21120318523528
ENSG00000023608	SNAPC1	4.44137300294182	3.71278900260553	4.60341296403109	2.77634987527181	1.54181413684542	3.61411608301211	4.64297637865794	3.59029782282557	3.97423852320324	3.66521441486461	3.83190622054832	4.45660493545608	3.94923489982295	3.72041866615653	2.46552427949164	7.50311384189345	3.5224934996032	3.76839258930607	3.55831688739647	2.23645168255232	5.38264063668501	4.24353882049088	3.7209166854254	2.52745278772312
ENSG00000023697	DERA	11.4679375470355	8.94900057868361	9.22127060724164	5.39507639227228	7.27857176739338	10.7564956752633	9.9435438141119	8.50214527590651	8.48705891397809	4.68957838140914	6.92948935519113	9.93128007185223	5.01528022829978	4.28973636672113	6.12161738171177	9.16347652154544	7.48768272786416	5.01389635407718	8.64367012415101	4.40909578181634	5.31556448742791	5.6660341988989	4.59187001165335	7.55161111286579
ENSG00000023734	STRAP	46.7970871305233	43.7982989498498	48.5288063857157	62.4474837410999	37.0796849730079	62.4651658689296	42.7963709836362	46.9345311959695	42.2132813862924	52.8596027460859	51.0690300248537	44.7001615775159	65.1842030370788	65.5572021083612	52.4984218692534	44.5192980355055	56.7624844093893	54.038249588998	46.2746410288749	51.1703962790901	55.901794331319	59.6354690073037	58.5177242788102	45.031267294491
ENSG00000023839	ABCC2	0.625456167294405	0.49832639101666	0.744351973770932	1.37204271810256	1.29957733170274	0.653910922189864	0.640549028532559	0.54760264683394	0.638349766555723	1.17734242649039	0.601269296508044	0.767961485895387	1.23158549330478	0.935442856630501	0.652622152979161	0.928019766038334	0.668149755317508	0.95718887001505	0.504707221809795	0.767497955475501	1.51975849892593	0.886240334290475	0.741005394189739	1.03983762468101
ENSG00000023892	DEF6	22.0679324951287	23.7519513842308	28.3183988361669	20.155546595102	33.868238618907	18.8942270523632	29.4469114166533	25.5663239185443	36.1454350537588	40.7530723411062	24.5059133572445	34.6892132546008	20.2405396485138	23.4287565720124	22.0696517783124	36.7795675414253	17.1841364987121	22.1211474787703	21.1535449609173	34.9292063492466	16.8679509573584	20.0413471512917	22.8959865237393	33.9892752424835
ENSG00000023902	PLEKHO1	24.6959491590178	11.9849940782906	21.1397740415171	28.5159114231306	11.1566020518724	23.2141267835149	22.8349274171439	13.1542694102084	9.50481684101821	22.4601847409469	18.6748924346983	10.8407001562858	22.069524230731	38.8241164011582	45.2462608599334	8.09875322466555	15.2471484332847	25.8205973629177	12.0211430713034	25.3146166726284	23.8557780851858	23.1855663253461	56.1105468270335	12.7076134596256
ENSG00000023909	GCLM	6.19035371744	20.1547290662838	13.5694766897197	2.02876483531291	1.72790358882451	3.26943952998964	9.95311493274281	12.0802904452884	8.98931065175699	4.43915352256936	4.23405117597648	11.1220084538104	3.76746219116358	3.1653800924447	4.80313535695647	9.66526897809382	4.91176494743247	6.15151962366059	24.6820110566544	4.61228188553179	4.25735896040884	4.2542134818359	3.69414108161147	3.81099553933564
ENSG00000024048	UBR2	13.9759989286255	18.7310993731553	22.1371890028108	15.7016427270524	16.0218513760254	14.2702964507002	14.8705037019878	14.88594582177	18.5284169790113	16.1468971567017	13.4580591668459	21.9082076647822	16.1248612149281	16.6181045083949	21.4592270693875	20.8635939179127	13.2065197598319	16.2480169488166	17.8873602421876	21.790094729221	18.11087988926	15.3659724001848	16.460061499674	17.7160816437142
ENSG00000024422	EHD2	0.469346187925452	0.127354370415788	0.249645999990398	0.043569028493974	0.0960699113135715	0.549999795261553	0.131101744753654	0.139149355363475	0.292702026750598	0.0559047295841444	0.720090110765887	0.231231875300951	0.0863580983475925	0.0770792371574077	0.0716114565111626	0.19709626054869	0.0677153617083864	0.11704663479795	0.178780490504536	0.0816641249913092	0.125095828088228	0.0974830753600523	0.0873180401967555	0.202332837248844
ENSG00000024526	DEPDC1	3.11618108141104	9.62440282040443	5.20737092917812	0.435191717128791	0.894183300875385	2.39735097256182	4.45480501720678	5.99086530331634	3.24959896207886	1.08374357418899	3.53180111217659	4.31791365824483	1.31190352964902	0.775324823585778	1.30652575727526	3.53914205723082	3.35589540464737	2.28790670771523	12.3746736786422	0.789861123716315	1.41033760378191	1.65322194853496	1.21539291228772	1.40965496112686
ENSG00000024862	CCDC28A	12.5745218504585	16.6647383071572	16.211186432934	13.3079207237362	14.3759545817977	12.121507877395	14.0543204386562	14.4253321095289	12.2535535762579	13.4585147182332	13.5684825903499	16.8369987040861	12.2943676798573	12.6432225803344	10.4652487236282	17.2313962797473	10.2711688257986	12.9589579699689	15.8340748180722	13.8169206451495	15.069495283895	11.659193645029	10.2141455661442	12.5216763877466
ENSG00000025039	RRAGD	11.5713692059229	16.8099373211383	18.0071242989566	2.14704487918116	25.2425121295827	7.07034479418853	20.4006562027199	17.8077635161558	25.3554938370481	6.05267738073614	9.84380611310237	21.4947034196043	3.95480711847652	4.95009035504156	4.09033236348442	26.8039239616185	7.67064165082526	8.95145613063412	15.9282361201992	3.69947839571985	5.19691720293903	6.62102738643081	8.67001008556194	23.2461809713306
ENSG00000025156	HSF2	16.9676735433094	15.030368472043	14.9903748686336	16.4229456434682	7.46251513738939	19.2638116733328	17.0303489818938	17.0019765409156	11.3087801023721	17.6208521499328	29.9823878995879	15.7298602881984	17.9558894721812	17.0610270248539	17.0134484653257	18.1761417752602	17.40146551677	14.5426635564213	13.6538496011079	19.4335445982822	16.4529590170998	16.7713288348762	14.7120571641478	9.32583899217388
ENSG00000025293	PHF20	7.67856336653854	6.96543987459779	8.86652462194529	12.5198916018205	7.86391426710766	6.38765738999821	7.66592581965923	8.16561215924807	9.22655719268002	12.6599358878505	7.70544178558272	8.37622134402754	10.3168268716494	15.7096436202231	12.304986883311	9.46729424926661	6.99830064047493	10.0394753919014	7.22234661684183	15.0028194030956	9.47119627018927	10.90454942858	19.2581883514305	8.67954967372493
ENSG00000025423	HSD17B6	0.175093180906144	0.250432034970679	0.161364577518191	0.0584754516857899	0.27960066963866	0.335128047214557	0.114382782996473	0.14782521234595	0.0753833998201563	0.120558359141886	0.363324034106263	0.148973456189853	0.113598373090774	0.102053463635844	0.144034033938698	0.0971978256981379	0.238284781702472	0.115622849511556	0.255930426491663	0.0766624117265684	0.103903529141442	0.175582901460693	0.0749887560507016	0.198416449688879
ENSG00000025434	NR1H3	3.338443464705	1.01082152210615	0.804358302209776	0.242252406805389	0.612932503191861	0.981883952719466	1.04671474533525	0.826566543361244	0.680328575385357	0.491377394841271	0.560593775958414	1.02763862484816	0.367965590106875	0.271363004282272	0.316065588606957	0.873081767144167	0.599378991357746	0.688446158267158	0.983405592164338	0.42146174539498	0.371398139172638	0.592752755265798	0.248563735253288	0.768080114324155
ENSG00000025708	TYMP	15.4019732344858	10.6446851168085	17.1350260057832	5.00136710907877	17.4446491552227	2.1804472055523	24.808744563761	10.2397496475036	10.6455143708778	20.2552494595249	2.06815538274993	18.8588256246333	7.13107986868031	6.04444089692483	6.87236057961582	11.776749656936	8.07305855696607	7.47633738546171	13.5322546942173	18.4481377955187	5.28296319821697	6.02294034389124	4.82207361192003	14.1789316203692
ENSG00000025770	NCAPH2	9.67460432399668	17.1013340186866	9.46375340810656	14.5483206901688	16.837010360764	8.93564531891501	10.8039036166229	11.3039409947727	10.79879620712	21.3902649509267	10.8946843069172	10.7882253422373	9.98662769164502	13.2755694905191	8.92876504572623	10.3997588568887	10.6203192748112	12.9625085061648	15.4123809723964	14.5703258905854	11.2500973832623	9.18182942525643	12.9950134542818	15.0294828465194
ENSG00000025772	TOMM34	11.1777025975333	6.86785117720967	7.12439249478706	10.0187748242943	9.79111878293989	11.8019403208801	6.90834258866009	8.57418789505292	7.46471046781535	7.41579041736961	10.0438509161374	6.66912690300613	15.0113004988667	9.80267762263546	8.15800954622181	6.50465896374452	14.9264806284175	8.1766523970422	6.12491916878735	8.02026881214262	11.4895005852626	11.6360319189398	8.77508210737348	12.9527250196079
ENSG00000025796	SEC63	11.499143657097	10.3954647791211	14.2464430790179	8.16898015621595	23.055575490397	17.9133115751838	14.0672412868746	14.5980615283361	15.8006887592797	7.71245568816881	15.1973758157256	13.2399787972165	9.04682462734033	8.29284281458899	8.70100658630798	15.2863224627594	10.3467111322901	10.1556191352506	10.6691985959156	8.52586353894277	10.1034055075751	11.4202708879185	8.60791585135314	23.8863546949117
ENSG00000025800	KPNA6	14.8607545561734	18.8901263928831	18.0584392002349	19.3680463419114	11.9794367381838	16.6692365642821	15.4832537983056	16.5924723541205	15.7800798904539	17.4959032275317	14.04856063552	15.4243353229131	17.8343455032143	18.8688731856834	21.640570192832	15.1659577713416	13.0228168983623	17.2357282476135	19.6211312398217	19.8857689911021	18.2862629267499	15.2377857431584	20.5896856648252	15.4662720768699
ENSG00000026025	VIM	1155.40077290899	734.82709480396	1048.37775923764	274.456765946037	960.561195436314	618.547356759677	1509.81538153607	967.757067130498	1159.9740560656	541.763493399463	612.201834616682	1169.23742608461	437.081998276387	377.930812038838	542.225256145448	1373.0915106939	498.832478855403	640.029149230845	723.467773738078	526.252795290413	468.892401604504	460.715570026394	518.222249642386	2018.16696019945
ENSG00000026036	RTEL1-TNFRSF6B	3.99518995342568	3.68485196845052	2.64196175177028	2.31688437768014	6.43216795127372	2.98907463904384	3.32793284476257	3.0705935471536	3.03448531472597	4.60941782479824	4.25770476964948	2.79244438378146	2.50564478763877	2.61716550678742	2.75783659405109	2.58652498866767	5.0559034697432	2.60882836097562	3.76909395483369	3.95816646078111	2.4370993153944	3.05272771927877	2.73162475037188	5.06840829004361
ENSG00000026103	FAS	7.44380075015438	11.9673712880395	16.3651762315289	5.03056805559068	3.72007646143904	3.26085505049053	13.5527140831056	10.9694725023666	11.6174803091691	11.9665220347479	6.24995322178368	15.9204817711953	6.27731319980825	10.0672593043848	9.40533541746349	18.1743429620519	8.82847410009725	11.6728408422801	12.2992587610349	15.9706763640599	14.0781642125219	9.16137090855555	8.92250436018821	10.9738344483642
ENSG00000026297	RNASET2	33.5685181172493	27.6346104041969	39.9075230614721	33.0016908048253	70.2632682583186	27.4321169321983	35.5531983955982	29.7484779105189	42.4884399281126	35.249203758406	14.3223574477787	44.3579611452295	29.7413588921327	36.9767208117376	31.8800580274525	42.7571998700558	22.7753975977435	29.9033405762967	23.4740662763398	24.7926557129683	23.4491875651086	33.9389959568843	30.5466895012069	79.7751026602982
ENSG00000026508	CD44	69.0836559650492	32.5015062687648	56.8058739259767	52.1185561439754	35.1454667971813	51.011244006927	70.0864390246619	42.6424830509977	35.1477150822312	63.77942639459	29.510780126886	56.8305453599408	68.7342539271204	64.4530123365288	89.2280339651793	55.9703337597296	34.9140411583218	79.7911809543184	29.8919126043791	51.8629630177813	53.2912429512298	59.4145175965136	44.5133401477716	55.5191581957397
ENSG00000026559	KCNG1	0.0829238860758726	0.0351317197340075	0.108890419143429	0.215163124508083	0.0389028726992581	0.262290787850026	0.0810833538681228	0.11285997183075	0.0456647934737514	0.0537960211618648	0.0322242837219389	0.0727421179008657	0.118313731937863	0.113586689808182	0.0943124859268276	0.0642348014788307	0.0726361982632351	0.0575813982888683	0.0742159993396525	0.102696228406412	0.110350290597535	0.159275580881055	0.136538245368097	0.11349037935322
ENSG00000026652	AGPAT4	3.01182877802213	3.54870231132177	2.61076422584105	1.24261298254922	0.427802376178318	2.49005723022069	2.08099744265099	2.11128858388691	2.07388643968784	2.63118840836013	3.1016426809152	2.46395834343201	2.60278452910067	1.57203972319276	4.15828753141635	2.37617166671996	1.75292078291432	1.60395679512486	3.61838552426965	4.80474340331924	1.18981190021327	1.64886527114948	1.28308273218324	0.766001871944249
ENSG00000026751	SLAMF7	1.31341035769281	2.89994701106017	3.89903348872536	3.97441151248597	183.544561643181	1.12874806365159	2.97019943906387	2.46732535768252	0.90249229952076	7.5457789522145	0.677238660141077	1.97892639534662	8.12574421716465	15.83234153828	28.3046348766398	2.12316933922526	6.97474352071501	9.62949799349604	2.34105260388772	23.3398909347262	2.51889352425866	10.2334008400804	38.2962205139148	137.436094631645
ENSG00000026950	BTN3A1	8.2574057334542	7.91239540721025	14.0747984759143	18.4965307938454	30.1115600011393	14.1927411048039	9.81569469703128	10.0937562957994	10.7839282101509	38.1138204461506	12.4287604801769	11.4434678445232	22.1209654195314	24.7613512928156	22.3481673250881	12.3880926430135	13.0127498277185	20.6612062343013	8.12594520732474	50.3821294076016	16.8774211520678	22.0964211268268	19.8534328099087	25.6911745196153
ENSG00000027001	MIPEP	2.47259123461951	2.62692310367756	1.65204948074912	2.21037323899136	2.16945229566696	2.03422413708635	1.66312150938714	1.90152220653001	1.76178797237931	1.90069780861608	2.20719350346797	1.63017205174088	2.2055858371187	1.9757083760633	2.3617732308739	1.25724922949052	2.91947432284723	1.92207956040976	2.91135742538087	1.71141878190953	2.17223492236861	2.48652471493089	2.12072746127974	1.82741259099788
ENSG00000027075	PRKCH	12.1846066381751	12.6568913733386	19.083549211837	15.8165873467685	2.41246153674124	26.9909071413419	9.95418328887197	16.5637655076425	7.26420759687281	103.504601590753	36.0457000134445	10.4873184519954	13.5711891023561	22.2841766466252	38.6463695882859	9.92718725217796	14.5443738836359	15.9138101741781	12.2163848986782	144.357431506092	17.4398293201781	15.110098355146	38.4693102143103	2.71355008751442
ENSG00000027644	INSRR	0.0491345738901793	0.0299850801473503	0.061959935408156	0.0165919151314904	0.0454588862498466	0.0649310702697204	0.033284627067799	0.0480576597085266	0.0334359136164918	0.0365684221041253	0.039273269207855	0.0497238243414759	0.04665667951776	0.0328625934147212	0.0379930051211798	0.0444908541294508	0.0990953018997084	0.0486021898638083	0.049209012119198	0.0413596862871497	0.0847697128724003	0.0624295923029779	0.037860451629192	0.0427578090028033
ENSG00000027697	IFNGR1	50.9272110776269	58.923679293788	102.750032843799	40.9551799144685	37.9106049527231	24.2782162921529	100.478649305223	76.6480500606968	76.9447592302676	44.4087884914651	28.6855702382659	92.0188611696951	38.8007526523778	52.0887202112574	53.6265956713748	90.6141290522644	43.1776502953864	57.1630924564837	64.2014176722622	57.5663767763948	53.765093233629	45.0178707976815	48.9861573034	60.0758738259609
ENSG00000027847	B4GALT7	4.78130009722261	4.14413659052034	2.97409161254991	5.55909375559203	15.7197927660847	3.68751882495141	3.85417328591602	3.56838502508134	3.16560649128109	5.12796724770981	3.00497031769768	3.01364795375831	4.13306080543924	5.3708386450699	5.04982036807869	2.88711349920973	4.28925781378756	4.27562203126722	3.76407820621574	4.39381242541356	4.4820230683848	4.54560484024154	5.29882087915102	12.3794061809632
ENSG00000027869	SH2D2A	1.04861032254501	1.15881154264808	1.54319116414817	1.16446923363977	0.636764829683222	1.07932303075015	0.842214076712493	1.35088590937054	0.947199644737463	9.03762097382603	2.76373495922785	0.928642859628845	1.26040141918097	1.4912323691995	1.98055158321565	0.633011133527556	1.64740111581772	1.27094156681573	1.13900464325217	14.817500862677	1.26427093308202	1.06131861319852	3.49109695953952	0.403192447368244
ENSG00000028116	VRK2	9.38032202681796	12.4694238880457	10.3646956834722	12.2057115279483	9.61708065193135	8.57710763913775	10.0471978486752	9.58838792852079	9.37289942980686	7.78541728126043	5.034860685503	10.8858298240695	9.81497517120382	10.3454606339976	9.58125834382503	10.0768931455713	8.87017805699241	9.29380682398668	14.7189517429245	10.3100587709048	12.1563714594725	11.1592532959771	11.7268290775364	9.82258901738284
ENSG00000028137	TNFRSF1B	28.8248661979576	38.5318124436904	68.3987914933977	34.159523301971	4.68549719898788	12.8834452092353	80.0987967125609	43.6510829573544	51.2517150726124	54.5890674581856	11.9650841890289	63.397577216814	25.110662087846	50.1858043982268	71.0243817758578	65.7601768149689	30.0888592193363	39.289384534586	48.8034624135119	71.2517360403808	23.3566474105165	29.5118397965845	94.3637995468457	30.8853596689739
ENSG00000028203	VEZT	9.03411157513545	6.44762121712801	5.98895425053735	10.9427696980318	10.6482163476592	14.7740093743075	6.38015790628347	6.72869254244123	5.83297213286961	8.40082404383957	17.6304964159557	5.94250536875103	12.0660430816859	9.77796487785979	10.144411462509	6.18456595239229	8.54874779468041	8.51778813198363	6.56764247266618	6.86415886245464	15.1966616328019	9.45547874703376	10.0488640217826	8.11811357707152
ENSG00000028277	POU2F2	1.80962057980988	0.991598213295933	1.79480090575409	7.16869354303966	10.9049067755437	2.12782496283102	2.45874933956046	1.49549325219906	1.20123399619479	2.06962302231124	0.635300718262805	1.7427254370908	7.4591804738746	10.2681620583326	16.5159154256139	1.61827095853719	6.27845805319194	8.73092913724409	0.913876321939642	2.09391661542983	4.94239253796302	8.25661640008856	10.3349798751755	7.17263498941336
ENSG00000028310	BRD9	9.04943800090847	7.05963215721236	7.71229540990171	11.0899638460362	11.6612050064381	10.9930429551643	7.62525249375691	8.24325956478537	7.41810836558255	20.183955031876	11.3053196118474	7.02892768683466	14.5165022014546	13.7408829586778	9.9666948217818	7.23545060270942	14.8537099927246	11.1701805968476	6.13532026382335	11.0396099756036	11.0166047702682	13.659980403633	10.8096379575226	10.5567717163346
ENSG00000028528	SNX1	8.56802568405384	7.52569054098054	8.1566765215941	8.69849008238408	7.53682795836042	8.47544598009064	8.55902713440066	7.79996794208922	8.72231833716965	8.76311383593254	9.80356476450183	8.92678477910063	8.34885032432307	8.95525964443812	10.7506397708887	8.77276453135885	7.59187478328372	8.16363404442308	7.21964008743092	8.50734118033557	8.44625513977675	8.54446827453422	10.5517151405031	7.61744038028451
ENSG00000028839	TBPL1	4.9739130207987	9.57869569003187	7.57922391851423	7.71380681328732	4.28355047769785	5.31416526105342	5.24139235598819	5.58166818744887	3.99619955287356	6.26428038309783	6.02093140160602	6.59248491268595	6.894738919252	7.77942871221037	9.24092630634881	4.74255364758837	5.69664619057651	6.91179141200194	11.0469990657403	8.48581116452261	7.36630331560886	7.23977705081674	8.67728204996945	3.76573695656171
ENSG00000029153	ARNTL2	1.34446881580161	0.852464702188123	0.774846272644626	0.115589739637996	0.704341613110725	0.777683488078483	0.927079157873778	0.682186270197168	1.14571915189004	0.30077935604085	0.969283790478154	1.10090400526697	0.294716955071922	0.169420139733636	0.183132602436978	1.13727880444053	0.974958346250942	0.435260635897224	0.545919036706782	0.322924138368213	0.568364320973345	0.348074881875777	0.19970402994221	0.747879569282352
ENSG00000029363	BCLAF1	110.185470198845	102.396627281672	134.285626940654	141.197848606925	66.2555479890639	152.700884681511	113.584015164496	132.847749410763	125.467103225572	118.690301592777	138.41185954555	121.566182596072	161.68969494941	163.36554975912	164.692011952964	131.475722723916	116.119953593338	130.39847046083	97.4703588249747	125.158021882659	152.895968404097	163.598271719138	165.161596105502	103.951494966522
ENSG00000029364	SLC39A9	14.0514004347666	10.353410909711	9.616761822146	12.6439168350181	19.3852374468526	13.1507407794062	11.3903882794497	9.76085350882308	10.3993543521073	11.188456636658	13.333270901668	11.0034514335223	10.5079755901532	12.7056320224345	10.5006898905729	11.3327445776892	11.4978122342629	11.3385056277712	8.88597655158694	10.9512319591744	12.4480934416908	12.6551634052985	12.689641965966	18.8969493308701
ENSG00000029534	ANK1	26.9441427044474	97.3787057240614	61.068199590619	6.350793157425	3.39266950814662	11.3771792359551	30.3165400328904	47.9990956210432	22.3572078788165	29.4375495851318	8.62971829152114	40.0633402560522	15.9674240475084	12.7266695338847	40.1953713877709	21.3763126886651	15.5219405966292	34.907602818199	110.084056786203	12.0375946448262	18.3940996175402	16.1886882175447	16.6019055394821	16.6856251385143
ENSG00000029559	IBSP	0.0692714477728006	0.140006326918286	0.0464525162363319	0.00614088387301097	0.144266949365785	0.0416926340558483	0.0137052077994121	0.213902448538574	0.0111087480616726	0.00935942172201996	0.0527437823858913	0.0495141193674388	0.00512969301755053	0.0095788537089699	0.0267376212425831	0.0160438446840077	0.0143218521515522	0.0181332721176957	0.191288750132435	0.0095341737421337	0.00752599174232818	0.0238441886776052	0.00826580656645056	0.12800583140943
ENSG00000029639	TFB1M	1.95125422847692	1.35374717600796	0.981556444745536	1.39203100104252	1.96901254083611	1.91111307961991	1.1224175631334	1.07357162012845	1.40336821997637	1.32590150823422	1.78201144830025	1.10676459433957	1.08126295378258	1.030515935866	1.19073362064717	1.0911277632916	1.88111114763712	0.958010840686275	1.40349079900839	0.977940186069635	1.22532857333118	1.39686683796122	1.07288020044517	1.16277280256901
ENSG00000029725	RABEP1	9.09860821802856	7.90991967918939	9.25787339010366	19.6013587487646	7.94548216444539	14.0041189589201	7.97276918966097	8.98136503926652	8.33439714359289	8.50120191983992	11.4482802330094	8.53787464508002	17.8285657175902	18.8214498068183	21.6160554722068	8.55159459673214	14.7842846060757	15.0052080640607	8.9043757600155	10.5420784010691	21.495322194831	17.6446308022623	20.0390214041922	8.37377852191281
ENSG00000029993	HMGB3	10.2284510348194	11.8233835325803	8.72943277292997	3.38948993839644	7.11225441150782	7.66808723748497	9.92681649375413	10.6640507458384	7.65762411603149	4.15902433344619	11.0171263272853	7.78271834777593	6.67485798479768	2.80257307421002	2.46208404624273	7.80187998753311	9.66468895368151	5.84619133352937	12.3656878604697	2.38384342256778	4.64990582139883	4.27866710190729	1.95058216908453	8.19294104284618
ENSG00000030066	NUP160	6.76227216192056	7.65994150120192	5.32110946949165	10.2318058306552	8.4606114219871	7.73241970671336	5.6868730566324	6.26885771699228	5.56131956357073	6.73025447990103	9.06320051141229	5.16823664094519	13.1467239895499	9.73989499331222	7.55017614080629	4.97542026103755	11.1120878087148	8.52494742601506	7.75214621989168	6.33269481004173	9.37679780453361	10.0109652031615	7.94458492195213	8.29918932258311
ENSG00000030110	BAK1	11.4284512603051	10.6040174211793	8.68009951345792	19.9133231983327	18.263096949869	8.31427508477322	9.83608744533549	8.26275259808146	8.77827867581049	17.2573520594323	8.5505414248411	10.1335514528314	10.031508115679	15.4138496749643	7.94308517251307	10.4790652203013	9.88972424675202	10.8514303486328	8.68111634174236	16.6872099758798	8.59137989034836	11.1920234629415	10.5610145706433	14.8922295621564
ENSG00000030304	MUSK	0.0144062903920851	0.00411921052629311	0.00792218560617527	0.00226404570388007	0.0107483208267589	0.0101125428518358	0.0100222528965118	0.00519177328557168	0.00628323683672882	0.00368507994597632	0.00517047892702599	0.00322500944406424	0.00328984518917434	0.00419804994605922	0.00204325855149679	0.0115683225202383	0.00307735482004142	0.0159852987654865	0.00280565820793167	0.00449056303701919	0.00679879328891444	0.00952328579024421	0.00379630485708781	0.0109714073427505
ENSG00000030419	IKZF2	3.30156089419162	1.60453231710989	2.87871618155641	2.12733158899973	0.900344789972049	6.16193208356998	1.32715558448652	2.4567126622949	3.26842601608556	11.027847741861	30.4160236364977	1.8778910323325	1.69564079666874	2.69612710041102	2.05415543360618	1.72250569083062	8.65399611897692	1.47465855662948	1.62276153117141	3.56733881506485	4.69098059846493	2.72885994653799	3.3646469294828	1.33130166354262
ENSG00000030582	GRN	177.378831950724	198.179388748297	188.899876396203	47.3048358719899	95.8292919286485	29.1659951168848	306.137931998084	195.081959904638	243.565254993909	84.9485303804287	32.5292120154964	249.024675461238	63.7837218020158	68.4656974096545	110.79253792686	271.712445454152	91.0166505479169	100.86726741043	176.956592841062	67.6085471617269	54.7499027715793	81.7839306836426	87.8916456498138	174.69971284399
ENSG00000031003	FAM13B	19.623434917609	14.8320763649886	22.0570143725484	25.1344586413299	11.4524515275638	20.4050625445054	19.4179332488109	18.8830120920302	21.8909174773207	17.9283882928353	22.9618661226885	21.9364165613175	25.4985713740414	24.9587524835362	25.6029569877278	24.707640433184	17.7828538355278	22.623584768929	16.3399239077204	24.3551116976398	27.0934907466536	22.9025548960816	27.5615274694522	13.2778717195077
ENSG00000031081	ARHGAP31	1.1112048089842	0.724377840115637	1.04729892393798	1.54457291315898	3.18604899483525	0.588091666669952	1.84292085046126	0.931634711894716	0.544518883603998	1.44390805349552	1.07289365810517	0.802807300965032	2.1268584533287	2.30069705822952	1.6926207990081	0.639828832670652	1.1130914491633	2.45149138594412	0.662699047731093	1.42783605690256	1.12441055495937	1.92337673305017	2.89020994441655	3.71956913735289
ENSG00000031691	CENPQ	1.99368425607039	3.20620585330365	1.88645755404417	1.23178735428847	1.35486537373315	1.67968982108382	1.93434159914885	2.18882246173246	2.07369358850455	0.964048600526547	1.96496158424334	2.02481224834755	1.19647138382947	1.08209827596432	1.01104397206725	1.93708809702644	1.78290032669415	1.36585727629398	3.4024894223867	0.788394987151835	1.07772492561613	1.33890205142237	1.07249239265619	1.39180715812024
ENSG00000031698	SARS1	29.3655499399364	40.8258373006653	31.0394629199069	40.4178252976624	69.7540699475041	38.1228792763793	26.6170782926548	32.2240872615556	23.6431737394514	33.9862828373645	31.3497529750161	31.7145950450033	37.1271034419054	42.349274780995	48.7647603074991	26.8267931179371	42.6176370169665	38.2556531335744	70.5843806277966	41.4326887613489	53.7648791213241	38.1659004174182	52.0330415001153	76.0906061842828
ENSG00000031823	RANBP3	8.94936334383891	9.45427067252013	9.55332716596721	17.0750936309689	15.8477908777246	12.4758238937759	8.94210657019613	10.2122721005671	8.41409144884248	15.581506798366	11.4145079250239	8.32691833239173	15.1389031413299	14.6636708346262	13.4804886284083	8.00167323369895	12.7089726866659	13.7293781327758	10.334003652803	15.2012397930149	15.5324345730139	12.5922141093473	13.1676635023169	13.9008798381974
ENSG00000032219	ARID4A	17.9895058147125	17.9837517095866	27.3987515159575	20.8299341865207	10.1336220338922	20.7488814979999	23.4145711703939	23.7351127548167	23.7444767277187	17.5195583334456	19.7820302818982	24.2877004765104	22.3415970161618	23.7773200826304	21.598359734575	28.2663782699935	18.6664748520385	23.6310593435413	19.6015932242159	22.8026090365746	29.1651649059092	24.5758386293386	22.3868550631296	13.4379049662717
ENSG00000032389	EIPR1	5.01283630128594	4.42139280114934	3.13518019079756	3.00203482174673	4.78609058756358	6.53931816925257	3.82127576084092	3.65439644609925	3.8564479123975	3.91743623932749	3.78745400451261	3.80379209190608	3.21815856726703	2.69230540467922	2.77651993823248	3.66428343900149	4.79062217722757	2.63616979893664	4.0449264333077	2.79433417534228	2.76180704240827	3.76979828716181	2.50826517565485	3.75602645966412
ENSG00000032444	PNPLA6	8.35378150963956	11.7024385271945	11.0701109321792	6.95208245738231	10.5625265452073	5.3014473111333	8.28218901968074	8.33426176437231	8.65139057289876	10.220261669845	4.56737248978825	8.73442419978609	6.48798228766478	7.60379575416549	9.54551632488486	6.69781243900401	7.91930666410412	7.53863750837869	13.3626767768812	9.49383084795458	6.69831917554535	6.64452710048255	7.69164465081451	9.42760446875901
ENSG00000032742	IFT88	3.4215187887971	2.81589617637296	3.1004402569582	3.60852461930115	1.43097982768404	3.40506718542557	2.86522705632721	2.87312160598833	3.74566901871316	2.57880524676731	3.96316743200612	3.35928881721629	3.162008953498	3.03940880940299	3.69398428260632	3.16314632216755	2.73359328377917	3.45894550740772	2.89898346090299	2.77044774661163	3.874367900934	2.95545170401634	2.98742299514434	1.61460677486706
ENSG00000033011	ALG1	2.48028195105441	2.15417262960295	1.46887414864587	1.5277831448282	9.69715221028249	1.54347311603099	1.87562322794259	1.79452138590761	1.63029203438369	1.96558005861032	1.47532325307037	1.54649636955432	1.54979982894516	1.4513663973937	1.76860484789532	1.38250979985969	1.93170922936185	1.8459306371034	2.04640607249299	1.67751608770114	1.37076277494792	1.81781112554811	1.73846555335196	6.95236678407835
ENSG00000033030	ZCCHC8	13.1893304057279	20.7309154062946	18.7444373337086	14.7834252288821	9.49762571051013	13.4050377186822	17.7448430189715	19.7221584383078	17.5939036778792	13.2988728583144	13.3964265182778	18.1416409430012	14.6861520007331	13.7401748551687	13.6575059794646	18.8351295390497	14.606031683726	16.8855947722786	19.729790720013	13.1015997762607	15.920186882072	14.2776460705538	14.2335495859313	12.6019618457466
ENSG00000033050	ABCF2_2	6.79057890310375	6.29918829578101	4.02314584195309	5.48382809280278	9.92512818596273	6.44857157372353	4.8372107561681	4.40755559508701	3.80437730506363	6.11610524880074	5.70987320550325	4.05208982467585	5.71301565081754	4.99472516878225	4.75146802294095	3.57695349197092	8.18989591022333	4.55819584690932	6.14974892972397	4.45490100595588	3.94862948137271	6.0619987260879	4.6089816828947	5.52647438515017
ENSG00000033100	CHPF2	17.726552151928	16.5808082569175	10.8965373809713	12.6405393015418	44.4046873204657	7.23120472219	14.4354408039443	11.1821524635629	14.6004288182181	14.6578936097801	12.0303990879937	14.7672480556396	7.15407480757871	10.5132135449267	8.4933420375956	14.8931268474612	7.16192868433459	11.9158549970862	13.9240978935464	14.2126243774473	8.24431964261627	8.15886484931858	9.41819098658045	40.193816293929
ENSG00000033122	LRRC7	0.0550091729221439	0.0607615953885428	0.0929958916809404	0.0187658535068414	0.10813407774464	0.139560238908272	0.0479524008764266	0.0676731665613866	0.107047390082305	0.605152581598603	0.0153357601640687	0.0677940493361416	0.0212094618377352	0.0196525460649399	0.0638624040770086	0.0311447221105063	0.0690740602613338	0.0279124344413567	0.0465867631031462	0.0275157839739755	0.0279317281321327	0.0223785810712412	0.0294120601833073	0.0154694737612922
ENSG00000033170	FUT8	3.37069345690385	2.67632740692338	3.89569122084114	7.07195291142832	22.82811895172	6.11465079789954	2.16538692999129	2.49527674219828	2.55310577580859	5.85182681193351	8.48710998469033	3.21066647868349	12.200627781549	11.7978400783458	3.80746813177109	2.25655359539957	7.9611596783667	8.71374034336765	2.65549565653053	3.13978750009899	6.81779763616879	12.1460824466338	4.43112417399941	12.5450770710261
ENSG00000033178	UBA6	12.2237821467208	10.2682586320494	11.1566952247151	13.4423787474818	9.68399688393185	14.6901028082994	11.0539339511036	10.5363747977995	11.7042478271127	10.9493268406197	14.682010957923	11.1715120665448	14.3467946639254	13.555859849436	10.1377203141814	12.2279484487425	12.034939906604	12.1244014330315	9.5681522754531	11.5973907852784	15.2693789891487	13.0407313718607	12.9912686512	9.81234477663497
ENSG00000033327	GAB2	36.4449216731666	23.5788568124283	43.7852474361334	57.2085010090158	20.8647254999267	69.796889222228	45.6726026841041	32.0983381567968	42.9906510041113	17.7516770060905	44.5716507385377	43.2211400684908	47.4267387671017	32.4696889321056	22.1776880935649	43.5965031222637	23.1042969113092	35.748719951263	27.8954960966298	21.1748195467691	26.8533145063629	26.8109733023442	23.5979238657021	34.8122185315991
ENSG00000033627	ATP6V0A1	9.87640940216918	17.0306634706266	18.9829549640899	7.52730084855876	14.1914506676948	2.96253608155511	16.6610076624446	16.2690218709233	19.3672928786167	6.04406581256458	3.66844365632324	16.7696831640694	12.3724302245389	12.0910390176554	23.0461986503219	19.9343972374279	9.64560668960966	14.5852183915857	20.0851474860592	5.25935932192632	13.1982816535516	12.8235740838537	9.75523486095866	16.8443437974687
ENSG00000033800	PIAS1	15.719375020232	17.1456614372143	27.0515093746825	23.1796543657912	15.1970085432196	22.7181752537441	24.3844175540259	24.4258353424533	27.5215057483629	16.5986851709613	20.806598777845	25.7864844080376	24.5513223098789	25.072738631843	27.4299910393552	29.4005157021529	17.6242831933232	23.1729991483625	19.2326026863805	22.4728177987242	29.4977967514838	23.9334681895342	30.0435181355927	16.6683625003142
ENSG00000033867	SLC4A7	6.50020921238708	3.23747663413479	4.42558751050855	5.94612681675042	1.45426294292265	11.3926593500755	4.46248547289186	4.36082399477442	4.02804252421129	13.0070957406388	17.8762727778502	3.41707550958203	9.01467958506878	9.70054994351817	13.202419868232	3.43303813970878	9.80273311842295	7.84014673516473	2.67081871234247	13.5022930272939	9.59117967446299	8.77641590659381	10.5101892160192	1.6239794966369
ENSG00000034053	APBA2	1.82102683181036	2.49636429701106	4.06236136235448	2.07366688144112	1.09846982644299	1.81930062234542	1.4553174693091	3.40443491796274	2.67993080957632	15.3468841061298	3.84256337516547	2.15137097486357	1.92560807631787	2.58607808488122	4.0258168639426	1.37883322004348	2.74990301255992	2.95107152362203	2.74101210745474	20.0679226099891	2.14608079767365	1.72180534432349	2.82522650132217	0.899205660165607
ENSG00000034152	MAP2K3	30.8070264813851	70.5944179576037	60.1610683539779	16.1817120257275	24.3019411025755	16.6971789854184	39.9814951468925	38.0534817944612	38.0482521107869	25.9900161335583	12.8464017644885	52.1476801437509	24.5188573284779	29.6910086541149	55.3014338745166	47.4919277119345	23.6427417529053	46.3213317131778	58.9807224957192	34.2134125775041	19.4291090262843	22.7219384291162	27.9999800327613	40.0218404297473
ENSG00000034239	EFCAB1	0.0416435921373061	0.13797998046732	0.104944575315393	0.012499416657713	0.0172546054142365	0.0381816839799171	0.148898943593588	0.135132890601246	0.312003832607413	0.0267932873968608	0.0182445687132758	0.27310402963059	0.0336775957825631	0.0259710280906577	0.019738067563412	0.318522356432744	0.0398784380460156	0.0566204959687769	0.0592812776462297	0.0214033232545816	0.0471831635162884	0.0405532448643053	0.0406121637447713	0.0587601526975989
ENSG00000034510	TMSB10	1688.03880887026	1019.64069452585	1243.55361827994	1371.02592837139	1488.38803758378	2114.9349602483	1798.06704609656	1123.40782040078	983.496015077043	2213.30498164059	1694.76960347101	1179.60983676775	1334.44828161166	1260.54359806033	1415.33128036196	1106.71709829209	1236.01362928619	994.129744152789	832.675435712181	1881.51555138142	1168.21196980619	1294.90465093407	1224.87415320346	1197.17386733834
ENSG00000034533	ASTE1	3.88956772648014	4.56929630463756	4.82828887840237	9.41490069831735	4.03095285703203	3.32048919211035	5.04716112454126	4.74497942438098	4.88421260196485	7.56507276776948	5.08881664378991	5.18478826411157	9.47734014575118	9.26749158669082	8.02259753472457	5.80161111582987	4.59811941643699	7.05623801903403	3.93879920305794	8.09818007000809	10.7621565084086	7.52208601559887	7.83624575505546	4.05932408715823
ENSG00000034677	RNF19A	47.9517555165787	60.5688529045855	67.671826303832	85.8029246434194	61.5029446057622	56.3946197089352	48.481259735877	61.6893921164107	50.2164798666201	97.2449796692214	65.5150162990999	61.3138015875842	84.4235867855195	121.124821780969	95.9797041126119	63.7916224278312	63.0957706609803	80.4287958292799	62.4196645908311	102.96967449854	109.416274950387	108.270206125695	134.198924207747	69.7824528801618
ENSG00000034693	PEX3	4.61446394176453	3.49021217463005	3.56749156936884	5.164065208188	3.88304748586288	3.9751251744601	3.3365116643041	3.65196785514434	3.78737883389499	4.32238397168445	5.22310776310689	3.52276844497486	4.6202821159478	4.47464235096443	4.48043348876029	3.56856539405377	4.89219674070092	3.81211435844763	3.02097484816877	5.29594551602124	4.69772935452728	4.91851163170647	5.04447514267673	3.36713072572437
ENSG00000034713	GABARAPL2	40.2731288554578	83.3593440539535	98.3165359999511	30.4823977391477	20.6304547614302	35.4731935244114	39.9648436675719	44.3602857543212	57.9534428710177	29.1601838914843	29.6052736320543	80.2490993124256	36.2142339048684	44.5880623623457	143.693943804034	63.5650568982115	35.4567913413534	57.8859662251221	63.3926403134498	46.6148786590193	42.6218714990426	42.1966684041838	55.6041490732121	30.2605721581952
ENSG00000034971	MYOC	0.0245655393577495	0.0712991939813896	0.0573597468774364	0.0118420340072177	0.0210204769423817	0.0557899003872391	0.026506449088403	0.033999953388701	0.124420789002413	0.0135548687431936	0.0158337245502343	0.030890194519718	0.0235064894023199	0.0274836372018127	0.0233951327776596	0.0600933891798939	0.0229750978507402	0.0498545324310965	0.0500704713560902	0.0119784704824586	0.0319638720842171	0.0436330186551498	0.0234841296191975	0.0374225023762809
ENSG00000035115	SH3YL1	1.46274402728504	1.2166105268919	1.2133591930742	2.53529488036176	2.20582188422423	2.49308444367909	0.888918579907653	1.4267922091228	1.32933030271281	6.20955009546566	1.68464245962722	1.07286089909939	2.12049401523793	1.71489970991974	1.62331455820285	1.00095184041756	1.79143447844244	1.7093579679151	1.32914353588334	1.81075682346261	1.40262998687805	2.00903951677739	1.45111689215384	1.78636824815661
ENSG00000035141	FAM136A	18.2465316395988	12.3240683849458	11.4862021492019	14.075033752349	24.764596394037	14.2814685938172	11.6996715497475	12.904924379606	13.8178720652025	14.8158984463112	20.9311707255597	11.4196302980947	13.7131423110614	12.6924656663904	12.2522601075526	11.0963655021592	19.0109894483781	12.6402802458676	12.7983618726239	12.9476293096294	11.4648386499538	15.643087686267	11.3947365942307	20.5181248608294
ENSG00000035403	VCL	24.5749064209967	36.7951215556933	67.0170387453028	9.59847680920003	4.23272546076658	16.2313117427685	41.9627546832412	37.4682674340291	55.4213297915474	18.1329399183644	11.2267071334865	48.4751540675577	12.5176818136604	8.90211555775012	11.4920370584815	48.3030199868032	15.9578694203052	16.7222375237591	53.9157861674921	19.9127808499457	11.5919129948715	13.2427195312028	10.4603024761384	16.8214962914662
ENSG00000035499	DEPDC1B	3.46706743742388	8.63022136411692	4.10943516068472	0.470041809187084	1.68814522925223	2.10199171225911	4.54331817577364	4.75577838336764	4.51859320013329	1.29485460056961	2.98243492956383	3.88464598646744	1.11013821759798	0.711655779473359	0.983801695945589	3.58252982125546	3.75374315852676	2.04381314387867	9.41030354498585	1.13132403592821	1.0902082505396	1.5795655811869	0.913789324732244	1.97885158660526
ENSG00000035664	DAPK2	0.741732628389932	2.96017739699263	3.92144712491122	0.660096227050937	0.414819468718427	0.424461520138502	2.99818954791519	3.35460600110829	6.30748540469948	1.38981497704134	0.54484461474439	4.53046891553096	1.0029399549697	0.970495749532483	0.603818258972675	5.21007933547679	1.00998970694889	1.63900291150449	3.59544812033533	2.72501292457593	0.980420922934891	1.244480887964	0.862124353237434	2.21775756474111
ENSG00000035681	NSMAF	17.7413572726423	8.05925448118488	10.0222869130885	9.66996992896125	6.50314994669701	15.8674725402287	13.1937305011077	10.4979109591835	11.3058338868118	9.95114745096278	16.319685408345	11.4660293054528	15.8337154295666	13.1103167917629	15.2373495238382	11.9750489058257	13.1609151188312	9.31154939868341	6.18309837429063	11.2179294445337	12.7955628931518	13.2654789479855	15.3251786213348	9.14358541092684
ENSG00000035687	ADSS2	17.7790935227737	25.2019628304014	29.1284671687728	15.7523236567404	15.444493039206	14.5859578941974	29.0902271469603	31.5568980851273	47.6234600093147	19.1207727867002	17.3201426100942	36.0524182290776	15.2227378261113	15.0040001046366	14.3459591205334	43.4685169645207	21.5511026397164	17.725929919526	29.2642230214276	22.7229567930516	17.9658093229874	20.5555378116883	17.3949523337958	19.1428100058722
ENSG00000035720	STAP1	6.74736036493321	2.77283140523287	4.08283286752067	33.5097795432246	23.0873179060299	20.5587733411803	2.25573063958214	4.7379684654676	4.75020195145729	3.41850267728586	2.90734224396048	3.20820499735847	31.6915015568305	28.0288036839915	54.2296142161189	3.27467542858019	20.2395621889202	15.3998790313118	1.89496854907572	2.63657926605828	49.4067781449782	26.0510920172438	43.938572108938	17.4789414672192
ENSG00000035862	TIMP2	16.9347987109347	13.9220147961032	22.307059830468	8.89333328011267	13.739019904592	12.4816457957297	26.1008493270665	18.3870461867566	20.5502764295348	7.53290807851928	21.1580279412693	24.6139883967309	8.47545419961916	6.3435414674981	4.16638353111078	25.409054314221	10.3555902203787	12.9647208415784	14.8507664639657	7.89597025213786	6.27297288297557	6.97771245567981	4.89020032645671	15.6816404672089
ENSG00000035928	RFC1	20.6487334918212	26.5629465403981	26.5231161798534	24.1171302165936	22.7895230969838	29.2808782924011	25.874240714785	28.696203692259	24.6077996025363	25.0541214204963	33.8401000684538	24.1983970794282	32.7982292529802	28.3052844478258	24.107072696374	27.2092290225159	28.4899405187075	27.9199404372098	28.7913298913611	31.0712614305031	37.7879320409323	29.1383898578624	29.1300117584718	24.6909919691138
ENSG00000036054	TBC1D23	14.743802194852	22.2299752391861	20.9770944529326	16.2622600736035	19.0718025616739	11.2289194881758	19.1243203713781	19.4925591277824	16.1629294280571	16.2357138122797	11.9884054246856	18.0650048652429	16.1527027144956	17.0886669082971	13.9766860746206	19.5601610803514	11.9712190897621	18.7757320433721	23.7938847792092	18.5671596141877	16.1977284435772	15.4886144785885	17.5083467760933	20.9843369488109
ENSG00000036257	CUL3	12.8387970793798	12.7465134892904	16.2133200102978	26.54276362583	11.1565696239291	17.3335036814909	14.0984950825922	14.1623896719251	13.4916542172267	19.4391079107351	14.4412872961904	15.0889537787945	24.8898883709979	23.6523913324976	17.6675020303576	16.1705017810303	18.4150776912712	21.5698487245965	12.6402026954221	19.726160197817	34.8212619058439	23.2279381872515	18.2639623186974	12.8090769195069
ENSG00000036448	MYOM2	0.235299669409513	0.13451744545001	0.214598133764613	0.183642986834935	0.118373094088997	0.461668840568076	0.0766461324904675	0.213468925297438	0.140426088362874	0.390109261461303	1.01313963399277	0.114444573876195	0.203647955463282	0.328404516998199	1.11858738949182	0.135242239837574	0.218512628976353	0.177771988786757	0.132282788115758	0.410187786621618	0.20480305875742	0.174513406200671	0.457538674900412	0.0454825991243474
ENSG00000036473	OTC	0.000794586069479487	0.000831670674044927	0.000664693783212017	0.000773926933446627	0.00375679758170876	0.00110094908810063	0.000727045196416207	0.000463028914285805	0.000554542706483207	0.00109915499750872	0.00222110666299541	0.000335157505033071	0	0.00102075549305951	0.000286116395653657	0.00123953130171607	0.00135983252836897	0.00035409406014243	0	0.00146673755820539	0.00105228040360278	0.000864135516668199	0	0
ENSG00000036530	CYP46A1	0.0777660223655749	0.0341113506582989	0.0505633279951645	0.0202441187276891	0.286533834893582	0.244855899286744	0.0380701208521316	0.0577027812735165	0.0206187543229704	0.081631505100281	0.0727445273980747	0.0434885496337238	0.0637653460686466	0.045900273331923	0.518380461878653	0.0341658579439737	0.0607908069039602	0.031464447830359	0.042286795636549	0.0364335362985941	0.060361305382097	0.0511855304393099	0.0473970243371449	0.235364890134591
ENSG00000036549	AC118549.1	12.1900112091556	8.05123708602169	8.61842971061262	14.411040591457	7.6038268624897	17.3052371273221	7.95344959477669	9.48044074602053	9.14973480576912	13.1720022373195	17.6274788766681	8.17461929362102	15.2285807768802	13.2621746316648	12.873834256671	8.06015011820888	13.2980680495798	13.0349736998584	7.52740574654471	10.8925349015345	11.7186775410766	15.8109836381361	13.5025234264792	6.96712097144149
ENSG00000036565	SLC18A1	0.0163949208566298	0.00631703023347385	0.0184115063278341	0.00990967440561954	0.00501949973879344	0.0158106930980516	0.01479597924126	0.00952825944235081	0.0107226625712413	0.0145966920680852	0.00588381897661625	0.0226410927174337	0.0143246871174577	0.00959540081846332	0.00671927568565786	0.03080813157396	0.0245927998620386	0.0127117389753508	0.00535284780763738	0.00996560610313787	0.0224391811336648	0.0136164294113911	0.00540954837070042	0.0107179717017161
ENSG00000036672	USP2	0.513704878090431	0.231318535146444	0.22437476554759	0.137220081205668	2.27674257575873	0.416764872188978	0.285082821371527	0.246424676257086	0.375503000102845	0.828878214680667	0.134593098513801	0.37230415076371	0.197211143065566	0.173871102570962	1.78474556331766	0.262578102272217	1.42610251062429	0.201135749298508	0.20517088004	0.180574772181678	0.214417857945295	0.607696676804239	0.203757498297449	0.277383695487313
ENSG00000036828	CASR	0.0131088804478455	0.0108178245352479	0.026737040025053	0.0083503261456058	0.0121031071063697	0.0310811088048424	0.022115348456532	0.0193447402813084	0.0177665958407884	0.0120611122658552	0.0153281547308613	0.0161475375245585	0.0182259434286749	0.0168374293186334	0.0116052610880122	0.0307460994381811	0.073323630003014	0.0233147440152818	0.0154037126096725	0.0102646434143602	0.0320567680301435	0.0322695652081813	0.013024904996611	0.0178371152340873
ENSG00000037042	TUBG2	2.34995764779098	4.09595330005951	2.16854088393255	1.65453938781588	8.54571034972268	1.56209437903778	1.88917265539414	2.51473418394672	1.48695506394075	2.24728367403265	2.55376282008374	2.1875353606945	1.65007119014565	1.56604869399894	2.49397623186629	1.48514681784205	2.4585959253794	2.28260742017144	4.9534703107152	1.94068042017628	2.06434519831437	2.22281400102062	1.82033635491776	6.21544967928777
ENSG00000037241	RPL26L1	10.2941431870935	10.9941864749016	8.49925890474806	7.78637253861551	12.2234109895859	11.727502557858	10.2373033310429	9.66133294893982	7.50232620896245	7.88270522899642	11.3825465222351	8.9753318640828	7.967056061505	7.15125383466488	5.83443270452741	8.79596370541165	11.1207140108887	8.45872438398854	10.6347704223268	5.97492996446847	7.23579666714525	8.54743159059444	6.36128187141228	8.92299860980077
ENSG00000037280	FLT4	0.687801560414524	0.311667292490872	0.27893165436806	0.138684375375263	0.168038071810715	10.5501955527375	0.248473475501321	0.321471780038911	0.189016496315865	0.603004191998257	1.85840757708445	0.240207652327213	0.129110848155681	0.142248184936625	0.262816057891692	0.206925362840885	0.12240269552504	0.303005609298467	0.42085075159137	0.29143258277906	0.169724451089233	0.151563551012623	0.175713791837903	0.183897367179143
ENSG00000037474	NSUN2	16.7200944471292	13.7787871368786	12.8955039501	21.4168784274509	19.7693176919233	20.3738949733434	13.4182333516836	13.4821144352502	12.3550891018368	17.167070247544	16.1094557163704	11.7784524145776	29.1232990427417	25.1625335661196	19.1795734538667	11.0323019888706	31.036940840259	20.8597264070326	13.3783873162957	19.6818734619786	19.4429120280163	24.6882106237024	19.3294549042393	17.1697768632186
ENSG00000037637	FBXO42	7.70616541255763	7.6864622379402	6.77229135565063	11.2513167660365	6.78966291872852	5.53402750487993	7.76431375101518	6.81671984328288	6.80446132297009	9.01239469163772	6.93076146365317	6.70463814209847	7.76275053014025	9.83573223686674	7.93597111526754	7.64567918632889	5.72265029409321	7.94514894544622	7.84987095233828	10.4331099489024	9.40585070128739	7.58801233048044	9.91872073739961	7.54321028782666
ENSG00000037749	MFAP3	5.77718842247182	8.36202500313063	9.01985533110466	7.36902679434181	7.27805702060374	4.65735268959312	8.70325696771519	8.19244830625639	9.52744298688239	7.75791717415101	6.46664615258897	8.66159187908768	5.77057258830154	6.92841171629973	7.26846145298561	9.77204773650512	6.03538254260642	6.6268766643082	8.00008837994466	8.12455640271644	7.0614993418995	6.52783815999719	8.22897269214594	7.48167615978746
ENSG00000037757	MRI1	6.81107713404164	4.03374420891558	3.70917695754172	3.15703714821112	5.69452794219414	7.58960626590166	4.47026179845689	4.55383845816704	5.572232764694	4.78253594484762	6.98719109074501	4.6889495808165	3.22523659830066	3.04051306804081	3.78175088300564	4.51882628847804	4.59073735925366	3.60399926293799	4.03539823720403	3.00997510112103	3.62104120852308	3.80376074770645	2.79081873858192	3.83192654280493
ENSG00000037897	METTL1	2.21519792947776	1.61487259993561	1.09727287040409	1.0237975372026	5.18747726219007	1.47615685753228	1.47251949450264	1.42836596988973	1.38204749012511	1.81652560710602	1.62410442446188	1.02381271673382	2.57817491261206	1.47496048890998	0.95953265306153	0.785150122192021	3.33969006868491	1.8214620316847	1.33860197155965	0.745277024490929	0.871176474719343	2.14615405308206	1.01943401402596	4.44279239214064
ENSG00000037965	HOXC8	0.0163781236996438	0.01243664463968	0.042474431165892	0.0135765534142845	0.0216852039313954	0.0441994261829289	0.0234128101332907	0.0310615296747461	0.0306657206003125	0.0212282010626029	0.0465803711911631	0.0394377996895986	0.0407315871123055	0.0356864383417757	0.0300219826159352	0.0425164039782331	0.0154011964995032	0.0418791956137459	0.0269696843156281	0.0369372785980129	0.0636375931463953	0.0308295949116322	0.0292477363986048	0.0691127731210338
ENSG00000038002	AGA	9.46947855249364	9.01559575400889	8.59857588371125	5.41804135477432	30.6482851179694	5.38690642036303	9.88072442961605	9.32563017720394	10.8847896248605	7.5853233713552	9.75343500161964	11.3727898677024	5.79729684380791	5.27226689637658	6.41492259921558	11.2278219633976	7.06098074220499	6.77822272719686	8.57718048128949	6.14036480171721	7.37497844468865	7.11700358621672	5.74758489817497	31.406179155827
ENSG00000038210	PI4K2B	7.15481824013242	9.1875507984947	7.89117635917325	7.21443618444038	11.769612185059	12.7150079141901	8.07195014831935	8.30131757463728	8.52883072723592	6.43919591882883	9.96228098270428	8.0063012306654	7.5287906087418	6.75052500002645	5.80202493649484	8.49539915194241	9.64669002013077	7.17991784792981	10.0980435989284	6.57918928523266	7.11211240068227	8.44089396466291	6.30775399498835	11.0689700262449
ENSG00000038219	BOD1L1	19.7250315780006	20.7012052093819	33.4512178352207	35.0643426258708	20.5328487955862	23.4754299506964	28.6163293771832	29.1805436361037	36.1654566002591	19.9432437784094	25.5587974939327	30.9871334192401	47.2069757107291	44.0313442438497	31.752523062066	35.795679750399	34.3258542862655	38.2560695157535	24.0576425146345	25.296807641612	36.7655638710994	42.1939506736006	40.0745443572907	29.6094200684513
ENSG00000038274	MAT2B	12.3953712246488	18.0496110952585	15.1461304660635	15.1664530939551	18.2733310753465	10.9610046885521	11.5674397411614	10.8829304082406	12.6597845124019	13.7851489205379	10.1248516418873	13.3029629423463	11.8012906472686	11.3383895727702	16.9336944636302	11.7830852420474	10.9733368702393	13.4853459342342	15.5271991374576	15.5420337527399	11.775709060888	12.1097946759735	9.77508628487458	14.7097407319038
ENSG00000038295	TLL1	0.00641187747473997	0.00944495269479869	0.0123836095752451	0.00330774489802177	0.0091622417795869	0.0101971946893627	0.00663455811468899	0.0114655199034886	0.00601375968642395	0.0131229700631409	0.0108737962596148	0.0102654758217173	0.0130356989810581	0.00944547695680511	0.00784957062762679	0.00918787324660285	0.00482233416338981	0.0209922895051694	0.0224425732126589	0.00577886932163126	0.0141809090456145	0.0153642715658333	0.00854235737930287	0.0145152033367762
ENSG00000038358	EDC4	15.3596066602857	13.8784934480745	12.4141081193502	19.5995284242438	13.7508595985108	13.9061219572184	13.4395269120447	13.8401650274674	13.4839515442734	23.2929000665341	15.5371932568128	12.3700572836077	15.757502357785	18.3964060743744	14.8054533418896	12.745348821899	15.7503073464414	17.0256510480541	12.7744117837977	24.2855130204123	16.2797594024373	13.538491284291	18.1855922422762	15.9423961940449
ENSG00000038382	TRIO	12.3494225868218	4.57702369969564	4.5854921830371	16.4792682893989	6.38475040125249	15.6353911245717	7.33919668031165	5.87931557157733	5.04517712554141	5.75579042544829	4.75878748368748	4.8529140260448	24.125229414365	22.3987368651642	18.2529626262278	5.22672355199479	15.9190005935858	28.2449342856408	3.49016700562505	7.87955669612973	29.4523943845563	21.4320660049291	20.7693030279495	5.94181785881469
ENSG00000038427	VCAN	64.1174824858175	30.7551248983988	38.7818613696963	13.4937637176865	3.5033532645064	5.63574140554343	167.936353814247	48.4344552090532	20.0997242244408	20.8784395951986	10.3876419279777	39.3607148109329	17.5295417366584	15.6957595587762	9.23862816752488	23.3937128358863	20.7959306927824	24.5261283086311	28.0680540264596	26.1851816358256	18.5669692227468	15.9352400683795	14.7434563220311	12.2379916813935
ENSG00000038532	CLEC16A	5.27965430929308	6.45437588015957	7.76026273918649	5.38713063618717	4.16077104627325	7.25314380485322	6.4066314097002	6.97695843500127	8.18276166247618	5.71452953742035	6.84905252751413	8.12836205839382	7.49254320552647	7.15624755413887	8.79090690078676	8.24039893140464	6.43311271103373	6.16276442443148	6.70436723465811	5.71180940577482	7.25623144644569	7.00951693902008	7.85538935305676	4.93157475470979
ENSG00000038945	MSR1	2.97985834549347	1.54796930541329	3.05523891739976	0.761515034666937	0.92042115904384	2.48890026082847	5.56679798650703	1.75736527793605	0.813881118075797	1.39382246779043	2.14833900269428	1.67331636820177	9.66628674003285	3.23733473261068	0.417435988151216	1.65151172783461	2.10239198425461	1.09041284556163	1.75419510615992	2.12125471381997	0.859714562439691	1.85640963392464	0.812747984566933	1.14962663894464
ENSG00000039068	CDH1	2.85280013776648	12.1477467758012	6.37722220817832	0.607526404836199	2.31864521410126	1.2136812370344	4.2854528253176	5.96561929044856	2.66117605120372	7.1157891520395	1.12725374349417	5.5834011842655	2.02402252790009	1.28838269414521	3.20435181009313	3.12663935908545	2.20159880460547	3.50966178986955	16.2136288006619	2.97119915205558	1.86845343551392	1.937648902987	1.61912528332812	2.9518883641039
ENSG00000039123	MTREX	21.3372697189624	19.7317655688015	17.2328900263567	29.477615586684	22.2695661447969	22.542914695602	16.7146399600876	18.8970358195527	18.1734569923505	21.5444962442093	21.3345210790807	16.6144021549724	26.1251118733303	27.2407405525375	22.7665671448976	16.4952849058398	26.2810809830643	23.5129106611839	20.5242374782351	22.5138713737045	24.2737295639436	28.3794969563073	25.3353846675845	16.4732297386043
ENSG00000039139	DNAH5	0.00427241320043339	0.00298663435426598	0.00856549958520172	0.0071701420977194	0.0217001929556023	0.00456795860831247	0.00288796415060478	0.003443276766195	0.013365138908121	0.00252651272193602	0.00272524980160259	0.00800355835764618	0.00985651425797743	0.0085464518481279	0.0166480996171924	0.00720091533444646	0.100242434416841	0.0094734444592154	0.00299024017073096	0.00286045442988162	0.0173174577291559	0.0158586743547458	0.00477425745125405	0.011116590389481
ENSG00000039319	ZFYVE16	4.77294036231274	4.89961942941865	7.8990567818522	3.78200092287342	3.54272137056647	5.58574678698293	9.37394644127423	5.83067148005156	8.86010472075108	3.77418676891607	6.21976893695166	7.91370127380546	5.09916256494758	4.32958741847333	3.87573068494168	9.18950647792275	4.67459949780682	4.5920959550155	5.8909760136601	4.82186026083567	4.60674818112963	4.50511842777963	4.35258031727219	4.92499855282311
ENSG00000039523	RIPOR1	3.66194802959429	4.5270895837945	5.05814925429218	12.0817891623171	9.42301613953573	6.3822397447726	4.9896310036905	5.02760256617311	4.43942672847951	2.96790088158836	2.22012244852509	4.51876764668568	16.292672208509	13.973048625654	10.1014084684097	4.82251155365616	7.47960224680962	14.7784399191134	4.99676263416537	3.72845784831021	8.37112115267542	8.98745090820338	8.35311601047184	10.6189292055207
ENSG00000039537	C6	0.0048089036686261	0.0102388694230556	0.00498445892801743	0.00154906567012295	0.0442028796852908	0.00345933282754951	0.00747065622622747	0.0080619417616605	0.00311509001283626	0.00130799195870064	0.00441413282783942	0.00478872499239378	0.00308655872587981	0.00250359088040683	0.00173251077244102	0.00829170026883776	0.00272924980182632	0.00462387126847944	0.0111473780094728	0.00247333025737631	0.00362997585310035	0.00303928789224149	0	0.0224333145704044
ENSG00000039560	RAI14	0.254426642051285	0.40750356404994	0.208299887589503	0.0483324592269393	0.283861310562943	2.64238511959562	0.309911819324713	0.382938581766831	0.154019562484244	0.0578846571272531	0.692678669727067	0.213796127270891	0.0579166709188533	0.232317695844998	0.208865222275325	0.154092493582169	0.200792866624627	0.369714656324054	0.570753314777598	0.068890411100753	0.0705681126273974	0.321926155224115	0.0837055312639216	0.656405506523681
ENSG00000039600	SOX30	0.0231908692498906	0.0165736128138781	0.0527174799216568	0.0611937707695808	0.157810466452129	0.0470433399345483	0.0285511223901779	0.0449393784936428	0.0310296494930809	0.0610964091943466	0.0239118501243654	0.0504704243502475	0.0921806837369568	0.204807087824492	0.155103561980902	0.0328477864244846	0.0702466380800082	0.213723549579605	0.0343424728421347	0.0319820642479687	0.107255455255144	0.156775480127333	0.13241284282438	0.157329271671502
ENSG00000039650	PNKP	8.50249805835545	7.72038109858947	7.30157134840411	8.31384680049521	23.7515995321576	8.11704172762357	8.38444083704801	7.5393564370987	10.0664756822007	11.0820435030922	7.40991725617009	8.82075338749229	8.18616799277131	8.04131676668049	8.90117400919475	8.24561667614164	9.1801995872155	7.79092528153468	5.85960771155525	9.98883114927909	8.30598605799597	8.06506485503958	8.24202772513051	17.4098748482423
ENSG00000039987	BEST2	0.0256141953611849	0.017162505949859	0.0713496459682283	0.0183164727405881	0.0415885103596423	0.0499492193342315	0.0294098610905031	0.0413073125245242	0.0333351134011776	0.0352233993154346	0.0297806527038479	0.0548771291429059	0.048751515624833	0.0399565701447127	0.0333251621549121	0.0509950832809373	0.0234266326560866	0.0431920921900634	0.0597299301588798	0.030247155688487	0.0712900196703091	0.0452564671608304	0.0410589021766001	0.0627494469025521
ENSG00000040199	PHLPP2	2.17707869611451	5.90172686592785	4.2613631544865	7.30662834487022	6.72955791427947	2.92622539610717	2.35501032471227	3.64006179270095	1.59138915496781	3.75130591690523	1.80319928919746	2.52917424240394	5.49359033027618	6.46902991544536	9.55638199039563	1.45305865038684	3.45673493646014	6.250482737098	5.45393746838011	3.82269794302159	6.8001690392504	5.88014161752652	8.25332832472012	6.87294923079044
ENSG00000040275	SPDL1	3.62720928180274	5.06072135144531	3.53982452490676	1.71574912747233	1.82707221450114	3.94263137168743	3.63171420475704	3.90332881226858	3.40016806091202	2.18106021861439	4.66986384564964	3.21288743113431	2.50749799357391	2.04726636162768	2.06621881918103	3.17263709085835	4.90679831037729	2.35173876389985	4.98328299197698	1.90397098532203	2.14862581139686	2.9031241472343	2.24445553537224	1.54737872593876
ENSG00000040341	STAU2	6.6216478110388	6.4380494958784	8.76535622784712	4.21559252942015	4.77143263428818	4.5312948801939	7.85735972336992	8.31251904684642	12.5573351849767	4.65404592845204	10.761080095565	10.4758287475773	5.2629526651606	3.85463742025928	9.08829908888575	12.2056510182185	6.08460334028543	4.80701563168927	6.9105022419585	4.94460561491213	4.71688641350698	5.37544652490124	3.70938837072923	5.32649013233811
ENSG00000040487	SLC66A1	2.68169210360921	2.12330873712475	1.82754249815998	1.47396570498375	3.82841262144062	1.33821926366121	2.3304994049195	1.93948194971593	1.92112297682826	1.27535922336923	0.752117572568332	2.23782820089412	1.61126466788059	1.6843248043104	1.51648114459021	2.30118382521197	1.31220321471987	1.82843204533384	2.25344759587174	1.34540369044305	1.6017986676481	1.37553819508196	1.41096736338967	4.23102713948435
ENSG00000040531	CTNS	2.15418150688728	2.07483780069428	2.93020216114488	1.32441707749718	4.62478873455312	3.00967489099611	2.05800140605467	2.12195537938609	2.29705157068811	1.51367139939073	1.33368810711614	2.40876823965958	1.59657527671076	1.40948266452328	1.14650638806019	1.86133534266952	1.49297455016626	1.71116440096072	2.4358127144379	1.51975897500721	1.68421921751924	1.47280196705762	1.26787615423002	3.25379869515377
ENSG00000040608	RTN4R	0.929880155819475	0.147542715294235	0.1976982128036	0.101838150192099	0.0907332825087996	1.25482663125836	0.195199711431097	0.243559525053314	0.189383568361045	0.322004712749723	0.526426016340739	0.265802326274407	0.243625719642735	1.00130564204834	1.90695467898166	0.275431978284959	0.162471343821155	0.147561625363758	0.193145467808049	0.251967858174881	0.191742516467901	0.243012411626381	2.70083567287512	0.176807829485901
ENSG00000040633	PHF23	7.59387120697654	7.39345085404453	7.65290460962087	4.98799628853641	8.03368858300778	6.02767471729269	7.94834212757819	5.97178793672548	7.11045601079617	4.99698710209596	5.37112323616406	8.52644727963397	5.55529880093888	5.1428597188412	7.03999194240936	8.00687967120568	6.24007797645828	5.57823559439222	7.57322626680116	5.96021031701865	5.20324337330218	4.73262379517007	5.43135677125896	6.34983620122987
ENSG00000040731	CDH10	0.0548332719702783	0.0738050392847536	0.0476083062032711	0.00392131944595805	0.188008354483717	0.00954998888663766	0.0558291114311641	0.0504525063716794	0.0265591772509577	0.030824202671573	0.00984112890796829	0.0477057121808307	0.010589064917996	0.0165324114536555	0.199367261652649	0.0234390554292589	0.0112554822767186	0.0244614696572889	0.101210236026588	0.00433874925821135	0.0191191192672906	0.038527858476432	0.00937989942386407	0.643375185167193
ENSG00000040933	INPP4A	4.2617592655899	4.487880769552	5.56861582050961	2.69277739270549	19.3988749128886	4.24479792262552	5.65908572580552	5.40536947780747	7.6647208564522	12.4424896325423	5.40733837326406	6.23218053985341	3.68763447692722	3.5607413437508	3.61026780886334	6.52146878965174	3.75752829742417	3.5169063579188	3.9853517769915	10.6517216571642	2.42228412298455	3.69777679382288	4.20703705761909	14.842054409075
ENSG00000041353	RAB27B	5.25809882757067	4.63279175132605	15.9734265773818	1.79588789349621	0.380459745903645	1.00132296457403	3.18444660319601	4.6514716203427	8.66927734191646	3.66334794521898	4.10627286508784	8.22628974217213	1.79821619184398	1.38222700292137	2.07420078831356	3.30554128283104	1.37285291361594	1.44399867042341	7.90099709401071	7.65007823399254	1.66587834160806	1.37248452019324	1.89735690712543	0.770132566999084
ENSG00000041357	PSMA4	18.0148133222747	16.6440684984227	17.6378786544999	12.3672043982672	10.1122292421278	18.4546593680266	17.7608124949439	16.9403372486663	15.6005348766162	12.7060440877782	21.8584137337214	17.661911474001	16.5370584156008	12.8198942811974	12.4246721642018	17.944645109445	19.6708290686458	13.5263101208458	18.5152883264584	14.754768098758	13.8377588591157	15.3011281634876	12.008617828696	10.1912401688314
ENSG00000041515	MYO16	0.122953684933456	0.115319672963032	0.113262178175182	0.0454769340294896	0.0470249543617076	0.0590415036409509	0.0529468802391346	0.170992333401997	0.0669722867162915	4.24639762785121	0.099025697883943	0.0792390249673914	0.0656513619190445	0.0718856838023407	0.0686348777041676	0.0516276239285128	0.0473847031168326	0.094463424208511	0.111758385795541	0.168236063524889	0.0613672863519863	0.0547465185899158	0.0446641436979892	0.0662650275751117
ENSG00000041802	LSG1	14.9146938436169	14.2052827994491	13.0411871422268	24.1635370835382	15.5515432477383	19.7821897327569	12.9883756196696	14.7824754215766	13.7103389174577	20.3076107779795	16.8048021747211	11.6905534213572	32.7298363940897	24.8173626992953	16.6542377973359	10.9070621488834	18.7060488583706	21.6944854913494	13.0256885772801	19.268726116799	19.1511258294697	23.7289370812977	19.0612729517267	15.7141709530233
ENSG00000041880	PARP3	2.94720869135561	1.65534215249779	2.26248725428534	7.18684205288541	8.42963953307496	3.79436214349514	2.33021916845083	1.65632252723319	1.55224873594084	4.49408986260966	3.51057079299938	2.27548605576957	6.65265565005994	5.64000211265061	3.89907606526506	2.35169611539491	5.55376531093038	4.330446268683	1.63064873627274	2.96658306857852	3.62194543354498	6.53623357806283	3.61149312382749	5.31764655369657
ENSG00000041982	TNC	0.597672879593369	1.66014943251698	0.590990525865653	0.0622851997095737	1.36322852141093	0.264156122598155	0.611688459780622	1.52891430993542	0.304710792161217	0.0829098428318899	0.288508452915972	0.514120588138965	0.0603820650659105	0.0611037626838951	0.615051545893769	0.380178479346296	0.0990964659201882	0.682136729393389	1.79472643111635	0.0343836921819504	0.0792863996012172	0.34319933938952	0.207911672471854	5.45309181609019
ENSG00000041988	THAP3	1.99107472573408	2.35266649631147	1.56537060097851	1.77611252726051	4.01533290687473	1.84278960708177	1.57975356509106	1.65463849120797	1.25618338877868	3.34084102007848	2.32280560745158	1.46861996687354	1.39996179332704	2.1675422875292	2.20807453899791	1.3107697162937	1.6624331757293	1.6758112311017	2.48712039555444	2.90756614568052	1.53278103464585	1.58299362842816	2.79375665211389	3.0839233569658
ENSG00000042062	RIPOR3	5.39615620475459	17.3052299705808	8.22688503430002	0.878204121393521	0.987236013724442	1.35575740300785	5.33306210605559	6.24813720033769	3.63749419038631	2.3868838751516	0.991198828419529	6.76022482873825	1.7260146893358	1.45149415932765	3.0104043311027	3.17009845610343	1.68164539144923	5.81564426494073	12.267595468682	1.09879341543991	2.00730022838482	1.97177149516379	1.68745671743796	4.12544891743525
ENSG00000042088	TDP1	7.2852718070444	7.53526873982455	6.83453032400194	10.9594259607491	6.1172222086764	7.45732282992412	6.91876472074485	7.67863653573126	7.80109882022822	8.42756292314388	7.28998157161835	6.79033798234966	9.43807764519283	9.77013387464644	8.19695254852645	7.03980599691254	9.16634765462444	8.65323543256102	7.94379900962585	9.11769961999918	10.4345221952915	9.35941768328306	10.7444257808195	5.701222429261
ENSG00000042286	AIFM2	0.518345274103725	0.655485944452116	0.355273900904126	0.901375983034175	1.85664663110072	0.513819359833775	0.477507567646921	0.370471650769463	0.208929430882755	0.71125499128105	0.4070889299476	0.311057768978005	0.624231349514197	0.710309475030621	0.62838567794196	0.277312497534074	0.639757006078102	0.597845223716989	0.613818680369421	0.857313869275156	0.786991885409033	0.687280068494414	0.537761031651949	1.57512914759267
ENSG00000042304	C2orf83	0.0043604157077707	0.00343059128111194	0.0138683182203105	0.00441933723972834	0.00517092710592452	0.0109747670554817	0.00330937638109705	0.00275996347855614	0.0205880452462557	0.00548124258145649	0.0121260020318078	0.00782637468161871	0.00435557251205403	0.00446841383789954	0.00585164126912886	0.00974576786267752	0.00446950358498035	0.000749493057957256	0.00412084501030522	0.000811580426703591	0.0110108733773575	0.0173040182639537	0	0.0194560801723543
ENSG00000042317	AL049834.1	3.3429869177897	1.94762327487075	1.89081290487	0.724391477352225	2.21529158560857	3.56611532744265	2.33069737723927	2.26738798102622	1.96876910302517	1.64607347244095	2.93014849389034	2.71281916385146	1.87353503260093	0.848586581476007	0.769803046143726	2.8530394173774	1.67195126346701	1.06004710148017	1.83606823361373	1.22458152112706	0.926436854534972	1.27693360094936	0.686564634459994	1.83887673203635
ENSG00000042429	MED17	9.01115261943015	5.29076939211046	5.7527291616154	12.4391313187445	6.25096816037718	18.0038227364163	5.43418566415899	6.03244461213704	5.15722200120171	8.05556262107245	13.7656626400664	5.22171492153909	12.1798440876757	12.3519773988486	8.37942162553764	4.91659245516201	10.1806724560331	9.71279230021551	4.74010131917493	8.31996474693206	12.066721618778	11.8817810815272	8.18515384621073	6.16733156343297
ENSG00000042445	RETSAT	4.8598500369836	2.62053874544266	2.53119447597205	2.78489802076743	13.2055169663567	3.6871927092761	3.37603565772517	2.36234020941723	2.86726168504602	5.26512063652781	4.52593685981593	3.502294852049	2.41861991626122	2.74638231089626	2.68287567887362	3.58190611978065	3.16769259422113	2.46017723874739	2.15945801874552	3.75042651934	2.46008471810159	2.89771568719569	2.79861395026266	10.2737511545383
ENSG00000042493	CAPG	70.5706013832665	73.0930284945782	67.9411618506802	26.0815580981523	13.6555996797148	37.3888182618356	111.225840609405	67.2452725247275	89.9126389008291	26.9534278063483	44.2558473147409	100.710528223849	30.0238827655705	24.6856738223677	23.841206681377	111.323363833684	27.1027308567242	39.8910054001319	59.2314332642913	19.9958596726355	21.1640533843982	31.5659528190912	17.659217896541	44.0211217549341
ENSG00000042753	AP2S1	26.097784813799	43.968103083657	28.0588995711315	10.8649913538264	15.887678443981	14.0076217365252	27.7350906048942	25.4652718429523	20.1332840346578	18.5136135185416	15.5389134545888	26.3708584577086	11.9725312664653	12.2012201313198	19.2032121509262	21.8939836252176	15.158043043652	17.510962650156	41.7688218923456	14.702618736796	10.4335435482009	13.5825899268505	12.6967199646867	16.9898656718719
ENSG00000042781	USH2A	0.00223074330788417	0.00252977156040257	0.00427546761921971	0.00322178743006192	2.41476485226406	0.0043042352431991	0.00465178041045107	0.00259727609233511	0.00355891643832154	0.00346849867050547	0.00217403150910224	0.00251194032942646	0.00405340615169263	0.0129216272076961	0.00159834384307136	0.00628457932284852	0.0102795759203134	0.00395301838063749	0.00148960701619957	0.00392115612098455	0.00620619570746379	0.00536140252153703	0.00165886712163247	0.571227767602102
ENSG00000042813	ZPBP	0.0138339062177702	0.00781733497446843	0.00971291966440489	0.0111469804013212	0.0488339326713037	0.0094482701647733	0.00441596272152482	0.0103407507452077	0.00862964989550215	0.0110922614525489	0.052485240637388	0.00815226201132276	0.0153544357136209	0.0150471878673832	0.00697959617544661	0.0105085281385847	0.0123861215585855	0.00959894621390504	0.00563798532521029	0.0733683056483257	0.0101827523475193	0.0125815542107379	0.00530126774698277	0.0383503275533135
ENSG00000042832	TG	0.143838813944543	0.129648033286604	0.239610860694121	0.153876429076749	0.876766952687359	0.119746470102522	0.154968267689068	0.123377460985843	0.218329309976694	0.25550266645388	0.131161487495165	0.32314393133632	0.140836319013242	0.168636101551806	0.271451299220434	0.247722973235839	0.0943926360245761	0.160440235846308	0.171818827532085	0.195897920294523	0.139416943738727	0.16158867953588	0.232405830245753	0.310248078466304
ENSG00000042980	ADAM28	8.69842701033182	3.32590668715579	4.70458094917121	56.9769891530196	6.65420658221251	2.17493194495659	6.18186418184356	4.87117730207212	3.24663265996738	2.65368978177814	1.82713965517335	3.71113633524933	14.5346021697538	29.8368083735603	11.4960451879847	3.95230312740978	9.90543979624283	7.17415647360637	2.57006665694159	3.36951172624854	18.9442949400751	24.7265161571393	34.0955553120739	7.8371694072382
ENSG00000043039	BARX2	0.0184225626635853	0.0119942059494352	0.0355577088654494	0.0312858313036234	4.2797807568783	0.0461066816058609	0.0182724734521216	0.030691290044925	0.0240251235402769	0.055121595740465	0.0522174087822733	0.030789364132171	0.0339136648821468	0.0323512287711959	0.88285112816906	0.035961225939185	0.0547371263153618	0.0427735771443051	0.0290632500897037	0.321530857744484	0.116579139933126	0.0435515988475052	0.0385888895965081	1.47822491711689
ENSG00000043093	DCUN1D1	17.4318981893687	27.5281051553948	28.3578826517255	17.369227188982	12.2861721097357	16.2017026752251	19.6757037447256	21.4618683754199	16.8530841900473	13.7343866676422	25.7682080176073	22.5943171826403	24.6655213185126	24.1884786544515	27.214580117536	19.6553890162189	17.3085154043554	35.9152142976216	29.0804478265671	17.6639393567765	24.0209321772646	26.2691077100893	15.9862503495395	13.3830087613037
ENSG00000043143	JADE2	5.00382979529187	3.90867035428094	5.01140086090213	18.0095520233875	13.2150198260153	8.82967564612211	3.99256893335375	4.61172459546847	3.62734116646646	17.1238139381382	6.95801528546023	3.88305052359205	12.7122588976361	15.7637696577739	14.2234448479813	3.96252766860026	8.97157522983207	15.5072488757322	3.65730287187971	20.1000559665122	12.9479566656348	12.255840870547	14.9292301427424	10.2637993767111
ENSG00000043355	ZIC2	0.012824723639155	0.00766075319419226	0.0317792734870759	0.00833595182410316	0.0203498443762148	0.0871439267485033	0.021422328650121	0.0199438825926106	0.0154841993006608	0.0165381188418156	0.240019802306511	0.0255510862818207	0.0334446783497688	0.0203943283118806	0.0194600827320973	0.0183183157748926	0.730873315256466	0.0397948638986693	0.0299206495397091	0.0226144112468442	0.0514299712914405	0.0344897227671002	0.0178632516073853	0.0379129581253487
ENSG00000043462	LCP2	21.1313860998217	28.772049684371	74.9103259180495	11.8013853719925	4.63089645349835	15.6279978528002	52.7804501104447	47.231798966978	71.9200209183406	28.0124841195315	31.1261786263855	53.9948386046845	18.3428618581198	18.677404842518	20.4932015949523	62.222481355501	22.258868518959	26.1771314114948	40.3166251960672	44.7631788074676	20.3532167305797	17.8594908055971	24.0989183860999	22.1961354599683
ENSG00000043514	TRIT1	3.21419681864308	2.29055590139871	1.74243562689425	2.60652747698556	2.21797345514412	3.37738649557997	2.03699734532231	2.0107725389519	1.65870450693812	2.86374963483435	4.53934327278055	1.7351571119417	3.15093367980903	2.97457337713715	3.51733851379486	1.5266994412635	3.67882487216435	2.36643885928018	2.07412854588186	2.52344971695475	2.86238775952408	3.18437875572138	2.83577502517738	2.05496236457711
ENSG00000043591	ADRB1	1.26103261659256	0.331592062420822	0.428848203362783	0.234999517114453	0.335507232946673	0.800506268916892	1.02168940381459	0.39251468826403	0.242016752680921	0.716566612814705	0.404285392508305	0.319729818027697	0.334672836687352	0.489408955989474	0.444216920825358	0.158884622597093	0.307202507396917	0.283800584624818	0.228143161419838	0.712761073381338	0.350725339498874	0.35256056131116	0.804168118901061	0.345388966488096
ENSG00000044012	GUCA2B	0.0200778781216744	0.0120685136494213	0.0644351100316312	0.00994540261623094	0.0185248969745532	0.0365752207842306	0.0202713565187158	0.0459745470817463	0.0150257887245031	0.02106247464528	0.0205146036168747	0.0220004007883003	0.024512559201677	0.0195156794378774	0.0405986810095576	0.0493271201166996	0.0171830822467464	0.044146531074249	0.0208701008733846	0.0286734740711071	0.0696371963210737	0.0437118672162812	0.0528701171841063	0.052330357937606
ENSG00000044090	CUL7	3.48264503465796	2.2023786229361	1.6190235160575	2.63490249171791	9.43371793387572	2.56233467758573	2.17296889423781	1.81812373010222	3.10969659021416	2.68718676643184	2.9769712982831	2.57986064593402	2.41730822878531	1.92161345003467	1.60754253392704	2.66355196145968	2.6839309139206	1.98136505467246	1.82272576896503	1.61008031865669	1.63360334135724	2.48295873661776	1.86704687709349	6.82423375191746
ENSG00000044115	CTNNA1	32.9412859720991	43.6002356050804	30.9875489362561	15.3607531978191	31.6132166605847	27.3680642676182	38.6665107183817	28.4529182942411	20.8771116380945	14.281707944263	8.89931918785313	34.3441041872439	22.6101551999528	17.6365823048701	30.8887321530345	30.2781337024849	18.7633071669495	20.1159334596285	60.0940423963486	17.5353355289521	16.7946774639904	18.2750705994834	23.436617045477	30.8853018388625
ENSG00000044446	PHKA2	10.5244946146975	8.83381906436776	9.56288084183129	5.35358038362702	5.00575303776018	8.07955761436748	10.7652825117208	9.6870028959838	12.406368871916	6.28906051484888	7.91287952972841	11.6600895258544	6.4636017716197	5.3889874895591	4.53476943931118	12.4514533525096	7.87502423164189	6.24835997779365	8.4366785503351	5.2300065883993	6.72358882120867	6.2345199843763	5.32245744128028	6.75845986894952
ENSG00000044459	CNTLN	3.65009702595745	3.72058446944482	4.81087562502104	0.680972045299502	0.825561856965382	4.38772715303579	5.09596327902448	4.47544615170644	5.94188288884858	0.912126137038425	4.3378321538585	6.16501845431788	1.19813164412613	0.998380947878116	2.15208121398993	7.39225121715139	2.44996502453869	1.76479172819893	4.10742174330402	1.6628804623774	1.5104166788329	1.58766017872269	1.09759734625349	1.2803738670382
ENSG00000044524	EPHA3	0.127144814688191	0.0445888372121205	0.0156978581110009	0.0029126966196328	0.360454802905734	0.50209234895171	0.0476432273635527	0.077173501990002	0.0142534818092143	1.58127657536856	0.0509715931409091	0.045647458823344	0.00710622828460567	0.00391108453471065	0.00646787856494735	0.0623663521891966	0.037339214215374	0.012037938920133	0.0519717546164388	0.00392778972806754	0.0576843541375595	0.0217166490027852	0.00523770899097466	0.0676586889366705
ENSG00000044574	HSPA5	98.9965025731302	94.9171232371552	87.6312575647674	34.8830106695645	305.458218412209	43.9379127928361	94.2657097059476	89.5405356280002	106.346642126647	59.2728672199331	53.629033698557	111.922661023644	45.9659360807147	49.7220228861291	50.0578932162894	179.10862201816	61.1653910194581	73.9899769670137	85.2589635062314	75.7475880636773	42.1146404437542	72.1945144391138	61.5393037692279	240.701764424155
ENSG00000046604	DSG2	0.89378965118219	0.930323870452325	0.600380228469207	0.0427917141076855	2.41245850518137	0.723866397204737	0.894183994396527	0.626306479781983	0.722596048075789	0.360726326585505	2.48393446595583	1.77356834388827	0.178343548512153	0.0464503872774654	0.0527251209977372	2.32641554697307	0.530105161564743	0.179956076179933	0.894928730130341	0.264269223427925	0.273133223366163	0.194622599076373	0.103113782546833	2.72737792432677
ENSG00000046647	GEMIN8	3.50279743726322	2.70275979257241	1.99353519296514	2.9433485651659	6.13828032620937	4.1190645793409	2.1166040952636	2.24805643518321	2.37547621267382	3.37791911372198	3.82564418037497	2.31501327466006	3.22825429425481	3.11058630146077	2.88164084623874	2.29140036470779	4.80426465043086	2.55774725954961	2.48018867829783	2.34085954189615	3.221899987345	3.47639901652452	2.76124033878439	4.08091210654251
ENSG00000046651	OFD1	17.1800414496381	15.2678318039667	17.3555574657039	26.8077134871595	18.2375416053367	51.8824329942355	14.94718563999	17.5990955391593	19.4104895309222	18.7477544309056	17.9427298859607	17.2047401089548	33.1564665585417	26.91799218332	21.9759456965203	19.6609578928779	24.6282547110336	22.1034771190329	16.5379404809917	26.6067530627251	38.9514631817561	30.1234797252642	29.4672447513966	18.4323123188629
ENSG00000046653	GPM6B	0.993134446902347	0.446357496283363	0.214915019404879	0.0368436285282246	0.523900539061934	9.82850160756473	0.555859164612641	0.482928506179665	0.0826762071780616	0.0748255524233909	0.32616405285067	0.256162052910603	0.0853261323258487	0.0436589622554871	0.0909868793607949	0.31086665668743	0.941526258925413	0.194306039784225	0.450838544501158	0.252660048570177	0.0839993428697047	0.177047987378745	0.120083700873924	0.75172270288053
ENSG00000046774	MAGEC2	0.00315445400764084	0.00169782283965275	0.00445998009105729	0.00217603835383272	3.04621377924953	0.00532070943279962	0.00127811240766819	0.00176048691326615	0.0053737120797023	0.00374594539128365	0.00124817424900383	0.00226198345498729	0.00351150129597126	0.00468623986888535	0.00185853480171751	0.00846490691134078	0.00532254639792142	0.00247590473945422	0.00142278235945119	0.00340292122197716	0.00924947391384431	0.00985669526049	0	1.09275002136667
ENSG00000046889	PREX2	0.663722673889226	0.15105041475019	0.127339334643552	0.0123602025388417	0.0467106063717062	0.228186063462046	0.11214250547893	0.139709196130336	0.121365836059292	0.023066781083808	0.635135717289498	0.148372711902327	0.0293912175311752	0.0134572824277999	0.0276481224136326	0.18511490164491	0.0512550636963674	0.0799769563975478	0.184196498825835	0.0136129272567113	0.0312207787048806	0.0400006475681682	0.0280043096402016	0.133492473927473
ENSG00000047056	WDR37	7.48188266190986	7.81908171560753	9.07988658145028	6.54786918762465	4.7292514278789	8.39101896802213	10.4410398426347	8.58737741902617	8.60492397808536	8.90182046734907	5.60432371794141	9.32314425182457	6.64500040922969	8.41069558062793	10.4390784138711	10.3137642854618	6.09775946295161	7.74903101283854	7.10213656402689	10.4843027035849	6.56671788126534	6.96657882665814	11.4584340053709	5.96433256325072
ENSG00000047188	YTHDC2	7.65966759849474	7.64029806801766	9.12230972492479	19.7039969237193	8.98402825339877	8.98446067451975	8.47800206560215	8.70693242899503	7.34891541599859	13.1690388564444	13.2253185868614	7.26321258100125	17.2000688794465	19.4004892402376	16.8893761010658	7.81159518728347	12.993927508019	15.0566576372613	7.72531382961684	13.6904560833824	23.4197525115481	17.8759615757405	21.2244064689637	7.98148022358819
ENSG00000047230	CTPS2	5.04835403756714	2.99964947502887	2.65813379897819	5.60300213881142	1.79371082151491	6.41946464570995	2.83467728817668	3.12819452035644	3.76061667751045	1.9475016960196	5.09476594688347	3.04603154214677	4.39839486825558	2.88337603633817	2.05762659645206	3.23667393392491	6.14580310572874	3.40417763859021	2.76418609163223	1.71249556756851	5.53377542574603	3.26485037332646	1.71021208434186	1.955898427923
ENSG00000047249	ATP6V1H	13.4402834154769	16.1682989762645	13.527441200528	12.2700739848893	6.76772206833893	10.3577789508279	14.5478276693784	12.9855002728462	12.4593750340404	17.4612163069376	12.7017017674107	14.9654112349673	11.5116330197198	12.7978213484407	12.513053189321	16.4751492473282	11.0567148572334	12.700666073043	14.5244388057333	13.8669811583645	11.5762956257507	11.1741017278563	13.3812228376579	8.92528787602772
ENSG00000047315	POLR2B	31.6204117899979	27.8429481582349	26.1666368529673	36.751310599331	27.0713775284841	35.2725607023734	26.4004504202794	26.3951128381449	25.228110777724	29.0705798643117	38.4160238019473	24.302200915502	37.9815507465129	38.5603511514846	33.7356040933711	24.3678671176456	33.9552953186767	31.6627018908852	26.388340657122	37.2627255135117	38.7853083860612	35.3261163112447	38.8193964832494	25.3888374270096
ENSG00000047346	FAM214A	7.77315055571725	8.87049865411269	10.7198672045182	25.1767904967863	59.1633579720755	14.6731272043649	8.98519551358984	9.01412105766066	8.36889784072885	13.7168085806801	9.52676689724094	9.75221222410351	24.2441421003676	22.4728113497239	12.8065331013925	11.3863185535059	15.2018853149216	25.6949703564968	8.28970769235741	17.0157019208959	29.2903660939121	22.6330599208254	16.8307462324341	40.7446555379107
ENSG00000047365	ARAP2	15.7669632366063	18.0802990238869	25.9881615913851	25.2159052518548	6.88325290632525	69.447396545869	25.4904409984423	23.6764674881498	24.3943081224789	42.7953937044259	35.8107909220588	25.7978177406968	31.27154420562	36.6329542968843	70.0891086703034	31.8848775634419	26.5293905910227	41.9980142083387	19.022035567157	67.5147709576765	33.3929976325413	31.9320985811941	33.3584017125478	11.3785659773572
ENSG00000047410	TPR	29.7254354157712	23.6799358173365	31.6743941699712	36.6041555726015	30.6813097254302	39.9719448547743	26.0258614133346	30.0594187121822	30.7984376754955	33.6233613063474	46.4686502094248	27.49989282611	41.1362405617884	38.4708831896051	30.6569984598834	28.8863209715772	49.9604657572652	34.7328960735702	22.7628143561211	33.7054556004452	38.7352059420031	44.3999847863319	30.7839267671665	28.5197976474077
ENSG00000047457	CP	1.31312084965043	2.37156494189319	0.86575529135534	0.0914641357644506	1.19984368482321	0.698629293478552	1.15020530379196	1.75711641134269	0.874746570352279	0.0711362657729028	0.516582058148308	1.41370575742123	0.0699281059299719	0.0684917557396632	0.550740313377748	1.24012491117236	0.363150802828031	0.800860269225368	2.80265039113968	0.0370962311541072	0.0856977642747595	0.379924006961403	0.256115582085587	4.33777914106343
ENSG00000047578	KIAA0556	4.36834262790604	3.23957466127607	3.99084338797351	4.23512777076025	4.36544179401956	3.77429601697691	3.87454501295086	3.3953540328245	4.51221139817329	4.43742901736231	3.80973278597319	4.92196934494581	4.51038670637693	4.38767161938117	4.0694773285457	4.42725379520005	4.35554058390408	3.82390502867797	3.19466925475767	4.17002207323321	3.82653559194928	3.87201194724133	4.05926813961159	4.59487085262475
ENSG00000047579	DTNBP1	2.47961496128502	1.76284107470682	2.57015470751936	5.68192022886467	3.14333757665363	6.41008383437221	2.10600686990156	2.19888365744128	2.07210367894383	2.74563488109105	2.9800780367427	2.45159334103934	7.19013824109905	6.65544081859601	5.34693807945386	2.53497266019944	4.66085852169691	3.86857358931402	1.54838985165702	4.0511295215129	6.78052498083263	4.94028787504468	5.91721053908566	2.69749350248405
ENSG00000047597	XK	14.5522530349266	37.8144163828238	34.0050478885931	2.74355253045748	4.72561656615707	8.14298188424517	11.9267146757194	18.7331084782485	12.1235693576772	6.24205028595704	6.3363537999131	19.6348630963745	7.89763990578199	6.94497404257466	33.2213314130189	9.86590981832278	9.87636127591493	16.194852084208	31.4558955909041	10.3403197708867	8.45004517005484	8.57791149395159	8.46540470593015	6.99215387927728
ENSG00000047617	ANO2	0.101725727501597	0.122282256811451	0.383448178264964	0.0360100219396274	0.0299448814693235	0.346739314568053	0.0714833011153382	0.0967161246805114	0.185998114738396	0.0457835945175862	0.189894546978578	0.212332075797241	0.0436550259537676	0.0384552533477911	0.0550218771915685	0.107477743182388	0.0512650661671923	0.0616172879975112	0.266357505104975	0.0698741306972089	0.0506175842451131	0.0383127191150937	0.0472664382169069	0.0393616660973659
ENSG00000047621	C12orf4	5.13566984690276	6.96287783850585	5.35589733337735	4.42993737598382	5.54378040741513	5.69688939228182	5.24727909591932	5.72784049876161	4.30044731603247	5.04317464135211	4.9517847366141	4.67246348158796	4.37963015438309	4.17213025960477	4.2487484249166	4.21071295143291	4.83203309634057	4.90945913399743	7.2152330997055	4.74818396695332	4.1936749617717	4.71712326675454	4.69743407760025	3.36926422999663
ENSG00000047634	SCML1	1.80395868180872	2.64554442378428	5.66756135219471	3.13924411690118	1.24346682441157	4.31944155945379	5.70542642501664	4.78537577367991	1.41506098198607	6.22747792910839	3.8724804215012	3.87399315078505	3.12014510688171	6.58698285009011	10.8885870381844	4.62688858967357	3.19984072890253	2.83345183556787	2.50009666944715	5.81243959255059	1.99252417124072	3.63616347109402	14.3839989895591	1.35267520544209
ENSG00000047644	WWC3	4.49998759823338	6.27065737759319	9.95613758284591	10.4837108154328	11.5392356073321	8.84964990074417	5.16634885834317	5.66292573325347	5.72353827896476	7.35167595335944	4.66328809477965	11.2145969966047	10.7125492712941	10.9421859228313	16.7337512434641	9.04736740569534	11.6058180031467	7.40276671814296	5.27821219189241	7.83787071228354	20.379867972771	10.5847542790276	10.9343565480629	10.0002028732553
ENSG00000047648	ARHGAP6	0.403353142248257	0.864064369820026	2.66281665608132	0.3838687691928	0.624989257443978	0.227462817189592	0.56814527496945	0.847229872099836	0.949485905050528	0.282845325020142	0.178102238281765	1.31518387626463	0.513592611754493	0.272326725334096	0.685245300931213	0.443174013650047	0.247914044170084	0.420093253377376	1.79705691793417	0.412975083155252	0.277382524982406	0.354986685801821	0.357902185731048	0.634775189925247
ENSG00000047662	FAM184B	0.0302133114189253	0.012221067067307	0.0398530215227871	0.0162707793185625	0.0503904919400973	0.0272538050377269	0.0177203575714335	0.0242360972235972	0.0184496593357342	0.0191427517697936	0.0277776667383119	0.0289092105690091	0.030355048445831	0.0212733581654068	0.0235052259287462	0.0273853185852553	0.019749492625735	0.0259089396697802	0.0202140618981369	0.0216059479088597	0.0385920019569481	0.0277573582553161	0.0203158860585462	0.0676747627344448
ENSG00000047849	MAP4	5.18292209804785	2.40874475508385	2.85339629970257	4.23993708481214	9.50978368654481	7.95213073462804	3.05882322907408	2.83126063810118	3.44010160908218	4.42694248235466	6.96162876826388	3.28816722549001	5.1328327055175	4.39721459944867	4.68399546762002	3.18132398291517	6.34773032551189	3.22538655022648	2.39296050134888	5.92361115310761	4.27255060900626	5.21261665555623	5.37732168466843	8.95097278751284
ENSG00000047932	GOPC	7.73107685485131	5.70815814657236	5.9072000064768	9.04025921065003	7.48861469070556	11.8279666121141	5.66911599042664	5.88137536400181	6.5044763078955	8.57747542492561	11.7181379442446	6.18308295472465	8.44219846271861	8.14101204852111	8.70047618376424	6.48133077416231	8.64752356836144	6.48434364135619	5.12946723281164	8.11648208133705	9.36838685936843	9.56772262871529	8.31087327081354	5.98467557667338
ENSG00000047936	ROS1	0.0375173597432508	0.000788821340848023	0.00283443719048871	0.00122467578851212	0.00787116257124699	0.00174330070165172	0.000852238545985368	0.00133089708564464	0.00169680092906073	0.00175991070805012	0.00183756867209242	0.00127491623695485	0.000684830080190302	0.00124269696428921	0.000900523825218076	0.00565565078138534	0.00175404503986617	0.00146140786006085	0.00147246647980868	0.00108309735891039	0.00407165599298669	0.00128593393774237	0.000541795993260578	0.00300685052447244
ENSG00000048028	USP28	2.92121889938239	2.26823766694207	2.50371768609611	10.5051842310435	6.46428882494692	8.14508679401537	2.59287293700484	2.3574492293333	2.32613911735414	5.69859064434719	2.8578302555229	2.58904597729305	8.84293167220263	7.03012809365061	4.33604787788648	2.83465975019285	6.59438767364889	5.42266868204871	1.99984110343093	14.4701700714135	9.23079486132945	8.28820072859393	4.72846401646113	5.56506540798185
ENSG00000048052	HDAC9	2.23807766443504	0.768131317306176	1.02071433039732	7.98052890298067	13.8903886874134	3.50848883525344	1.39056266111959	1.08891936020885	0.583780276779143	2.02808758287887	1.87514760112712	0.720790456990722	13.2904654418727	9.20565879294077	8.15824783927399	0.645000096226422	7.01072754917832	10.2553893227748	0.680632693987929	1.06810847169784	11.2389679186567	11.6941108234247	3.88065657706823	8.54021038760926
ENSG00000048140	TSPAN17	7.56802358714421	22.5793438403559	8.60211900483476	4.21028000989838	8.0132501105548	4.3945560140279	7.35387842194152	9.2954794593096	3.59078585117784	8.27849859633747	3.29819775265776	5.62861661897573	4.94345501405883	7.57333042295489	9.88343111121799	3.05417271496797	5.09870303777044	6.70228964334515	26.888323544207	7.52533564138421	4.52933611321625	5.17922633095242	13.9591396722037	9.2343817981629
ENSG00000048162	NOP16	4.90553080290405	4.29829552506416	2.90256069611528	5.6671371961328	7.20878193304599	5.28786240504117	3.01954380592959	3.36019392782474	2.71032453175114	7.68707499846082	4.20720010129866	2.77532825978368	9.58239772198971	6.9575751841223	5.25022351663686	2.39640455436738	10.3312708823415	6.46211586141986	4.39169006327753	3.62613479545625	4.11927588651255	9.10331506235815	4.97923908720689	4.51298021474107
ENSG00000048342	CC2D2A	0.106086343356341	0.040160770178	0.0338442160798855	0.0163290434009478	0.0819022487352708	0.210452689962837	0.0985318749850249	0.0385446116060252	0.0492917512003059	0.0457796313777337	0.17228703023058	0.0403770411980751	0.0161481078242203	0.0174168219287678	0.0164768862360099	0.0496035915830493	0.0895010218859673	0.0224554724718359	0.0306173149081121	0.0228057624470566	0.0213341143175936	0.0237345724191954	0.0152177684292261	0.029546114814273
ENSG00000048392	RRM2B	6.70884537639686	6.33755289640711	7.6636926325771	21.6751649922997	4.41104473780649	9.01195715057808	7.78131848302749	6.30789544697067	6.76102776409435	5.69854032129755	6.52761072271808	8.15448892475147	15.6047712719843	16.9933344727597	14.0384309164969	9.24010028691028	10.9080469608422	12.0965901077767	5.74264779199945	6.92921697545819	19.6808566621251	15.6942972345133	14.8845461098444	5.28159779228646
ENSG00000048405	ZNF800	31.2843401875913	35.248209295038	39.1068363798666	58.7714327464301	27.7197620544204	33.6852107009191	38.4072924989413	36.871851172849	34.281243460901	40.9215654388966	34.5275268779321	38.3551862456623	48.1945816350037	49.2700776694655	37.090743063402	45.0951920196516	38.5309390569189	47.2105845151159	32.2515486972873	54.5441185439317	50.084115114063	52.044685786628	38.1660060387346	33.6129332464931
ENSG00000048462	TNFRSF17	0.413867996882072	0.635256066132728	0.281326431983919	1.74324398213551	183.687145147768	0.319897088441194	0.401631406748259	0.486138615072352	0.14005622206805	0.518433487151949	0.125939253953454	0.197514641861604	0.656623872958788	0.706464631205533	0.540147925105447	0.129117979494531	5.47237881776082	3.35034962017778	0.299078729577237	0.412098088729108	0.867539858465104	2.75152482625914	0.1374806109465	72.9234316522161
ENSG00000048471	SNX29	6.53241669068544	6.26732360215738	6.5659682214002	17.1368703409881	15.3933392773049	10.5245330637551	7.16033446096687	6.86644982154414	6.93123577507045	8.04367717001953	4.77364581902646	6.23232883908856	13.3782240137883	10.197346812587	5.22870200399785	5.84061858805978	11.3087164383225	10.664226251563	5.91812161807186	5.81051079891825	13.5319443844233	11.1926462184419	5.76697564840201	10.3435227960165
ENSG00000048540	LMO3	0.0108130251889051	0.0041258436886325	0.00877386723379304	0.00537103540610072	0.835717097642464	0.00806652005636689	0.00511201074554623	0.00374082114446255	0.00522780697158077	0.00488302419772803	0.00452597534084126	0.00588460358451584	0.00421504629485832	0.00536813618866239	0.00541845818048717	0.00906798184705354	0.178991895225578	0.0185419218071521	0.00710640153376148	0.00582563908637295	0.00841631095949226	0.0878752989486693	0.00676238544715426	0.266218260904238
ENSG00000048544	MRPS10	15.6683613994004	18.3107326581864	17.2246095996206	18.7766837233544	13.0741931067853	18.3701470976701	16.0055407766354	17.738919690693	14.0035842765271	15.0023334431816	16.7224918733165	16.1549816269801	19.332123478501	18.2647892335955	19.374005514997	15.1470907663984	19.0765659165682	17.4044579726048	20.0752301660875	17.7789658477791	22.2114715116457	20.5170502592283	18.2347220986153	13.3515253643402
ENSG00000048545	GUCA1A	0.0156621525694552	0.0117193723920129	0.035734083011068	0.0198749975088639	0.0881157516116589	0.0429917501975806	0.0142924368801784	0.02818121074423	0.0223971151615798	0.0212547447074078	0.0215324272587292	0.0311482755855709	0.0299900620031797	0.0204390647010956	0.0223832768584304	0.0371640341875616	0.125078135057741	0.0438831244548045	0.0319693172920345	0.0214552926529138	0.0517689903194848	0.0442450221753517	0.0205205893471465	0.0609598960217458
ENSG00000048649	RSF1	6.86992137546246	5.72733316854693	7.88425952873824	10.2337801570765	6.84806505681539	10.3654862738334	6.1703455713723	6.98021726524906	6.38595719145242	8.30385752371594	11.265957901391	6.72229464617002	11.1304579524182	11.2697231696312	12.6219769971302	7.05913554407249	8.72976521678399	9.73527632086199	6.26946235474187	11.6940260708422	11.0070393518378	10.8034492312548	11.6098092691517	8.0986759896469
ENSG00000048707	VPS13D	8.67716148102139	8.63974379788564	9.60052356153201	16.4670148092747	7.81949148513426	11.0899523458505	9.1302872775859	9.19018578338101	10.4463944782016	14.2292864761827	9.78750367952941	9.0518236292165	14.1882216326563	16.5829850000961	15.4609108687863	9.00887013869109	9.58034710083653	12.5374603681854	9.42882243847723	15.5256393418578	12.1034833209286	12.8428713567107	17.95988443727	9.10049672335229
ENSG00000048740	CELF2	24.6846223360918	19.1146601637939	31.9382712018887	23.1609273628906	9.81586281118649	31.2643102939267	29.7824685552929	27.0944817729373	35.5492875277049	29.8330688809659	24.1670785169028	33.4080871030788	22.1462934824909	25.5993131948074	29.905153351481	34.5106537360859	18.591476838799	19.5085067982603	18.7954326638955	31.9281538796529	23.7552108999023	22.8388368221459	32.8411301474237	15.5676209624982
ENSG00000048828	FAM120A	23.7150980087578	22.0159684374054	28.4328434088506	22.0489801675677	33.4786900373995	23.9195079358633	31.9196182040501	27.0951677782159	28.9325113177285	20.5311916559012	23.3282611659275	29.4022729392188	25.9349628214547	23.7710131325744	30.000814252707	29.2186179572163	30.4524989280556	23.2094025809243	24.4754335094236	22.2474375560326	26.724832467086	27.3670849662202	22.8399292577704	30.6235095468511
ENSG00000048991	R3HDM1	4.87374185581028	3.71926723291324	5.42002446999546	5.36104843756844	7.06224185430067	9.26667807443823	5.07593743843299	5.29563875730823	6.56697519061759	4.37683531315921	9.61133455973222	5.5425079045016	6.4649141525802	5.83507782919747	6.52237156385236	5.68338280204059	8.49503959098703	5.17553738282009	4.41147082114693	4.95644244383994	5.84204550519567	7.11562843718754	5.80590020680003	5.58625139108618
ENSG00000049089	COL9A2	6.51583155999908	3.82501143156075	3.65918735542873	23.5816391783378	9.18576523727197	1.43744200595497	5.17905362751084	3.7844205594747	7.9480691509182	3.10482119123492	0.913465430502135	6.47284704087246	5.28879934778139	5.19479937428519	3.65925053566921	7.9943780942523	2.97140173330695	5.05501533754638	3.00389165612966	1.60261007757904	2.74534557701943	5.28623164251952	2.7973551802347	13.2139708181252
ENSG00000049130	KITLG	0.340111330225242	0.391850621740608	0.215043860547078	0.0346056275156074	0.245915832400501	0.0569119029825541	0.215430403895194	0.296087593406517	0.0703708633297145	0.056643689614138	0.0953488533707257	0.225439251310745	0.0394446069112184	0.0402197938906838	0.0798042134397252	0.137451379729228	0.415095630869288	0.163121116792482	0.570293817204409	0.0501509415829849	0.0486428291803686	0.0644255367235392	0.0567807330651266	0.663271126416687
ENSG00000049167	ERCC8	3.98333643194234	3.0492258765962	2.20451148070878	2.63637097037666	4.12581454820501	4.63917313068043	2.87244385667144	2.52181651052958	2.35624448140443	2.8400406835586	4.10504422545617	2.46805808205668	2.68842785910897	2.33465053720384	2.13868403808388	2.23702752367839	3.59071698629091	2.31807237613226	2.97951382210932	2.14884124488474	2.30721332874869	2.90086554552739	2.083483552316	2.84620419278853
ENSG00000049192	ADAMTS6	0.710180648719384	0.229828760616101	0.393395504806981	7.57437675819924	0.183346056583024	2.89655227447541	0.18842272353984	0.263941280775896	0.118675802277772	0.663087425103211	2.40287166974968	0.300658776642766	5.69528576111536	4.06811961586164	0.866431802395383	0.224542770120346	2.1091792357713	1.64669142241121	0.237253179827762	0.348830237003874	0.323389959582687	3.054601821223	1.10311288699801	0.0747624540921575
ENSG00000049239	H6PD	6.57295578753146	7.40319221401394	7.60095484662498	4.83883385564073	6.39192626211004	4.89951675197133	8.71380074257934	7.46513811365609	11.7865717668754	6.82366487197169	8.46517905483439	10.363356091914	4.72694994149324	4.20080843779416	4.7969749908508	10.4938760148333	4.38897701873603	5.22840152059043	6.23116215237082	5.21364200290217	4.5131611867672	4.94937793510307	5.01427079238973	8.04201058649328
ENSG00000049245	VAMP3	36.5601553378039	47.3666027550626	60.9952140780164	31.9770866584905	28.8745978488797	29.1895584241878	57.6168490042436	56.1782085638931	74.4696228367652	38.7554559141104	29.7125422853868	61.2046941285698	33.5921641917431	30.8851585689473	38.1907988029345	70.3781808952716	30.780638840728	39.9416735600451	49.5803335481667	38.9702429395735	32.3241980035026	33.8441911693312	30.82913028297	47.3636436113573
ENSG00000049246	PER3	0.628695376544948	0.624794870471514	0.688795141363932	1.26925957439354	0.56349229251796	0.835273205794391	0.618388677303469	0.601337404097193	0.738771908875177	1.61654281168614	0.380988385474578	0.644851457443273	0.65473948197237	1.00308516367524	2.65598275726405	0.512969615182222	0.722011070794356	0.85438147512226	0.594839745186763	1.4606403814449	0.47417075367003	0.846353114500755	2.02812019279855	0.625212092311934
ENSG00000049247	UTS2	0.213510713136237	0.229257063232533	0.31300405040606	0.911477367800595	0.020413014644729	0.20751209129247	0.278146153106871	0.210004522385216	0.284554623791031	0.757860201876995	0.352583702008887	0.3557556933178	0.190843217326927	0.161373223915669	0.209122666174123	0.181132724090187	0.301367276332209	0.210860614646298	0.170340680368332	0.43322320193008	0.293309980316254	0.312093989852474	0.318072932090936	0.0206770359638508
ENSG00000049249	TNFRSF9	0.320682388334578	0.526164506703477	0.708906317499685	0.490269311016482	0.137508898462028	0.262333181396778	0.58446810870554	0.485214064439496	0.937919902979808	1.38673966879435	0.209683003418375	0.676107189654374	0.357459594928766	0.387848215966905	0.388996753829917	1.03277732558716	0.521257819151688	0.93296983575788	0.427525545417049	5.73223189890358	0.510760769355422	0.616152429847005	0.732790858677642	0.249878659419874
ENSG00000049283	EPN3	0.0424123017198226	0.0577658383961351	0.0750283423677066	0.0214549128564675	0.0641570060982828	0.0542306030230686	0.0459826897751212	0.0649000379887014	0.0422225263981933	0.0432851347352868	0.0348050293484304	0.0683522429021079	0.0411279450264558	0.0365805831024837	0.0362965954592225	0.0506214552011933	0.0406751372255051	0.0591281657582193	0.0857623110705229	0.0270479764740416	0.0813533379130246	0.0624397105795893	0.0308758535002715	0.0574154440258046
ENSG00000049323	LTBP1	9.75095676871828	13.0055324409927	18.891283549818	1.17040671743566	8.92655740298284	1.37027420334069	6.41744148131648	9.14161280357501	8.13983667930363	2.07620414205526	2.01073660760726	12.0364428498965	2.79514312636392	1.66330449304631	3.00077615553887	6.15176776328139	6.03343554353935	3.5260201634371	14.742534028877	2.20768860188216	2.72367789526387	2.6428154949683	2.53158919547437	6.71197524059859
ENSG00000049449	RCN1	18.1548909546786	6.84851054107804	6.4541666402441	2.54220006953966	28.0331958262733	15.1874691726553	9.14999840911756	7.34671087491042	5.62483795084951	5.18024620563191	18.6768184899431	7.13681792674302	6.10869848410717	4.09746822935677	4.65033337193667	7.06858442237087	9.05901129407902	5.22560645347993	5.37475212823622	5.48517409330735	3.73074212644132	5.57853700837361	3.83284878378604	34.9875591930529
ENSG00000049540	ELN	0.500517743817025	0.121089183979981	0.143326742841926	0.012032589261158	0.0441890252866396	0.0738214152212355	0.0651995899187877	0.064996274998232	0.0870329800266331	0.0286533477533798	0.260920960101418	0.20099885915143	0.0349989766965545	0.0331110092374702	0.0283727470563338	0.197369474367418	0.0563549650410583	0.0555269942952405	0.0520675414253847	0.0213766357198584	0.0534221327112657	0.0509902928433938	0.0363075946916386	0.0647123333933437
ENSG00000049541	RFC2	10.558171338399	13.1322571254551	10.1956749893645	4.03146892625944	4.91772264148142	12.2225033432583	10.6066010182858	11.2423589191562	10.7891868902802	6.78768589156084	12.9355539407799	11.0241562177326	5.75258123768688	4.72279495954645	5.93005398380919	10.8316412040741	11.4983167022586	7.05435830484507	13.9051731664303	6.20003999062998	5.14828049297178	6.43931045149674	5.23534785908582	6.66463509585779
ENSG00000049618	ARID1B	7.61378761252673	4.67303836001839	4.93753554896805	11.769997285757	7.66234396358744	10.5972498825882	4.7308468893845	5.14030992157815	5.46924525342496	6.7587194049906	7.34734422429089	5.25852358760345	10.4050227591544	9.32100556950363	7.4826792068875	5.08611183816552	10.0594792759412	6.93655638914778	4.3075946143098	7.94979378245358	12.1504296971813	9.63540178974824	7.7221370938779	7.17710781233606
ENSG00000049656	CLPTM1L	17.8268235764916	19.7134908640386	15.9006487979922	15.2587939373284	211.797615783646	24.1765653050192	16.6184619926231	16.3001086750298	14.3682297459377	18.1568182514622	17.3973772469245	16.7997766562497	16.844000260746	17.73460301031	17.0476616986058	15.241347007524	23.7877207227483	19.7331713555563	18.2587548879351	15.2678116843821	15.6373679237704	20.7385056386609	17.1217617813841	120.578871851207
ENSG00000049759	NEDD4L	1.0641850737694	2.76816515511198	1.98217298809824	1.17840241239878	5.02400008473642	1.10822439357062	1.57187535371059	1.62777844023916	0.886762604238471	6.58393298029667	0.854415232693894	1.45563868895119	3.9413664401513	2.89775321867579	2.58820452363324	0.935479714690041	1.92138601676978	1.83887999704129	3.31745067006699	0.811574877682748	2.64862404495536	3.64665384467399	2.48160650656692	7.08405062020716
ENSG00000049768	FOXP3	0.0499616638173514	0.0674593883336802	0.149757317755183	0.117415883999922	0.0392550183397158	0.118554763597403	0.067211567602602	0.116898696576205	0.0873463356138577	0.512558722995987	0.0687595939263541	0.0735855570558136	0.179259960803862	0.19208749407889	0.147119673710916	0.067284769360363	0.158550723973821	0.198084329446734	0.0987707550865721	0.173437299752722	0.398394791646938	0.164265666640872	0.173329600797326	0.0581061362428399
ENSG00000049769	PPP1R3F	0.344017160223828	0.344884923073408	0.346917471535813	0.587158425260663	0.585651329744054	0.555072920659568	0.322974772436252	0.348244834627591	0.321359263837943	0.82916715543265	0.320716013972235	0.416032715263574	0.451846578212751	0.489654647734231	0.501564569110369	0.395897364981415	0.392867894045365	0.412131937035428	0.345933855982229	0.436675361187634	0.533919579573995	0.434110921733593	0.463984558432977	0.385629297097793
ENSG00000049860	HEXB	25.7447889550468	20.0075666902499	20.6824477579831	9.08196282815521	32.031035249347	16.999488029604	38.1669779590974	21.5878295015078	17.6281453254651	13.359198468952	10.1250961703906	23.366723891313	11.3037657313467	13.9525842212357	15.9324736201856	26.4580531644534	11.738313878458	14.1648095332395	14.9838374637704	13.4731269521091	11.4488016555091	12.6753225101327	17.8645342753168	36.0728020401763
ENSG00000049883	PTCD2	0.737313766812311	0.522655369780988	0.484139381414804	0.937673616036621	1.18405399703465	1.05738412002268	0.455353134683119	0.515672710522636	0.625595135779153	0.859303863099581	0.963255568848891	0.461453703816694	0.837996276190965	0.720367744384442	0.495131632637726	0.460642564763684	0.957317602656925	0.717753490496496	0.509470438741489	0.566650857589583	0.76740150763067	0.994908373512948	0.55245498136439	0.544467044066935
ENSG00000050030	NEXMIF	0.0403243056235871	0.0628568285964753	0.0702441624212953	0.547651418778795	1.59554923956001	0.0939486267618441	0.033224800755558	0.0773171582533595	0.0354230432173003	0.545181681720573	0.169802097892563	0.0502677168490672	0.874333051123593	0.409446472582862	0.423974852546841	0.0422449803832848	0.176588837311356	0.302433491551412	0.0594016154672576	0.0766576940179112	0.0675677928979461	0.415602242867481	0.34118657204512	1.28279790736407
ENSG00000050130	JKAMP	10.7659934779924	11.0662722075347	11.7730449507959	7.43032008350779	10.54828499875	6.10812368725162	11.6622343447863	10.0277414640035	10.6549023853849	7.74330889600938	8.42502268414475	12.4707920302003	7.09327707775386	7.17579863982895	8.58608367723315	12.8481607242961	7.43355128146661	7.64358047286008	10.534085483579	9.14588961298991	6.84376169063375	7.46186492962519	7.12857162223918	10.2397327982121
ENSG00000050165	DKK3	0.0264647875494403	0.0580858301100593	0.0687418384841712	0.041171946088354	0.035090697332344	0.0404217095659274	0.0405815145132121	0.0799261838820658	0.0290408400109287	0.138307114786744	0.0328293256681673	0.0345142500139818	0.0418371347846848	0.0512366534712846	0.065620844962693	0.0379775106847765	0.0461866922885552	0.0807657800793375	0.069934315269018	0.0790125811536406	0.053946101634304	0.0428938839078101	0.0431776920956626	0.0220632276322239
ENSG00000050327	ARHGEF5	1.18301474994453	1.78012261411983	2.83787229250495	0.907977907091564	5.08880753071076	1.45181868323811	2.43827843169888	2.63311255419328	4.26518152554508	2.25328058989986	1.11517930452798	3.52710718328926	6.26345661232572	3.96287885660971	11.2376682627639	4.64157687239398	1.79631105011957	1.73081866816487	1.58154378906636	1.43874556553952	0.969983070635858	3.64023683313727	7.56410449859916	5.94930299996296
ENSG00000050344	NFE2L3	2.17780319145915	1.07576796417545	1.14598543453145	0.823573775652333	11.0923184494509	0.392166380002515	1.52295801175095	1.18277269935167	0.958151556385344	2.02196730729807	0.828431290624083	1.30103018866387	1.48746975873255	0.686462879687429	0.530410691575357	1.33246207386539	1.42708172092079	1.1072456679758	0.808274897415377	1.71722684259028	0.836833435916886	1.06163657843971	0.661909236380397	14.7162410097368
ENSG00000050393	MCUR1	3.28266786938454	3.8290613995398	4.24839236645989	2.04541516400398	5.90692156967633	4.5498950039068	2.63021738479586	3.06301602450659	2.64873396376529	2.16003407692817	4.46220590618007	3.31335931870363	3.08654783307545	2.26444241946779	2.29494308315978	2.600239028715	3.95673711611509	2.86491481990808	4.73057837149451	1.81489816801282	2.638176968718	3.13290414464118	1.99378819209045	6.56774838192284
ENSG00000050405	LIMA1	2.79341793211605	2.10650797304637	1.81073706102956	0.470600038117329	0.861033778371024	1.1689890555286	1.76268781930968	1.93894025602592	2.41449274536416	1.98048123354832	3.70396421692744	2.14999634300897	0.537422372603591	0.604810071137397	0.810963625333369	1.98208495402365	1.23850998336119	1.49716364658503	2.11293599792339	1.44758096749046	1.04863315374797	1.00864641548172	0.935820528414141	1.35503985317964
ENSG00000050426	LETMD1	15.5593355144371	13.0173923003622	9.67896293034507	12.7811708157925	15.8152835280701	12.073572997398	12.4017825666264	10.452170973098	11.1938209176503	14.7296499921202	14.0265149530794	11.4918413558116	8.10700571333747	10.4894482510105	10.0714077030198	12.1354449043072	10.2407919033805	10.6750778855929	12.2997205085612	12.1676300061089	10.7632745153665	10.1861699242185	11.5021129302983	15.9463852153882
ENSG00000050438	SLC4A8	0.47962058949942	0.180186231617904	0.290819383808222	0.561829364802421	0.334551605327504	0.648421896644664	0.221834317792857	0.221388306845633	0.261624734461439	0.344172523807822	2.43076186766153	0.218386272774391	0.218141285687779	0.458279484994388	1.08499330487433	0.190004975217272	0.382307651967599	0.523098861356229	0.154256912676207	0.656640254017661	0.349469486990781	0.423887953090055	0.456385579044064	0.359752858632693
ENSG00000050555	LAMC3	0.257473358397961	0.0413237267423949	0.0749911229589332	0.153992867969754	0.0655495530314823	0.0603623152619884	0.044186251938762	0.0621932033085577	0.0431575860970448	0.135713896219726	0.0410175542475613	0.0662930727846994	0.621247855113446	0.516164877726187	0.0662269096458791	0.0630840749573597	0.129795669855376	1.02075393494314	0.0633606792050891	0.0562544431445845	0.0905200114023817	0.593481346809066	0.0720857925367539	0.0662050785693149
ENSG00000050628	PTGER3	0.381575918592269	0.273169891694502	0.714578908048748	0.131861606072928	0.139689833017953	0.0780953931739155	0.172393093536632	0.23374289303437	0.874763669200898	0.110109587405171	0.974764636149702	0.367888120255419	0.109275492259981	0.0983800994222691	0.100420574092241	0.0882618392186789	0.124055217786201	0.132989708976471	0.394922390125945	0.18060114236217	0.120851948633136	0.110901521351192	0.101930297103331	0.498216829866973
ENSG00000050730	TNIP3	0.0797728073969132	0.11375484213856	0.172702308813296	0.103881097930691	0.14502523740148	0.0785400383558086	0.150481624122005	0.122753529251225	0.075483808326272	0.283682028550097	0.0903473376581821	0.105651356375875	0.214993586551932	0.232649550014531	0.200447432537346	0.210451305780414	0.182120654644731	0.209385198487764	0.110342138611908	0.440137311550112	0.168610272487855	0.125078260695376	0.264248561094836	0.22839267956522
ENSG00000050748	MAPK9	4.9344543077859	4.57153839916848	4.89424612935075	5.40689623085885	5.32760254632228	5.69451200693847	4.94946281669238	5.06119621539747	4.69509831306548	5.5840349787616	5.42812313218487	5.01254901897799	5.81568604645784	5.29545549898035	5.78787549416457	5.63714416652912	5.33628856241968	4.70103451787982	4.89560208286893	5.28943767666372	5.31791745676183	5.66512074369627	4.96091135957498	5.34060315418834
ENSG00000050767	COL23A1	4.46595876136731	1.92897530098201	1.188745237955	0.101981840719393	0.11773337365302	1.74510383188819	2.13780643919335	1.81166812974485	3.24092765602013	0.403719712700986	0.849517272934921	2.09360239371391	0.174807776936143	0.164175358670069	0.0693124268086426	2.09499239399926	0.35327873989194	0.56382453474269	1.8270304368864	0.179565142190029	0.316581375676386	0.315597555641712	0.442051213586769	0.669804684543762
ENSG00000050820	BCAR1	0.10817821231375	0.148371386331	0.154701910930542	0.0318103447695586	2.03925439238061	0.129111224951941	0.120430893642436	0.191208784327451	0.0821846359263713	0.0722989840011308	0.0591299296364767	0.138690700518895	0.118005564328559	0.0919904569246785	0.334765001044296	0.099219111001182	0.365912756743888	0.14653299905736	0.216617766317724	0.0598894777640013	0.278891924576646	0.139257008339202	0.0882237347841026	2.26820099918737
ENSG00000051009	FAM160A2	10.1618867282305	16.5432703045983	16.6697107457901	7.00371601182553	10.4266480577146	4.95843783308773	19.8178884302062	14.1443549725151	20.6004483322732	11.2645862047262	6.95178119146256	23.6363933745218	6.68628190189742	7.22938767372969	6.78945681718576	28.364985237141	7.90408146603515	10.1138104407543	16.0170879491098	10.0399966609627	7.46783554750796	6.89331325636132	6.87581153770426	16.2061028286085
ENSG00000051108	HERPUD1	33.3240263851036	46.4403582902438	51.4885815727697	86.5383757245922	420.821942728348	29.0750406441435	59.7838821705274	52.1797413923525	41.9882563400233	48.1060237730151	37.4641414660459	50.0227285392182	117.804310859271	112.977820205693	75.135641286927	56.0030058823365	78.3462941977523	136.931196774127	42.7974565878191	56.8237896124945	87.4169330940942	119.566928799354	81.5809434278292	390.325552205054
ENSG00000051128	HOMER3	13.8601764292432	4.2536018737286	3.16196684376455	1.77548116997079	19.7104484662126	1.3963914524615	9.94144650130858	4.25153277336937	4.87814156529348	1.74673118261283	0.956259100209282	6.20657550193683	1.47901672169769	1.01981658162332	1.18519932192128	7.25596855319385	1.52882829649179	2.34114660375203	2.39401518941824	1.47022043212744	1.0809694652663	1.35506268799998	1.00120042284679	11.6601409899949
ENSG00000051180	RAD51	2.37507368240869	4.97834783782889	3.1514289777241	1.00165723524951	0.783264958637725	1.95510520606738	3.58349338540405	4.17034033685376	4.02722517876971	1.09826474519377	2.87522791694135	3.33353576052399	1.17250210142358	0.836317582482538	0.788574080965131	3.54775983502223	3.60779721929739	2.01038102599958	5.25059887605697	0.734716856023307	1.51214370860304	1.54682913863925	0.980276409022826	1.39766656407679
ENSG00000051341	POLQ	4.68919709283208	8.60516763084364	6.45447404787955	0.729205148780974	1.80116030151261	4.10267040387661	7.58096348193068	7.71913730776981	6.27494904545257	1.63902980813329	6.37483311320664	6.08263879508979	2.25911100380555	1.24422128385046	1.42038481608246	6.58632768404345	6.67992040825389	3.45201831270352	9.16156455695414	1.2907664453073	2.13636351272255	2.5956810526697	1.77042225695388	2.63940680913146
ENSG00000051382	PIK3CB	8.55587727990353	7.64787025264658	9.98620997957607	3.02660075815438	4.18551071446018	2.35584541490188	9.98064269597964	8.39569090578707	12.0439938145489	3.77748480060066	3.98132774991301	9.6905003097318	3.16445434037609	3.25566220575359	3.47530929430473	10.1052334045962	4.23968478544108	5.39549777409637	8.53045880194819	4.00911598974303	3.52062481139709	3.96089113797978	3.89990399720916	5.68705239790341
ENSG00000051523	CYBA	84.8459334090227	95.6299876320479	95.2710499690076	57.0246869377484	312.650281482836	45.4230717282089	118.269216745068	94.4879969606364	126.606793219564	90.3871343536436	26.2276453550829	134.618936913822	49.2786730169794	65.3169605370818	77.1516842517269	128.969150668009	54.7943961140139	73.4634041511566	92.8374487194883	101.879398453039	48.1508066344114	65.2881663668664	76.4302212543823	253.733770434284
ENSG00000051596	THOC3	10.8829156104455	13.6539246063781	9.97091810118376	6.65855009107023	7.63605045751069	22.3785280960691	8.39730106528281	11.9542453277728	7.81542943975454	13.9499802167784	14.4558518547969	7.56595969921389	8.58392915978107	7.9002749306188	10.6921667948552	6.24198891770432	15.7261071793118	8.00555564972669	18.9573817976264	9.10911172651414	6.94823036493782	9.27103117956437	8.47212964792023	6.76213832429041
ENSG00000051620	HEBP2	6.60077696054853	5.92860762068484	8.52821084015157	8.60621166760146	5.53042112114057	5.65296981048333	8.66430786167756	7.53673455893062	9.11557733357804	6.93502117641256	5.56119637939514	10.8163074629193	7.83228578839015	6.93578491297458	6.2319773638521	12.1441426493423	5.880102604306	6.44115914695086	6.16902247002761	5.20018031761807	7.69148340053792	7.15922664518566	5.54200750312467	6.41051850699211
ENSG00000051825	MPHOSPH9	19.0380180388699	19.6869063751838	16.6516110862096	10.1618391365617	9.0022678483627	23.5674983598477	16.7366534280488	19.4519014668329	18.0141000300088	14.3925403307708	32.4394023163976	16.5224220922246	11.7979247628169	10.1807992963913	9.51674151781156	17.9290278813212	17.9706158992157	13.0003216830375	22.3422533730373	18.8517966379789	11.2373737915073	12.5353043996681	10.972752567865	9.4508930239559
ENSG00000052126	PLEKHA5	3.42964689070327	0.891829757659287	0.935726715825181	0.202637655661633	0.591131951843847	3.50466597465843	0.995223331500607	0.925381503209899	0.882355066791217	1.27182307839324	6.25483762341824	1.14801566260461	0.28476268694879	0.267168650393678	1.46244594538523	1.2294887513634	0.633583320820448	0.428543046917084	0.875198068500153	1.57282122407341	0.431571016303677	0.407658286671477	0.325221794256171	0.910531212091055
ENSG00000052344	PRSS8	0.0421337770225225	0.0363275173144154	0.103710925300347	0.0302854958590433	0.106015093463098	0.0854647197415965	0.0529137796968746	0.0791190867279703	0.0621482050225535	0.0462367779954745	0.053027025625998	0.0777786493408143	0.0696035880047392	0.0579807947711216	0.0665421621813373	0.0685702745250593	0.0377191495447895	0.0710649818784888	0.0677114969916897	0.0480606124388612	0.111929594580285	0.0870687145676081	0.0513057130987864	0.1345661750979
ENSG00000052723	SIKE1	11.0236377594225	10.5452289644483	11.2640302733249	12.4588143431048	7.52020276217852	11.7760826807086	10.9144975462634	11.1113767184984	11.0362134220662	12.7399823151149	15.8524590401376	11.3140997200711	12.4219994548232	11.340529785587	9.17076650556946	12.710034381945	11.5591957362224	10.2208072840844	10.6351478178182	10.8422358412415	9.29164381338781	12.604948148217	10.9710918215611	8.04226489391975
ENSG00000052749	RRP12	31.7672344008881	37.0807677291614	40.6025195899436	20.6053419416532	43.0638559936758	12.342244772698	45.0391227992984	33.7147164153999	49.2069324562121	28.2817338385117	10.2196174937989	49.9225039848412	25.4370589056161	36.636648029288	41.0428175457635	45.051838757817	23.421665306787	27.3913343730786	25.6386708014009	17.8443244890554	37.2597532071893	27.3289591488343	41.9969537768275	76.3595861904159
ENSG00000052795	FNIP2	5.19388015554379	6.55888966498515	6.12044669156969	1.37707811457091	5.91650722604018	4.33442633130189	10.6599776020603	5.4309706820982	3.62107586897151	4.86561841134048	5.51169688588724	5.69778310390587	2.25969626799287	2.36000963944702	2.04523151545865	7.16226852861836	3.37473701087031	4.30823371767777	6.81656362606156	5.54420901226531	2.82771915583023	2.13669522304405	2.35755403644368	6.83113850025891
ENSG00000052802	MSMO1	5.01403239214799	4.95095487782005	4.54169884370483	7.27193858842943	6.8305875654236	4.01587691442465	4.33438210712463	3.57088462136001	3.94974644888355	7.66236692422543	10.3988682882966	4.99281873511876	7.13735479987843	8.43085447820735	6.74494772221743	4.81760056043558	5.72129011364818	5.61102313630467	3.9252254425454	9.23030258596008	6.43155766073445	6.85354064214937	9.4474589108597	4.42193471339954
ENSG00000052841	TTC17	24.7515123476315	16.3357830281031	18.5345353342013	23.342513447487	34.93005916748	27.2375673308733	18.715779052804	19.9779382608144	23.2051688312485	20.1767122995028	21.5400417654674	19.725673843216	26.262418450776	23.7102915656852	20.5880575311431	20.5093328420122	21.7068445412395	21.0466999661831	15.5692269919799	21.8387169858164	25.093671840093	26.3946755196762	23.3427087141595	31.7151342974961
ENSG00000052850	ALX4	0.0311959963341937	0.0280896709643377	0.0828957108312967	0.0201496930593492	0.0481097432018325	0.0750279016982676	0.0406740588019722	0.0693456865050083	0.0341438827016511	0.0315555286813631	0.0324483682254615	0.053939271357146	0.0625547152184491	0.0501899811321524	0.0475198132230709	0.057452199199887	0.0299634431828858	0.0682662334624139	0.0616913553550172	0.0375400086135768	0.0968234443613188	0.0799784764848913	0.0383605226430835	0.110653657135404
ENSG00000053108	FSTL4	0.0253657191839282	0.0317303928463594	0.223234747167865	0.0353913788520781	0.301259762377874	0.412513743452896	0.0292862374268126	0.0667406096255072	0.0542907057549904	0.162311598804463	0.0882590409767427	0.161521448205346	0.0383482154429868	0.0281821455950796	0.0980316218574608	0.100184837506229	0.143533618680603	0.033656481452706	0.0713220123887209	0.0312757337998059	0.0522780064764521	0.0531924833976783	0.0429528412384124	0.0324717503816644
ENSG00000053254	FOXN3	17.3693765978707	15.1126134193105	20.863369022063	21.1707023493937	26.3452552217905	24.2102774015323	19.7761689658918	19.8490047699254	21.8906716906818	17.6063050290847	21.3621395272393	18.0242855103033	21.2251245434252	21.7236621456132	22.5706487952951	19.0170473987505	17.8140789750251	17.6639033403134	15.6709687492246	25.1896715910575	25.3786493869072	20.5318511068113	25.1696988269134	28.3478250619761
ENSG00000053328	METTL24	0.0824659089576525	0.0787151718161184	0.0757732710890355	0.0229947530830592	0.0121992273057686	0.0318851627065857	0.0445805329766201	0.0411919062340594	0.0266083045546257	0.105102930291444	0.0590738309775006	0.101179450576286	0.0190587967978624	0.0148172729007791	0.0300288566161684	0.109825662703249	0.0267401130327882	0.0288660256883461	0.0737033140853398	0.0300047301481851	0.0139644007781723	0.0165464043138092	0.0263390879583655	0.0215396398808967
ENSG00000053371	AKR7A2	17.226946849524	12.3433618733643	9.98885560646887	5.88026529169806	10.3202901178214	9.9136076428868	11.8122122004361	10.0187261351193	9.42760107556914	8.27715852775911	9.61830933591335	11.0347466947877	5.53713111842299	5.38879575843969	6.1183268120204	9.79240866761289	9.02301963334208	6.34264096106056	10.3979031642495	6.22143589572011	4.84934316455896	7.12488452106956	5.5775511142087	10.4832565713257
ENSG00000053372	MRTO4	7.66106361201748	7.56490031123617	3.87416862527136	5.45879550283226	8.25860793581421	8.08740879097577	4.2091194275896	4.8007765038543	3.87035452272513	6.43654157541169	6.40249246529416	4.16794673738808	6.78682086464077	5.56057265376113	4.97761362367333	3.00785822276211	11.4038349985301	5.61889532133334	7.7255244055974	3.48807757210025	3.65739956061658	7.69842728401789	4.93439614409799	5.40285068567187
ENSG00000053438	NNAT	0.106953581398108	0.0727322266884292	0.118316763496651	0.0350149642994367	0.0355976377658579	0.149320530705147	0.0852850560777108	0.146597872124947	0.0815420637481247	0.0887142092344104	0.594680516899054	0.153384642542173	0.327893799897442	0.0958080586547692	0.13085208065339	0.143381447203255	0.0780580233444523	0.0606058264727575	0.0628185960310113	0.0471175315066227	0.0952256219147813	0.0838582086294623	0.0889283859658096	0.115584725309392
ENSG00000053501	USE1	5.17004501954537	3.16167051607815	3.2002219970208	3.65626929232733	7.4744852632501	6.2520805274584	4.04424205412176	3.75845396583414	3.41955586825958	3.64099879122191	4.97262221058118	3.60311807613852	5.3081701591243	5.28313974599094	5.01266404514762	3.61637528909972	4.76200507743555	4.45376861765922	3.13300152444352	2.75911383958356	5.4924401032809	5.00772721149433	5.30443688926232	4.95510478987902
ENSG00000053524	MCF2L2	0.193924816716706	0.195566881831822	0.340636230735416	0.342018457352671	0.958789526033541	0.927896139282189	0.164695740357431	0.2556599419475	0.280921338418169	1.13030346705081	1.17481430895478	0.233533100882619	0.311308643222928	0.284950241877266	0.278456139403878	0.16875452931418	0.618131346770349	0.283567601612128	0.203096771637488	0.916895301112239	0.722845073992154	0.313979474994494	0.234941382921454	0.516229769128161
ENSG00000053702	NRIP2	0.0153401379328831	0.0140236608915693	0.028158694917671	0.0208456372052678	0.0180136404088116	0.0331539687984507	0.0127789943543858	0.0225647656321299	0.0214517232877117	0.0158252487408094	0.0164249416543378	0.0148657607649998	0.0151757739298637	0.0176205303047121	0.00671595745530721	0.0300975512970528	0.0165775059620943	0.0364176365413832	0.023571064823675	0.0167881337283743	0.0486990465959097	0.031439241070922	0.0142844009643423	0.0311930844373683
ENSG00000053747	LAMA3	0.213356902213089	0.051678304516976	0.0758901035766756	0.00692057056202205	0.0918947671563485	2.42418454256862	0.0419116605375818	0.0308625731149616	0.0788375046838876	0.236217647561454	0.244831137221192	0.0728293640810066	0.0161987763400861	0.013879570587665	0.0467155347391461	0.0639068040737529	0.0609099515672447	0.0413958961874436	0.0515225950724782	0.027126683943847	0.0222084560606619	0.033425292803335	0.0197319060869451	0.0313057035192441
ENSG00000053770	AP5M1	4.02487150099567	3.73584775030922	3.68906654022938	8.89630372417325	5.07323524097989	4.32186098817674	3.30396406912109	3.39923294037076	3.33261051226565	6.47392511052466	5.83229468819565	3.52722950072472	5.8481638092041	6.21323387478006	5.3347006677368	3.65129417847158	4.44612095023645	5.18882704964342	3.56605431832017	4.85053591694796	6.72874177126606	6.32080545268538	5.77079705613069	3.64386598817525
ENSG00000053900	ANAPC4	10.8824328422601	8.87212951475631	8.58138807053408	11.5087298476317	7.05466690356631	11.9213880349425	8.94369711588207	8.71363621656391	12.0864116950284	10.7045052579821	12.1829293916168	10.4671822794438	10.7957774832044	9.49136165579167	7.98759637877483	11.4260670834612	10.6151617358882	9.205684563234	8.35659082833053	10.117602383897	10.8411352652368	11.4759081966631	9.36977049432718	7.58768277359706
ENSG00000053918	KCNQ1	2.05196253910482	2.46961745257719	3.16722090609531	2.94760883155881	4.45785851581527	0.628570781515931	4.65625624957751	2.89178874602923	3.56952262375785	3.45774756362128	0.530525312022083	3.76383437917556	3.96687952603487	3.7716187003529	2.92156604999381	3.294087451522	1.68008312074163	3.59652524713562	2.73483106973586	1.78157895029535	1.18620881959752	3.49374929684478	3.13882936030224	3.5886680194105
ENSG00000054116	TRAPPC3	12.7771590722036	12.880600135275	10.992246906016	9.50838912192772	18.7613983618086	11.3670347356642	11.3275760594452	10.3409675512817	10.388652732735	12.4399127604633	12.3855989896175	12.447810145885	9.92897407039352	9.43676165686696	10.9347667558172	11.6844037234017	10.3101101974813	9.79696210436361	11.9057285534389	9.06802867241195	10.1916625925881	9.97360649721129	10.0158162671062	16.9924161794389
ENSG00000054118	THRAP3	42.5260406443324	46.6555796075932	53.6888405746397	60.7022499801074	33.119852739494	50.9160007591896	44.8386865415224	46.6602939489911	50.0773989766954	40.9274206110855	43.949695335294	49.3585567582603	58.2496485417314	60.6243935635135	67.2581886208469	51.0297780727612	48.8283884687702	50.2896986963998	52.4418109715427	52.8056522063167	70.6738632663377	55.7305219365814	68.6038217513652	41.0782459595207
ENSG00000054148	PHPT1	22.2500834990191	20.0699562316432	10.8031014540126	5.69621170877031	60.3150952661972	9.86410701250374	15.723741804596	13.3021795266075	12.8626555458881	14.8543995625488	12.0459497003728	14.5878973173901	6.75670444247275	6.65938988450027	7.48507420784116	12.9638994992704	11.9794500547922	9.15638719041769	18.9313406515252	13.0600617368473	6.07527694350043	8.93672094029529	7.08837118481814	37.5110503871591
ENSG00000054179	ENTPD2	0.0294340429556107	0.0554848313622286	0.133825395450147	0.0187591995521978	0.0572574218004287	0.0269690816452385	0.058386766647034	0.0604837076740587	0.261437758251098	0.0379435043234593	0.0370696950360176	0.0886171458299451	0.0396369359751017	0.0331187594729779	0.0197506494631253	0.090611509696376	0.0310028059571494	0.0714777205334365	0.0688255844114141	0.0287364065324954	0.0780777658086973	0.0648252545759528	0.043528994440018	0.0934551039514354
ENSG00000054219	LY75	19.2043912182525	14.8110417093398	18.3086197466445	13.6343053897778	12.3936912304003	13.2005274747888	18.7033935497683	18.4459173105913	29.0485157774978	13.0173683078564	10.3941431037647	22.5045649998116	12.41570185513	14.1239587840273	13.0901961428457	25.8590334080738	13.6921575221457	13.3907010603527	13.6304784544843	14.071420334315	13.4752448745249	15.1578939880005	17.6243954759487	12.8324231176197
ENSG00000054267	ARID4B	25.64235078787	25.4512850910887	45.7539926522206	52.490694562063	19.8579184578217	44.9964788905661	30.654525699622	36.1169099858412	32.7331569474926	42.8948168337498	44.0934993112297	36.950343036924	58.956022875822	58.8662966682352	52.5898116169164	41.4647931830893	42.1953279157797	53.5138312228556	28.7690156397225	58.5440064046308	82.4891901115523	62.3789766052882	50.4375538051581	22.5172333025518
ENSG00000054277	OPN3	5.38427495531754	2.97547934367591	2.82369742260278	5.14167363710777	4.06027607463589	6.54624695721279	4.51532289224253	3.50906687393611	3.22657391215278	2.66667634418594	2.83082699343808	3.55629203089379	5.65224982800681	4.4090810814413	10.0052446844187	3.93911300751319	6.25711368139204	2.62972567712669	2.28478700773186	1.53225102187032	2.72221629634996	6.37088089732492	4.92028793051708	2.48213747423812
ENSG00000054282	SDCCAG8	14.5400544824952	7.00013441536545	9.19802119059422	5.32521125420377	9.00043112949824	15.6613625607601	9.4195228159605	9.22627360933522	12.1170348396249	5.47809282200895	10.3971523461861	11.9749080543118	7.33353224035023	6.97082504234283	8.34931249049117	12.6829273447806	8.63378632207664	7.08440187465724	6.85278925600165	5.08861660087092	8.01286163132119	8.67437968351434	7.74630518288076	6.7420159011652
ENSG00000054356	PTPRN	0.0621173889847315	0.123878530225948	0.202338640821714	0.0351954027016624	0.0304273127208745	0.0596563310916039	0.0807803193019813	0.130689060106711	0.0520526992969548	0.0722948667984525	0.0367422810616534	0.107884043746178	0.0631693910405715	0.0736704988181155	0.0617859406864348	0.0521331200139002	0.0766324965806797	0.13582749860332	0.13251802784212	0.0646498340669711	0.0873308109426036	0.0652961769273094	0.0730504444369436	0.0823379452378501
ENSG00000054392	HHAT	1.06521974860414	0.334476898760623	0.32283124142615	0.787547606788329	0.465513045515168	1.72602324293723	0.398360924419233	0.407992302071374	0.340764374182918	0.622103168193217	2.09269535005277	0.440468773396949	1.19171739600388	1.2048179576331	0.863135900988655	0.46603624287797	0.504713124254226	1.06500045828601	0.224874906592114	0.376752876743474	0.322433225153232	0.922268540774649	1.05894756760754	0.215183583836819
ENSG00000054523	KIF1B	4.1717584246145	6.08658824754851	9.96722554732527	2.68987319199158	2.78666607092334	3.41704580391728	8.14360874103314	7.78992055023727	12.1082760607708	3.30115919478912	2.64943649764027	10.9014433801491	2.85941742443727	3.61353093349727	3.24959021428265	12.6861253249296	4.2323056363245	4.79643335290132	6.83682842785945	4.08466166901845	3.06534669340623	3.90511629031794	4.64660148557865	7.51818871350517
ENSG00000054598	FOXC1	8.07867768822788	0.791351581645291	1.38727958080794	0.254141204623155	0.464375460775742	0.308878480943995	0.976825262370326	1.11686158152913	0.786128099679155	0.162871767078493	1.73201138868512	1.22205051659722	0.629308865404914	0.667656519303212	0.49031510904323	1.15180332382442	3.20643407167712	0.732411133691637	0.923163067518289	0.1425786494468	1.05998086235536	0.835717508070058	0.35368183153743	1.22223929432271
ENSG00000054611	TBC1D22A	4.3904150497487	3.7632061897756	4.48530015639834	9.54036222498745	6.08301171204396	5.27613535549548	4.39837757027032	4.12584091874984	5.04310925112203	5.86422562867851	3.46482561736946	4.81323546267837	8.45959914107757	9.71989138976613	10.9997094193116	4.58701031582571	6.4276611611757	6.69244067090024	4.13768678739748	5.54712375656503	7.9621393182118	8.8116681052702	10.7080769564388	5.31338325366209
ENSG00000054654	SYNE2	4.24346659434925	9.65251317574866	20.7008694684793	40.4861125031227	13.544138115971	16.6936990901826	7.68009341758253	14.6542421205689	20.474342157769	55.3785371067451	28.1206628265899	14.7330500987109	33.0466442871953	26.3727204999003	34.7308822882512	19.9674964882038	38.2693762414581	36.5988955558876	15.2138718114986	82.2872260378554	46.1143858061075	29.9822195556763	16.2084079620152	14.7437024364835
ENSG00000054690	PLEKHH1	0.0726072963393281	0.0513938726017312	0.0475181123407273	0.021272290008812	0.341325339769818	0.0830183430636591	0.0626780980121304	0.0414977847260294	0.0164612050531685	0.175458365699374	0.237018445210395	0.0454141634502534	0.264875860434655	0.117269670476387	0.172009110340729	0.0455792241946926	0.160589198756756	0.0379099160660831	0.0638618761718247	0.101551972066158	0.0675595118808693	0.122573803518314	0.18382106226268	0.0877542039912776
ENSG00000054793	ATP9A	1.24379407846509	2.15452203868762	3.50234453429226	0.507425646035532	0.847383764806871	3.17814876245897	1.86084018037067	1.97256884850331	1.99104260300015	1.81713942766669	6.71882764942061	3.29015309938431	1.06858704885454	0.560872499818533	0.689787258922624	3.28115605679516	1.13515937144865	1.39587538788125	1.93172303908953	2.73420004214323	0.673780321036763	0.758234232571448	0.399012288613993	1.65456207546773
ENSG00000054796	SPO11	0.00153596356548186	0.000946831603269446	0.00845501353634021	0.00132718340898576	0.000613486486687033	0.0054031525395042	0.00416849770371742	0.00508174265663278	0.00337824495290866	0.00367862910930658	0.00226908466730393	0.00357540809664173	0.00303073433961623	0.00453507360873181	0.00679660536375054	0.00390556966743475	0.0268041693829413	0.00365111330981872	0.00560613380943705	0.00452985582907378	0.0127375606165126	0.00415217708382561	0.0040632382422079	0.0100475085932286
ENSG00000054803	CBLN4	0.0174600734576047	0.00970548164950942	0.0567336698980375	0.0149986252629643	0.0194013680330944	0.0372417415192209	0.0277845197813859	0.0402490564125864	0.0243140594734368	0.0231288538176238	0.0235227689990338	0.0475840447974431	0.0473830748717619	0.0441662529852107	0.0327112855266808	0.0319209398377358	0.0180475606708241	0.0496059203892818	0.0409148914924123	0.0290440618097958	0.0703154727442467	0.0493418001772351	0.0487112146359197	0.0448050060632404
ENSG00000054938	CHRDL2	0.0188770250031025	0.0133161590213093	0.0462731746742084	0.0162001416129404	0.0733789734686894	0.0259356528123416	0.0238014446143036	0.0356615267238851	0.024567130121265	0.0186337740384722	0.0261077362110037	0.0378714448049634	0.0457904420026459	0.0322768182062544	0.0332205757620512	0.0322001117080466	0.0140879112391951	0.0306865025883047	0.0326247136805269	0.0239152784284314	0.0704372299640658	0.044779958482305	0.0459894634554996	0.0657350008027487
ENSG00000054965	FAM168A	7.45966541638442	5.93450671055444	7.19394374928071	4.71161948314498	4.11607352852367	12.0732456159633	7.45221681701315	7.17091900990773	9.20654871667734	6.79631540651273	13.9520603523184	7.95905987399181	5.03389704014222	5.18370229585104	5.34807146313429	9.02175594752117	6.31486975551417	5.36227948353101	6.46916281785236	6.04495619531888	5.4489386582175	5.02666520788111	5.50064126927121	5.34158792032941
ENSG00000054967	RELT	25.8506955486835	28.2547663330869	33.0509419502869	24.0880129355257	10.4723040123731	12.117595415101	40.8650208120938	27.4978380889601	32.1597863001453	27.2038608927167	9.24113327746102	34.6962675590038	19.1788003660662	28.0872640061897	24.0857694863987	34.6846477220198	16.4328322833135	25.1040140563682	24.7669525691274	28.5417411764528	18.7906435356835	17.6390022908919	31.1447703352645	20.8126891622081
ENSG00000054983	GALC	9.50885452705526	13.9115970079253	16.5493152685987	4.28623338288226	4.09170389373407	7.3070740535791	14.4073527778069	15.0451319369024	17.7054550393074	7.55350175654199	6.45134132908015	15.0667884727819	5.67356226399403	5.37218829358741	4.9915063474423	15.4290511170525	7.62143426443048	8.83024120019285	16.0643408221835	11.2382830948353	6.55453778034117	6.05712321613667	6.04577084007653	9.86482647858066
ENSG00000055044	NOP58	45.2765711529798	37.8151157247814	43.3314931909727	151.233620557275	49.7655116235909	90.0866278966425	34.230430914276	49.601419554966	34.858593449569	68.4404530788251	77.8012369376223	33.5507780702207	124.727680709517	155.1972622914	88.639679924403	31.4944316134096	100.769188138807	102.414928397073	38.6750400462848	58.1644673729749	128.151345183373	169.092810851439	134.267023860109	43.1747052936309
ENSG00000055070	SZRD1	22.2663464170859	24.4934524548802	23.151139509125	30.9240863355964	13.1367143556667	23.9035036779613	23.3618834125929	21.9122145443787	31.122138160421	30.9979651687726	21.0117333958057	24.7054424731932	24.3747081341388	28.981408082305	26.6598155745945	23.734305597979	19.1615403881062	24.3582655456354	22.441519963635	31.7043822466889	19.6222270169042	20.6155396836324	32.4798686411885	17.7491515730767
ENSG00000055118	KCNH2	3.52193407209722	13.5086813161204	6.37951208307793	2.49089868427453	2.37600237196844	1.03930818715939	4.03546305119321	7.7450562582754	4.10148286778145	2.81940030454353	0.949452173623259	4.27445865605268	2.20304170628333	1.58940834481768	2.24944368410793	1.9108989684076	2.53840790704554	4.90305441799623	19.2823707871408	1.57312863931016	2.19298624693475	2.56109151783231	1.67393780764906	7.47940544523548
ENSG00000055130	CUL1	11.819720474252	12.7522740705253	14.9665920160701	20.0470146439416	21.4495928203378	18.9044735653726	15.2400544053214	14.4093514163646	12.9609530414764	16.2158960371399	7.458828455155	12.6329683828341	17.9614739469543	16.7771229719088	15.7657560167478	13.2303620500574	19.6778548702327	17.9530897618629	11.8971963360544	19.3022032695775	19.8571583647564	19.0504309526304	14.8413731249247	19.6318945268455
ENSG00000055147	FAM114A2	3.2887223521653	4.20860736955744	3.9503725093575	2.98591139365799	7.62877439853592	2.9458281682565	3.42106186635104	3.66201453561631	4.35902209064869	2.9287084019937	3.37974189303444	3.89439977590273	2.7660345996016	2.76852764069111	2.72070183194362	4.00092700914862	2.82918274711606	3.12179167724638	4.69390538259826	3.00014750804109	3.06943625624898	3.24315562771936	2.80132048496059	6.11879211267991
ENSG00000055163	CYFIP2	11.9998780493865	20.7242003151684	32.3584579073182	41.7464606609677	6.04626082831926	30.2483801663636	23.9874811857702	31.1299805470711	41.0781856866157	39.22780458867	41.9108615546098	35.8731139462835	49.2089914932175	50.9222174671794	48.3992634902926	44.2119691348502	40.2381986378134	35.0085244622951	22.6308992408255	36.5605168715818	34.6799504868857	47.6600748884996	43.6925153817863	14.862936099468
ENSG00000055208	TAB2	23.4635074975308	24.2934427278659	44.5158931491558	39.7107605567415	16.6365472512784	40.2770657796344	36.7989211236395	31.5174315031734	28.8597846841206	29.1981254072365	35.758061294389	37.3572274105324	38.753136398908	40.619478347701	47.5726326056009	37.9298131428055	26.7818615989176	34.4023757967366	29.3536956473183	42.185735176755	47.9580479881788	37.6116418414127	43.9579069095353	25.0259700571688
ENSG00000055211	GINM1	13.9685873532986	15.8435334978509	16.6046414814759	18.8891366495188	19.2404191251662	14.137350348034	16.5193105454527	16.2977653517553	15.0239343287284	13.5214515766211	13.6659312893783	16.1420933652302	17.2316367500028	17.8803402069622	14.7323753368912	17.3319104262762	13.2883465030611	16.1995672640596	16.1883999363002	13.7692124163996	23.5829538495416	17.7488484446126	15.9119024716154	21.697124738674
ENSG00000055332	EIF2AK2	15.4858639612674	13.8187715988835	25.1927984098884	13.0980445953092	13.9670357211711	24.9263725409144	22.1901340795869	17.8972434991702	20.7326618470796	13.9325804414664	22.5736731010228	25.6099022065815	21.159275592713	18.4160922338941	20.8441899924493	23.5006624540286	17.659543113563	15.669568966455	16.135350757269	19.4880652079823	16.3278567576756	16.8125026014621	18.1304461495268	13.8861959196631
ENSG00000055483	AC022966.1	11.2413525208382	7.67672094511749	8.73987095756553	15.614464043549	12.7658312729465	22.3674699116566	8.0399372398435	10.3714149344516	8.1837603907745	30.0577997546776	14.5218004779106	6.38680993141245	24.7464952244612	24.706932300788	16.831026893786	5.98453610757182	16.4588721976824	17.3352090444611	7.04499284555856	17.5709852760723	13.0097984951209	20.3936805725166	28.5034047164477	12.7722513082856
ENSG00000055609	KMT2C	24.3174812214112	24.4115939476338	35.6857626686183	33.4437681946095	29.6682123509279	30.2456701051649	31.9716071266512	31.039839328514	38.474204499204	27.1799914956658	31.5196262861636	30.4484674058686	42.2754119391083	41.444839908931	33.6557935724912	33.7720272712814	35.5887195410887	35.3384593360323	28.9946752964095	39.655927303964	44.1781897861111	37.1514469117091	44.7442586310016	33.7502651263408
ENSG00000055732	MCOLN3	0.0503181102158741	0.0194834269229837	0.0398973270020522	0.0443981477894087	0.0359825320895388	0.0175209781360658	0.016548846691749	0.0267934563156068	0.0164048760028597	2.78847072807318	0.00834047576523705	0.0297042084634764	0.0490372924052554	0.0541401397553385	0.0997200535737367	0.0208335858886861	0.0971153342814013	0.0373369872876646	0.0163053370840187	0.0693948987348645	0.061692244248047	0.0333291324832776	0.0605384404157078	0.0414380115142476
ENSG00000055813	CCDC85A	0.0607155191664902	0.0303174435270819	0.142735277000292	0.0489287737424808	2.89459367984775	0.105906155488905	0.0476396291269585	0.0545347483032812	0.0963454480449226	0.0441283309986335	0.0273804836474818	0.0944653647760934	0.958672413408845	0.511324235549693	0.657314173291637	0.0390645285836902	1.21242927905664	0.643540854096686	0.111981969283126	0.0259279520557928	3.83283167873375	1.5026803844792	2.47749797393007	0.866424577795716
ENSG00000055917	PUM2	20.0156918496952	17.1536340563828	20.040230728456	26.7236165442761	20.8397032322582	24.5820419497899	18.9850845516161	17.8709493147744	18.6473132667073	21.2856300874499	26.0614116063491	19.0920502281919	28.6667976043501	27.2805948587876	23.5281534240569	19.0030709404017	23.6699008601155	24.1040968787385	16.8615426319895	25.1729823258845	29.5461661965939	25.9454445001827	27.4608750388042	17.7851508000808
ENSG00000055950	MRPL43	5.48702083997375	4.80193294557213	3.85312053142264	4.41802052562242	8.45020780507857	5.61996747622017	4.24014336222429	4.27647298915908	3.85209448689327	5.0840623408862	5.25670981424274	4.49307103928166	4.12576810153698	4.07284302232083	4.97948343264005	3.84800342043764	4.39579949119689	4.11921610004195	5.04849856003341	4.83109283550451	4.00009278011135	4.36150996056383	4.17298036582247	7.2708277655255
ENSG00000055955	ITIH4	4.08280293160787	4.41158389690672	5.89460451931496	5.49399423517804	4.36603848551563	4.08116673563647	5.64556166221894	5.04756305796201	6.91703237822439	6.8947701184042	3.74402659901132	5.53564575731994	4.07224964495171	5.13010797527776	9.51637919788931	5.92520451465513	4.23775298949117	4.19063796798441	4.00064186003879	5.19503786404061	3.87972130491325	4.04494166991965	6.26105745475639	5.44884075264281
ENSG00000055957	ITIH1	0.0512226507095554	0.0216864292862181	0.0471304860769174	0.0993029694584803	0.0172261641758009	0.0620348910129695	0.061704852281787	0.036054614505516	0.053678147170086	0.0344109239158291	0.0170761002797408	0.0381703592015834	0.0749802811688893	0.0717947087661251	0.05012004158548	0.03160631490537	0.032348354219512	0.070097169626652	0.024533224926708	0.040266285182123	0.0584902288736127	0.0559489739774851	0.132174932238355	0.0402114570392603
ENSG00000056050	HPF1	6.1604213402599	7.88233364181712	6.81771589528437	1.9467493152199	4.80814143496716	6.71155789034252	6.57349173148604	7.69574641889574	7.74037627621781	3.43890536296343	7.89424125530116	7.20761341911726	3.40789737242716	2.83197428854491	2.85755567439083	7.11111322102304	5.68858183430044	4.06247218165216	9.16590149538735	4.02269097351866	3.22949727301045	3.9666076370197	3.03278273841259	5.31189945944671
ENSG00000056097	ZFR	51.9394879448829	33.1965499197464	39.296699489842	48.0905548095039	33.5747326602234	56.7688748242	37.0689669569831	39.9487543147012	33.9702354115357	39.2788234940456	53.8141526984031	35.7149144716792	53.2047287046661	52.6244426848048	59.3988743026887	36.1593574035174	46.0378234453057	48.2974071268146	37.1346118366748	47.0950491842789	67.082515380051	53.3276469809647	51.9875903313443	34.1250038183502
ENSG00000056277	ZNF280C	2.63878048082085	1.49296051569129	1.74269848993856	3.32353486075732	2.8014526104378	4.24035266898176	1.81967934581513	1.95466265769997	2.2723812064829	1.93389303154226	4.41769525099198	1.92171712565907	4.03687136477526	3.38391601220617	2.76887743839006	2.07236223720806	3.70636250962175	2.89059137370661	1.4196597568435	2.17154405211466	3.43640866119107	3.85125011903954	3.27546073518007	2.40201818256851
ENSG00000056291	NPFFR2	0.00612971282060246	0.00370746580860526	0.0193365039219953	0.0243563965829988	0.0157016280747561	0.0117740684074538	0.0117218179061453	0.00974413785402354	0.0097281243179545	0.00760635856187866	0.010613062148564	0.0163248031996528	0.0627441827398487	0.0513958693566935	0.0490601878670702	0.0237152009090141	0.0094022126125513	0.0140777238647186	0.0108655271896368	0.00792814527959103	0.0314335192862428	0.0303388201041823	0.00639098802451925	0.00278603227803561
ENSG00000056487	PHF21B	0.0203056417793761	0.0113068636756961	0.0513726162586557	0.0159633281101422	0.0427304032285721	0.047353564292651	0.0301129022655605	0.0398923189242061	0.0271876625027576	0.0274601577678696	0.932295843675741	0.0406449153522365	0.0645764611172718	0.0429695729285076	0.0459570177967943	0.0382638429033671	0.297863332102517	0.078115883289178	0.0396013454326922	0.0371459221656733	0.286209746284623	0.108223136652479	0.0836464989326335	0.0637042521140361
ENSG00000056558	TRAF1	4.37145797820642	6.44072570226036	8.81240391345904	19.7075460859277	6.78223203862294	3.76082737274081	6.59135478853918	7.54997051146875	5.99045267740811	29.3556680030326	3.50431325564171	6.79076455757606	10.1224319720368	14.8053066361551	20.8237770877215	9.9301875869133	7.36126850734632	10.5895192506467	5.96315869993539	28.5724236554831	15.0633640375799	10.4048458309128	23.8051346084524	5.46762785854066
ENSG00000056586	RC3H2	8.01145174292399	6.77193560015324	8.29272817238013	15.5782520994339	7.09245114539582	10.2549325990117	6.32357275379911	6.40732786515734	6.65266884712607	11.2696466015375	10.3508752526074	7.48549127951122	12.1795323311559	14.2786811383454	14.8596227444736	7.22438973184788	9.01573133210643	10.390382335663	6.09480444396133	13.7728567046775	12.9389566325017	11.6925206225435	14.8394231410993	5.50105530491184
ENSG00000056736	IL17RB	0.159079502469225	0.113213584310522	0.833933837425445	1.34408813784974	0.648233689235814	0.0529989663546075	0.0896400518592323	0.143119728247503	3.39821370443624	0.345318029610785	0.0634699051053914	0.243883910605513	1.73127170014922	1.56134356117132	0.0642393021034343	0.170555189733284	1.25831076562763	2.69901414043715	0.70911768395937	0.0576770243604991	0.264551736470913	2.07823244433392	0.083934208275221	0.997507894405224
ENSG00000056972	TRAF3IP2	4.64935209417821	3.70535532031086	4.29687611517296	4.80113458903236	3.4691987616383	14.7137967553929	5.04179839860168	4.5232999040087	3.5468121108514	3.77532208183047	5.16253788409625	3.82248645311684	4.66148967389436	4.30936044759434	3.793068395932	4.82845519409608	3.27601600720534	4.92728932152955	3.10859768428007	2.92919339549859	4.88481664049097	4.28519048343471	3.95452587107924	4.87253983347001
ENSG00000056998	GYG2	0.283485882887174	0.081791641845316	0.0511301799399695	0.00876355085848989	0.0164737158353369	0.0361116891823446	0.0686936707207631	0.0594406061529901	0.0641940032012616	0.0130080502336177	0.457021722611092	0.0974618742370574	0.0129136237281802	0.0121128115495081	0.0154732990055728	0.107161004212243	0.0183083183908496	0.020942235619262	0.0912932788583097	0.00808258466867822	0.017460307467978	0.0172354115855618	0.00935021928265463	0.0419345979276446
ENSG00000057019	DCBLD2	0.639028253659163	0.818089040045953	0.620563477613151	0.0909888107015559	1.57395046167454	0.889437153159568	0.532264578437753	0.700175878700569	0.497561698110329	0.346525357952556	1.22885744856918	0.675281862876019	0.350689479735375	0.140198925644767	0.157225316523944	0.555142870586818	0.876811337974637	0.216002281052088	0.78140338774668	0.119740312005352	0.194253431622318	0.266050901181109	0.128816889500915	1.09786769055851
ENSG00000057149	SERPINB3	0.00699030550975422	0.00348799492787707	0.00972514442155392	0.00219809332886498	0.00181528907877619	0.0364291860272579	0.00663736997658242	0.00513295524501696	0.0143907803211191	0.00121131062722137	0.00589563738967777	0.00364428023154309	0.000927587803232083	0.00124879706761846	0.00314404398067016	0.0216014011890079	0.00344139049607387	0.00615279536934157	0.00254364749462611	0.000326952397150404	0.00874241277295081	0.00522635019254059	0	0.00254272096988127
ENSG00000057252	SOAT1	8.07548688520013	5.74273674570637	6.50651025512642	7.84361165430829	6.22844233394571	4.59256633194878	9.43052719252405	6.56570912100398	5.40730431860075	9.17477685971988	5.28042439707734	6.30762543169943	7.1750571690326	7.83132498183358	6.13754919971179	6.07548971000713	5.69477486037987	7.1167914755913	4.60119715564282	11.1708401467164	6.1317653110156	6.65307132710719	7.09866138415944	7.58175833701735
ENSG00000057294	PKP2	1.0079054809409	3.48098714375697	2.8685198196158	0.218102105567427	3.39963777028094	0.235895782434234	4.44262580705828	4.54259638817001	1.91491542912398	1.42170986840883	0.424590045952484	4.13215753417072	0.576748939466439	0.354125174436385	0.242828425758129	5.10528318064211	1.36419496760248	1.2303268576258	3.03258352629602	0.430212992732166	0.758605894501189	0.899168097226029	0.746019166726104	1.22765269731488
ENSG00000057468	MSH4	0.250089566420635	0.169199087737815	0.251317260735917	0.280076789505639	0.253887964564873	0.276055597558801	0.210871484421935	0.17580553460686	0.185081352534214	0.209149782642718	0.292479264120241	0.274362718775773	0.336532768275175	0.292037502858944	0.408527470782466	0.252286428593055	0.253459684528046	0.251207889032072	0.143607016642551	0.194903735799772	0.282195594320398	0.319135627946119	0.344144109487885	0.116687350851469
ENSG00000057593	F7	0.0582955564748484	0.0214703820516149	0.0645577139432006	0.0336969909125814	0.0312096276094453	0.0758238205991551	0.0311178841373583	0.049348944980189	0.0330471650157349	0.0345967751100713	0.0289761824903735	0.0568462454484414	0.0568522518017907	0.0427709644800083	0.059569327792405	0.0778663245434382	0.0309451766458071	0.079280505734368	0.0404332286249346	0.032025897301651	0.0875888398050994	0.0748751342332335	0.0361282600900039	0.0405988549281754
ENSG00000057608	GDI2	141.802586160413	110.426356538462	108.375688961859	87.4293574566045	73.9660650505127	202.386150482428	135.948169760825	117.18537972597	122.150383970645	70.8731281237064	103.667528288916	124.540991829528	94.713116848704	104.011221358892	280.347468830765	139.778349544207	117.926283816147	81.0150998345082	115.580493951127	65.4256524526524	98.7602633509121	112.825756611679	160.652540365965	83.3898220470913
ENSG00000057657	PRDM1	4.60919361293424	5.41890460630157	8.74786500409238	4.66028076333411	122.969243900531	6.89569693469257	10.2352694944497	6.63382969692015	3.12175622328614	12.4297182289153	2.56943208598883	4.47329137682233	5.14521947121716	7.80728020368878	6.61734458772558	3.54039285769732	7.06933025666088	15.9734279594391	5.1164287325293	30.6010033884575	7.10205093392675	7.74080387783592	6.61437890647458	105.0415086297
ENSG00000057663	ATG5	7.75952123352496	8.53699314405838	8.47248732842586	11.0650559390486	9.81489607808273	8.31727275626385	8.41361674800788	8.09948978403369	7.28257299298439	10.7756250965218	8.5904870031796	8.51501997343499	9.53586577636359	10.6863065006397	10.0355622779866	9.24331941557175	7.72579167208135	9.15266452298169	7.9142900667437	12.2617611190401	9.72295033100973	10.1182612706036	10.6855795373873	8.56494604182716
ENSG00000057704	TMCC3	1.98676472369888	5.00412322955352	10.9659628852972	3.91022068423861	4.60664016093446	2.80114257701591	6.5089646856989	7.15670067634415	13.941767174716	3.48628374977496	2.67137685628968	9.35614260761489	4.56428403325422	5.21848545843454	3.00233002446902	11.0040200362608	3.88543878212016	5.88055811313489	7.63705472979888	6.46533286034499	4.07150448538585	4.07354333842635	5.29180066014233	9.57203445789341
ENSG00000057757	PITHD1	53.6647829084509	114.505698076249	120.6380413783	42.9764531510172	21.2909410323612	53.0988322316725	56.658860771896	69.5578112217922	49.3667832027048	53.0592261338536	51.9114064795252	76.8967217194377	60.8270666679892	59.2576007468748	125.010937980087	63.619510096531	41.0716469029213	85.5327192459446	99.1014726446478	63.3129320236412	56.7635295161613	55.1209585483309	64.5036490568879	33.6223463116698
ENSG00000057935	MTA3	1.27093588985559	0.708581690185682	0.882644005557813	3.03565201539986	3.28634390422891	2.71491006334779	0.967547166840792	0.756332449838925	0.745503479748103	2.63856718388132	6.36373106134938	1.0448929541423	3.15846250965225	2.33280534153841	2.00764652812224	1.19077170625872	5.64917914361566	2.28406917019512	0.611112223385442	1.56638460976349	7.42226038030952	2.99258171909917	1.940302916481	2.74939058171056
ENSG00000058056	USP13	1.16282061609208	0.554051026046953	0.452178662687149	1.84819464536665	1.05847071679915	2.01444899843512	0.549642000859437	0.551762233525761	0.471157408473094	1.02067741459003	1.90576925533653	0.487508956097271	1.71877120084875	1.67763893079166	1.50905980538231	0.472422937599145	2.7151695451702	1.20243017752919	0.420328558121573	0.709337411268353	1.22869921101113	1.88839285743524	1.52557338792431	0.72923021689301
ENSG00000058063	ATP11B	32.4732638494196	46.6191068527226	60.9055458645963	39.8628271312892	55.047135079037	29.3742366618785	52.4511214858733	51.6967668209646	61.9552502851819	45.3359614199626	33.9445641472434	61.6909800477619	48.0950076323414	47.0159589195848	39.3369841242474	70.8200980792269	35.0482306547142	47.5451466575245	46.7045174752207	55.1375786614354	46.6681431056804	43.9260076856086	48.3575050922743	68.9413102675168
ENSG00000058085	LAMC2	0.00899880873923599	0.0163587870768466	0.0173101764092687	0.0062287168732631	0.0213779342116813	0.0109295686866768	0.0221200847950239	0.0148412709592666	0.0227553824609005	0.00652972296997262	0.0464406578563977	0.0203197299444186	0.00814191480232319	0.00713979778411878	0.00533286386950129	0.0281099418190626	0.0126140304758912	0.0227206275431717	0.0110853057009786	0.00546011363748512	0.0142670864978264	0.0120887200195759	0.00448124691513388	0.0212795819391382
ENSG00000058091	CDK14	5.1686596624354	5.45621485302905	6.70745744480675	56.5217196073742	22.7555729671577	14.690374584988	7.55073945507725	6.48045859370768	8.1973072245243	2.71246046898697	1.64397411625167	9.77125795035616	25.5242272416275	29.986400502982	41.9873162074004	11.0782549343324	16.5399351800377	18.5944446976602	5.29476372285189	1.79451302241536	15.4372724894174	30.3527897585683	40.9331369210463	14.7985846566362
ENSG00000058262	SEC61A1	39.8637898649475	36.8457102599446	30.4457579920213	23.9269773722622	188.388211563294	26.0251976432824	35.0772448815659	33.9735757182958	34.380903021234	40.5760610178362	34.2964206752208	32.6571023682128	24.737930063054	26.6398826183756	25.7117161345924	30.800800712797	27.6914257712557	29.9989737505275	33.8456898131735	38.3023044994668	20.9145027568191	29.5605524722647	27.7924550119067	173.939465606481
ENSG00000058272	PPP1R12A	35.1736454275122	39.7687571694418	56.4163720850622	39.3823721819755	18.4893800046334	38.980437085924	47.9890750859009	48.9481234140639	60.5143522673829	34.1535179953201	38.0801992965374	61.5666441634418	41.6103424072304	39.6492832018478	39.3968816933214	67.9810783372835	37.9993275026914	42.3805419721977	42.7989680228301	51.3814994972221	50.8561082864638	42.0903511207527	37.5245666103217	30.188118908487
ENSG00000058335	RASGRF1	0.0651714338044405	0.0268612447286648	0.0583761016571231	5.87107186729126	0.1632081146538	0.0769512536157259	0.0591350106504374	0.041284461185625	0.0346539125661349	0.0873074503138051	0.0330200909868119	0.0459082121481811	2.5664738024755	2.10325689291228	0.120075697327534	0.0328738809475062	1.13547000060952	1.43301326077135	0.0258268616641304	0.0292793428131906	0.259009715343848	1.53432532374393	0.204655482537294	0.303306265836854
ENSG00000058404	CAMK2B	0.0628024348043783	0.0225059569114066	0.0699514699441983	0.0504990616494963	0.293964704223759	0.169508825118767	0.0414109061197373	0.0576275535423313	0.0375058217811154	0.0323097130892681	0.0384140516293292	0.0660392685561378	0.140874540979707	0.0850404244882212	0.432436894199914	0.055525890897026	0.251198507246789	0.0672484074909473	0.0489352540487715	0.045985336168068	0.10960142725385	0.107753340955432	0.0797304577965976	0.153024118269586
ENSG00000058453	CROCC	1.22089870335425	0.691603086917066	0.804700359798383	1.76277101769971	2.56006429883493	2.12876628158448	0.769840331924469	0.832733388386613	0.686640552568161	3.50998838542045	2.34519736609789	0.739900865932227	1.88682386700468	1.57317099467745	1.83962935615	0.687094580105582	2.06852755795301	1.38259078133597	0.572521059592222	2.63470850718808	1.87642093421897	1.64786324759973	1.36437243725321	1.85420228990402
ENSG00000058600	POLR3E	10.6822515254042	10.1065780995288	9.60945642784699	18.726473474243	19.4729551672151	10.562964786164	7.54648037885709	10.2657122758685	8.22531465382146	24.5392317048076	11.2190497584672	7.90382123682927	16.7542998124547	17.0663423670673	14.5218291605578	6.59591465213454	15.5462932218011	14.1589515042232	10.3411935115938	15.972462428156	13.5457582292353	16.1149542600087	13.949089848624	14.7506788302105
ENSG00000058668	ATP2B4	14.8796800720566	11.103939531235	11.9759585245076	8.25566557017852	5.00853053822247	20.3937610956883	12.4916333832873	11.4184762396662	14.439491638181	12.8976861977916	22.8333634007501	15.1074099144638	4.89415207538421	4.01398970015247	5.72749332525767	14.5539390217971	5.47078424280435	6.10507734642245	9.55280671467473	18.227975175148	3.96399338476523	5.51174548699209	4.53358730511061	5.42100602948914
ENSG00000058673	ZC3H11A	40.0093143106402	33.2827599362325	44.0253864623847	69.3001584512498	58.839568816163	45.2644363611834	38.8395623357423	37.3528447629418	44.6050339980631	39.0163637068549	49.7302860546489	42.030236470345	56.0708327462878	62.0259913495523	46.4266642457217	43.2982292760918	51.8406715548677	47.8530912229845	28.0268290864031	44.9561573751142	51.2718572516044	58.0487051046063	50.1111149626919	53.6573985315402
ENSG00000058729	RIOK2	4.50094397351814	4.37017276232521	4.20162221986161	8.72099326477906	4.8665641855165	5.83015470751765	4.47446469512232	4.73222238194339	3.5144466758921	5.91149120180396	6.15634025621678	3.37184657964133	6.1555103896538	6.53321142336248	6.89036904718693	3.64473883035727	6.28964032977836	5.67018295809302	4.47442656888099	5.65650679712179	5.05208188294964	7.54306260096925	6.3695434758393	4.1070458174014
ENSG00000058799	YIPF1	8.78290123632156	7.13875805163673	11.6797589593291	6.40427689004812	14.2029426398268	9.09552503323262	9.47729091002966	7.97785432173795	7.10728194878523	7.6785123509987	8.6105986399769	11.6154347462179	7.33628201851787	7.38076346603012	9.55172701744732	9.98100443722859	8.31514583804751	7.4622554721548	7.55442994965179	10.3703004272305	7.67056033570735	7.81361843356109	7.25185060588505	11.3503806949006
ENSG00000058804	NDC1	7.76466157372519	9.099224614678	6.88912762189636	4.54693391111043	4.74667597095188	8.8172092673037	7.77372849458002	8.08702767580664	6.48494852021094	4.97058898958212	9.7647611892348	6.92482508481534	5.91037074976329	4.56736644919637	5.03115711615962	6.72763088549644	9.7440842211988	5.55599403259631	10.0354177278078	4.0651311148524	5.50006585927508	6.37703333588145	4.23413317963917	4.91917962833986
ENSG00000058866	DGKG	5.69563248601418	5.78653385424326	5.90668324782324	6.66524033514047	0.689820040962927	1.2985006196284	7.43708869471947	6.18215253301212	12.3212876905871	1.09278679343735	1.12596288486293	9.28729550294597	3.27925629227097	3.83783360383981	6.74241064015115	9.68873795012312	2.47612867715027	1.93824276737027	4.87786254858862	0.780262478288068	2.5483077038414	4.37079932210886	7.08160693947253	2.2661192811854
ENSG00000059122	FLYWCH1	2.61829158026605	1.89247574504733	1.71360002738403	2.75720560633007	3.11497180028905	2.27970366232012	1.96085050044817	1.83663896380847	1.8850302003992	4.49399309122697	1.78751606279071	1.91534551573063	2.16437190040836	2.89199685591812	2.37884882579218	1.69290906029946	1.90087498259623	2.31819166429129	1.63605674642255	3.82116683948139	2.32552264904349	2.50813029908442	2.73016595903469	2.67041581137687
ENSG00000059145	UNKL	2.49515700821573	3.04815723969349	3.02358655297427	4.66417995415567	5.73032911047148	3.26684865167081	2.73976412474344	2.85298425626582	3.54684270449275	4.1914149556571	2.71497360198554	3.52393744789555	4.45364784091345	4.11039471807173	2.47936367460765	3.55099162430993	3.03340502132539	3.93341856132547	3.08228795887175	4.58117348949376	3.82876020606689	3.48352616108265	2.94805074752668	4.26903549744534
ENSG00000059377	TBXAS1	16.3265490887017	9.19767964229303	15.897034101537	3.05041771583201	17.0328552196224	3.82428697334623	15.5702824987984	10.7408658939586	18.4906856423915	6.25774289398287	7.89448286231046	20.2737661047592	4.52465683417637	3.57814189380023	3.32479087071637	16.9327401644257	6.08047240562199	5.07365317809741	10.3716380419889	7.50836586259868	3.71808995380204	3.90207430475087	3.9485421694838	19.6554087321514
ENSG00000059378	PARP12	8.30121554926689	11.2194084921064	13.8088001705418	19.4576081700894	16.380911798391	12.5056721585076	12.1035605553517	9.76808204749987	10.0312591646617	18.3282971335518	10.0566936373908	14.0715846769951	20.507309620459	20.2075107466983	15.598073391172	13.9202900823651	13.6055560895979	16.7862230492567	10.953100504893	23.2680483959708	17.3153850135033	17.2216408425547	16.8040961537875	14.3841320977679
ENSG00000059573	ALDH18A1	14.6889738174546	11.2996250376277	6.68988894492835	5.90271671249085	24.7545568200672	12.5293380468087	7.23364071996739	8.41590772574411	8.23032102024583	7.37430812959169	13.6651969822087	7.9365561772231	5.8340462687797	5.7815522623728	6.05732100315597	6.38465840314719	13.9992323191503	5.78432284601848	10.9119857874993	5.07301762573535	4.64451156762751	8.54143254750393	10.6204436649966	22.3802989259793
ENSG00000059588	TARBP1	19.2805163134902	8.20100895467226	5.78576622298371	7.41736074098343	6.84699945682732	22.002447570201	6.78170496373562	6.6907957265185	9.00348271151411	9.65697453390741	15.3997372868446	7.2917036471542	5.79438448085686	5.71109322493148	3.61069780366249	7.37092287995028	10.6264400206966	5.33292118374501	6.26867261800876	6.05018744281637	6.16106068320676	8.20692030927999	5.09890174540691	6.05895326664583
ENSG00000059691	GATB	4.0819982176393	3.48753054018637	2.26416974806215	1.5872324469542	2.89628315679299	3.37851855631257	3.09318754974479	2.72994548997426	2.48828912142254	1.82829635284139	3.46206944518494	2.48931744848633	2.31226133230103	1.57267613110887	1.3770382082743	2.41832204598423	3.63196931026613	1.94719928718491	3.61677039217921	1.22166527951445	1.8051078013848	2.49948616985544	1.57053082484786	2.53650324633747
ENSG00000059728	MXD1	40.9748506412549	67.8649938264091	138.361520579356	15.387010408607	15.6069565814046	14.8180926430941	113.497438505189	87.7330844199349	118.057933530964	28.4180092998523	29.7337383799166	136.595754642546	25.4574149179601	25.5746341892337	19.7766622395831	185.073658798921	38.443376117701	43.2518382863587	93.2086060692209	33.0134768715777	30.4180514575967	29.5440489927349	31.6066398102989	65.5218427550948
ENSG00000059758	CDK17	25.7950344570861	30.588818419008	40.9732667168702	38.1780884983927	29.4877602836125	31.6040017102108	28.9176975360468	36.8249094186123	33.4061498353158	47.9951307165816	41.3113570929239	32.3642602379997	44.307795765877	45.7094336323154	42.2967578868473	34.3179828338805	28.6392325917533	40.4822387486294	32.6941841969242	65.6551796346032	48.8248318140755	39.4626718650159	57.3015570461533	32.0058080959476
ENSG00000059769	DNAJC25	6.79824845223991	6.70132159237907	10.0866241014076	5.54554489254647	11.7710576366589	5.50490789666141	9.42677312966707	7.71141869197136	5.71381222920455	4.1703560077129	5.34186726444444	8.35280495194211	7.13251397896787	6.22395379195981	3.38522625505042	7.86919051512902	7.4170830693621	6.31726414506599	5.16428768221696	4.65550657581652	6.04289698199601	7.72210445125234	4.59321534157332	12.7927721305883
ENSG00000059804	SLC2A3	140.043365250292	233.097183058613	359.591649425065	67.6882042158035	25.0699698160588	128.458251273713	348.367324705944	251.308583831861	377.9441971522	177.247545530853	87.4942233533382	331.132334852622	138.891338593929	149.357738575567	89.9528159143526	412.882173665754	92.7345572383298	180.30010746991	283.076768613706	127.067025619411	118.298672762381	141.933597493184	179.819291098539	221.380584781208
ENSG00000059915	PSD	0.118376364624363	0.119667500140325	0.15155036989779	0.24745978713942	0.29443451256344	0.140584313968471	0.105796982721798	0.150762286150665	0.0991631785958607	1.7829583439553	0.443510513876038	0.133620580080116	0.226730168596728	0.196246437824725	0.239367834292914	0.114012725642328	0.168025288273701	0.190004596115301	0.1154872202736	0.236811518512713	0.196293982719177	0.200878545776127	0.259147155316271	0.219928375570003
ENSG00000060069	CTDP1	8.75890259183238	7.51855628613398	8.50615395425594	7.28227438711561	5.86298823747386	7.61159982307024	6.57597855725991	7.40150555785619	6.58877769679285	12.9351008242843	6.7917465424579	7.81807791722358	5.84497341447662	7.57592749430012	5.99401450748938	7.57717931494117	6.15603665408462	7.75109714149079	7.52463070746834	10.3375759624411	5.50004490587978	5.60676475192804	8.03901471009949	7.08174697034176
ENSG00000060138	YBX3	91.2346769697532	135.562819378929	180.118146770423	110.298285629826	19.8220802996106	233.502942861216	59.171467186571	82.4723366001028	68.8339386237324	56.3897185663926	55.5244417882135	107.815029902294	93.4902885214684	121.33581386562	314.292168408779	64.0737788848858	104.800532754843	141.503647562229	144.948541919816	82.1600739637292	112.282257810864	111.01606403058	76.0145579023177	32.7269793784025
ENSG00000060140	STYK1	0.7422291151575	1.07001152031896	0.846022808264445	0.127170578103447	0.0686351726142611	1.9928164064711	0.29182313630498	0.444469549845997	0.332558184231639	0.4007430830106	0.337407094420921	0.572870111998552	0.278761879103594	0.202425726735383	0.392963128635123	0.361618467168667	0.26212132292066	0.343253348718126	1.2701734422251	1.56631352081148	0.260061970148413	0.22321556120306	0.241096539174196	0.17231316699454
ENSG00000060237	WNK1	32.9662929057129	60.6739308512093	69.9134611589218	21.633435169561	10.0715422649344	31.6768227988156	36.5602914951624	45.1100717432248	39.0262777210688	26.70654539744	36.8671938288408	59.870736111516	38.3520678318321	36.4475198305467	78.7285042457346	42.2814448033823	35.5343138414377	49.8165386726013	77.8221097175978	38.681130431306	38.7638105928745	38.6784064220949	39.3689280429976	18.7809114811115
ENSG00000060339	CCAR1	22.9882863733082	16.8308363997716	20.9730812076863	29.4533852743659	15.0495656833667	32.4880959083254	18.8532327215332	21.3913095896985	20.3347033090992	20.432529011858	36.1226039803269	18.5191541097814	37.5130841710709	31.7538354671468	29.8590867691606	19.2983365827178	32.174421627228	27.8273844436341	19.2145094004668	27.60344545474	39.0522741318453	34.3835734798407	28.9826986655552	16.2008685893702
ENSG00000060491	OGFR	10.1637658919087	10.86271130087	12.5050310794414	26.6257819365876	13.7501217268499	7.04957077125101	16.6700519997912	10.2132617082988	10.2506850995379	18.007484525695	7.22707337265859	13.1924876284845	17.5392895937826	21.1919049072993	12.335421110839	13.9958420578507	12.735458664837	17.9711515729039	11.7443154349067	20.6329153248059	11.780535136582	15.7391198882836	15.2239459959107	13.6656774030426
ENSG00000060558	GNA15	90.9765217440203	31.6399324228825	38.9302512080755	6.35843777532741	2.26646862723139	100.449562744569	41.5396122611204	34.7750510937574	29.6785881610699	16.565729357631	116.785541050967	36.6084922094373	9.81318920834549	9.70440979164844	10.9797850686787	38.8565213451612	12.884198518848	20.5385110595799	22.5666369513671	17.3815900640749	12.6198108749331	8.71041738615997	13.0443641070201	9.96985946447583
ENSG00000060566	CREB3L3	0.0806618168923416	0.0590359762858758	0.159155439250652	0.0230070632766622	0.036190484948614	0.154271049612542	0.0388547268209959	0.110796885414437	0.05273584666265	0.0814605495984803	2.5093076226516	0.42381702722012	0.0649875223560797	0.0492531258837	0.0456851477581511	0.0546307264332325	0.0897430250357919	0.0606879553048689	0.0898652474883989	0.127279879590975	0.0866088056694025	0.0719033802983088	0.0510264799590891	0.0676242479278429
ENSG00000060642	PIGV	3.21564813955822	3.22727928891348	2.66134631193028	2.28176788588319	3.61238946336612	2.98139172821356	2.59881746010969	2.5731458024761	3.03086904367464	2.33226849333293	2.961118334927	3.0715759849947	1.71028546776189	2.09975226221562	1.84095565066834	3.56997491015055	1.81101175805199	2.52648804658425	3.41646454945629	3.161993023439	1.66844603814762	2.05309328473461	1.88830416295501	3.009958688636
ENSG00000060656	PTPRU	0.244731562270084	0.177959005020495	0.132490333183062	0.12661749271675	0.310787656277847	0.093945990984408	0.29225325246251	0.165621593583174	0.0746288812766912	0.0844794307998621	0.566902715665151	0.279095830858727	0.201847050209399	0.272853820843921	0.119397727646944	0.395354190619203	0.149530462341905	0.235269942770825	0.107319841728534	0.112306300155666	0.1258870995697	0.142804572372008	0.157608780729315	0.218207407437283
ENSG00000060688	SNRNP40	16.2278800024962	19.8112841524786	13.262035592581	19.832459451921	10.836615836663	13.7356104029942	14.1598162032948	15.4953591509477	12.197451688407	19.1338760336696	14.7427597731737	12.536332499793	16.5334371419307	17.2238628346989	13.5997523736692	11.6756790857619	16.8627594034441	15.8118234650667	20.0514423525821	17.6521117520136	15.3023172656377	15.679472816237	16.0067785236299	10.1266048440441
ENSG00000060709	RIMBP2	0.0298583129091968	0.0136342500879938	0.0443252442184749	0.0887836993835616	0.0772897025238812	0.0906133903959123	0.0193512947853753	0.0409164743477613	0.0241741756053028	0.0188954362498349	0.156821800193334	0.03433591959993	0.408467909051849	0.294819301941301	0.0208554137401759	0.0377359546523437	1.14201110738161	0.0389118561265006	0.0242025060752557	0.0248086351873658	0.452075079897846	0.315657435524478	0.0207046274999987	0.0325837817723319
ENSG00000060718	COL11A1	0.0239512000870523	0.0308088163589966	0.0194083570590849	0.001786252780711	0.0331896444262843	0.0624225790373042	0.0139206226627855	0.0286823350399326	0.0166320179258137	0.00214272114949089	0.0185759666304741	0.028506158642213	0.00229287599315497	0.00289221299189032	0.00844991261081161	0.0175321503975241	0.00391422305221333	0.0105205458590764	0.0335181788760658	0.0650241284892991	0.00420160375935443	0.0087251821448356	0.00453449348161149	0.0205537445334462
ENSG00000060749	QSER1	6.34960760435692	3.66204272361138	4.78549531645249	4.40579427637401	8.08557377287197	9.48092575093013	6.45555853300486	4.89130227325456	4.49433379945567	3.93894288035531	12.1321940570146	4.71594148616954	5.71850737905576	4.55514577407953	4.97923195279271	5.31231243426721	7.14238021503397	4.46524991163955	3.51255775068206	4.53167631845253	5.91217055782301	5.41455529774235	5.1132642620079	7.02201046090656
ENSG00000060762	MPC1	18.4172668701231	20.2483264014393	21.2039164496083	19.2424140794568	30.4733231475037	15.1154075654032	22.6534576316803	20.8652319447255	21.8008229179314	13.9639800411354	15.8806638915999	21.2120159427414	14.4615582843174	14.5675986448364	15.308281000106	23.2707071170242	14.9959473321046	14.3109520342325	22.8548988991019	14.5264597616974	18.4457830802843	18.7725093241901	17.6241275208497	41.419005171702
ENSG00000060971	ACAA1	13.1513882559374	12.1889080458827	13.8563882583713	6.8723551823448	15.4218036531236	6.66462236114388	16.3350733145728	11.5318909023662	18.8984538300001	11.2577676947143	8.23112505305226	17.4693227935735	7.44448171318512	8.22160082857003	7.66515741378442	19.6138742163396	8.46367132759246	9.62874288734561	11.8922295333384	11.0846357847856	6.33356758144955	8.04532927812726	8.43691951676908	17.8958522508148
ENSG00000060982	BCAT1	8.87687549619523	5.14907170799543	3.6871269820885	2.73799674309538	2.1226801909835	16.2465834647782	4.15092481825559	3.59680445567178	3.66792804481554	1.32696465980201	9.15968611789928	4.31159612600375	1.3139026502208	1.70064663514848	0.72950177347919	4.62368095644548	9.80684380303331	2.39287746108293	6.02671192589849	1.55322779590027	2.43807115541376	3.28330420346638	1.40196911343966	5.94464042025092
ENSG00000061273	HDAC7	10.0209094717583	9.20261806181005	9.57150693690863	21.2535898525026	21.0078060935826	15.4079332150907	8.70700242523629	7.91379726567534	9.350588420151	17.2035428919957	19.2974576941003	11.0657504220554	19.7852732721984	17.7679534462673	13.8554293498505	9.70650155308671	15.0735806722167	12.8600896249644	8.74100592110946	12.108165485782	17.3249651239117	16.2200589890837	13.8495833506111	15.9799817592863
ENSG00000061337	LZTS1	0.050520296065394	0.05302238288691	0.11693668912014	0.0486192719546733	0.0530096910825385	0.172803026753767	0.0541464372138852	0.0836390115469418	0.052244678566363	0.307135868223484	1.0039033733402	0.0891177319622733	0.0856324262185651	0.0854867646334275	0.0795368837272361	0.0749043178311773	1.10713294719911	0.109244725055485	0.0822410631966442	0.124307955151265	0.131565105361043	0.402946037710525	0.0923418456016683	0.0760740888153456
ENSG00000061455	PRDM6	0.0106253568107923	0.00632742522667563	0.0146909795408425	0.0131284972603623	0.0849755155960744	0.0221907842205862	0.00968391327005907	0.0116988516559158	0.00670004949609825	0.0095052913097276	0.0125129756670238	0.0129655366418913	0.0181592161621823	0.0172756522732452	0.107218083132186	0.015365944228623	0.0124139894620345	0.0168549201773066	0.0136770737077029	0.0115071245159339	0.0496731244450423	0.0182938393311961	0.0174906931430719	0.0528642237035141
ENSG00000061492	WNT8A	0.0566823047517476	0.0236822767712515	0.0297053472392368	0.0286022478759877	0.0242671210391188	0.142789411482451	0.0151756080867983	0.0292573955154398	0.0201777101824825	0.0147447974544573	0.0622344888004814	0.0279211828767225	0.01968023284244	0.0308390937891573	0.0173697560221365	0.0247328302944811	0.0168301079770334	0.021004351531188	0.0151946670474907	0.0127851356074494	0.0325779433422148	0.0242096466431446	0.0365892581791693	0.0311166833875098
ENSG00000061656	SPAG4	0.772817248446786	1.0650497252095	0.889549184436495	4.19606856008105	53.1112093982317	0.560648746022815	0.901947367442417	1.26102651582658	1.04067837545823	0.815564423450651	0.312852152504939	0.91219260436669	1.51575016771559	2.12602568297611	0.959906748094791	0.820138356349198	1.6616420530429	2.18534138767215	0.933002026126355	1.05373322764216	1.01273528923987	1.77397002782494	1.69241937680031	50.7498127123
ENSG00000061676	NCKAP1	0.185277850989573	0.440843906824537	0.812446510297986	0.129247974904567	2.19898094758375	0.186646383075939	0.238563234645657	0.330769567953563	0.26893571368536	0.884018430319506	0.897721565787124	0.45388528711882	0.198282089219467	0.147515413134032	0.479968793494416	0.203656097251301	0.485125206102666	0.199639861305793	0.595577884528204	1.12828037007045	0.675123292465813	0.251698048574921	0.186991332787166	2.14077406680423
ENSG00000061794	MRPS35	21.5775154217569	18.1781009746475	14.1913895202653	18.537309151945	13.6276683741722	24.2963789905049	16.1898941298888	16.6039292460508	14.2657359530584	23.5560561863868	24.0534277624296	14.2780737423874	19.5532257537293	16.6228489110376	14.2395444141823	13.7329815154833	26.1287380411333	17.0019751037635	17.2944754842335	15.4532973609575	15.717521765271	19.5038910619545	14.5212501067301	12.0168668589458
ENSG00000061918	GUCY1B1	2.82623682402565	3.32079389804893	8.83296556833836	0.56967752275918	0.346865216268679	2.1686178586223	2.04717030825623	2.78144238792239	3.71145736094437	0.841062286828861	4.056700899441	4.97804727019512	0.753199702236534	0.581198855884939	0.909714589884428	1.97394992025764	0.787164721523617	0.922952284637087	5.89040190809356	1.28239804113508	0.7331883106732	0.684767995817223	1.18640491970897	0.721913570724777
ENSG00000061936	SFSWAP	19.1656537340399	19.3886045159405	26.4968841541837	31.2163663010443	14.0149162916998	30.2834525522483	23.5948899944828	27.7643935053365	21.5764472766093	28.0395572472287	26.0784357857253	22.9262855156552	42.7267129752512	35.2226859124059	32.8036825090165	23.495820765638	31.2433094698852	32.6504593661973	22.7613741474567	28.3715054410687	44.4390568324965	33.7030697054487	31.7545916399581	18.6318588752895
ENSG00000061938	TNK2	8.31540387887623	9.77729516015975	9.07887943848557	8.63982393164973	11.7300325438329	7.06522161990837	10.6313125373116	8.58575646713463	10.9978524750431	10.44247930701	4.90604764924714	11.2805442469501	8.58902601024673	7.8472931449412	4.96308793684758	11.1360395094275	9.31832113179756	8.14907257284287	9.6799741751693	8.19905771893858	6.74393689635227	7.55480280308675	6.29307466824843	12.1619144485763
ENSG00000061987	MON2	6.73188108669192	6.28833337123384	6.82990242576965	10.1690830452596	11.3684534317585	7.21174992543817	6.64222789314925	6.56838034309634	7.19072107495238	8.20051504302543	7.20126950597258	6.92516674730171	8.62754558588098	9.48933625808856	7.78425244570673	7.24344037360384	6.81656827344393	8.66212465564989	6.4377678262459	9.42537176931744	10.1949174110177	8.76120706794631	9.77676125940771	10.0511688099803
ENSG00000062038	CDH3	0.0320068368470137	0.0218479182790417	0.046551781471006	0.11113139207308	0.0215428304420171	0.0819404491871764	0.0217042904748122	0.0361848275868818	0.0252787136233605	0.0768765678571888	0.103999997903194	0.0297433937721149	0.0932052029572332	0.0769296000930041	0.0630309057650586	0.0332229450474186	0.0375960430487863	0.0616548963140555	0.0398832497329549	0.0428604669499013	0.0794090340894104	0.0901262286598418	0.0749955039633972	0.0351055502120351
ENSG00000062096	ARSF	0.0114641827192989	0.00197711668818236	0.00786551130179944	0.00235892316979609	0.00279546651286791	0.0113726622082029	0.00237287812840095	0.00466003461779265	0.00743952834379838	0.00351234171939654	0.00239946330447828	0.00274983051379708	0.00625651328857209	0.00528732563703784	0.00204592418291289	0.00852969404292613	0.00381489384033099	0.00907779542453197	0.00332715835108494	0.0020128102862797	0.0169000886701956	0.00671844869906022	0.00137091689476558	0
ENSG00000062194	GPBP1	32.5151470487522	34.3004715665806	38.1913919755112	60.9211703403512	53.4916567319576	44.9910024202523	33.4296266285341	33.4355839051122	34.4314534451123	50.5420603595512	37.2791485421743	36.9169399144739	63.7762171839665	62.9678911423948	49.4915775421906	41.5476344522548	43.7249514215047	56.0198739131831	33.4102791798019	54.6200631992009	57.2384038502167	57.7847665467072	57.9454159159092	54.891913267885
ENSG00000062282	DGAT2	2.71975624437901	5.79999560731477	15.9284637750291	2.00097893209936	3.50322655910809	0.941351942975888	9.23393171845333	6.11788498653262	6.15409881695977	3.6301741241514	1.58282988752955	17.336361441204	2.25759182800347	2.77193074554522	3.61604769573217	13.0640639037446	2.89916341684742	3.50542149013845	6.89960691669122	3.45664607456114	1.92972635426019	2.3257590275289	2.83238617765924	5.3017551727679
ENSG00000062370	ZNF112	0.378071543147514	0.181246548913506	0.124519678583934	0.0888611724362197	0.144389899473227	0.456229159958408	0.133116337274956	0.151618017834859	0.331941211331777	0.0300707734551609	0.0999494290223949	0.197203162516024	0.0974756706355091	0.0587566536608079	0.514436808503289	0.117956008849017	0.0976674999289362	0.0774704500869358	0.18340794866474	0.0242795716783235	0.0405567240662967	0.0439659013677513	0.0335655414996921	0.0982051697217801
ENSG00000062485	CS	45.7171108822805	44.8666643852198	48.952923730214	40.2458685602169	29.0107564967084	49.0892530302488	50.5494643161812	51.9468410927768	57.5810838878518	36.5023427578966	46.7199317345043	47.3046774996879	41.9351101489449	42.875095521186	40.6872610446607	50.0129500579296	55.9365476846116	41.9423271194455	49.2200004478912	35.0648316726997	38.7222615317839	42.0756465738356	45.0747130073016	42.0384603167394
ENSG00000062524	LTK	5.98348772068876	0.809897242343624	0.702828037295535	4.83173484599117	7.72822416964306	5.15040670626366	0.557349036009897	0.792535347919659	1.24946271407809	4.52002530279367	1.04186190353335	0.75843716350762	1.13258656376709	3.24734590399263	1.32618275034717	0.43985238417709	1.17950481086478	1.2831066787097	0.535755234395142	2.15049474157739	1.02646784012939	2.05150769076939	1.41681161131706	6.96630307569134
ENSG00000062582	MRPS24	31.3613712176195	38.2479480076321	29.5237476642628	23.8121103718412	123.024096356117	29.0011043581044	32.5267145773112	35.8346589917872	25.0052619745775	33.2425091560444	28.9258474565818	28.0256296957753	28.7207357975706	26.6391133085136	29.6681355344912	27.1718437526821	32.6452244233939	30.411433053242	42.398718050421	25.1624105363429	27.8920863967981	29.5503273835278	24.5227932881839	74.5307949761926
ENSG00000062598	ELMO2	15.9460635648638	18.6646605916876	24.2046611149141	10.5026397173711	12.0635927651875	12.8401658899474	22.8682037466734	22.9297642278057	26.5069850415499	24.4186876296192	17.9364685583554	28.5503844522308	11.4241300433382	11.2887923557711	13.1496121269627	30.6004596915831	14.8526028815417	15.5908881154397	20.2042881447962	26.3868863289638	11.6283656425333	11.3217884651122	12.7956092804294	16.4866299658878
ENSG00000062650	WAPL	25.1619154710808	27.4090806632433	30.6773879016446	34.3529862633203	17.7340061526802	25.5961037438042	29.0010992032322	28.7016757088521	28.0639395002804	28.560975875775	31.4575711401913	29.3871058845591	29.3882790319822	27.7724877095532	33.8061736202768	30.9404377947158	24.9818641161787	29.1256875732088	28.8903131410869	32.7799085024679	25.8271663316313	28.1953227172729	28.462394406102	22.2377191657626
ENSG00000062716	VMP1	72.3394968185417	32.8903381243901	57.1346928114712	26.7347122302125	47.3585549986034	30.3654415979982	74.5412813322741	43.2692312869764	45.6050003556661	34.4677405065471	41.8773687651527	67.8602696936035	35.0571979306075	32.0911888293809	37.6799478467889	66.9301509721336	28.7070488044393	37.4117646243553	33.6751569824638	39.7131197121561	27.6892845560721	30.0836637923793	33.2757630466796	73.9574288272159
ENSG00000062725	APPBP2	5.00498791930489	3.7031767979872	4.37432294178627	8.59541522366915	4.37121888329291	7.22741308256734	3.89132152906396	4.1007715176412	4.25815435154981	6.97339247616108	7.12751689462103	4.24553729724018	6.64673979165284	6.99758620338692	6.73036084588808	4.23093135246691	4.62501731066019	5.94198301590343	3.51297892946218	6.88862747435092	8.30438342911872	6.35457423639614	6.78944006761064	3.78259674531932
ENSG00000062822	POLD1	7.72687353541553	9.0333138040384	4.71538374876068	2.18571934171372	4.49564409797834	5.55412322667094	6.04930113330379	6.13690941196383	5.9553071896248	4.93308351790007	6.42970069226197	6.05936278323545	3.02172796010773	2.11102135705021	1.9508286421187	5.12998810700975	8.36426240797407	3.36266097892794	9.07924352956912	2.82183293938393	2.49687334943061	3.834111685915	2.14835389933468	4.60412769976048
ENSG00000063015	SEZ6	0.119382915719316	0.194567054476748	0.810406627329752	0.0758403405712356	0.138204362838625	0.285653044965633	0.292811227857897	0.302847513406071	0.553251951342369	0.173762968019792	0.122344268546324	0.683161647014024	0.137080907892821	0.182295114887482	0.147243855674957	0.65994509210934	0.17430150584841	0.238771430843492	0.309872556938251	0.170218808445003	0.140605104862771	0.103751000797078	0.178819386615627	0.349887991236764
ENSG00000063046	EIF4B	281.622629421233	238.507158032802	222.290848780367	299.248723940232	297.941569341925	294.687971703856	258.714021569069	259.825140984423	236.41486071213	251.884793624601	267.657271903807	238.158447229902	242.370521841485	284.745633800808	267.800294249771	277.385888217857	296.582916721226	276.65277622291	261.891353960006	250.974908307444	295.560816473512	301.273544079025	282.239455779968	341.639443670584
ENSG00000063127	SLC6A16	0.153682803274142	0.238722144125493	0.308090219181058	3.17666075936634	0.352662004837208	0.342793630017002	0.273305348318328	0.275699031276837	0.328080649853899	0.431360465412086	0.220503558234085	0.393145586304531	2.07690865775283	1.86454224341685	1.6068878464309	0.397435906930618	1.13036465393172	2.05202207180257	0.236016227984142	0.498233421458826	4.3145232229838	2.15854914301039	1.12760447744829	0.337511898298025
ENSG00000063169	BICRA	0.310844342977678	0.254574864203726	0.373705806914118	0.347717836794494	0.791720803425007	0.290884654794841	0.331825228485519	0.308623141040726	0.396534050756415	0.577991714570154	0.288794272744892	0.389705831908074	0.451062557836133	0.45897278293076	0.307210780196027	0.325060532657356	0.493702079134964	0.394475163622968	0.315144067379561	0.685314883429887	0.39817016546216	0.348340960343331	0.371331282218156	0.629168380735373
ENSG00000063176	SPHK2	0.878448784215992	0.712746978779923	0.685916023755165	0.897824287818799	2.00606022627359	0.889650229365426	0.830955990003906	0.689549926234795	0.711650962883937	1.27577958322111	0.947257322866269	0.765802796377087	0.91469301844763	0.971901234968886	1.22395615748465	0.691692033515663	0.942563003925249	0.859019308390182	0.706891155758431	1.02883474116381	1.02634396194917	0.885525213435292	1.33927719020474	1.31602330854758
ENSG00000063177	RPL18	504.60485893807	431.045497646114	290.271454312935	543.432007938212	1091.0104237337	493.974445961372	358.603313650655	357.306451259547	303.728999403561	668.00588452475	403.020266618622	318.516809758642	373.393086662582	508.732916672856	432.110766521267	296.400858098133	420.078527128849	415.464060221489	408.004334843604	401.084014329552	406.16666655416	463.250430859361	520.238983809537	801.105251552181
ENSG00000063180	CA11	0.524697039346861	0.372216011391482	0.599008161520582	2.6853988693275	2.01311479053264	1.89098036017803	0.338779298747393	0.572441081440941	0.399732736314528	2.54747508259444	2.11733267875534	0.449615890005598	1.72603171202596	2.81215615216027	8.17374917567937	0.452966818590286	1.13188472198056	1.60012318767241	0.3311737098973	2.19545161812512	1.05181109548517	2.34796823627495	4.14620847408214	1.13916867665984
ENSG00000063241	ISOC2	4.53509683672447	5.20506843781959	2.12165618248362	1.0919383156958	9.04310922841527	2.44176185638364	3.0349358398275	2.49752309671923	1.78969343542301	2.22826921862638	2.11218076692783	2.52161178569388	1.20915810863442	1.01886441138542	1.38647396565787	1.69680010222462	2.92599081599642	1.71623937222353	5.43204682872815	1.63180497753664	1.00156426420629	2.08342979386143	1.11219591956552	6.62104040712523
ENSG00000063244	U2AF2	36.2765427905428	33.9131309685026	27.9846609377863	40.629682404712	37.9591986863513	36.6855351138117	30.3639210002818	30.5893110443581	30.0485817250232	41.2947756745375	38.1219529804611	29.9265763132863	41.0990733013713	37.051447597474	35.6720286754416	27.3974956158152	42.1494469830863	36.2662100708288	32.8905621227612	37.1716493880953	31.6487147916033	36.094616890947	33.8944764561156	33.416446632408
ENSG00000063245	EPN1	1.82128453183807	1.75720351975108	1.85380614433283	2.75413019211108	3.05596640000516	1.79875698398955	2.29108568885774	1.6323674055924	1.82292493964414	2.1699755556794	1.17996764342314	1.97928756390007	2.1558028982789	2.64998884399877	2.75920596943337	1.81810506482994	1.59805749195939	2.36805756707496	1.8123176857295	2.07080049536393	1.75258295088154	1.9822874137227	3.38232705658092	2.96665947793075
ENSG00000063322	MED29	7.53687225090277	7.08666544519828	9.07374852747755	9.14816518705194	10.8670268586035	8.8247990927905	8.01089275777387	8.13498946558378	9.60766992651966	9.74422009101679	7.64028705615828	8.98948969786862	8.48401135351246	9.83875804346811	10.5118609467791	8.85522431538626	7.53239380991419	7.78576726204247	7.74123527761463	9.52869833402827	7.90284455414585	8.07250835304809	14.6722890020543	11.0158502775664
ENSG00000063438	AHRR_2	0.19425898442513	0.140518578840789	0.173456055597107	0.104172506023619	0.394127780361717	0.198720227556514	0.247545729477605	0.173079319590685	0.187318679305565	0.217128638961535	0.137267155836379	0.188842943602089	0.151041547329329	0.257618248698427	0.183025860535517	0.13915173501815	0.154483704691942	0.12721379814146	0.150827956883016	0.278877833504535	0.217260141480796	0.144434051374935	0.242858241302424	0.271800681490758
ENSG00000063515	GSC2	0.0226031931642543	0.0102198074064705	0.0562986395034996	0.0204191091613429	0.0233900863749876	0.0582374554909185	0.0256729785992666	0.0354454661293336	0.0223720322228643	0.0325901865847766	0.0306977264851758	0.0433002321348014	0.0555163105099839	0.0484382971687093	0.0471386783002405	0.043676900601982	0.0248492354373241	0.0549736334575347	0.0353364438694827	0.0325516870650792	0.0765522808355365	0.0432708746569346	0.0478335385241782	0.0542145409174262
ENSG00000063587	ZNF275	2.39871282145525	1.51090484788188	1.70800966090288	4.98017403837925	25.9754341296728	3.32899492620297	1.78420571659289	1.73279489392278	1.6604379568956	3.48070401389052	3.77654210221651	1.53774635649053	3.83294408301572	3.357417232888	2.00981113054492	1.48346414883692	3.87459658718381	3.61755664567126	1.39446863848849	2.63889397497984	3.71884383855935	3.47053579215789	2.07298360771284	21.4828691868143
ENSG00000063601	MTMR1	5.07581299805281	5.46773771106896	7.26988264646846	22.0600012710536	12.5904118166399	10.8969478955337	5.83694869658379	6.83019180696707	5.87295498720752	10.9336055425188	10.140501050409	6.34301072161209	19.6764751036125	20.4752460911351	15.248774244325	6.42693698635458	16.7198659893046	16.4659358178396	5.03944158583076	10.7015961939578	22.8315119097994	18.509614436196	15.5282017147506	12.5199148409859
ENSG00000063660	GPC1	0.367495449221782	0.11979328846558	0.12769224401447	0.110262121625605	0.521728637710511	0.233037349718583	0.160351370049639	0.159080683691418	0.060785853061709	0.203279821269435	0.338071013787279	0.175342808767766	0.299719616544695	0.130759984669361	0.169378684727352	0.125680996012289	0.24158543876298	0.144867853031796	0.146562030138116	0.185258255643797	0.142590958697792	0.166902368289944	0.0809266237669816	0.457800213741755
ENSG00000063761	ADCK1	1.04698117363885	1.23003628724734	0.753001452248575	0.664933073427934	1.31448980304502	0.883950718745052	0.724984777024051	0.840463623769985	0.677738548970669	0.911847865196318	0.85845032129112	0.642758116415682	0.723224897136307	0.652115206806166	0.74136302441772	0.549760627908692	0.949763241505408	0.616568513211274	1.23502645974772	0.490679606956163	0.552119005737256	0.817057480053998	0.646245708941816	1.06183221235712
ENSG00000063854	HAGH	11.0130032344407	33.8220370557665	26.037187236294	4.65864355972091	11.9811384098917	6.89113423277634	10.3772652733878	14.1482471586458	10.1291428029421	9.00169157066568	4.67260804098821	16.0916505265333	8.64502749594957	9.78574317147581	29.6280254004311	8.6779696713448	7.64598146753598	14.6065065569344	34.6716385067134	9.98021239331071	9.4548300588973	8.52624337931247	10.9188803200853	10.1869799714081
ENSG00000063978	RNF4	17.2479594346904	15.7007245744663	19.6156837972931	36.1149441254653	17.8706864776935	24.7209594019543	16.7921345004023	20.2089118729877	14.7143310626403	26.7154841030257	27.1529883116726	16.1314453620969	34.6559653170953	36.3541079694307	31.2788773338939	15.7752192074682	24.1801060374617	30.4608081210345	15.9579161789123	34.7988782354445	36.8648793383584	31.4086886683197	31.0827548141624	20.0194306628554
ENSG00000064012	CASP8	34.334851465787	34.6088714523546	61.8212719637117	49.967639016394	18.9191571367536	36.6391538978115	48.0625620862467	45.3115261498716	55.8977260622722	62.844944903888	75.139096331653	64.0862431529765	63.5427303379922	65.7674603540735	63.6976780299772	70.9900538074007	38.770172577448	50.780177887933	34.6193581880018	94.2979701804429	56.2821216542094	48.4827996170352	64.049674094624	28.042060352398
ENSG00000064042	LIMCH1	0.119405640993515	0.144782725650425	0.102631305820366	0.378676160173731	0.154457687403193	0.590189982846797	0.134826051032016	0.159975504459732	0.0838999378053374	0.0229272751802422	0.0972513467517231	0.101843006928079	0.071494028568728	0.179785230440618	0.0491394290517221	0.0825394981860846	0.157765730288118	0.0705029377759618	0.185111632447739	0.0194964306790419	0.0267958391623868	0.133638887219619	0.0663132538139527	0.127407593043261
ENSG00000064102	INTS13	11.2061240637263	8.08585341049981	8.52673698317637	6.26374663750871	13.0409235857926	11.1558333350123	8.8716192415721	8.08670419898789	8.25635294818664	6.58080674509449	14.3651594959408	8.34010678121013	8.32423860811563	7.45441387217144	6.21546516386593	8.97730680092358	12.4779043475968	7.27324251070757	7.88998432716745	8.68063114656538	7.4441088659612	9.08954915388853	8.4622444210691	9.06632829099487
ENSG00000064115	TM7SF3	27.2738059223291	17.0532753616511	12.8361275435068	4.18754385075346	9.58727729317017	10.9165005782098	13.9436338804567	14.9662178416375	21.0388295115283	6.23078727366035	19.6965827849096	18.8836899963412	4.81802513066116	4.00119163538944	5.79254671438211	18.7272149875592	7.28753522474863	6.48862346341233	14.4290294888279	5.15048584556156	5.20062650160836	6.08458208546146	5.62696784602177	11.3913579835775
ENSG00000064195	DLX3	0.0531362221799511	0.016921000285063	0.0620368667003535	0.0264661202914666	0.0309252165261869	0.0638282060611938	0.0302564379867711	0.0402392291939232	0.0338136045207028	0.0448333148318354	0.0435655390948094	0.04520901125927	0.0593594776721619	0.0601000421529502	0.0335256533159207	0.055970458938582	0.0443532973143302	0.0584592565848034	0.0395784337792518	0.0358193072290679	0.0887894710765253	0.0641530480159842	0.0341090414562671	0.052689456949704
ENSG00000064199	SPA17	0.59484965235787	1.06522714625607	0.949145273579141	0.146375555310831	0.18855790027241	0.469361426277865	0.914373037069503	0.944655943573975	0.696332780313639	0.258490789980496	0.390054633346204	0.823355716927317	0.362457187810185	0.229650409323144	0.349188381293062	0.707454242101267	0.690757008047152	0.473022175230705	1.17199026474541	0.16283616838029	0.371034474153463	0.400502632174203	0.325567012584148	0.250719849487779
ENSG00000064201	TSPAN32	10.8374285706446	12.3097944465157	8.01726800829502	3.37355790260236	2.15727807445807	2.38523249784014	9.47888164621256	8.05056585850385	13.2067519708806	12.2534121793157	2.29833863033873	11.748343328034	1.97799212224858	2.44125030966324	2.66770751456047	10.0935734413627	2.48396426156846	4.04268930448669	11.5189422056906	11.3481498150272	2.20926459403425	2.4865057506357	3.78254789313442	5.11580122953645
ENSG00000064205	CCN5	0.0351115209818214	0.039160929612882	0.079776756802252	0.0153105692727132	0.0290800966660472	0.0597829383600313	0.0423163051515972	0.0761524761541824	0.0437756685406189	0.0377531785297185	0.0318722147448431	0.0589539710086161	0.0600439212074878	0.0504591200397405	0.038878267339434	0.0561214482726163	0.0232377236181861	0.0650678256876863	0.0807118228027487	0.0372759332687384	0.0772174130812973	0.0679629795524533	0.0434148839709736	0.0962509568421071
ENSG00000064218	DMRT3	0.0203855835785655	0.00893539184835611	0.0369451055670535	0.00992932282928879	0.0183973737442038	0.0418911552427218	0.0176237809294736	0.023883490905924	0.0177750450295142	0.0156608231770225	0.0157512879829217	0.0332225200016925	0.0342690355163273	0.0271521755865243	0.0191961544064665	0.0354579385360033	0.0278162523303106	0.0290845379308382	0.0292419792484108	0.0181421916714563	0.0523129377931326	0.0346134571383914	0.025179597964603	0.0347858855114125
ENSG00000064225	ST3GAL6	3.64429814852058	1.93509778341839	2.17540732660417	0.304218199746708	24.4935340998742	1.35283055851476	3.53251615499935	1.84849671804389	2.56932121637419	0.700743022217067	2.61629636112537	2.80620951058267	0.472976615704507	0.431376863215047	0.275654837294785	3.16215385950966	0.710788529292544	0.837022564931648	1.3381758273191	0.63313878937127	0.524093150391312	0.775610624998012	0.446103296716484	10.6766256112013
ENSG00000064270	ATP2C2	0.837405601581983	4.7569088675884	5.53798957342626	0.249610729334849	0.363018048623943	0.364350719060132	5.13108054158584	5.24660893946832	6.86974193149974	1.8609028551918	0.435755091799207	7.46612649899728	0.802053406887311	0.424564329397817	0.387425419093218	9.22686806839328	1.31686441747626	2.31296713895137	5.36939435065187	0.431383281785225	1.02437535965239	1.13921285436388	0.615264221042944	2.79757003332707
ENSG00000064300	NGFR	0.595866010279205	0.544509886140997	0.355745434026678	0.298267234736919	0.451909138341409	1.67175126572088	0.685856676431872	0.553958708591112	0.153895073154584	0.530844450178491	0.246833798142853	0.241090159070038	0.197605382504168	0.336897711841805	0.3616052400527	0.176008514650413	0.313418767472733	0.352050353658446	0.47043999382813	1.2490596655396	0.278348189732071	0.545412053625083	0.634135351283562	1.04438382655008
ENSG00000064309	CDON	0.0723690764887414	0.0415283658344041	0.0502349347733381	0.0256311000617991	0.0680597873405546	0.285806538203502	0.0488157988130382	0.0499815020672415	0.0307032541259505	0.210557319475032	0.453029987447811	0.0455539970356848	0.0496960820093698	0.0281248193992909	0.0448972290356754	0.0693524300897921	0.171391890862032	0.0381613271500374	0.0413479627612106	0.0506414512867529	0.041242614525443	0.0522889370757011	0.03195858882515	0.0646101128218196
ENSG00000064313	TAF2	12.8374998636636	12.381107452756	13.5814039925551	17.7551512443541	11.4220516164289	15.8748695148049	12.0069869672764	13.1053939576391	12.7797114264946	17.8370004350627	15.6631683863915	13.1419953275929	20.1183089627759	18.7517677413113	15.624929947881	12.878580637732	15.8720303174823	17.0468390764972	11.6438482659895	17.0545912764724	21.8550682519139	18.4059255339998	18.8040638305697	11.3841068739844
ENSG00000064393	HIPK2	6.25331097514565	6.19096051940139	11.4485530494125	6.42489484912158	35.0437287805339	4.85243950706116	11.7466675910104	10.2302899661837	13.3424841589828	6.92042603858004	7.34018818488759	11.2265951494664	10.9276227471971	6.14947030506163	3.75106854172068	12.4319396289473	9.13251960378573	5.87299723554306	7.07447444739551	13.6508626289922	5.74636583779298	6.95876924387999	4.67056345100831	29.8187617641805
ENSG00000064419	TNPO3	17.6387143748293	23.1546352218724	23.9911438750753	17.684976969005	15.3398839615631	13.9339359717088	25.6195111255348	22.9784540496715	29.920463635906	17.7481967087495	19.1002087262312	26.3198012934974	19.9375851308284	18.4650740674107	14.5093142665599	29.141849872029	20.7984384318735	20.3877803473091	21.0437448401171	18.5497046293488	19.2735122867993	18.7987734360063	17.7810872802804	19.5123881276718
ENSG00000064489	BORCS8-MEF2B	2.14223165519439	1.97684690007678	2.8502594367037	2.42790923823428	14.7357561811816	2.68921327245193	2.23777671194953	2.41771618560607	3.23143740508979	3.09015637741285	2.31319263885703	3.34322622845171	5.57315699020431	3.34349061983612	1.96871189402615	3.26407582485592	13.4183211589819	3.21132675679679	2.15632366895128	3.09604406846526	5.01793599397887	4.82344182090652	1.98828863114038	9.42521722069401
ENSG00000064490	RFXANK	18.7797509049083	21.2864621875835	15.4399192256236	9.48983494810847	23.9530112415171	11.9843232796363	17.8412987247887	15.143044981527	18.2007161283679	14.5332129493928	13.2240954083566	20.2603553286262	8.69988464428305	8.80516064615012	11.192262526331	19.377087416943	12.2955295593088	11.1394209168594	22.2886424522793	11.7053216002755	8.14441414750721	9.98591471932635	9.1154959608103	20.1955878542219
ENSG00000064545	TMEM161A	2.26681479694953	1.68244855015592	0.911845477676129	0.983132194874594	8.86603109351435	1.63144803769727	1.15876296576562	1.07360111477033	1.04763534539459	2.43792145950211	1.69715327846137	1.24945616840816	0.927261848643117	0.887146694403156	0.87844231119169	0.9806653766453	1.66753192893997	0.998788902281001	1.71255733966266	1.32255238093463	0.85955432696012	1.29863062127462	0.885171196344485	4.72337844447397
ENSG00000064547	LPAR2	6.92061620140611	7.55712279167423	11.5112210907309	7.36879405266281	5.44172291918665	4.88586244334205	9.27634968060497	8.26416116864817	12.6264996948754	12.6679714651529	4.83115688020601	13.7544037699326	6.5674778350213	8.76303881872945	8.12924973336562	13.2658226262397	6.49174340562867	7.7854088192398	7.91541807009223	9.97091815109302	8.56934413388325	6.20104346277631	9.55916208349538	10.8044363007803
ENSG00000064601	CTSA	59.3361267465355	37.0085307694902	62.5058353373204	13.3430328975033	19.6300676752227	12.559512510254	51.6261814025243	38.007680463845	39.6075397468221	23.134401015582	16.0651976526765	53.9187346784582	15.3421084238597	15.9135879569321	19.5845072614385	42.9776172651117	21.6853571284602	22.7773349879115	43.3709256477136	22.4564627366421	15.919441152263	17.757231565358	15.6197382236683	28.9772353172252
ENSG00000064607	SUGP2	32.5399290595187	25.2142393781159	21.2116195587275	23.1886658968192	28.403855277102	35.6491036727624	24.7075500340957	24.7083354528559	27.743799789804	25.1341584502442	38.1537658759919	23.6969431519737	24.4597678555768	25.4756865664596	25.9384056437026	25.4908080858201	34.4069826799464	22.3240501467457	23.8291186193433	31.7813585129032	22.9774065455424	25.3421457882879	29.8259906245664	26.2538544714749
ENSG00000064651	SLC12A2	6.23461578477168	4.36609384034862	4.90375564577054	5.79199842946576	6.93879200561048	8.20214236502829	5.01369259307428	5.41962698479247	6.89566091188867	8.79052267586163	4.108994319397	6.44438831907068	5.92921181343776	5.82866713195293	5.76645637796407	7.43341252465964	7.34116573459609	4.84641219581284	3.55802967835592	6.44747353742937	6.52659656975768	6.43001053441851	5.53664020331977	5.32246680148733
ENSG00000064652	SNX24	0.977403895727092	1.23712152992573	1.02364066637065	0.609149962171974	2.53044388012392	1.06157902822966	1.22663358992878	1.07380075656011	0.550251655732786	0.552801713437496	0.406729382814102	1.01898937030345	0.711517134873952	0.632186642074136	1.15582622218037	0.877446773978889	1.10044115592975	0.795389382592464	1.73658868272715	0.715551249794923	1.01754597914167	0.853667011216395	0.899210404365507	2.26872531537159
ENSG00000064655	EYA2	0.0375518483005471	0.0612833534873444	0.0462560162134694	0.156342010934648	6.39306255040911	0.0392071221324335	0.0397519539704744	0.0783886716026782	0.0257908403990406	0.103889631423002	0.0660698614831309	0.0413265142989196	0.0234015175684189	0.331285285239156	0.194726258851328	0.0235661896142041	0.46232461669514	0.0295600938714022	0.0656969300477421	0.0314364741553815	0.232659805749279	0.409367558796392	0.325152025205332	2.06263397843281
ENSG00000064666	CNN2	77.1060644063364	120.257067908982	158.872939225171	65.8245614783858	81.2128067152136	34.4088612685066	129.028131494293	127.587630731446	180.782597449412	104.528070453869	36.5208711411702	181.179670189452	65.4590336266545	66.2096315513106	73.5497973834756	188.371498736429	62.8172129271671	88.5070964539589	133.127703178388	67.624410875508	50.7738480638437	69.3288246870898	55.3018640574496	127.164070239858
ENSG00000064687	ABCA7	6.83246020530516	12.4951607414519	11.2431699043374	11.0155518946474	11.7410752709078	4.56608760432242	10.3032870198012	10.3477319171648	14.0748796508146	11.2099473370448	4.86907305223094	13.35380241768	10.7136358303564	9.72486091486608	7.42013029787808	13.84123235221	8.14100947871784	9.89341751047214	14.6692248440892	6.68828936146954	7.33818763371538	10.2292649514105	6.91416183285571	12.0638312574316
ENSG00000064692	SNCAIP	0.520112658046189	0.0374550854562438	0.0355643029761972	0.0525373215165128	0.182768121582079	0.0168250408286021	0.0388670059266056	0.0350475910444815	0.0289962878711995	0.0150059493739953	0.0864956968432255	0.0728908823762205	0.059149062718599	0.00968994295704898	0.0122854611480908	0.0692582335362275	0.248627342599028	0.0171194177900233	0.0372285162083128	0.00633011730069959	0.0274635846723815	0.0458897558714019	0.00972449387742851	0.0312991238089035
ENSG00000064703	DDX20	9.15600711225835	8.28064174471682	9.16881981532155	16.8993045741162	4.78651617124251	14.4078516276171	8.46098425097511	9.50936963986364	7.18234148315972	13.9147354976603	13.4922916999319	7.97877333369674	18.5970058423291	18.4337333761578	14.7451393661487	9.3071847224123	11.114518826653	14.8214641263642	7.70197528342104	13.6512355535144	15.9912981078561	17.4471688734805	16.8925235448121	5.49105456029172
ENSG00000064726	BTBD1	28.3981982092726	26.241519977537	27.3412956728051	43.4988393448681	26.9154855652267	30.1228460594292	25.8526215997313	26.8456413355358	23.4651692629406	31.531709402872	31.7335182801558	25.8669113203134	39.3867976102058	41.1117092093906	43.5595410176104	25.1599459445854	36.0869468989926	33.2190291436192	25.402208860036	38.6623342086731	48.0832446361438	40.6277225566691	40.1235434411669	26.859193761336
ENSG00000064763	FAR2	7.7900167453449	10.8797626859041	14.142898088037	0.892537327950506	10.1821867319188	6.17620467032503	12.430924946252	13.2933345330866	25.4643033419928	2.64612865932914	4.30306903985301	19.3560939063168	2.14276679736881	1.06362738625512	1.33015788387951	22.6564562687386	4.32074283718202	3.6521483512792	11.7134116091644	1.63714940339546	2.24956038464932	4.00625318168759	1.55121232165055	10.5044289330919
ENSG00000064787	BCAS1	0.0258902902345321	0.0434658631854979	0.069135665894515	0.103199221213029	2.26802991308192	0.212989511149699	0.0342524141602791	0.0477142273220655	0.0278874588316423	0.858073066230517	0.0265318830743637	0.0449032858958848	0.230348008342378	0.356701641388554	0.123079958009471	0.0372773053309028	0.3239066255927	0.318487775463132	0.0476183524445996	0.264524924596001	0.496978077621954	0.573657726350004	0.0543953210172753	2.40685304890871
ENSG00000064835	POU1F1	0.0262021076184289	0.00624771850784321	0.0653937026445542	0.00528429122569815	0.00544746369994961	0.00329157443650555	0.0102520518367971	0.00632579733235276	0.146738334180488	0.0140021301810702	0.0641196753213206	0.0323443339460605	0.00772718635903567	0.0106812320668579	0.00562902417095205	0.147673178064722	0.009719530294476	0.00303577987666992	0.00778233457138911	0.00764796561470723	0.0165244396694546	0.00299268555477168	0.00482268509918878	0.0135844326295394
ENSG00000064886	CHI3L2	0.554122710145408	0.966400925798119	0.951604465908411	2.2603672836331	0.383043210951194	1.5027176875084	0.823508242466895	1.01677701662105	0.795272972359524	3.37730930178777	51.6695081783395	1.09920398581617	9.05228275462773	2.11865267998552	1.23638421569477	1.04660553698144	2.84525955923164	0.889259162966945	1.14914933970525	3.34692738555124	2.47969144047346	2.42783029392607	1.50210350538359	0.690615736097162
ENSG00000064932	SBNO2	11.9902165130097	14.6629851958687	31.4176456750219	10.5548184195629	22.7717842738388	11.2769074010313	18.0928552355767	17.2522331545123	14.3423435946178	23.0278976220248	8.95869106122186	27.9074122339593	14.101856601	16.2892507915729	15.8878773783984	20.2450590522967	13.9057074512235	17.6825704121288	17.1130186787304	24.5306235676212	15.8573135035972	11.6827335359274	13.1195499657792	19.6138463312328
ENSG00000064933	PMS1	4.48754118951515	2.88286939665407	2.57799083054274	5.81389248732507	5.82009848244594	6.68254621209281	2.66173568714315	2.81202243490265	3.45504459838032	2.90007941642076	5.08194272318854	3.0935622714506	3.85609370758536	3.79908458384568	2.78740618813751	2.95510760897337	5.12925050246622	3.36843170108636	2.834576238475	3.26287374999677	4.12963195105827	4.88822855682413	3.06426969055445	3.65920294131841
ENSG00000064961	HMG20B	19.8961199286182	14.5092847161526	14.4621518463704	7.32507870648953	21.8826333607234	16.8058455913022	15.1931525467679	14.1661009374093	16.8747573450661	11.9052301947284	16.5762957208731	14.5252166962663	10.6014198848173	8.45538693777916	10.2455925355816	13.7447150345112	13.3017427526084	10.1566909424717	14.1089437228722	11.3984916083729	7.02179706207717	9.68537040276927	8.67438056951287	21.0651402045965
[truncated: 19,183 more rows]
