# Supplementary material for: Analysis of 3760 hematologic malignancies reveals rare transcriptomic aberrations of driver genes
Source: Genome Med. 2024 May 20;16:70. doi: 10.1186/s13073-024-01331-6 (PMC11103968; doi:10.1186/s13073-024-01331-6)
Supplement: Supplementary file 21 — Additional file 21: Supplementary file 3. Fusion events aggregated by disease entities and genes. [file 13073_2024_1331_MOESM21_ESM.csv]

Gene_pair	GeneID_1	GeneSymbol_1	GeneID_2	GeneSymbol_2	AML	MDS	MPN	CLL	MM	BCP-ALL	CMML	Mastocytosis	CML	T-NHL	T-ALL	MDS/MPN-U	MZL	MCL	HCL	aCML	HGBL	LPL	MDS/MPN-RS-T	CLPD-NK	FL	B-NHL	HCL-V	MGUS	Total
ARHGAP26--NR3C1	ENSG00000145819	ARHGAP26	ENSG00000145819	NR3C1	122	179	90	26	5	8	45	26	23	18	26	24	3	8	0	18	3	8	8	8	9	2	1	1	661
CD74--CAMK2A	ENSG00000019582	CD74	ENSG00000019582	CAMK2A	58	88	33	90	7	8	21	12	6	19	6	3	19	17	14	3	5	20	11	22	21	11	8	0	502
TET3--AC073046.25	ENSG00000187605	TET3	ENSG00000187605	AC073046.25	42	171	19	46	2	3	28	5	6	11	3	8	9	7	1	8	0	13	10	6	1	2	0	1	402
NADK--SSU72	ENSG00000008130	NADK	ENSG00000008130	SSU72	25	101	69	3	3	1	45	17	16	2	1	22	2	2	1	25	6	4	7	4	3	1	1	0	361
N4BP2L1--HMGB1	ENSG00000139597	N4BP2L1	ENSG00000139597	HMGB1	84	46	25	73	2	13	13	5	6	9	3	5	14	13	6	2	1	8	1	8	9	8	3	0	357
OAZ1--SBNO2	ENSG00000104904	OAZ1	ENSG00000104904	SBNO2	25	34	63	21	2	6	17	14	2	3	7	7	10	10	11	7	8	10	3	8	13	4	1	0	286
NFATC1--CTDP1	ENSG00000131196	NFATC1	ENSG00000131196	CTDP1	27	19	8	44	5	0	1	4	5	12	2	1	8	4	4	3	2	4	2	4	1	3	4	0	167
PIM3--BRD1	ENSG00000198355	PIM3	ENSG00000198355	BRD1	53	31	18	3	6	9	15	7	1	6	0	0	1	3	1	1	1	1	2	3	0	2	0	0	164
KLF10--YWHAZ	ENSG00000155090	KLF10	ENSG00000155090	YWHAZ	46	19	15	6	4	11	10	4	1	2	4	3	5	4	1	5	3	4	0	2	0	1	1	0	151
USP12--HMGB1	ENSG00000152484	USP12	ENSG00000152484	HMGB1	18	6	17	11	0	10	8	7	0	0	3	2	8	7	8	4	0	10	3	0	10	7	4	0	143
HNRNPH1--CLK4	ENSG00000169045	HNRNPH1	ENSG00000169045	CLK4	14	22	10	21	5	5	3	4	2	4	0	2	3	10	6	2	5	4	1	4	5	3	1	0	136
BCR--ABL1	ENSG00000186716	BCR	ENSG00000186716	ABL1	0	0	0	0	0	35	0	0	88	0	0	0	0	0	0	0	0	0	0	0	0	0	0	0	123
MRPL20--SSU72	ENSG00000242485	MRPL20	ENSG00000242485	SSU72	13	11	10	42	2	3	2	0	0	4	1	1	2	5	4	2	0	4	0	4	5	3	0	0	118
UVSSA--MAEA	ENSG00000163945	UVSSA	ENSG00000163945	MAEA	11	30	19	4	3	2	5	9	5	0	2	5	1	3	1	7	0	2	0	1	3	0	0	1	114
SS18L1--PSMA7	ENSG00000184402	SS18L1	ENSG00000184402	PSMA7	28	38	8	0	4	0	8	2	5	3	2	3	1	0	0	3	2	0	3	0	1	0	0	0	111
FBXL5--CPEB2	ENSG00000118564	FBXL5	ENSG00000118564	CPEB2	6	35	16	0	1	0	11	3	8	1	0	8	0	0	0	8	0	2	5	0	0	0	0	0	104
SBNO1--SETD8	ENSG00000139697	SBNO1	ENSG00000139697	SETD8	29	31	15	0	0	2	7	6	1	1	0	0	2	0	1	1	2	0	4	0	0	2	0	0	104
YWHAZ--ZNF706	ENSG00000164924	YWHAZ	ENSG00000164924	ZNF706	20	20	4	9	12	0	9	3	3	5	3	3	1	1	0	3	3	1	1	0	1	0	0	0	102
MARCH8--NCOA4		MARCH8		NCOA4	11	53	19	1	0	0	3	1	2	0	1	0	0	0	4	0	1	2	0	1	1	0	1	0	101
PTBP1--SBNO2	ENSG00000011304	PTBP1	ENSG00000011304	SBNO2	18	12	12	12	1	3	3	3	0	6	1	1	5	3	9	1	1	2	0	5	1	1	0	0	100
MBP--CTDP1	ENSG00000197971	MBP	ENSG00000197971	CTDP1	30	17	9	1	0	5	2	1	2	5	2	4	0	3	0	5	0	2	2	8	1	0	0	0	99
CXCR4--BCL2L11	ENSG00000121966	CXCR4	ENSG00000121966	BCL2L11	5	7	4	11	32	2	3	2	1	0	0	1	6	1	0	0	3	5	0	1	2	2	0	1	89
LRRC6--TMEM71	ENSG00000129295	LRRC6	ENSG00000129295	TMEM71	11	8	22	2	1	1	9	1	9	4	2	5	1	0	1	7	0	0	0	2	0	0	0	0	86
EIF4A1--CHD3	ENSG00000161960	EIF4A1	ENSG00000161960	CHD3	16	8	10	3	0	8	6	1	1	2	7	0	0	4	4	1	5	0	1	6	0	0	1	0	84
HMGB2--DDX5	ENSG00000164104	HMGB2	ENSG00000164104	DDX5	21	22	12	0	0	2	4	4	6	1	1	1	1	1	2	3	0	0	1	0	1	1	0	0	84
NADK--GNB1	ENSG00000008130	NADK	ENSG00000008130	GNB1	9	26	19	0	0	0	9	1	4	2	0	5	0	0	0	3	0	0	0	2	1	0	1	0	82
JARID2--HIVEP1	ENSG00000008083	JARID2	ENSG00000008083	HIVEP1	22	17	13	1	1	3	6	1	1	2	0	2	0	0	0	3	1	1	4	0	0	2	0	0	80
ST3GAL1--AGO2	ENSG00000008513	ST3GAL1	ENSG00000008513	AGO2	21	21	3	2	2	8	6	2	2	4	1	3	1	1	0	1	0	0	1	1	0	0	0	0	80
CSNK1D--METRNL	ENSG00000141551	CSNK1D	ENSG00000141551	METRNL	12	10	14	5	0	6	3	2	4	2	0	5	4	0	1	1	2	0	2	3	0	1	1	1	79
NINJ1--NFIL3	ENSG00000131669	NINJ1	ENSG00000131669	NFIL3	3	15	26	0	1	1	5	6	2	0	0	7	1	1	0	9	0	0	1	1	0	0	0	0	79
TTC33--PRKAA1	ENSG00000113638	TTC33	ENSG00000113638	PRKAA1	7	20	6	8	1	6	2	4	2	4	2	3	2	0	2	2	1	1	2	1	0	0	0	0	76
ZBTB17--SPEN	ENSG00000116809	ZBTB17	ENSG00000116809	SPEN	17	8	5	7	5	0	4	1	1	3	3	0	6	6	0	1	2	1	1	3	1	0	1	0	76
B2M--FAM214A	ENSG00000166710	B2M	ENSG00000166710	FAM214A	1	7	2	11	29	1	4	3	0	2	2	2	0	2	1	0	1	1	1	0	3	2	0	0	75
ARID3A--SBNO2	ENSG00000116017	ARID3A	ENSG00000116017	SBNO2	6	16	16	3	5	0	10	2	2	3	0	2	1	0	0	4	0	1	1	1	0	0	1	0	74
EDF1--NOTCH1	ENSG00000107223	EDF1	ENSG00000107223	NOTCH1	11	12	6	6	3	2	4	3	1	3	6	2	2	4	1	1	0	3	1	3	0	0	0	0	74
MIR4435-1HG--BCL2L11		MIR4435-1HG		BCL2L11	12	34	7	0	7	0	2	2	1	0	1	1	0	0	0	0	0	0	5	0	0	1	0	0	73
LSP1--SF1	ENSG00000130592	LSP1	ENSG00000130592	SF1	2	22	11	0	2	0	4	3	9	3	0	4	2	0	0	5	0	0	1	2	0	0	0	0	70
OAZ1--KLF16	ENSG00000104904	OAZ1	ENSG00000104904	KLF16	11	20	4	2	2	4	5	1	1	5	0	3	3	0	2	1	1	1	1	1	1	0	0	0	69
B2M--GNAS	ENSG00000166710	B2M	ENSG00000166710	GNAS	8	7	3	9	5	3	0	3	0	1	1	2	7	0	3	0	1	7	1	2	3	1	0	0	67
ZC3H3--PLEC	ENSG00000014164	ZC3H3	ENSG00000014164	PLEC	20	9	6	0	2	0	15	1	1	2	0	2	0	1	1	1	0	0	1	2	0	0	0	0	64
EIF4A1--PTMA	ENSG00000161960	EIF4A1	ENSG00000161960	PTMA	15	1	0	7	0	19	1	0	0	2	1	0	4	5	0	0	2	4	0	0	0	2	0	0	63
GAS6-AS1--TFDP1	ENSG00000233695	GAS6-AS1	ENSG00000233695	TFDP1	22	14	3	2	0	0	1	1	2	0	2	0	3	3	1	2	3	1	2	0	0	0	1	0	63
ZNF263--CREBBP	ENSG00000006194	ZNF263	ENSG00000006194	CREBBP	7	5	11	13	1	3	0	2	1	1	1	0	2	1	4	1	2	3	0	1	0	2	0	1	62
C10orf68--CCDC7		C10orf68		CCDC7	15	7	6	1	6	5	3	0	2	1	1	2	1	1	1	4	0	0	3	0	1	1	0	0	61
EDF1--RABL6	ENSG00000107223	EDF1	ENSG00000107223	RABL6	11	5	6	8	2	1	2	0	1	2	3	1	2	3	3	1	2	2	1	2	1	1	0	0	60
TTYH3--LFNG	ENSG00000136295	TTYH3	ENSG00000136295	LFNG	13	18	7	4	1	0	8	3	0	1	0	1	0	2	0	0	0	1	0	0	0	0	1	0	60
PWWP2B--INPP5A	ENSG00000171813	PWWP2B	ENSG00000171813	INPP5A	3	4	4	17	0	1	1	1	1	1	1	0	8	7	3	0	1	3	0	0	0	1	2	0	59
TUBGCP6--BRD1	ENSG00000128159	TUBGCP6	ENSG00000128159	BRD1	12	6	3	3	1	7	0	1	2	7	3	1	0	4	1	0	2	1	0	3	1	1	0	0	59
ATXN1--PTP4A1	ENSG00000124788	ATXN1	ENSG00000124788	PTP4A1	8	17	7	3	4	1	2	3	1	3	0	1	2	1	1	0	1	0	0	2	0	1	0	0	58
CTD-2012K14.6--CTCF		CTD-2012K14.6		CTCF	26	4	0	3	0	8	2	0	0	0	5	1	0	0	1	0	3	0	0	1	2	1	1	0	58
PTBP1--RNF126	ENSG00000011304	PTBP1	ENSG00000011304	RNF126	5	10	1	13	6	0	2	1	0	6	0	0	2	0	1	1	1	2	1	2	1	0	1	0	56
SS18L1--TAF4	ENSG00000184402	SS18L1	ENSG00000184402	TAF4	17	12	6	1	2	2	1	5	1	4	0	1	0	0	1	2	0	0	0	1	0	0	0	0	56
DHX9--GLUL	ENSG00000135829	DHX9	ENSG00000135829	GLUL	17	22	2	0	0	0	4	1	3	0	0	3	0	0	0	1	0	0	1	1	0	0	0	0	55
SDF4--SSU72	ENSG00000078808	SDF4	ENSG00000078808	SSU72	8	10	11	5	4	3	2	1	0	1	1	0	0	1	2	1	1	0	1	2	1	0	0	0	55
ST3GAL1--AZIN1	ENSG00000008513	ST3GAL1	ENSG00000008513	AZIN1	9	25	2	0	1	0	4	2	1	1	0	2	0	0	0	2	0	2	1	2	0	0	0	0	54
LRFN1--CTC-246B18.8	ENSG00000128011	LRFN1	ENSG00000128011	CTC-246B18.8	6	6	12	4	0	0	4	1	2	4	2	5	0	1	0	3	0	0	1	0	0	2	0	0	53
B2M--CXCR4	ENSG00000166710	B2M	ENSG00000166710	CXCR4	5	8	8	6	3	2	0	2	1	0	2	2	1	2	0	0	2	1	2	1	1	1	2	0	52
CXCR4--IVNS1ABP	ENSG00000121966	CXCR4	ENSG00000121966	IVNS1ABP	3	16	7	0	0	0	1	2	5	1	0	3	1	1	0	2	1	2	4	0	0	0	0	3	52
B2M--DDX5	ENSG00000166710	B2M	ENSG00000166710	DDX5	14	12	6	6	3	1	1	1	2	0	0	0	0	0	1	0	0	2	1	0	0	1	0	0	51
CTDP1--NFATC1	ENSG00000060069	CTDP1	ENSG00000060069	NFATC1	9	5	7	5	2	2	1	3	0	4	0	1	1	1	1	1	1	4	0	0	1	0	1	1	51
MAEA--GAK	ENSG00000090316	MAEA	ENSG00000090316	GAK	4	18	10	0	1	0	3	3	0	3	1	2	1	1	0	0	2	1	0	0	0	1	0	0	51
ANK1--KAT6A	ENSG00000029534	ANK1	ENSG00000029534	KAT6A	1	34	5	0	0	0	1	2	1	1	0	0	0	0	2	0	0	2	1	0	0	0	0	0	50
JARID2--PTP4A1	ENSG00000008083	JARID2	ENSG00000008083	PTP4A1	21	5	7	0	1	6	1	1	1	1	1	3	0	0	0	0	0	0	0	1	0	0	1	0	50
YWHAZ--KLF10	ENSG00000164924	YWHAZ	ENSG00000164924	KLF10	8	15	6	0	2	1	4	0	4	1	0	6	0	0	0	2	0	0	0	0	0	0	0	0	49
ZEB2--CXCR4	ENSG00000169554	ZEB2	ENSG00000169554	CXCR4	6	18	1	1	0	5	2	2	2	2	1	1	1	0	2	1	2	0	0	1	0	1	0	0	49
ZC3H3--AGO2	ENSG00000014164	ZC3H3	ENSG00000014164	AGO2	7	9	6	2	2	4	3	5	0	0	1	3	0	1	1	2	0	1	0	1	0	0	0	0	48
HNRNPK--TLE4	ENSG00000165119	HNRNPK	ENSG00000165119	TLE4	9	13	7	1	1	0	2	0	5	1	1	2	0	0	0	1	0	0	2	0	2	0	0	0	47
TRABD--BRD1	ENSG00000170638	TRABD	ENSG00000170638	BRD1	16	11	3	0	0	4	2	1	0	3	0	3	0	0	0	1	1	1	0	1	0	0	0	0	47
CBFB--MYH11	ENSG00000067955	CBFB	ENSG00000067955	MYH11	46	0	0	0	0	0	0	0	0	0	0	0	0	0	0	0	0	0	0	0	0	0	0	0	46
RP11-711M9.1--AC073046.25		RP11-711M9.1		AC073046.25	2	20	3	7	0	0	4	1	1	3	0	0	1	1	0	0	0	0	2	0	0	1	0	0	46
LRCH4--LPAR2	ENSG00000077454	LRCH4	ENSG00000077454	LPAR2	3	7	5	12	0	2	1	0	1	2	3	0	1	2	2	2	0	0	0	2	0	0	0	0	45
UVSSA--GAK	ENSG00000163945	UVSSA	ENSG00000163945	GAK	1	14	7	1	2	1	3	1	3	2	0	0	2	2	0	2	0	0	2	0	1	0	0	0	44
BSG--RBM38	ENSG00000172270	BSG	ENSG00000172270	RBM38	6	19	6	0	0	0	2	3	0	1	0	1	0	0	0	0	0	1	2	1	1	0	0	0	43
MOB3A--DOT1L	ENSG00000172081	MOB3A	ENSG00000172081	DOT1L	2	11	12	1	0	4	3	4	0	0	0	1	0	1	0	3	0	1	0	0	0	0	0	0	43
PIM3--SBF1	ENSG00000198355	PIM3	ENSG00000198355	SBF1	0	10	3	5	8	4	1	1	2	1	0	0	1	2	0	0	0	0	1	3	0	0	0	1	43
INPP5A--PWWP2B	ENSG00000068383	INPP5A	ENSG00000068383	PWWP2B	2	3	4	5	2	2	3	0	1	1	0	0	6	4	2	0	1	2	0	0	0	0	3	0	41
IRF2--ACSL1	ENSG00000168310	IRF2	ENSG00000168310	ACSL1	4	13	6	0	0	0	2	0	0	0	1	8	0	0	0	5	1	0	0	1	0	0	0	0	41
HOOK3--KAT6A	ENSG00000168172	HOOK3	ENSG00000168172	KAT6A	11	3	3	1	0	3	1	2	0	0	0	1	4	1	1	0	3	2	0	0	2	0	2	0	40
MAEA--CTBP1	ENSG00000090316	MAEA	ENSG00000090316	CTBP1	4	13	4	2	1	0	2	1	2	3	2	3	0	0	0	0	1	1	0	1	0	0	0	0	40
MATR3--FAM13B	ENSG00000280987	MATR3	ENSG00000280987	FAM13B	6	13	4	8	2	1	0	2	0	1	0	1	0	0	1	0	0	0	0	0	1	0	0	0	40
YPEL5--CXCR4	ENSG00000119801	YPEL5	ENSG00000119801	CXCR4	3	9	0	8	0	3	0	4	1	5	0	0	0	1	0	0	0	2	1	0	0	3	0	0	40
CFL1--SF1	ENSG00000172757	CFL1	ENSG00000172757	SF1	6	10	7	0	1	0	1	2	2	1	0	3	0	0	0	3	0	2	1	0	0	0	0	0	39
DHX9--NPL	ENSG00000135829	DHX9	ENSG00000135829	NPL	6	14	9	0	0	0	1	2	0	0	0	1	0	0	1	0	0	1	1	2	0	0	1	0	39
ELL--SUGP2	ENSG00000105656	ELL	ENSG00000105656	SUGP2	6	15	4	0	4	1	3	3	0	0	1	0	0	0	0	0	2	0	0	0	0	0	0	0	39
SS18L1--RBM38	ENSG00000184402	SS18L1	ENSG00000184402	RBM38	3	4	11	0	0	5	1	8	0	0	1	1	0	0	1	2	1	0	0	1	0	0	0	0	39
ZEB1--HNRNPF	ENSG00000148516	ZEB1	ENSG00000148516	HNRNPF	2	11	1	13	1	0	1	2	0	7	0	0	1	0	0	0	0	0	0	0	0	0	0	0	39
BSG--STK11	ENSG00000172270	BSG	ENSG00000172270	STK11	2	17	10	0	0	1	0	3	0	0	0	0	0	0	1	0	0	1	0	1	1	0	0	0	37
PQLC1--NFATC1		PQLC1		NFATC1	4	7	7	2	0	2	1	0	0	2	0	2	4	2	0	1	0	0	0	0	0	2	1	0	37
PRRT3-AS1--CRELD1	ENSG00000230082	PRRT3-AS1	ENSG00000230082	CRELD1	14	4	2	0	4	4	4	0	0	1	0	1	0	0	0	1	1	0	1	0	0	0	0	0	37
ZEB1--WAC	ENSG00000148516	ZEB1	ENSG00000148516	WAC	1	5	6	7	0	1	1	5	0	1	0	4	1	1	0	1	0	3	0	0	0	0	0	0	37
B3GNTL1--METRNL	ENSG00000175711	B3GNTL1	ENSG00000175711	METRNL	13	12	1	0	0	1	2	2	1	1	2	1	0	0	0	0	0	0	0	0	0	0	0	0	36
CTBP1--MAEA	ENSG00000159692	CTBP1	ENSG00000159692	MAEA	4	6	5	2	2	0	3	5	1	1	2	0	1	0	0	0	1	0	0	1	2	0	0	0	36
UBE2J2--SSU72	ENSG00000160087	UBE2J2	ENSG00000160087	SSU72	6	11	2	6	0	0	0	2	0	1	0	0	2	1	0	0	0	1	0	1	2	1	0	0	36
ABI1--WAC	ENSG00000136754	ABI1	ENSG00000136754	WAC	8	3	2	5	0	1	1	2	0	0	0	0	1	1	2	0	1	2	1	2	0	3	0	0	35
FCAR--LENG8	ENSG00000186431	FCAR	ENSG00000186431	LENG8	5	10	6	0	0	0	1	0	5	0	0	3	0	0	0	1	0	1	3	0	0	0	0	0	35
OAZ1--RNF126	ENSG00000104904	OAZ1	ENSG00000104904	RNF126	5	10	0	10	1	0	1	0	1	1	1	0	1	0	1	0	2	0	0	1	0	0	0	0	35
TPTE2--MRPS31P2	ENSG00000132958	TPTE2	ENSG00000132958	MRPS31P2	0	1	0	0	32	0	0	0	0	0	0	0	0	0	0	0	0	0	0	0	0	0	0	2	35
TTYH3--MAD1L1	ENSG00000136295	TTYH3	ENSG00000136295	MAD1L1	4	1	1	1	1	10	2	2	1	0	2	0	1	5	1	0	1	0	0	0	0	1	1	0	35
ARID4B--IRF2BP2	ENSG00000054267	ARID4B	ENSG00000054267	IRF2BP2	19	5	1	0	0	0	4	2	0	1	1	1	0	0	0	0	0	0	0	0	0	0	0	0	34
FAM193A--RNF4	ENSG00000125386	FAM193A	ENSG00000125386	RNF4	9	7	1	0	3	6	0	0	0	0	1	0	0	0	1	1	0	0	2	0	2	1	0	0	34
HNRNPK--NFIL3	ENSG00000165119	HNRNPK	ENSG00000165119	NFIL3	6	2	7	0	2	3	0	2	0	0	0	4	0	0	0	3	0	1	0	3	1	0	0	0	34
PTBP1--BSG	ENSG00000011304	PTBP1	ENSG00000011304	BSG	3	26	2	0	0	0	0	0	0	0	0	0	0	0	0	0	0	1	2	0	0	0	0	0	34
RARA--PML	ENSG00000131759	RARA	ENSG00000131759	PML	34	0	0	0	0	0	0	0	0	0	0	0	0	0	0	0	0	0	0	0	0	0	0	0	34
RBM34--IRF2BP2	ENSG00000188739	RBM34	ENSG00000188739	IRF2BP2	21	5	0	0	0	0	3	2	0	0	2	1	0	0	0	0	0	0	0	0	0	0	0	0	34
SEMA6A--FEM1C	ENSG00000092421	SEMA6A	ENSG00000092421	FEM1C	0	1	1	0	0	22	3	0	1	0	0	2	0	0	0	2	1	0	0	1	0	0	0	0	34
AL132709.5--MEG8		AL132709.5		MEG8	28	2	1	0	0	0	0	0	0	0	0	1	0	0	0	1	0	0	0	0	0	0	0	0	33
ANP32A--PKM	ENSG00000140350	ANP32A	ENSG00000140350	PKM	1	9	2	3	0	0	3	1	0	0	1	0	0	2	1	2	2	2	0	1	1	2	0	0	33
TMEM140--BPGM	ENSG00000146859	TMEM140	ENSG00000146859	BPGM	1	18	7	0	0	1	0	0	2	1	0	0	0	0	2	0	0	0	0	0	1	0	0	0	33
ELL--KLF2	ENSG00000105656	ELL	ENSG00000105656	KLF2	0	3	10	1	5	1	1	0	3	1	0	1	0	0	1	3	1	0	0	0	0	1	0	0	32
B2M--IVNS1ABP	ENSG00000166710	B2M	ENSG00000166710	IVNS1ABP	0	9	8	0	0	1	1	3	5	0	0	2	0	0	0	0	0	1	1	0	0	0	0	0	31
MOB3A--SBNO2	ENSG00000172081	MOB3A	ENSG00000172081	SBNO2	2	4	14	1	1	0	1	1	0	1	0	1	0	0	1	1	0	0	0	2	0	1	0	0	31
PIM3--RNF166	ENSG00000198355	PIM3	ENSG00000198355	RNF166	1	1	14	0	0	1	1	4	1	0	1	4	0	0	1	1	0	0	0	1	0	0	0	0	31
PPP6R2--SBF1	ENSG00000100239	PPP6R2	ENSG00000100239	SBF1	6	2	0	6	2	1	0	1	0	3	4	0	1	0	0	0	2	2	0	1	0	0	0	0	31
GRAMD4--CERK	ENSG00000075240	GRAMD4	ENSG00000075240	CERK	10	6	2	0	0	4	0	1	0	1	4	1	0	0	0	0	0	0	0	1	0	0	0	0	30
LSP1--RNF166	ENSG00000130592	LSP1	ENSG00000130592	RNF166	3	9	3	0	0	0	1	2	4	0	0	2	1	0	0	4	0	0	1	0	0	0	0	0	30
RXRA--BRD3	ENSG00000186350	RXRA	ENSG00000186350	BRD3	4	5	6	2	1	0	2	3	0	0	0	2	0	0	0	0	0	0	1	2	1	1	0	0	30
GRAMD4--BRD1	ENSG00000075240	GRAMD4	ENSG00000075240	BRD1	9	2	1	0	0	13	0	0	1	0	3	0	0	0	0	0	0	0	0	0	0	0	0	0	29
PPP6R2--SELO	ENSG00000100239	PPP6R2	ENSG00000100239	SELO	3	5	2	4	0	0	1	0	0	1	0	0	2	1	1	0	1	2	1	1	2	2	0	0	29
RUNX1T1--RUNX1	ENSG00000079102	RUNX1T1	ENSG00000079102	RUNX1	29	0	0	0	0	0	0	0	0	0	0	0	0	0	0	0	0	0	0	0	0	0	0	0	29
B2M--UBC	ENSG00000166710	B2M	ENSG00000166710	UBC	8	3	7	3	2	0	0	2	0	1	0	0	0	0	0	0	0	0	2	0	0	0	0	0	28
RGPD5--BCL2L11	ENSG00000015568	RGPD5	ENSG00000015568	BCL2L11	0	0	0	1	23	0	0	0	0	1	0	0	1	1	0	0	0	0	0	0	0	1	0	0	28
CHST11--UBC	ENSG00000171310	CHST11	ENSG00000171310	UBC	9	6	1	1	0	1	3	1	1	0	0	0	1	1	0	1	0	0	1	0	0	0	0	0	27
HMGB2--ING2	ENSG00000164104	HMGB2	ENSG00000164104	ING2	4	8	2	0	0	1	3	1	0	0	0	2	0	0	0	3	1	0	1	0	1	0	0	0	27
AKAP8--KLF2	ENSG00000105127	AKAP8	ENSG00000105127	KLF2	3	1	3	1	5	2	0	0	0	2	0	0	1	2	1	0	0	0	0	0	4	1	0	0	26
C22orf24--EIF4ENIF1	ENSG00000128254	C22orf24	ENSG00000128254	EIF4ENIF1	3	0	1	4	0	2	0	0	0	0	7	0	0	4	0	0	2	0	0	0	1	1	1	0	26
GSE1--SLC7A5	ENSG00000131149	GSE1	ENSG00000131149	SLC7A5	3	11	1	0	0	3	0	1	0	0	0	1	0	0	1	2	0	0	1	1	1	0	0	0	26
RP11-419K12.1--LINC00977		RP11-419K12.1		LINC00977	20	0	0	0	0	6	0	0	0	0	0	0	0	0	0	0	0	0	0	0	0	0	0	0	26
SLC7A5--ZFPM1	ENSG00000103257	SLC7A5	ENSG00000103257	ZFPM1	1	8	4	0	4	0	1	0	0	3	0	0	0	2	0	0	0	1	1	1	0	0	0	0	26
ZFP36--KLF2	ENSG00000128016	ZFP36	ENSG00000128016	KLF2	3	1	9	0	8	0	0	1	0	0	0	1	0	1	1	0	0	0	0	0	0	0	0	1	26
ZFPM1--SLC7A5	ENSG00000179588	ZFPM1	ENSG00000179588	SLC7A5	3	2	1	2	0	2	0	2	0	4	0	0	2	1	1	0	0	4	0	0	0	0	1	1	26
B2M--HMGB1	ENSG00000166710	B2M	ENSG00000166710	HMGB1	7	4	4	3	0	1	2	0	0	1	1	0	1	1	0	0	0	0	0	0	0	0	0	0	25
CDKN1A--PTP4A1	ENSG00000124762	CDKN1A	ENSG00000124762	PTP4A1	8	2	0	0	7	1	1	1	1	0	0	0	0	1	1	0	0	1	0	0	0	1	0	0	25
GAS6-AS1--RASA3	ENSG00000233695	GAS6-AS1	ENSG00000233695	RASA3	8	1	0	6	0	0	1	0	0	2	0	0	3	1	0	0	0	0	1	1	0	1	0	0	25
KMT2A--MLLT3	ENSG00000118058	KMT2A	ENSG00000118058	MLLT3	25	0	0	0	0	0	0	0	0	0	0	0	0	0	0	0	0	0	0	0	0	0	0	0	25
MOB3A--AP3D1	ENSG00000172081	MOB3A	ENSG00000172081	AP3D1	4	2	0	1	2	4	0	1	0	1	0	1	2	1	3	0	0	1	0	0	1	0	1	0	25
OAZ1--SSU72	ENSG00000104904	OAZ1	ENSG00000104904	SSU72	2	0	2	12	1	0	1	0	0	1	0	0	0	0	1	0	0	1	0	0	2	1	1	0	25
PER1--EIF5A	ENSG00000179094	PER1	ENSG00000179094	EIF5A	0	3	0	10	1	0	1	0	0	6	0	0	1	0	1	1	0	0	0	0	0	1	0	0	25
SAMSN1--NRIP1	ENSG00000155307	SAMSN1	ENSG00000155307	NRIP1	10	4	2	0	0	2	6	0	1	0	0	0	0	0	0	0	0	0	0	0	0	0	0	0	25
BANP--SLC7A5	ENSG00000172530	BANP	ENSG00000172530	SLC7A5	6	2	2	0	2	2	1	0	1	1	1	0	1	1	0	0	0	1	0	0	0	1	2	0	24
DENND3--AGO2	ENSG00000105339	DENND3	ENSG00000105339	AGO2	9	1	1	0	1	3	1	0	1	0	0	0	2	1	0	3	0	0	0	0	1	0	0	0	24
HNRNPK--AGTPBP1	ENSG00000165119	HNRNPK	ENSG00000165119	AGTPBP1	0	4	7	3	0	0	2	0	1	0	0	0	1	1	0	3	0	0	1	0	0	1	0	0	24
MAEA--CCNG2	ENSG00000090316	MAEA	ENSG00000090316	CCNG2	2	8	6	0	0	0	2	1	1	0	0	1	0	0	0	2	0	0	0	0	0	1	0	0	24
METRNL--CSNK1D	ENSG00000176845	METRNL	ENSG00000176845	CSNK1D	0	6	3	2	1	1	1	1	1	1	1	0	1	2	0	2	0	0	0	1	0	0	0	0	24
MTAP--CDKN2B-AS1	ENSG00000099810	MTAP	ENSG00000099810	CDKN2B-AS1	1	0	0	0	1	10	0	0	0	0	11	0	0	0	0	0	1	0	0	0	0	0	0	0	24
SEMA4D--NFIL3	ENSG00000187764	SEMA4D	ENSG00000187764	NFIL3	4	5	5	0	0	0	2	0	2	0	1	0	0	0	0	3	0	0	1	1	0	0	0	0	24
ALCAM--CBLB	ENSG00000170017	ALCAM	ENSG00000170017	CBLB	0	7	1	0	1	1	5	0	1	1	0	0	0	0	1	1	3	0	0	0	1	0	0	0	23
CXCR4--FYTTD1	ENSG00000121966	CXCR4	ENSG00000121966	FYTTD1	1	4	0	3	4	2	0	0	1	0	0	0	1	2	0	0	1	1	1	1	1	0	0	0	23
DGKZ--SF1	ENSG00000149091	DGKZ	ENSG00000149091	SF1	1	8	2	0	0	0	6	0	2	0	0	2	0	0	0	1	0	0	0	0	0	1	0	0	23
LSP1--CD81	ENSG00000130592	LSP1	ENSG00000130592	CD81	6	6	0	5	0	1	1	0	0	3	0	0	0	1	0	0	0	0	0	0	0	0	0	0	23
MAML3--SETD7	ENSG00000196782	MAML3	ENSG00000196782	SETD7	4	0	0	0	0	15	0	1	0	0	1	0	0	0	0	0	2	0	0	0	0	0	0	0	23
NRIP1--LINC00478	ENSG00000180530	NRIP1	ENSG00000180530	LINC00478	2	12	2	0	0	0	1	1	1	0	0	1	0	0	0	3	0	0	0	0	0	0	0	0	23
YWHAE--CLUH	ENSG00000108953	YWHAE	ENSG00000108953	CLUH	4	2	0	2	6	0	0	0	0	2	0	0	0	0	0	0	2	2	0	0	0	3	0	0	23
ALS2CR12--TRAK2		ALS2CR12		TRAK2	3	6	7	0	1	0	1	0	1	0	0	1	1	0	0	0	0	0	0	1	0	0	0	0	22
BCLAF1--SYNCRIP	ENSG00000029363	BCLAF1	ENSG00000029363	SYNCRIP	4	6	2	2	1	0	2	0	0	0	0	1	0	1	0	0	0	0	0	2	1	0	0	0	22
C20orf112--ASXL1		C20orf112		ASXL1	6	4	1	0	0	2	3	0	2	2	1	0	0	0	0	1	0	0	0	0	0	0	0	0	22
DLEU2--HMGB1	ENSG00000231607	DLEU2	ENSG00000231607	HMGB1	5	5	1	5	0	1	1	0	0	0	2	0	0	0	0	0	0	1	1	0	0	0	0	0	22
EEPD1--ANLN	ENSG00000122547	EEPD1	ENSG00000122547	ANLN	8	4	0	0	0	0	0	1	0	0	5	1	0	0	0	0	0	1	0	2	0	0	0	0	22
HNRNPA2B1--CXCR4	ENSG00000122566	HNRNPA2B1	ENSG00000122566	CXCR4	0	3	2	2	0	0	2	0	1	1	1	0	2	4	1	0	0	1	0	0	1	1	0	0	22
MAD1L1--MAFK	ENSG00000002822	MAD1L1	ENSG00000002822	MAFK	3	2	0	8	0	0	0	1	0	4	0	1	0	0	0	0	1	0	0	0	0	2	0	0	22
PRDM16--SKI	ENSG00000142611	PRDM16	ENSG00000142611	SKI	17	0	0	0	0	0	0	0	0	1	0	0	0	0	4	0	0	0	0	0	0	0	0	0	22
PSPC1--ZMYM5	ENSG00000121390	PSPC1	ENSG00000121390	ZMYM5	13	2	0	0	1	4	0	0	0	0	0	1	0	0	0	0	0	1	0	0	0	0	0	0	22
TRPM2--SUMO3	ENSG00000142185	TRPM2	ENSG00000142185	SUMO3	6	3	0	0	0	6	1	1	2	0	0	0	0	0	0	0	0	2	0	0	0	1	0	0	22
TTYH3--ADAP1	ENSG00000136295	TTYH3	ENSG00000136295	ADAP1	4	3	7	1	0	0	2	2	0	2	0	0	0	0	0	0	0	1	0	0	0	0	0	0	22
WDR1--CPEB2	ENSG00000071127	WDR1	ENSG00000071127	CPEB2	0	8	5	1	2	0	1	0	2	0	0	1	0	0	0	2	0	0	0	0	0	0	0	0	22
ANXA1--RBM39	ENSG00000135046	ANXA1	ENSG00000135046	RBM39	12	2	0	0	0	1	0	2	1	0	1	1	0	0	0	0	0	0	1	0	0	0	0	0	21
CXCR4--HNRNPUL1	ENSG00000121966	CXCR4	ENSG00000121966	HNRNPUL1	2	4	3	2	1	1	0	4	1	1	0	0	0	1	1	0	0	0	0	0	0	0	0	0	21
IKBKG--HMGB3	ENSG00000269335	IKBKG	ENSG00000269335	HMGB3	3	3	4	4	2	1	2	0	0	0	0	0	0	1	0	1	0	0	0	0	0	0	0	0	21
LRMP--RP11-713N11.5	ENSG00000118308	LRMP	ENSG00000118308	RP11-713N11.5	0	1	0	8	7	2	0	0	0	1	0	0	0	0	0	0	0	0	0	0	0	0	2	0	21
MNT--CLUH	ENSG00000070444	MNT	ENSG00000070444	CLUH	8	1	0	2	2	0	0	0	0	4	0	0	1	1	0	0	2	0	0	0	0	0	0	0	21
OAZ1--REXO1	ENSG00000104904	OAZ1	ENSG00000104904	REXO1	2	6	0	4	4	0	2	0	0	1	0	0	1	0	0	1	0	0	0	0	0	0	0	0	21
PFKFB3--RBM17	ENSG00000170525	PFKFB3	ENSG00000170525	RBM17	4	3	2	0	0	4	2	0	0	2	0	2	0	0	0	1	0	0	0	0	0	1	0	0	21
PIM3--RAC2	ENSG00000198355	PIM3	ENSG00000198355	RAC2	2	5	6	0	0	0	0	0	2	2	1	1	0	0	0	0	0	0	1	1	0	0	0	0	21
TRAPPC9--AGO2	ENSG00000167632	TRAPPC9	ENSG00000167632	AGO2	3	0	2	0	3	2	1	2	0	4	1	1	0	0	0	0	1	0	0	1	0	0	0	0	21
YPEL5--UBC	ENSG00000119801	YPEL5	ENSG00000119801	UBC	2	2	4	2	1	4	0	0	1	0	0	1	0	0	0	2	0	0	1	0	0	1	0	0	21
BSG--MKNK2	ENSG00000172270	BSG	ENSG00000172270	MKNK2	3	9	3	0	0	1	0	2	0	0	0	0	1	0	0	0	0	0	1	0	0	0	0	0	20
CSNK1D--FOXK2	ENSG00000141551	CSNK1D	ENSG00000141551	FOXK2	3	0	1	1	3	2	0	1	0	2	1	1	2	0	0	0	1	0	0	0	0	1	0	1	20
CTSD--LSP1	ENSG00000117984	CTSD	ENSG00000117984	LSP1	0	6	4	1	0	0	5	0	0	0	0	0	1	0	0	2	0	0	1	0	0	0	0	0	20
DGKZ--CHRM4	ENSG00000149091	DGKZ	ENSG00000149091	CHRM4	4	6	2	0	0	0	0	1	1	2	0	1	0	0	0	2	1	0	0	0	0	0	0	0	20
FAM60A--DENND5B		FAM60A		DENND5B	0	0	1	8	4	0	0	0	0	0	0	0	2	1	0	0	1	2	0	0	1	0	0	0	20
G3BP2--CCNG2	ENSG00000138757	G3BP2	ENSG00000138757	CCNG2	1	7	0	7	0	1	0	0	0	1	0	1	1	1	0	0	0	0	0	0	0	0	0	0	20
JHDM1D--HIPK2		JHDM1D		HIPK2	3	2	2	2	2	1	1	0	0	0	0	0	1	2	0	0	0	0	0	1	2	1	0	0	20
LATS2--ZMYM2	ENSG00000150457	LATS2	ENSG00000150457	ZMYM2	9	4	0	0	0	3	1	2	1	0	0	0	0	0	0	0	0	0	0	0	0	0	0	0	20
OAZ1--ACTB	ENSG00000104904	OAZ1	ENSG00000104904	ACTB	0	10	6	3	0	0	1	0	0	0	0	0	0	0	0	0	0	0	0	0	0	0	0	0	20
RP5-1074L1.4--RBM15		RP5-1074L1.4		RBM15	0	5	10	0	0	0	0	0	1	0	0	2	1	0	0	0	0	0	0	1	0	0	0	0	20
SAMSN1--AF165138.7	ENSG00000155307	SAMSN1	ENSG00000155307	AF165138.7	0	0	0	0	19	0	0	0	0	0	0	0	0	0	0	0	0	0	0	0	0	0	0	1	20
SENP5--TFRC	ENSG00000119231	SENP5	ENSG00000119231	TFRC	2	9	2	0	1	3	0	0	0	1	0	1	0	0	0	0	0	0	0	0	0	1	0	0	20
STK11--SBNO2	ENSG00000118046	STK11	ENSG00000118046	SBNO2	2	3	6	0	2	0	2	2	1	0	0	0	0	0	0	1	0	0	0	1	0	0	0	0	20
YWHAE--DDX5	ENSG00000108953	YWHAE	ENSG00000108953	DDX5	2	1	3	3	1	3	0	0	0	0	0	2	0	1	0	1	0	1	0	0	1	0	1	0	20
ANKRD11--RNF166	ENSG00000167522	ANKRD11	ENSG00000167522	RNF166	2	2	3	0	0	1	2	0	1	0	1	2	1	0	0	1	1	0	0	2	0	0	0	0	19
KMT2A--AFF1	ENSG00000118058	KMT2A	ENSG00000118058	AFF1	0	0	0	0	0	19	0	0	0	0	0	0	0	0	0	0	0	0	0	0	0	0	0	0	19
PDPK1--ATP6V0C	ENSG00000140992	PDPK1	ENSG00000140992	ATP6V0C	3	3	3	0	0	0	1	1	0	0	0	2	1	0	0	5	0	0	0	0	0	0	0	0	19
PIM3--PLXNB2	ENSG00000198355	PIM3	ENSG00000198355	PLXNB2	3	4	1	0	0	1	3	1	0	0	0	0	2	0	1	0	0	0	0	1	1	1	0	0	19
UVSSA--PCGF3	ENSG00000163945	UVSSA	ENSG00000163945	PCGF3	8	1	0	1	1	0	4	0	1	0	1	0	0	0	0	1	0	0	0	0	1	0	0	0	19
AP001347.6--ANKRD20A11P		AP001347.6		ANKRD20A11P	2	2	0	1	3	2	0	0	0	1	2	0	0	2	1	0	1	0	0	0	1	0	0	0	18
B2M--NFIL3	ENSG00000166710	B2M	ENSG00000166710	NFIL3	4	4	5	0	0	0	1	0	0	0	0	2	0	0	0	0	0	0	1	1	0	0	0	0	18
CNN2--SBNO2	ENSG00000064666	CNN2	ENSG00000064666	SBNO2	1	0	9	0	1	0	2	0	0	0	0	3	0	0	2	0	0	0	0	0	0	0	0	0	18
CTB-43E15.3--BOD1		CTB-43E15.3		BOD1	0	0	0	0	17	0	0	0	0	0	0	0	0	0	0	0	0	0	0	0	0	0	0	1	18
FOSB--UBC	ENSG00000125740	FOSB	ENSG00000125740	UBC	0	0	0	0	17	0	0	0	0	0	0	0	0	0	0	0	0	0	0	0	0	0	0	1	18
G3BP2--CNOT6L	ENSG00000138757	G3BP2	ENSG00000138757	CNOT6L	2	0	1	3	0	1	0	1	0	3	1	0	0	0	0	0	0	0	0	2	1	3	0	0	18
LHPP--FAM53B	ENSG00000107902	LHPP	ENSG00000107902	FAM53B	0	0	0	6	0	0	0	0	0	0	0	0	3	2	3	0	0	0	0	0	3	0	1	0	18
LSP1--RALGDS	ENSG00000130592	LSP1	ENSG00000130592	RALGDS	1	5	5	0	1	0	0	0	0	0	0	0	2	1	0	3	0	0	0	0	0	0	0	0	18
MAPKAPK2--SRGAP2B	ENSG00000162889	MAPKAPK2	ENSG00000162889	SRGAP2B	2	0	4	0	0	2	3	1	1	0	0	1	0	0	0	1	1	0	0	1	1	0	0	0	18
MBP--PQLC1	ENSG00000197971	MBP	ENSG00000197971	PQLC1	7	1	4	2	0	0	1	0	0	0	0	1	0	0	0	0	2	0	0	0	0	0	0	0	18
MED16--RNF126	ENSG00000175221	MED16	ENSG00000175221	RNF126	1	3	0	4	5	0	0	0	1	0	0	1	1	1	0	0	0	0	1	0	0	0	0	0	18
OAZ1--RNF166	ENSG00000104904	OAZ1	ENSG00000104904	RNF166	1	4	3	0	0	0	2	1	0	0	0	4	0	0	0	1	0	1	1	0	0	0	0	0	18
RBM27--NR3C1	ENSG00000091009	RBM27	ENSG00000091009	NR3C1	2	4	2	1	0	0	0	0	0	2	0	1	0	0	1	2	1	0	0	1	0	1	0	0	18
SEL1L3--STIM2	ENSG00000091490	SEL1L3	ENSG00000091490	STIM2	0	0	0	2	0	1	0	0	0	0	0	0	1	0	4	0	0	2	0	0	4	3	0	1	18
B2M--RNF166	ENSG00000166710	B2M	ENSG00000166710	RNF166	2	6	5	0	0	0	0	0	3	0	0	0	0	0	0	0	0	0	1	0	0	0	0	0	17
DGKD--PTMA	ENSG00000077044	DGKD	ENSG00000077044	PTMA	0	2	0	2	0	0	0	0	0	0	0	0	4	0	2	1	1	0	0	0	3	2	0	0	17
FBRSL1--NOC4L	ENSG00000112787	FBRSL1	ENSG00000112787	NOC4L	1	2	0	8	1	1	0	0	0	1	1	0	1	0	0	0	0	0	0	0	1	0	0	0	17
GAK--PCGF3	ENSG00000178950	GAK	ENSG00000178950	PCGF3	2	2	2	2	0	2	0	0	2	0	0	2	0	0	0	1	1	0	0	1	0	0	0	0	17
HNRNPA2B1--PTP4A1	ENSG00000122566	HNRNPA2B1	ENSG00000122566	PTP4A1	6	5	1	0	2	0	0	0	1	0	0	1	0	0	0	0	0	0	1	0	0	0	0	0	17
LSP1--CCNG2	ENSG00000130592	LSP1	ENSG00000130592	CCNG2	1	10	2	0	0	0	2	0	0	0	0	0	0	0	0	1	0	0	0	1	0	0	0	0	17
NOTCH1--AGPAT2	ENSG00000148400	NOTCH1	ENSG00000148400	AGPAT2	3	5	2	1	0	0	2	0	0	0	0	2	0	0	0	1	0	0	1	0	0	0	0	0	17
OAZ1--MKNK2	ENSG00000104904	OAZ1	ENSG00000104904	MKNK2	1	6	2	0	1	2	3	0	0	0	0	0	1	0	0	1	0	0	0	0	0	0	0	0	17
OAZ1--PTBP1	ENSG00000104904	OAZ1	ENSG00000104904	PTBP1	4	2	1	0	1	0	1	1	0	0	2	0	0	0	2	1	1	0	0	1	0	0	0	0	17
PLXNB2--BRD1	ENSG00000196576	PLXNB2	ENSG00000196576	BRD1	9	0	3	0	0	3	1	0	0	0	0	0	0	0	1	0	0	0	0	0	0	0	0	0	17
RP11-154H12.3--CTDP1		RP11-154H12.3		CTDP1	12	1	1	0	0	0	0	1	0	0	0	1	0	0	0	0	0	0	0	1	0	0	0	0	17
SF1--SF3B1	ENSG00000168066	SF1	ENSG00000168066	SF3B1	3	0	0	5	0	1	0	0	0	0	0	1	1	1	1	0	0	0	0	0	3	1	0	0	17
WDR6--DDX5	ENSG00000178252	WDR6	ENSG00000178252	DDX5	2	3	2	4	0	0	0	0	0	0	1	0	0	0	1	0	1	2	0	0	0	1	0	0	17
YWHAE--SF1	ENSG00000108953	YWHAE	ENSG00000108953	SF1	4	2	0	0	1	4	1	0	0	2	0	0	0	0	2	0	0	0	0	0	1	0	0	0	17
ABR--FAM101B	ENSG00000159842	ABR	ENSG00000159842	FAM101B	2	9	2	0	0	0	1	0	0	0	0	1	0	0	0	1	0	0	0	0	0	0	0	0	16
ARF1--IRF2BP2	ENSG00000143761	ARF1	ENSG00000143761	IRF2BP2	6	5	0	0	1	0	1	1	1	0	0	0	0	0	0	1	0	0	0	0	0	0	0	0	16
AZIN1--YWHAZ	ENSG00000155096	AZIN1	ENSG00000155096	YWHAZ	1	6	1	1	0	0	1	0	0	1	0	0	0	0	1	0	0	2	0	1	1	0	0	0	16
CREB3L2--DGKI	ENSG00000182158	CREB3L2	ENSG00000182158	DGKI	0	0	0	0	16	0	0	0	0	0	0	0	0	0	0	0	0	0	0	0	0	0	0	0	16
FUS--DDX5	ENSG00000089280	FUS	ENSG00000089280	DDX5	6	1	0	5	1	0	0	0	0	0	0	0	0	1	0	0	1	0	1	0	0	0	0	0	16
HNRNPK--TMEM2	ENSG00000165119	HNRNPK	ENSG00000165119	TMEM2	0	0	0	6	0	2	0	0	0	1	0	0	3	1	1	0	0	0	0	0	0	2	0	0	16
IRF2--SNX25	ENSG00000168310	IRF2	ENSG00000168310	SNX25	0	2	0	7	0	1	0	0	0	2	0	0	1	0	1	0	1	0	0	1	0	0	0	0	16
PER1--DDX5	ENSG00000179094	PER1	ENSG00000179094	DDX5	1	0	1	5	2	0	0	0	0	2	0	0	2	0	0	0	1	1	0	0	0	1	0	0	16
RP1-90G24.6--RP1-90G24.10		RP1-90G24.6		RP1-90G24.10	2	8	2	0	0	0	0	0	0	0	0	0	0	0	0	2	0	0	1	0	0	1	0	0	16
RP11-279F6.3--RP11-279F6.1		RP11-279F6.3		RP11-279F6.1	0	0	0	0	16	0	0	0	0	0	0	0	0	0	0	0	0	0	0	0	0	0	0	0	16
RXRA--RALGDS	ENSG00000186350	RXRA	ENSG00000186350	RALGDS	6	2	4	0	1	0	1	0	0	0	0	0	0	0	0	2	0	0	0	0	0	0	0	0	16
SAMSN1--NFIL3	ENSG00000155307	SAMSN1	ENSG00000155307	NFIL3	3	0	5	1	0	0	3	1	0	0	0	1	0	0	1	1	0	0	0	0	0	0	0	0	16
SLC19A1--SUMO3	ENSG00000173638	SLC19A1	ENSG00000173638	SUMO3	10	3	1	0	0	0	0	0	0	0	0	1	0	0	0	0	0	0	0	1	0	0	0	0	16
STK11--BSG	ENSG00000118046	STK11	ENSG00000118046	BSG	1	10	2	0	0	0	0	1	1	0	0	0	0	0	0	0	0	0	0	0	1	0	0	0	16
ZMYND8--NCOA3	ENSG00000101040	ZMYND8	ENSG00000101040	NCOA3	1	0	1	0	0	6	0	0	0	0	1	0	0	2	2	0	0	1	0	0	2	0	0	0	16
ZNF644--RP4-665J23.1	ENSG00000122482	ZNF644	ENSG00000122482	RP4-665J23.1	2	0	1	5	0	0	0	0	0	1	1	0	0	0	0	0	1	1	0	1	3	0	0	0	16
AP3S1--FEM1C	ENSG00000177879	AP3S1	ENSG00000177879	FEM1C	1	4	2	1	1	0	2	1	0	0	0	0	0	0	1	1	0	0	1	0	0	0	0	0	15
CCDC26--LINC00977	ENSG00000229140	CCDC26	ENSG00000229140	LINC00977	11	0	0	0	0	4	0	0	0	0	0	0	0	0	0	0	0	0	0	0	0	0	0	0	15
CORO7--MGRN1	ENSG00000262246	CORO7	ENSG00000262246	MGRN1	1	4	5	0	1	1	1	0	0	1	0	0	0	0	0	1	0	0	0	0	0	0	0	0	15
CXCR4--CCNG2	ENSG00000121966	CXCR4	ENSG00000121966	CCNG2	2	3	4	1	1	0	0	0	0	0	0	0	0	0	0	1	0	0	1	0	1	1	0	0	15
HNRNPH1--NR3C1	ENSG00000169045	HNRNPH1	ENSG00000169045	NR3C1	1	7	1	0	2	0	0	1	1	0	0	0	0	1	0	1	0	0	0	0	0	0	0	0	15
RUNX1--RUNX1T1	ENSG00000159216	RUNX1	ENSG00000159216	RUNX1T1	15	0	0	0	0	0	0	0	0	0	0	0	0	0	0	0	0	0	0	0	0	0	0	0	15
SRSF7--CXCR4	ENSG00000115875	SRSF7	ENSG00000115875	CXCR4	1	1	0	4	0	2	0	0	0	1	0	0	0	1	0	0	2	0	0	0	0	3	0	0	15
TBC1D22A--BRD1	ENSG00000054611	TBC1D22A	ENSG00000054611	BRD1	2	1	0	2	0	1	1	0	0	1	1	2	1	2	0	0	0	0	0	0	0	0	1	0	15
TOLLIP--MOB2	ENSG00000078902	TOLLIP	ENSG00000078902	MOB2	2	5	4	0	0	0	0	0	0	0	1	1	1	0	0	0	0	0	0	1	0	0	0	0	15
YPEL5--YWHAZ	ENSG00000119801	YPEL5	ENSG00000119801	YWHAZ	0	1	4	2	0	3	1	0	1	0	1	0	0	0	0	0	0	1	0	0	0	1	0	0	15
ZEB1--ARHGAP12	ENSG00000148516	ZEB1	ENSG00000148516	ARHGAP12	3	1	2	3	0	1	0	0	1	2	0	0	0	0	0	0	1	1	0	0	0	0	0	0	15
AC019221.4--PTMA		AC019221.4		PTMA	0	2	0	1	0	0	0	0	0	0	0	0	3	0	1	1	1	0	0	0	3	2	0	0	14
B2M--MORF4L1	ENSG00000166710	B2M	ENSG00000166710	MORF4L1	1	4	1	2	0	0	1	0	0	1	2	0	0	0	0	0	0	0	0	0	1	1	0	0	14
B2M--SET	ENSG00000166710	B2M	ENSG00000166710	SET	1	1	1	0	0	1	2	0	0	0	0	0	3	3	1	0	1	0	0	0	0	0	0	0	14
BAIAP2--METRNL	ENSG00000175866	BAIAP2	ENSG00000175866	METRNL	11	1	0	0	0	0	0	0	0	1	0	0	0	0	0	0	0	0	0	1	0	0	0	0	14
C22orf34--BRD1	ENSG00000188511	C22orf34	ENSG00000188511	BRD1	1	3	0	4	1	0	0	0	0	1	2	0	0	0	0	0	1	0	0	1	0	0	0	0	14
CERS3--LINS	ENSG00000154227	CERS3	ENSG00000154227	LINS	4	2	1	0	0	3	0	0	0	2	1	0	0	0	0	0	1	0	0	0	0	0	0	0	14
CTD-2561J22.5--ZNF100		CTD-2561J22.5		ZNF100	2	8	1	0	0	0	0	0	0	0	1	0	0	0	0	0	0	0	2	0	0	0	0	0	14
CXCR4--UBE2E3	ENSG00000121966	CXCR4	ENSG00000121966	UBE2E3	1	3	0	2	1	0	1	0	1	0	0	0	0	0	1	0	0	1	0	1	0	1	0	1	14
GSE1--RNF166	ENSG00000131149	GSE1	ENSG00000131149	RNF166	0	9	1	0	0	0	1	1	0	0	0	1	0	0	0	1	0	0	0	0	0	0	0	0	14
HOXA3--TAX1BP1	ENSG00000105997	HOXA3	ENSG00000105997	TAX1BP1	14	0	0	0	0	0	0	0	0	0	0	0	0	0	0	0	0	0	0	0	0	0	0	0	14
LENG8--FCAR	ENSG00000167615	LENG8	ENSG00000167615	FCAR	0	6	3	0	0	0	1	1	1	0	0	1	0	0	0	0	0	0	1	0	0	0	0	0	14
MIDN--SBNO2	ENSG00000167470	MIDN	ENSG00000167470	SBNO2	1	0	7	0	0	1	1	1	0	1	0	1	0	0	0	0	0	0	0	0	1	0	0	0	14
N4BP2L1--ZMYM2	ENSG00000139597	N4BP2L1	ENSG00000139597	ZMYM2	6	0	0	5	0	0	1	0	0	2	0	0	0	0	0	0	0	0	0	0	0	0	0	0	14
NFATC1--PQLC1	ENSG00000131196	NFATC1	ENSG00000131196	PQLC1	4	4	2	0	0	0	1	0	0	1	0	0	0	1	0	0	0	0	0	0	0	1	0	0	14
OAZ1--SF1	ENSG00000104904	OAZ1	ENSG00000104904	SF1	1	3	1	2	2	0	0	0	3	0	0	0	1	0	0	0	0	0	0	0	0	1	0	0	14
RCBTB2--LPAR6	ENSG00000136161	RCBTB2	ENSG00000136161	LPAR6	0	0	0	0	0	7	0	0	0	0	7	0	0	0	0	0	0	0	0	0	0	0	0	0	14
RP11-349A22.5--ARID4A		RP11-349A22.5		ARID4A	2	4	1	1	2	0	0	0	1	0	0	0	0	0	0	0	1	1	0	0	0	1	0	0	14
SLC38A2--UBC	ENSG00000134294	SLC38A2	ENSG00000134294	UBC	5	4	0	0	0	1	0	0	1	1	1	0	0	0	0	0	0	0	0	0	0	1	0	0	14
TTYH3--COX19	ENSG00000136295	TTYH3	ENSG00000136295	COX19	4	2	4	0	0	0	2	2	0	0	0	0	0	0	0	0	0	0	0	0	0	0	0	0	14
WDR1--ZNF518B	ENSG00000071127	WDR1	ENSG00000071127	ZNF518B	0	0	1	4	5	1	0	0	0	0	0	0	0	0	0	0	1	1	0	0	1	0	0	0	14
ZEB2--YPEL5	ENSG00000169554	ZEB2	ENSG00000169554	YPEL5	1	6	1	1	0	0	0	0	2	0	1	1	0	0	0	0	0	0	0	1	0	0	0	0	14
AC084018.1--BCL7A	ENSG00000272849	AC084018.1	ENSG00000272849	BCL7A	3	2	0	1	0	2	0	0	0	0	3	0	0	0	0	0	0	0	0	0	1	0	1	0	13
AC131097.3--PTMA	ENSG00000235151	AC131097.3	ENSG00000235151	PTMA	0	0	0	0	0	10	0	0	0	0	2	0	0	0	0	0	1	0	0	0	0	0	0	0	13
BSG--RNF126	ENSG00000172270	BSG	ENSG00000172270	RNF126	5	3	0	1	1	0	0	0	2	0	0	0	0	0	0	0	1	0	0	0	0	0	0	0	13
CBX7--CSNK1E	ENSG00000100307	CBX7	ENSG00000100307	CSNK1E	0	0	1	2	6	0	0	0	0	3	0	0	0	0	0	0	0	1	0	0	0	0	0	0	13
EPC2--CXCR4	ENSG00000135999	EPC2	ENSG00000135999	CXCR4	0	1	4	1	0	0	0	1	1	0	0	0	0	0	0	1	0	0	1	0	0	2	1	0	13
FAM20C--ADAP1	ENSG00000177706	FAM20C	ENSG00000177706	ADAP1	4	1	1	1	0	0	2	2	0	1	0	0	0	0	0	0	1	0	0	0	0	0	0	0	13
GAK--CTBP1	ENSG00000178950	GAK	ENSG00000178950	CTBP1	0	4	1	0	0	0	1	1	0	2	1	0	0	0	0	2	0	0	0	0	0	1	0	0	13
HNRNPA2B1--CBX3	ENSG00000122566	HNRNPA2B1	ENSG00000122566	CBX3	3	4	2	0	0	0	1	0	1	0	0	0	0	0	0	0	0	1	0	0	0	1	0	0	13
KDM4C--UHRF2	ENSG00000107077	KDM4C	ENSG00000107077	UHRF2	0	4	2	1	1	3	0	0	0	1	0	0	0	0	0	0	0	0	0	1	0	0	0	0	13
LFNG--MAD1L1	ENSG00000106003	LFNG	ENSG00000106003	MAD1L1	0	0	0	3	0	0	1	0	0	5	0	0	0	0	1	0	0	1	0	0	2	0	0	0	13
MRPL23--CD81	ENSG00000214026	MRPL23	ENSG00000214026	CD81	2	2	0	7	0	0	0	0	0	0	1	0	0	0	0	0	1	0	0	0	0	0	0	0	13
OAZ1--DDX5	ENSG00000104904	OAZ1	ENSG00000104904	DDX5	6	1	0	0	0	0	1	0	1	1	1	0	0	0	0	1	0	0	0	1	0	0	0	0	13
PFKFB3--KLF2	ENSG00000170525	PFKFB3	ENSG00000170525	KLF2	0	3	3	0	0	0	0	0	3	0	0	2	0	0	0	2	0	0	0	0	0	0	0	0	13
PIM3--KLF2	ENSG00000198355	PIM3	ENSG00000198355	KLF2	1	1	5	0	0	2	0	2	0	0	0	2	0	0	0	0	0	0	0	0	0	0	0	0	13
PIM3--SELO	ENSG00000198355	PIM3	ENSG00000198355	SELO	2	3	0	1	0	0	2	0	0	0	0	0	1	1	0	1	0	1	1	0	0	0	0	0	13
PIM3--TRABD	ENSG00000198355	PIM3	ENSG00000198355	TRABD	3	3	1	1	1	0	2	1	0	0	0	0	0	1	0	0	0	0	0	0	0	0	0	0	13
RP11-120D5.1--MID1		RP11-120D5.1		MID1	4	7	0	0	0	2	0	0	0	0	0	0	0	0	0	0	0	0	0	0	0	0	0	0	13
SMC4--TIPARP	ENSG00000113810	SMC4	ENSG00000113810	TIPARP	1	3	0	1	0	0	1	0	0	1	0	2	0	0	0	3	0	1	0	0	0	0	0	0	13
SRGN--IRF2BP2	ENSG00000122862	SRGN	ENSG00000122862	IRF2BP2	6	1	4	0	0	0	0	1	0	0	0	1	0	0	0	0	0	0	0	0	0	0	0	0	13
SSBP2--NR3C1	ENSG00000145687	SSBP2	ENSG00000145687	NR3C1	4	1	1	0	0	3	0	0	0	0	3	0	0	0	0	0	0	0	0	0	1	0	0	0	13
TTYH3--C7orf50	ENSG00000136295	TTYH3	ENSG00000136295	C7orf50	0	0	0	0	0	1	1	0	0	0	0	0	3	2	1	1	0	0	0	1	0	1	2	0	13
ZNF292--SYNCRIP	ENSG00000188994	ZNF292	ENSG00000188994	SYNCRIP	3	1	1	1	2	1	0	2	1	0	0	0	0	0	0	0	0	0	0	0	0	1	0	0	13
AKAP8--BRD4	ENSG00000105127	AKAP8	ENSG00000105127	BRD4	0	1	2	2	4	0	0	0	0	0	0	0	0	2	0	0	0	1	0	0	0	0	0	0	12
ATXN1--HIVEP1	ENSG00000124788	ATXN1	ENSG00000124788	HIVEP1	0	1	3	0	2	0	1	0	0	0	0	0	1	1	0	2	0	0	0	1	0	0	0	0	12
B2M--GLUL	ENSG00000166710	B2M	ENSG00000166710	GLUL	6	4	0	0	0	0	0	0	1	0	1	0	0	0	0	0	0	0	0	0	0	0	0	0	12
BACH2--SYNCRIP	ENSG00000112182	BACH2	ENSG00000112182	SYNCRIP	0	0	0	1	0	3	0	0	0	0	0	0	1	1	0	0	1	0	0	0	3	2	0	0	12
C7orf50--ADAP1	ENSG00000146540	C7orf50	ENSG00000146540	ADAP1	3	3	0	0	0	0	0	0	0	0	0	0	1	0	2	0	0	1	0	0	0	1	1	0	12
CTD-2152M20.2--GOLPH3		CTD-2152M20.2		GOLPH3	4	1	1	0	5	0	0	0	0	0	0	0	0	0	0	0	0	0	1	0	0	0	0	0	12
CXCR4--MGAT5	ENSG00000121966	CXCR4	ENSG00000121966	MGAT5	0	3	1	4	1	1	0	0	0	1	0	0	0	0	0	0	0	0	0	0	0	1	0	0	12
DHX9--IVNS1ABP	ENSG00000135829	DHX9	ENSG00000135829	IVNS1ABP	1	2	3	0	0	0	1	1	0	0	0	1	0	0	0	1	1	0	0	0	1	0	0	0	12
GAK--MAEA	ENSG00000178950	GAK	ENSG00000178950	MAEA	0	5	1	1	1	0	2	1	0	0	0	0	0	0	0	1	0	0	0	0	0	0	0	0	12
HELQ--FAM175A	ENSG00000163312	HELQ	ENSG00000163312	FAM175A	6	0	2	0	0	2	1	0	0	0	1	0	0	0	0	0	0	0	0	0	0	0	0	0	12
HNRNPA2B1--BMI1	ENSG00000122566	HNRNPA2B1	ENSG00000122566	BMI1	6	0	0	4	2	0	0	0	0	0	0	0	0	0	0	0	0	0	0	0	0	0	0	0	12
HNRNPH1--HMGB1	ENSG00000169045	HNRNPH1	ENSG00000169045	HMGB1	4	3	1	0	0	0	0	0	0	0	1	0	1	0	1	1	0	0	0	0	0	0	0	0	12
LSP1--MOB2	ENSG00000130592	LSP1	ENSG00000130592	MOB2	0	3	2	0	1	0	0	0	1	0	0	1	0	2	0	0	0	0	1	1	0	0	0	0	12
MURC--TMEFF1		MURC		TMEFF1	0	0	0	0	9	3	0	0	0	0	0	0	0	0	0	0	0	0	0	0	0	0	0	0	12
PML--RARA	ENSG00000140464	PML	ENSG00000140464	RARA	12	0	0	0	0	0	0	0	0	0	0	0	0	0	0	0	0	0	0	0	0	0	0	0	12
POU2F1--GLUL	ENSG00000143190	POU2F1	ENSG00000143190	GLUL	3	3	4	1	0	0	0	0	0	0	0	0	0	0	0	1	0	0	0	0	0	0	0	0	12
RHOF--BCL7A	ENSG00000139725	RHOF	ENSG00000139725	BCL7A	2	1	0	1	0	2	0	0	0	0	3	0	0	0	0	0	0	0	0	0	2	0	1	0	12
SH3TC1--TBC1D14	ENSG00000125089	SH3TC1	ENSG00000125089	TBC1D14	7	0	0	1	0	2	0	0	0	0	0	1	0	0	0	0	0	0	0	0	0	1	0	0	12
SKI--SSU72	ENSG00000157933	SKI	ENSG00000157933	SSU72	0	0	0	6	0	0	0	0	0	0	0	1	0	0	0	0	0	1	1	1	2	0	0	0	12
TSC2--UBE2I	ENSG00000103197	TSC2	ENSG00000103197	UBE2I	0	6	0	0	0	0	2	0	1	1	1	0	0	0	0	1	0	0	0	0	0	0	0	0	12
VCPKMT--SOS2	ENSG00000100483	VCPKMT	ENSG00000100483	SOS2	3	1	3	0	0	1	2	1	0	0	0	0	0	0	0	0	0	0	0	1	0	0	0	0	12
VPS37B--UBC	ENSG00000139722	VPS37B	ENSG00000139722	UBC	2	0	2	0	7	0	0	0	0	0	0	0	0	0	0	0	0	0	0	1	0	0	0	0	12
YWHAE--PITPNA	ENSG00000108953	YWHAE	ENSG00000108953	PITPNA	3	3	1	1	1	0	0	0	0	1	0	1	0	1	0	0	0	0	0	0	0	0	0	0	12
ARID3A--RNF126	ENSG00000116017	ARID3A	ENSG00000116017	RNF126	1	6	1	0	0	0	0	1	0	0	1	0	1	0	0	0	0	0	0	0	0	0	0	0	11
B2M--SF1	ENSG00000166710	B2M	ENSG00000166710	SF1	6	1	1	1	1	0	0	0	0	0	0	0	0	1	0	0	0	0	0	0	0	0	0	0	11
CAPN3--GANC	ENSG00000092529	CAPN3	ENSG00000092529	GANC	6	0	0	0	1	0	1	0	1	0	0	0	0	0	0	0	0	0	0	0	0	2	0	0	11
CBFA2T3--SLC7A5	ENSG00000129993	CBFA2T3	ENSG00000129993	SLC7A5	2	3	1	0	0	3	0	0	1	0	0	0	0	0	0	0	0	0	0	0	0	1	0	0	11
CDKN1A--UBC	ENSG00000124762	CDKN1A	ENSG00000124762	UBC	1	0	0	0	7	1	0	0	0	0	0	0	0	0	0	0	0	1	0	0	0	0	0	1	11
CXCR4--PTP4A1	ENSG00000121966	CXCR4	ENSG00000121966	PTP4A1	2	4	0	0	0	1	0	1	0	0	0	1	0	0	0	0	0	0	2	0	0	0	0	0	11
DDX5--GLUL	ENSG00000108654	DDX5	ENSG00000108654	GLUL	5	2	1	0	0	0	0	0	2	0	1	0	0	0	0	0	0	0	0	0	0	0	0	0	11
EDF1--RALGDS	ENSG00000107223	EDF1	ENSG00000107223	RALGDS	1	3	1	0	4	0	0	0	0	0	0	0	2	0	0	0	0	0	0	0	0	0	0	0	11
EGFL7--AGPAT2	ENSG00000172889	EGFL7	ENSG00000172889	AGPAT2	9	1	0	0	0	1	0	0	0	0	0	0	0	0	0	0	0	0	0	0	0	0	0	0	11
GALNS--RNF166	ENSG00000141012	GALNS	ENSG00000141012	RNF166	1	2	0	0	1	0	2	0	0	0	0	1	0	0	0	4	0	0	0	0	0	0	0	0	11
GSE1--KLHL36	ENSG00000131149	GSE1	ENSG00000131149	KLHL36	0	9	0	0	0	0	0	1	0	0	0	0	0	0	0	0	1	0	0	0	0	0	0	0	11
HNRNPA2B1--TOP2B	ENSG00000122566	HNRNPA2B1	ENSG00000122566	TOP2B	2	1	0	2	0	1	1	0	0	1	0	0	0	0	1	0	1	1	0	0	0	0	0	0	11
HNRNPU-AS1--HNRNPU		HNRNPU-AS1		HNRNPU	2	1	0	1	1	3	1	0	0	0	1	1	0	0	0	0	0	0	0	0	0	0	0	0	11
ING1--IRS2	ENSG00000153487	ING1	ENSG00000153487	IRS2	0	4	3	0	0	0	0	1	0	0	0	2	0	0	0	0	0	1	0	0	0	0	0	0	11
LSP1--CTSD	ENSG00000130592	LSP1	ENSG00000130592	CTSD	0	3	3	0	0	1	0	1	2	0	0	0	0	0	0	1	0	0	0	0	0	0	0	0	11
LSP1--OSBPL5	ENSG00000130592	LSP1	ENSG00000130592	OSBPL5	0	2	0	0	0	0	0	0	0	4	0	0	0	0	0	1	0	0	0	3	1	0	0	0	11
MOB3A--ANKLE2	ENSG00000172081	MOB3A	ENSG00000172081	ANKLE2	1	3	1	0	0	2	0	0	0	0	0	0	0	1	0	1	0	0	0	0	0	1	1	0	11
OAZ1--TCF3	ENSG00000104904	OAZ1	ENSG00000104904	TCF3	0	0	0	3	3	3	0	0	0	0	0	0	0	0	0	0	1	0	0	0	0	1	0	0	11
PARM1--G3BP2	ENSG00000169116	PARM1	ENSG00000169116	G3BP2	0	0	0	0	6	0	0	0	0	0	0	0	0	0	0	0	0	0	0	0	2	2	0	1	11
PPP1CB--FOSL2	ENSG00000213639	PPP1CB	ENSG00000213639	FOSL2	2	0	3	0	0	2	1	1	1	0	0	0	0	1	0	0	0	0	0	0	0	0	0	0	11
RUNX1--DYRK1A	ENSG00000159216	RUNX1	ENSG00000159216	DYRK1A	0	1	0	0	0	3	0	2	0	0	1	1	0	1	0	0	0	0	0	1	1	0	0	0	11
RXRA--RNF166	ENSG00000186350	RXRA	ENSG00000186350	RNF166	0	1	4	0	0	0	0	2	0	0	0	2	0	1	0	1	0	0	0	0	0	0	0	0	11
SETD7--RP11-83A24.2	ENSG00000145391	SETD7	ENSG00000145391	RP11-83A24.2	1	0	0	0	1	1	0	0	0	0	0	1	1	0	1	0	0	0	0	0	4	1	0	0	11
SMARCA2--HNRNPK	ENSG00000080503	SMARCA2	ENSG00000080503	HNRNPK	3	3	1	1	0	0	1	1	0	0	0	0	0	0	0	0	1	0	0	0	0	0	0	0	11
YPEL5--GLUL	ENSG00000119801	YPEL5	ENSG00000119801	GLUL	2	6	2	0	0	0	0	0	0	0	0	0	0	0	0	1	0	0	0	0	0	0	0	0	11
YWHAE--MNT	ENSG00000108953	YWHAE	ENSG00000108953	MNT	2	2	0	1	3	0	1	0	0	0	0	1	0	0	0	1	0	0	0	0	0	0	0	0	11
ANP32E--PLEKHO1	ENSG00000143401	ANP32E	ENSG00000143401	PLEKHO1	3	1	0	4	0	0	0	0	0	0	0	0	0	0	0	1	0	0	0	0	0	0	1	0	10
ARID5A--BCL2L11	ENSG00000196843	ARID5A	ENSG00000196843	BCL2L11	0	0	0	3	4	0	0	0	0	0	0	0	1	0	0	0	0	1	0	0	0	1	0	0	10
B2M--HNRNPU	ENSG00000166710	B2M	ENSG00000166710	HNRNPU	2	1	0	2	1	1	0	0	0	0	0	0	1	0	0	0	1	0	0	0	1	0	0	0	10
B2M--KLF2	ENSG00000166710	B2M	ENSG00000166710	KLF2	0	0	2	1	2	1	0	1	2	0	0	0	1	0	0	0	0	0	0	0	0	0	0	0	10
CHFR--ANKLE2	ENSG00000072609	CHFR	ENSG00000072609	ANKLE2	1	2	2	1	0	2	0	0	0	0	0	0	0	0	0	1	1	0	0	0	0	0	0	0	10
CLK1--CXCR4	ENSG00000013441	CLK1	ENSG00000013441	CXCR4	1	2	1	1	0	0	1	1	0	0	0	0	0	0	0	0	2	0	0	0	0	1	0	0	10
CXCR4--FEM1C	ENSG00000121966	CXCR4	ENSG00000121966	FEM1C	1	1	2	0	0	0	1	0	0	0	1	0	1	0	0	1	0	0	1	1	0	0	0	0	10
CXCR4--RANBP2	ENSG00000121966	CXCR4	ENSG00000121966	RANBP2	1	3	1	2	0	0	0	0	0	1	0	1	1	0	0	0	0	0	0	0	0	0	0	0	10
CXCR4--TSC22D3	ENSG00000121966	CXCR4	ENSG00000121966	TSC22D3	1	1	1	0	3	0	0	0	0	0	0	1	0	0	1	1	0	1	0	0	0	0	0	0	10
CYP1B1-AS1--RMDN2	ENSG00000232973	CYP1B1-AS1	ENSG00000232973	RMDN2	0	0	0	0	9	0	0	0	0	0	0	0	0	0	0	0	0	0	0	0	0	0	0	1	10
EEF1D--SET	ENSG00000104529	EEF1D	ENSG00000104529	SET	1	1	1	0	0	2	0	1	0	0	0	0	0	2	0	0	1	1	0	0	0	0	0	0	10
EIF3M--HIPK3	ENSG00000149100	EIF3M	ENSG00000149100	HIPK3	0	0	0	2	2	1	0	0	0	0	0	0	2	0	1	0	0	0	0	0	2	0	0	0	10
FAM20C--COX19	ENSG00000177706	FAM20C	ENSG00000177706	COX19	3	1	1	0	0	0	2	2	0	0	0	0	0	0	0	0	1	0	0	0	0	0	0	0	10
FAM60A--CAPRIN2		FAM60A		CAPRIN2	0	1	1	5	0	0	0	0	1	0	0	0	0	1	0	0	0	0	0	0	0	1	0	0	10
HNRNPA2B1--SF1	ENSG00000122566	HNRNPA2B1	ENSG00000122566	SF1	3	0	0	1	1	0	1	1	1	0	0	0	0	0	0	0	0	0	0	0	1	1	0	0	10
HNRNPK--GLUL	ENSG00000165119	HNRNPK	ENSG00000165119	GLUL	2	2	1	0	0	0	1	1	0	0	0	0	0	0	0	0	1	1	0	1	0	0	0	0	10
ITM2C--PTMA	ENSG00000135916	ITM2C	ENSG00000135916	PTMA	1	0	0	0	0	0	1	1	1	0	1	1	0	0	1	0	0	2	0	1	0	0	0	0	10
KLF10--PABPC1	ENSG00000155090	KLF10	ENSG00000155090	PABPC1	3	0	1	1	0	0	0	1	0	1	0	0	0	2	0	1	0	0	0	0	0	0	0	0	10
LRRFIP1--PTMA	ENSG00000124831	LRRFIP1	ENSG00000124831	PTMA	2	1	2	0	0	0	3	0	0	0	0	1	0	0	0	0	0	0	1	0	0	0	0	0	10
LYST--ARID4B	ENSG00000143669	LYST	ENSG00000143669	ARID4B	1	4	1	0	0	0	0	0	0	0	0	1	0	0	0	2	0	0	0	0	0	0	1	0	10
MAEA--LRPAP1	ENSG00000090316	MAEA	ENSG00000090316	LRPAP1	0	4	2	2	0	0	1	0	0	0	0	0	0	0	0	0	0	0	0	1	0	0	0	0	10
MEF2C-AS1--MEF2C	ENSG00000248309	MEF2C-AS1	ENSG00000248309	MEF2C	1	0	0	2	0	0	0	0	0	0	0	0	0	0	5	0	0	0	0	0	2	0	0	0	10
MKLN1-AS1--ZNF800		MKLN1-AS1		ZNF800	0	4	3	0	0	0	1	0	0	0	0	0	1	0	0	1	0	0	0	0	0	0	0	0	10
NAA60--CREBBP	ENSG00000122390	NAA60	ENSG00000122390	CREBBP	1	2	0	2	0	0	0	0	2	0	0	0	1	0	0	1	1	0	0	0	0	0	0	0	10
NADK--SDF4	ENSG00000008130	NADK	ENSG00000008130	SDF4	1	3	1	0	0	0	1	0	1	1	0	0	0	0	0	1	0	0	0	1	0	0	0	0	10
NAMPT--NFIL3	ENSG00000105835	NAMPT	ENSG00000105835	NFIL3	1	0	5	0	0	1	1	0	0	0	0	0	0	1	0	1	0	0	0	0	0	0	0	0	10
PFKFB3--DDX5	ENSG00000170525	PFKFB3	ENSG00000170525	DDX5	2	3	2	0	0	0	1	0	1	0	0	0	0	0	0	0	0	0	1	0	0	0	0	0	10
PFKFB3--UBC	ENSG00000170525	PFKFB3	ENSG00000170525	UBC	2	1	4	0	0	0	0	0	1	0	0	1	0	0	0	0	0	0	1	0	0	0	0	0	10
PIM3--DDX5	ENSG00000198355	PIM3	ENSG00000198355	DDX5	3	0	1	1	0	4	0	1	0	0	0	0	0	0	0	0	0	0	0	0	0	0	0	0	10
RAB30--PCF11	ENSG00000137502	RAB30	ENSG00000137502	PCF11	0	0	0	0	1	1	0	0	0	0	0	0	1	0	1	0	1	1	0	0	2	2	0	0	10
SRSF7--YPEL5	ENSG00000115875	SRSF7	ENSG00000115875	YPEL5	1	2	2	1	1	0	1	0	0	0	0	0	0	1	0	0	0	0	1	0	0	0	0	0	10
TBCD--METRNL	ENSG00000141556	TBCD	ENSG00000141556	METRNL	2	0	0	1	1	2	0	1	0	0	1	0	0	1	0	0	1	0	0	0	0	0	0	0	10
TMEM259--RNF126	ENSG00000182087	TMEM259	ENSG00000182087	RNF126	1	1	0	1	1	1	0	0	0	1	0	1	1	1	1	0	0	0	0	0	0	0	0	0	10
UNKL--CLCN7	ENSG00000059145	UNKL	ENSG00000059145	CLCN7	1	1	0	1	0	0	0	0	0	1	0	0	1	0	0	0	0	1	1	2	0	1	0	0	10
VAV2--BRD3	ENSG00000160293	VAV2	ENSG00000160293	BRD3	3	0	0	4	0	0	1	0	0	0	0	0	1	0	0	0	0	1	0	0	0	0	0	0	10
ANKDD1A--SLC51B	ENSG00000166839	ANKDD1A	ENSG00000166839	SLC51B	1	0	1	1	5	0	0	0	0	0	0	0	0	0	0	0	0	0	0	0	0	0	0	1	9
ARID3A--DAZAP1	ENSG00000116017	ARID3A	ENSG00000116017	DAZAP1	4	1	0	0	1	0	1	1	0	0	0	0	0	0	0	1	0	0	0	0	0	0	0	0	9
B2M--IRF2BP2	ENSG00000166710	B2M	ENSG00000166710	IRF2BP2	2	1	1	0	0	0	0	2	0	0	0	1	0	0	0	1	0	0	0	0	1	0	0	0	9
B2M--TCF12	ENSG00000166710	B2M	ENSG00000166710	TCF12	4	3	0	0	0	1	0	0	0	0	0	0	0	0	0	0	0	0	0	0	0	0	1	0	9
BMPR2--NOP58	ENSG00000204217	BMPR2	ENSG00000204217	NOP58	0	0	0	4	0	0	0	0	0	0	0	0	1	1	0	0	0	0	0	0	1	1	1	0	9
BSG--SBNO2	ENSG00000172270	BSG	ENSG00000172270	SBNO2	2	5	0	0	0	0	0	0	0	0	0	1	0	0	0	0	0	0	1	0	0	0	0	0	9
DDX5--CXCR4	ENSG00000108654	DDX5	ENSG00000108654	CXCR4	0	1	0	1	0	0	0	1	1	1	1	0	0	0	1	0	0	0	0	0	0	0	0	2	9
DENND5B--FAM60A	ENSG00000170456	DENND5B	ENSG00000170456	FAM60A	0	0	0	3	1	0	0	0	0	0	0	0	0	0	0	0	1	4	0	0	0	0	0	0	9
GLT1D1--CKAP4	ENSG00000151948	GLT1D1	ENSG00000151948	CKAP4	0	4	2	0	0	0	1	0	2	0	0	0	0	0	0	0	0	0	0	0	0	0	0	0	9
HBA1--MKI67	ENSG00000206172	HBA1	ENSG00000206172	MKI67	0	4	3	0	0	0	0	0	0	0	0	0	0	0	0	0	1	0	1	0	0	0	0	0	9
HIF1A--SF3B1	ENSG00000100644	HIF1A	ENSG00000100644	SF3B1	2	2	1	0	0	0	1	1	1	0	1	0	0	0	0	0	0	0	0	0	0	0	0	0	9
HIVEP1--PTP4A1	ENSG00000095951	HIVEP1	ENSG00000095951	PTP4A1	0	0	0	2	0	0	0	0	0	2	0	0	0	4	0	0	0	0	0	0	0	1	0	0	9
HIVEP1--TXNDC5	ENSG00000095951	HIVEP1	ENSG00000095951	TXNDC5	0	0	0	5	2	0	0	0	0	0	0	0	1	0	0	0	0	0	0	0	1	0	0	0	9
HNRNPA2B1--UBC	ENSG00000122566	HNRNPA2B1	ENSG00000122566	UBC	0	0	0	1	1	1	0	1	0	0	1	0	0	1	0	1	1	1	0	0	0	0	0	0	9
HNRNPK--KIAA0368	ENSG00000165119	HNRNPK	ENSG00000165119	KIAA0368	0	2	0	1	2	0	0	0	0	1	0	0	1	1	0	0	0	0	0	0	0	1	0	0	9
ITGB2--RNF166	ENSG00000160255	ITGB2	ENSG00000160255	RNF166	0	2	6	0	0	0	0	0	0	1	0	0	0	0	0	0	0	0	0	0	0	0	0	0	9
MAD1L1--C7orf50	ENSG00000002822	MAD1L1	ENSG00000002822	C7orf50	0	0	0	4	0	0	0	0	0	0	1	0	0	1	2	0	0	0	0	0	0	1	0	0	9
MBP--ZNF516	ENSG00000197971	MBP	ENSG00000197971	ZNF516	2	2	1	0	0	0	1	0	2	0	0	0	0	0	0	0	0	0	0	0	0	1	0	0	9
METRNL--TBCD	ENSG00000176845	METRNL	ENSG00000176845	TBCD	2	1	0	0	0	1	0	0	0	0	0	0	1	0	1	0	0	0	0	2	0	0	1	0	9
NUP214--DEK	ENSG00000126883	NUP214	ENSG00000126883	DEK	9	0	0	0	0	0	0	0	0	0	0	0	0	0	0	0	0	0	0	0	0	0	0	0	9
OAZ1--METRNL	ENSG00000104904	OAZ1	ENSG00000104904	METRNL	2	0	1	0	0	3	1	0	0	0	0	0	0	0	0	0	0	0	0	2	0	0	0	0	9
PFKFB3--KLF6	ENSG00000170525	PFKFB3	ENSG00000170525	KLF6	3	0	2	0	1	0	0	0	1	0	0	1	0	0	0	0	0	0	0	0	0	0	0	1	9
PMCH--PARPBP	ENSG00000183395	PMCH	ENSG00000183395	PARPBP	2	0	4	0	0	0	0	0	0	0	0	0	0	0	2	0	0	0	0	1	0	0	0	0	9
PPP1R12C--LENG8	ENSG00000125503	PPP1R12C	ENSG00000125503	LENG8	1	0	0	1	1	0	0	0	0	1	0	0	0	0	2	0	0	0	0	2	0	0	1	0	9
PVT1--MYC	ENSG00000249859	PVT1	ENSG00000249859	MYC	0	0	0	0	3	1	0	0	0	1	0	0	0	1	0	0	1	0	0	0	0	2	0	0	9
RORA--FAM214A	ENSG00000069667	RORA	ENSG00000069667	FAM214A	0	0	0	0	3	0	1	0	0	1	0	0	1	1	0	0	0	0	0	2	0	0	0	0	9
RXRA--NOTCH1	ENSG00000186350	RXRA	ENSG00000186350	NOTCH1	0	2	1	0	1	0	1	0	0	0	0	1	0	0	0	1	0	0	0	2	0	0	0	0	9
SDHAP3--RP11-43F13.1	ENSG00000185986	SDHAP3	ENSG00000185986	RP11-43F13.1	1	0	0	0	5	1	1	0	0	0	0	0	1	0	0	0	0	0	0	0	0	0	0	0	9
SF1--ADIPOR1	ENSG00000168066	SF1	ENSG00000168066	ADIPOR1	0	3	1	4	0	0	0	0	0	0	0	1	0	0	0	0	0	0	0	0	0	0	0	0	9
SF1--IST1	ENSG00000168066	SF1	ENSG00000168066	IST1	0	0	0	7	0	0	0	0	0	0	0	0	0	0	2	0	0	0	0	0	0	0	0	0	9
SS18L1--OGFR	ENSG00000184402	SS18L1	ENSG00000184402	OGFR	1	1	3	1	0	0	0	0	0	0	0	0	0	0	0	0	0	0	0	0	0	2	1	0	9
SUN1--MAFK	ENSG00000164828	SUN1	ENSG00000164828	MAFK	1	3	1	1	0	0	1	1	0	0	0	0	0	0	0	0	0	0	0	0	0	1	0	0	9
TFDP2--XRN1	ENSG00000114126	TFDP2	ENSG00000114126	XRN1	3	0	0	2	2	0	0	0	0	0	0	1	0	1	0	0	0	0	0	0	0	0	0	0	9
ZCCHC8--RSRC2	ENSG00000033030	ZCCHC8	ENSG00000033030	RSRC2	1	1	1	0	2	1	0	0	0	0	0	0	0	0	0	0	1	1	1	0	0	0	0	0	9
ABR--MNT	ENSG00000159842	ABR	ENSG00000159842	MNT	0	1	1	2	0	0	0	0	0	0	0	0	0	1	0	0	1	1	1	0	0	0	0	0	8
ANP32A--TLE3	ENSG00000140350	ANP32A	ENSG00000140350	TLE3	0	0	3	1	0	0	0	2	0	0	0	0	0	1	0	0	0	0	0	0	0	0	1	0	8
B2M--ATP6V0C	ENSG00000166710	B2M	ENSG00000166710	ATP6V0C	1	4	1	1	0	0	0	0	0	0	0	0	0	0	0	0	0	0	0	1	0	0	0	0	8
B2M--CHSY1	ENSG00000166710	B2M	ENSG00000166710	CHSY1	2	3	0	0	1	0	0	0	0	0	1	0	0	0	0	0	1	0	0	0	0	0	0	0	8
B2M--KLF10	ENSG00000166710	B2M	ENSG00000166710	KLF10	4	1	0	0	1	1	1	0	0	0	0	0	0	0	0	0	0	0	0	0	0	0	0	0	8
B2M--PTP4A1	ENSG00000166710	B2M	ENSG00000166710	PTP4A1	1	2	1	0	0	1	0	1	0	0	0	0	0	1	0	1	0	0	0	0	0	0	0	0	8
B2M--TOP2B	ENSG00000166710	B2M	ENSG00000166710	TOP2B	2	2	2	0	0	0	1	0	0	0	1	0	0	0	0	0	0	0	0	0	0	0	0	0	8
BACH2--PNRC1	ENSG00000112182	BACH2	ENSG00000112182	PNRC1	0	0	1	3	0	0	0	0	0	1	0	0	0	2	0	0	1	0	0	0	0	0	0	0	8
BSG--TCF3	ENSG00000172270	BSG	ENSG00000172270	TCF3	0	5	0	0	0	0	0	1	0	0	0	0	0	0	1	0	0	0	0	0	1	0	0	0	8
COTL1--KLHL36	ENSG00000103187	COTL1	ENSG00000103187	KLHL36	1	0	1	2	0	0	0	0	0	0	0	0	1	0	1	0	0	0	1	1	0	0	0	0	8
CPSF6--UBC	ENSG00000111605	CPSF6	ENSG00000111605	UBC	4	2	1	0	1	0	0	0	0	0	0	0	0	0	0	0	0	0	0	0	0	0	0	0	8
CTNNA1--MATR3	ENSG00000044115	CTNNA1	ENSG00000044115	MATR3	3	1	0	0	1	0	0	0	0	0	0	0	0	0	2	0	0	0	0	0	1	0	0	0	8
DDX5--IVNS1ABP	ENSG00000108654	DDX5	ENSG00000108654	IVNS1ABP	1	1	0	0	0	0	0	0	4	0	0	2	0	0	0	0	0	0	0	0	0	0	0	0	8
DTNA--ZNF24	ENSG00000134769	DTNA	ENSG00000134769	ZNF24	4	0	0	0	3	1	0	0	0	0	0	0	0	0	0	0	0	0	0	0	0	0	0	0	8
EIF4A1--CCNG2	ENSG00000161960	EIF4A1	ENSG00000161960	CCNG2	0	0	0	1	0	0	0	1	0	0	0	0	0	1	1	2	1	0	0	0	0	0	1	0	8
GET4--MAFK	ENSG00000239857	GET4	ENSG00000239857	MAFK	1	3	1	0	1	0	1	1	0	0	0	0	0	0	0	0	0	0	0	0	0	0	0	0	8
HNRNPK--PTBP3	ENSG00000165119	HNRNPK	ENSG00000165119	PTBP3	3	3	1	0	0	0	1	0	0	0	0	0	0	0	0	0	0	0	0	0	0	0	0	0	8
ING1--CARKD	ENSG00000153487	ING1	ENSG00000153487	CARKD	1	1	0	4	0	1	0	0	0	0	0	0	1	0	0	0	0	0	0	0	0	0	0	0	8
JARID2--SYNCRIP	ENSG00000008083	JARID2	ENSG00000008083	SYNCRIP	1	1	2	0	0	1	1	1	0	1	0	0	0	0	0	0	0	0	0	0	0	0	0	0	8
LBR--H3F3A	ENSG00000143815	LBR	ENSG00000143815	H3F3A	1	2	2	0	0	0	1	0	0	0	1	1	0	0	0	0	0	0	0	0	0	0	0	0	8
LRCH4--P2RX5	ENSG00000077454	LRCH4	ENSG00000077454	P2RX5	0	0	0	1	0	0	0	0	0	0	0	0	3	0	1	0	0	1	0	0	0	1	1	0	8
LRRC69--OTUD6B	ENSG00000214954	LRRC69	ENSG00000214954	OTUD6B	1	1	1	1	2	0	0	0	0	0	0	0	0	0	0	0	0	0	0	0	0	1	0	1	8
LSP1--FGD5-AS1	ENSG00000130592	LSP1	ENSG00000130592	FGD5-AS1	1	2	1	1	1	0	0	0	0	1	0	0	0	0	0	0	0	0	0	1	0	0	0	0	8
MAEA--WHSC1	ENSG00000090316	MAEA	ENSG00000090316	WHSC1	2	1	2	0	0	0	1	0	0	0	1	0	0	0	0	0	0	1	0	0	0	0	0	0	8
MAML3--ELF2	ENSG00000196782	MAML3	ENSG00000196782	ELF2	4	1	1	0	0	1	1	0	0	0	0	0	0	0	0	0	0	0	0	0	0	0	0	0	8
MOB3A--FCAR	ENSG00000172081	MOB3A	ENSG00000172081	FCAR	0	4	2	0	0	0	1	0	1	0	0	0	0	0	0	0	0	0	0	0	0	0	0	0	8
NADK--UBE2J2	ENSG00000008130	NADK	ENSG00000008130	UBE2J2	2	3	1	0	0	0	0	0	0	0	0	1	0	0	0	1	0	0	0	0	0	0	0	0	8
OAZ1--PPP1R12C	ENSG00000104904	OAZ1	ENSG00000104904	PPP1R12C	1	2	0	0	1	0	1	1	0	2	0	0	0	0	0	0	0	0	0	0	0	0	0	0	8
OAZ1--SGTA	ENSG00000104904	OAZ1	ENSG00000104904	SGTA	1	1	1	1	0	0	1	1	0	0	0	0	1	0	0	0	0	0	1	0	0	0	0	0	8
PFKFB3--GLUL	ENSG00000170525	PFKFB3	ENSG00000170525	GLUL	1	2	3	0	0	0	0	0	1	0	0	0	0	0	0	0	0	0	1	0	0	0	0	0	8
RNF126--SBNO2	ENSG00000070423	RNF126	ENSG00000070423	SBNO2	1	3	1	0	0	1	0	0	0	1	0	1	0	0	0	0	0	0	0	0	0	0	0	0	8
RUNX1--MECOM	ENSG00000159216	RUNX1	ENSG00000159216	MECOM	7	0	0	0	0	0	0	1	0	0	0	0	0	0	0	0	0	0	0	0	0	0	0	0	8
SFXN5--AC073046.25	ENSG00000144040	SFXN5	ENSG00000144040	AC073046.25	1	4	1	0	0	0	1	1	0	0	0	0	0	0	0	0	0	0	0	0	0	0	0	0	8
ST3GAL1--FAM49B	ENSG00000008513	ST3GAL1	ENSG00000008513	FAM49B	1	4	0	0	0	0	1	0	0	0	0	2	0	0	0	0	0	0	0	0	0	0	0	0	8
SUN1--ADAP1	ENSG00000164828	SUN1	ENSG00000164828	ADAP1	2	2	1	0	0	0	0	0	0	0	0	0	1	0	0	0	0	0	0	1	0	1	0	0	8
TMEM18--PXDN	ENSG00000151353	TMEM18	ENSG00000151353	PXDN	0	0	0	0	0	6	0	0	0	0	1	0	0	0	0	0	0	0	0	1	0	0	0	0	8
TULP4--RP11-732M18.3	ENSG00000130338	TULP4	ENSG00000130338	RP11-732M18.3	1	2	0	1	1	1	0	0	0	0	0	0	0	0	0	0	0	0	0	1	0	1	0	0	8
U3--KCTD1	ENSG00000199666	U3	ENSG00000199666	KCTD1	7	0	0	0	0	0	0	0	0	0	1	0	0	0	0	0	0	0	0	0	0	0	0	0	8
UVSSA--CTBP1	ENSG00000163945	UVSSA	ENSG00000163945	CTBP1	1	4	1	0	0	0	2	0	0	0	0	0	0	0	0	0	0	0	0	0	0	0	0	0	8
YPEL5--ACTB	ENSG00000119801	YPEL5	ENSG00000119801	ACTB	0	4	2	0	0	0	0	1	0	0	0	0	0	1	0	0	0	0	0	0	0	0	0	0	8
YPEL5--EEF1A1	ENSG00000119801	YPEL5	ENSG00000119801	EEF1A1	1	1	1	1	0	0	0	0	1	0	0	0	1	1	1	0	0	0	0	0	0	0	0	0	8
ZC3H3--CYHR1	ENSG00000014164	ZC3H3	ENSG00000014164	CYHR1	1	3	1	0	0	0	1	0	0	0	0	1	0	0	0	0	0	0	0	1	0	0	0	0	8
ADAP1--MAFK	ENSG00000105963	ADAP1	ENSG00000105963	MAFK	3	3	0	0	0	0	1	0	0	0	0	0	0	0	0	0	0	0	0	0	0	0	0	0	7
ATXN1--SYNCRIP	ENSG00000124788	ATXN1	ENSG00000124788	SYNCRIP	0	1	1	2	2	0	0	0	0	1	0	0	0	0	0	0	0	0	0	0	0	0	0	0	7
B2M--CNOT6L	ENSG00000166710	B2M	ENSG00000166710	CNOT6L	0	1	1	1	0	2	0	0	0	1	0	0	0	0	1	0	0	0	0	0	0	0	0	0	7
B2M--NR3C1	ENSG00000166710	B2M	ENSG00000166710	NR3C1	2	1	0	1	0	1	0	1	1	0	0	0	0	0	0	0	0	0	0	0	0	0	0	0	7
BSG--PTBP1	ENSG00000172270	BSG	ENSG00000172270	PTBP1	2	1	2	0	0	0	1	0	0	0	0	0	0	0	1	0	0	0	0	0	0	0	0	0	7
BSG--R3HDM4	ENSG00000172270	BSG	ENSG00000172270	R3HDM4	2	3	1	0	0	0	0	0	1	0	0	0	0	0	0	0	0	0	0	0	0	0	0	0	7
C7orf50--COX19	ENSG00000146540	C7orf50	ENSG00000146540	COX19	3	1	0	0	0	0	0	0	0	0	0	0	0	0	1	0	0	1	0	0	0	0	1	0	7
CANT1--DDC8	ENSG00000171302	CANT1	ENSG00000171302	DDC8	0	3	1	0	0	0	0	0	0	1	1	0	0	0	0	0	1	0	0	0	0	0	0	0	7
CEP170--ZBTB18	ENSG00000143702	CEP170	ENSG00000143702	ZBTB18	1	3	1	0	0	0	0	0	1	0	0	0	0	0	0	1	0	0	0	0	0	0	0	0	7
CTBP1--GAK	ENSG00000159692	CTBP1	ENSG00000159692	GAK	0	2	0	1	1	0	1	0	0	0	0	0	0	0	0	0	0	0	0	0	1	1	0	0	7
CXCR4--GNAS	ENSG00000121966	CXCR4	ENSG00000121966	GNAS	0	0	0	6	0	0	0	0	0	0	0	0	0	0	0	0	0	0	0	0	0	1	0	0	7
DCUN1D1--AHSP	ENSG00000043093	DCUN1D1	ENSG00000043093	AHSP	0	1	4	0	0	0	0	0	0	0	0	1	0	1	0	0	0	0	0	0	0	0	0	0	7
DEDD2--HNRNPUL1	ENSG00000160570	DEDD2	ENSG00000160570	HNRNPUL1	2	2	0	0	0	0	0	1	0	0	0	0	0	1	0	0	0	0	0	0	1	0	0	0	7
DHX9--ARID4B	ENSG00000135829	DHX9	ENSG00000135829	ARID4B	0	1	1	3	0	0	0	0	0	0	0	0	0	1	0	0	0	1	0	0	0	0	0	0	7
EDF1--EHMT1	ENSG00000107223	EDF1	ENSG00000107223	EHMT1	2	0	0	2	1	0	0	0	0	0	0	0	1	1	0	0	0	0	0	0	0	0	0	0	7
EVL--YY1	ENSG00000196405	EVL	ENSG00000196405	YY1	1	0	0	6	0	0	0	0	0	0	0	0	0	0	0	0	0	0	0	0	0	0	0	0	7
FUS--UBC	ENSG00000089280	FUS	ENSG00000089280	UBC	3	0	1	2	0	1	0	0	0	0	0	0	0	0	0	0	0	0	0	0	0	0	0	0	7
HIST1H2BD--IRF2BP2		HIST1H2BD		IRF2BP2	2	2	0	0	0	0	1	0	0	1	0	0	0	0	0	1	0	0	0	0	0	0	0	0	7
HNRNPK--IVNS1ABP	ENSG00000165119	HNRNPK	ENSG00000165119	IVNS1ABP	1	2	1	0	0	0	1	0	0	1	0	1	0	0	0	0	0	0	0	0	0	0	0	0	7
ING1--RAB20	ENSG00000153487	ING1	ENSG00000153487	RAB20	0	2	1	0	0	0	1	1	0	0	0	1	0	0	1	0	0	0	0	0	0	0	0	0	7
JARID2--IFNGR1	ENSG00000008083	JARID2	ENSG00000008083	IFNGR1	2	3	1	0	0	0	1	0	0	0	0	0	0	0	0	0	0	0	0	0	0	0	0	0	7
JARID2--RREB1	ENSG00000008083	JARID2	ENSG00000008083	RREB1	1	2	2	0	0	0	0	0	0	0	0	0	0	0	0	2	0	0	0	0	0	0	0	0	7
LAPTM5--PUM1	ENSG00000162511	LAPTM5	ENSG00000162511	PUM1	1	1	0	1	0	1	1	0	1	0	0	0	0	0	1	0	0	0	0	0	0	0	0	0	7
LBH--YPEL5	ENSG00000213626	LBH	ENSG00000213626	YPEL5	0	2	0	0	0	0	0	0	0	1	0	0	0	1	1	0	0	1	1	0	0	0	0	0	7
LFNG--C7orf50	ENSG00000106003	LFNG	ENSG00000106003	C7orf50	0	0	0	1	0	0	0	0	0	0	0	0	3	0	2	0	0	0	0	0	0	1	0	0	7
LINC00618--VRK1	ENSG00000225163	LINC00618	ENSG00000225163	VRK1	1	3	0	0	0	1	0	0	0	0	1	0	0	0	0	0	0	1	0	0	0	0	0	0	7
MARCH3--SKP1		MARCH3		SKP1	0	2	2	0	0	0	0	0	0	0	0	1	1	0	0	0	0	0	0	0	0	0	1	0	7
METRNL--RNF166	ENSG00000176845	METRNL	ENSG00000176845	RNF166	0	0	1	0	0	0	2	0	0	0	0	1	0	0	0	0	0	0	0	3	0	0	0	0	7
MLXIP--BCL7A	ENSG00000175727	MLXIP	ENSG00000175727	BCL7A	0	1	1	0	0	3	0	1	0	0	0	0	0	0	0	0	0	0	1	0	0	0	0	0	7
NAMPT--UBC	ENSG00000105835	NAMPT	ENSG00000105835	UBC	1	1	3	0	0	0	0	0	0	1	0	0	0	0	0	0	0	0	1	0	0	0	0	0	7
OAZ1--LPAR2	ENSG00000104904	OAZ1	ENSG00000104904	LPAR2	0	3	0	2	1	0	0	0	0	1	0	0	0	0	0	0	0	0	0	0	0	0	0	0	7
PDXK--SUMO3	ENSG00000160209	PDXK	ENSG00000160209	SUMO3	0	0	0	1	0	0	1	0	0	0	0	1	1	0	0	0	1	1	0	0	0	1	0	0	7
PLEKHG1--SYNCRIP	ENSG00000120278	PLEKHG1	ENSG00000120278	SYNCRIP	0	0	0	1	1	0	0	0	0	0	0	0	0	1	0	0	1	0	0	0	2	1	0	0	7
RAB40C--UBE2I	ENSG00000197562	RAB40C	ENSG00000197562	UBE2I	3	1	1	0	1	0	0	0	1	0	0	0	0	0	0	0	0	0	0	0	0	0	0	0	7
RNVU1-14--UBC	ENSG00000207501	RNVU1-14	ENSG00000207501	UBC	0	0	0	0	7	0	0	0	0	0	0	0	0	0	0	0	0	0	0	0	0	0	0	0	7
RP11-269F21.2--RP11-269F21.3		RP11-269F21.2		RP11-269F21.3	0	0	0	0	0	6	0	0	0	0	0	0	0	0	0	0	1	0	0	0	0	0	0	0	7
SFSWAP--NOC4L	ENSG00000061936	SFSWAP	ENSG00000061936	NOC4L	0	1	2	2	0	0	0	0	0	0	0	0	0	0	0	0	0	0	1	0	1	0	0	0	7
SMARCA2--VLDLR	ENSG00000080503	SMARCA2	ENSG00000080503	VLDLR	4	0	0	0	0	2	0	0	0	0	0	0	0	0	0	0	0	0	0	1	0	0	0	0	7
ST3GAL1--YWHAZ	ENSG00000008513	ST3GAL1	ENSG00000008513	YWHAZ	3	1	0	0	2	0	0	0	0	0	0	1	0	0	0	0	0	0	0	0	0	0	0	0	7
SUN1--COX19	ENSG00000164828	SUN1	ENSG00000164828	COX19	2	1	1	0	0	0	0	0	0	0	0	0	1	0	0	0	0	0	0	1	0	1	0	0	7
UNKL--UBE2I	ENSG00000059145	UNKL	ENSG00000059145	UBE2I	0	0	1	1	0	0	0	1	0	0	1	0	0	0	0	1	1	1	0	0	0	0	0	0	7
URAD--FLT3	ENSG00000183463	URAD	ENSG00000183463	FLT3	4	0	0	0	0	3	0	0	0	0	0	0	0	0	0	0	0	0	0	0	0	0	0	0	7
USP49--MED20	ENSG00000164663	USP49	ENSG00000164663	MED20	0	3	1	0	0	0	1	0	0	0	0	0	0	0	1	1	0	0	0	0	0	0	0	0	7
XRCC5--BARD1	ENSG00000079246	XRCC5	ENSG00000079246	BARD1	2	2	2	0	0	0	0	0	0	0	0	1	0	0	0	0	0	0	0	0	0	0	0	0	7
XRN1--TFDP2	ENSG00000114127	XRN1	ENSG00000114127	TFDP2	1	1	2	0	0	1	0	1	0	0	0	0	0	0	0	1	0	0	0	0	0	0	0	0	7
ZEB1--FAM53B	ENSG00000148516	ZEB1	ENSG00000148516	FAM53B	0	0	1	3	0	1	0	0	0	1	0	0	0	0	0	0	0	1	0	0	0	0	0	0	7
ZFP36--UBC	ENSG00000128016	ZFP36	ENSG00000128016	UBC	0	1	2	0	1	0	0	0	0	0	0	2	0	0	0	0	0	0	0	0	0	0	0	1	7
ZNF516--CTDP1	ENSG00000101493	ZNF516	ENSG00000101493	CTDP1	2	2	1	0	0	0	0	2	0	0	0	0	0	0	0	0	0	0	0	0	0	0	0	0	7
AC007038.7--RPE		AC007038.7		RPE	1	3	0	0	0	0	0	0	1	1	0	0	0	0	0	0	0	0	0	0	0	0	0	0	6
ADRBK1--SF1		ADRBK1		SF1	0	3	1	0	0	0	0	1	1	0	0	0	0	0	0	0	0	0	0	0	0	0	0	0	6
B2M--EEF1A1	ENSG00000166710	B2M	ENSG00000166710	EEF1A1	2	2	1	0	1	0	0	0	0	0	0	0	0	0	0	0	0	0	0	0	0	0	0	0	6
B2M--HNRNPK	ENSG00000166710	B2M	ENSG00000166710	HNRNPK	1	1	0	1	1	0	1	0	0	0	1	0	0	0	0	0	0	0	0	0	0	0	0	0	6
B2M--PKM	ENSG00000166710	B2M	ENSG00000166710	PKM	2	0	1	0	0	0	0	0	1	0	0	1	0	1	0	0	0	0	0	0	0	0	0	0	6
B2M--RAC2	ENSG00000166710	B2M	ENSG00000166710	RAC2	0	2	3	0	0	0	0	0	0	0	0	0	0	0	0	0	0	1	0	0	0	0	0	0	6
C21orf33--SUMO3		C21orf33		SUMO3	3	1	1	0	0	0	0	0	0	0	1	0	0	0	0	0	0	0	0	0	0	0	0	0	6
CALM2--CXCR4	ENSG00000143933	CALM2	ENSG00000143933	CXCR4	1	2	0	0	1	1	0	0	0	0	0	0	0	0	0	0	0	0	0	1	0	0	0	0	6
CANT1--TIMP2	ENSG00000171302	CANT1	ENSG00000171302	TIMP2	0	4	1	0	0	0	0	0	0	1	0	0	0	0	0	0	0	0	0	0	0	0	0	0	6
CCDC93--CXCR4	ENSG00000125633	CCDC93	ENSG00000125633	CXCR4	1	2	1	1	0	0	0	1	0	0	0	0	0	0	0	0	0	0	0	0	0	0	0	0	6
CD74--NR3C1	ENSG00000019582	CD74	ENSG00000019582	NR3C1	0	1	0	4	0	0	0	0	0	0	0	0	0	0	0	0	0	0	0	0	1	0	0	0	6
CLEC12A--CHMP1A	ENSG00000172322	CLEC12A	ENSG00000172322	CHMP1A	1	2	0	0	0	0	0	1	0	0	0	0	0	0	0	1	1	0	0	0	0	0	0	0	6
CLK1--HSPD1	ENSG00000013441	CLK1	ENSG00000013441	HSPD1	1	0	0	3	0	0	0	0	0	1	0	0	1	0	0	0	0	0	0	0	0	0	0	0	6
CXCR4--CLK1	ENSG00000121966	CXCR4	ENSG00000121966	CLK1	0	0	0	0	0	0	0	2	0	0	0	0	1	0	1	0	0	0	0	0	0	2	0	0	6
CXCR4--SIK1	ENSG00000121966	CXCR4	ENSG00000121966	SIK1	0	0	0	0	6	0	0	0	0	0	0	0	0	0	0	0	0	0	0	0	0	0	0	0	6
CXCR4--SP3	ENSG00000121966	CXCR4	ENSG00000121966	SP3	0	1	1	3	0	0	0	0	0	0	0	1	0	0	0	0	0	0	0	0	0	0	0	0	6
CXCR4--YWHAZ	ENSG00000121966	CXCR4	ENSG00000121966	YWHAZ	3	0	1	0	1	0	0	0	0	0	0	0	0	0	1	0	0	0	0	0	0	0	0	0	6
CYP2E1--RP11-108K14.4	ENSG00000130649	CYP2E1	ENSG00000130649	RP11-108K14.4	0	0	0	0	4	0	0	0	0	2	0	0	0	0	0	0	0	0	0	0	0	0	0	0	6
DCTN6--KAT6A	ENSG00000104671	DCTN6	ENSG00000104671	KAT6A	1	0	0	0	0	1	0	1	0	1	1	0	0	0	0	0	0	0	0	1	0	0	0	0	6
DUSP4--TMEM66	ENSG00000120875	DUSP4	ENSG00000120875	TMEM66	0	1	0	1	1	0	0	0	0	1	0	0	0	0	0	0	0	0	0	0	0	1	1	0	6
EDF1--RXRA	ENSG00000107223	EDF1	ENSG00000107223	RXRA	0	1	1	0	2	0	1	0	0	0	0	0	0	0	0	1	0	0	0	0	0	0	0	0	6
EIF4G2--DDX5	ENSG00000110321	EIF4G2	ENSG00000110321	DDX5	2	2	1	0	1	0	0	0	0	0	0	0	0	0	0	0	0	0	0	0	0	0	0	0	6
EIF4G2--SF1	ENSG00000110321	EIF4G2	ENSG00000110321	SF1	2	2	0	1	0	0	0	0	0	0	0	0	1	0	0	0	0	0	0	0	0	0	0	0	6
ELL--UPF1	ENSG00000105656	ELL	ENSG00000105656	UPF1	1	1	0	0	1	0	1	0	1	0	0	0	0	0	0	0	0	1	0	0	0	0	0	0	6
FOSB--SIK1	ENSG00000125740	FOSB	ENSG00000125740	SIK1	1	0	0	0	5	0	0	0	0	0	0	0	0	0	0	0	0	0	0	0	0	0	0	0	6
FUS--HMGB1	ENSG00000089280	FUS	ENSG00000089280	HMGB1	1	2	0	1	0	0	1	0	0	0	0	0	0	0	0	0	0	0	0	0	1	0	0	0	6
GLT1D1--UBC	ENSG00000151948	GLT1D1	ENSG00000151948	UBC	0	1	0	0	1	0	0	1	1	0	0	0	0	0	0	2	0	0	0	0	0	0	0	0	6
HNRNPH1--FEM1C	ENSG00000169045	HNRNPH1	ENSG00000169045	FEM1C	1	0	0	1	1	0	0	1	0	1	0	0	0	0	0	0	0	0	0	1	0	0	0	0	6
HNRNPK--SET	ENSG00000165119	HNRNPK	ENSG00000165119	SET	2	0	0	0	0	1	0	0	0	0	0	1	0	0	0	0	0	1	0	0	0	1	0	0	6
HNRNPK--TLE1	ENSG00000165119	HNRNPK	ENSG00000165119	TLE1	0	0	0	0	2	0	0	0	0	0	0	0	0	1	0	0	0	1	0	0	0	0	1	1	6
HOXA3--RP1-170O19.20	ENSG00000105997	HOXA3	ENSG00000105997	RP1-170O19.20	6	0	0	0	0	0	0	0	0	0	0	0	0	0	0	0	0	0	0	0	0	0	0	0	6
IRF2--DCTD	ENSG00000168310	IRF2	ENSG00000168310	DCTD	2	0	1	0	0	0	0	0	0	1	0	0	1	1	0	0	0	0	0	0	0	0	0	0	6
KIAA0232--TBC1D14	ENSG00000170871	KIAA0232	ENSG00000170871	TBC1D14	2	2	0	0	0	0	0	0	0	0	0	1	0	0	0	1	0	0	0	0	0	0	0	0	6
KMT2A--MLLT10	ENSG00000118058	KMT2A	ENSG00000118058	MLLT10	5	0	0	0	0	1	0	0	0	0	0	0	0	0	0	0	0	0	0	0	0	0	0	0	6
LBR--ARID4B	ENSG00000143815	LBR	ENSG00000143815	ARID4B	0	2	2	0	1	0	0	0	0	0	0	0	0	0	0	0	0	0	1	0	0	0	0	0	6
LFNG--ADAP1	ENSG00000106003	LFNG	ENSG00000106003	ADAP1	1	0	0	1	0	0	2	0	0	0	0	0	1	0	0	0	0	0	0	1	0	0	0	0	6
LRBA--SH3D19	ENSG00000198589	LRBA	ENSG00000198589	SH3D19	0	1	1	1	1	0	0	0	0	0	0	0	0	1	0	0	0	1	0	0	0	0	0	0	6
LSP1--DDX5	ENSG00000130592	LSP1	ENSG00000130592	DDX5	1	1	2	0	0	0	0	1	0	0	0	1	0	0	0	0	0	0	0	0	0	0	0	0	6
LSP1--IRF2BP2	ENSG00000130592	LSP1	ENSG00000130592	IRF2BP2	0	4	1	0	0	0	0	0	0	0	0	0	0	0	0	1	0	0	0	0	0	0	0	0	6
LSP1--NOTCH1	ENSG00000130592	LSP1	ENSG00000130592	NOTCH1	2	0	2	0	0	0	0	0	0	1	0	0	0	0	0	1	0	0	0	0	0	0	0	0	6
LSP1--UBC	ENSG00000130592	LSP1	ENSG00000130592	UBC	0	0	1	1	0	0	1	1	0	0	0	1	0	0	0	0	0	1	0	0	0	0	0	0	6
MAFK--ADAP1	ENSG00000198517	MAFK	ENSG00000198517	ADAP1	2	1	0	0	0	0	1	0	0	1	0	1	0	0	0	0	0	0	0	0	0	0	0	0	6
MKNK2--SBNO2	ENSG00000099875	MKNK2	ENSG00000099875	SBNO2	0	0	4	0	0	0	0	0	0	0	0	0	1	0	0	0	1	0	0	0	0	0	0	0	6
NUS1--RP11-667F9.2	ENSG00000153989	NUS1	ENSG00000153989	RP11-667F9.2	0	0	0	1	1	2	0	0	0	0	0	0	0	0	0	0	2	0	0	0	0	0	0	0	6
OAZ1--UBC	ENSG00000104904	OAZ1	ENSG00000104904	UBC	0	0	0	0	2	2	0	0	0	0	0	0	0	0	0	1	0	0	0	0	0	0	0	1	6
PGS1--TIMP2	ENSG00000087157	PGS1	ENSG00000087157	TIMP2	0	0	4	0	1	0	0	0	0	0	0	0	0	0	1	0	0	0	0	0	0	0	0	0	6
PPM1F--MAPK1	ENSG00000100034	PPM1F	ENSG00000100034	MAPK1	1	0	2	0	0	0	0	0	1	0	0	0	0	0	0	1	1	0	0	0	0	0	0	0	6
PTBP1--TMEM259	ENSG00000011304	PTBP1	ENSG00000011304	TMEM259	0	0	0	1	2	0	1	0	0	0	1	0	0	1	0	0	0	0	0	0	0	0	0	0	6
RAB35--FBRSL1	ENSG00000111737	RAB35	ENSG00000111737	FBRSL1	1	1	1	0	0	0	0	0	0	1	1	0	0	1	0	0	0	0	0	0	0	0	0	0	6
RP11-403B2.7--RP11-403B2.6		RP11-403B2.7		RP11-403B2.6	2	0	0	0	2	0	0	0	0	0	0	1	0	0	0	0	0	0	0	1	0	0	0	0	6
RP11-446J8.1--TAPT1-AS1		RP11-446J8.1		TAPT1-AS1	0	0	0	1	2	2	0	0	0	0	0	0	0	0	0	0	0	0	0	0	0	0	0	1	6
RP6-109B7.3--GRAMD4		RP6-109B7.3		GRAMD4	0	2	0	0	1	1	0	1	0	0	0	0	0	0	0	0	1	0	0	0	0	0	0	0	6
SLC12A7--LPCAT1	ENSG00000113504	SLC12A7	ENSG00000113504	LPCAT1	0	2	0	0	0	0	0	0	0	1	0	0	1	1	0	0	0	0	0	1	0	0	0	0	6
SLC19A1--FAM207A	ENSG00000173638	SLC19A1	ENSG00000173638	FAM207A	5	0	0	0	0	0	1	0	0	0	0	0	0	0	0	0	0	0	0	0	0	0	0	0	6
SLC37A3--MKRN1	ENSG00000157800	SLC37A3	ENSG00000157800	MKRN1	0	3	1	0	1	0	0	1	0	0	0	0	0	0	0	0	0	0	0	0	0	0	0	0	6
SLC38A1--UBC	ENSG00000111371	SLC38A1	ENSG00000111371	UBC	2	1	0	1	0	0	0	0	0	0	0	0	0	0	0	0	0	1	0	0	0	1	0	0	6
SPIN1--NFIL3	ENSG00000106723	SPIN1	ENSG00000106723	NFIL3	3	1	1	0	0	0	1	0	0	0	0	0	0	0	0	0	0	0	0	0	0	0	0	0	6
SRGN--NFIL3	ENSG00000122862	SRGN	ENSG00000122862	NFIL3	2	2	0	0	0	0	1	0	0	0	0	0	0	0	0	1	0	0	0	0	0	0	0	0	6
SRSF1--DDX5	ENSG00000136450	SRSF1	ENSG00000136450	DDX5	2	0	1	0	0	0	0	0	1	0	0	0	1	1	0	0	0	0	0	0	0	0	0	0	6
TAF11--DIS3	ENSG00000064995	TAF11	ENSG00000064995	DIS3	1	0	0	1	0	1	0	0	0	0	0	0	0	1	0	0	1	0	0	0	0	1	0	0	6
TBC1D22A--GRAMD4	ENSG00000054611	TBC1D22A	ENSG00000054611	GRAMD4	0	2	1	0	0	0	0	0	0	0	0	0	0	1	1	0	0	0	0	0	1	0	0	0	6
TIAF1--SEZ6	ENSG00000221995	TIAF1	ENSG00000221995	SEZ6	1	1	0	0	4	0	0	0	0	0	0	0	0	0	0	0	0	0	0	0	0	0	0	0	6
TMED6--TERF2	ENSG00000157315	TMED6	ENSG00000157315	TERF2	0	0	0	0	0	6	0	0	0	0	0	0	0	0	0	0	0	0	0	0	0	0	0	0	6
TPM4--BRD4	ENSG00000167460	TPM4	ENSG00000167460	BRD4	0	0	1	0	1	1	0	0	0	0	0	0	1	1	0	0	1	0	0	0	0	0	0	0	6
TXNDC5--LTBR	ENSG00000239264	TXNDC5	ENSG00000239264	LTBR	0	0	0	0	6	0	0	0	0	0	0	0	0	0	0	0	0	0	0	0	0	0	0	0	6
ULK1--FBRSL1	ENSG00000177169	ULK1	ENSG00000177169	FBRSL1	1	1	1	0	1	0	1	0	0	0	0	0	0	0	0	0	0	0	0	1	0	0	0	0	6
USP9Y--TTTY15	ENSG00000114374	USP9Y	ENSG00000114374	TTTY15	1	0	0	1	0	0	0	0	0	2	2	0	0	0	0	0	0	0	0	0	0	0	0	0	6
ZFP36--GLUL	ENSG00000128016	ZFP36	ENSG00000128016	GLUL	1	0	3	0	0	0	0	1	1	0	0	0	0	0	0	0	0	0	0	0	0	0	0	0	6
AC079807.4--FBXO11		AC079807.4		FBXO11	0	3	0	0	0	0	0	1	0	0	0	0	0	0	0	0	0	0	1	0	0	0	0	0	5
ADRBK1--RNF166		ADRBK1		RNF166	0	0	2	0	0	1	0	0	0	0	0	0	0	0	0	1	0	0	0	0	0	1	0	0	5
AMD1--EEF1A1	ENSG00000123505	AMD1	ENSG00000123505	EEF1A1	1	2	0	0	0	1	0	0	0	0	0	0	0	0	1	0	0	0	0	0	0	0	0	0	5
ANP32A--PIAS1	ENSG00000140350	ANP32A	ENSG00000140350	PIAS1	2	0	3	0	0	0	0	0	0	0	0	0	0	0	0	0	0	0	0	0	0	0	0	0	5
ARF1--ARID4B	ENSG00000143761	ARF1	ENSG00000143761	ARID4B	1	1	1	0	0	0	1	0	0	0	0	0	0	0	0	0	0	0	1	0	0	0	0	0	5
B2M--BRD1	ENSG00000166710	B2M	ENSG00000166710	BRD1	0	2	0	1	0	0	0	0	0	2	0	0	0	0	0	0	0	0	0	0	0	0	0	0	5
B2M--HNRNPUL1	ENSG00000166710	B2M	ENSG00000166710	HNRNPUL1	0	1	1	1	0	0	0	0	0	0	2	0	0	0	0	0	0	0	0	0	0	0	0	0	5
B2M--PNRC1	ENSG00000166710	B2M	ENSG00000166710	PNRC1	0	1	2	0	0	1	0	0	0	0	0	1	0	0	0	0	0	0	0	0	0	0	0	0	5
B2M--TLE3	ENSG00000166710	B2M	ENSG00000166710	TLE3	0	1	3	0	0	0	0	0	1	0	0	0	0	0	0	0	0	0	0	0	0	0	0	0	5
B2M--YWHAZ	ENSG00000166710	B2M	ENSG00000166710	YWHAZ	0	0	0	2	1	0	0	1	0	1	0	0	0	0	0	0	0	0	0	0	0	0	0	0	5
C15orf40--HOMER2	ENSG00000169609	C15orf40	ENSG00000169609	HOMER2	1	0	0	1	0	0	0	0	0	1	1	0	1	0	0	0	0	0	0	0	0	0	0	0	5
C17orf62--METRNL		C17orf62		METRNL	1	1	1	1	0	0	0	0	0	1	0	0	0	0	0	0	0	0	0	0	0	0	0	0	5
CCND1--SIK1	ENSG00000110092	CCND1	ENSG00000110092	SIK1	0	0	0	0	5	0	0	0	0	0	0	0	0	0	0	0	0	0	0	0	0	0	0	0	5
CD83--HIVEP1	ENSG00000112149	CD83	ENSG00000112149	HIVEP1	0	1	0	2	0	0	0	0	0	0	0	0	0	1	0	0	0	1	0	0	0	0	0	0	5
CHD7--RAB2A	ENSG00000171316	CHD7	ENSG00000171316	RAB2A	0	0	1	0	0	0	0	0	0	2	0	0	0	0	0	1	0	0	0	0	0	1	0	0	5
COL23A1--CLK4	ENSG00000050767	COL23A1	ENSG00000050767	CLK4	4	0	0	0	0	0	0	0	0	0	0	1	0	0	0	0	0	0	0	0	0	0	0	0	5
CRTC1--SUGP2	ENSG00000105662	CRTC1	ENSG00000105662	SUGP2	1	2	0	0	0	0	0	0	0	0	1	0	0	0	0	0	0	0	0	0	1	0	0	0	5
CXCR4--BCL11A	ENSG00000121966	CXCR4	ENSG00000121966	BCL11A	0	0	0	0	0	5	0	0	0	0	0	0	0	0	0	0	0	0	0	0	0	0	0	0	5
CXCR4--FGD5-AS1	ENSG00000121966	CXCR4	ENSG00000121966	FGD5-AS1	0	1	1	1	1	0	0	0	0	1	0	0	0	0	0	0	0	0	0	0	0	0	0	0	5
CXCR4--ZEB2	ENSG00000121966	CXCR4	ENSG00000121966	ZEB2	2	0	0	0	0	1	2	0	0	0	0	0	0	0	0	0	0	0	0	0	0	0	0	0	5
CYTH1--TIMP2	ENSG00000108669	CYTH1	ENSG00000108669	TIMP2	2	1	0	0	1	0	1	0	0	0	0	0	0	0	0	0	0	0	0	0	0	0	0	0	5
DDX5--AXIN2	ENSG00000108654	DDX5	ENSG00000108654	AXIN2	0	0	0	1	1	0	0	0	0	1	1	0	1	0	0	0	0	0	0	0	0	0	0	0	5
EP300--ZNF384	ENSG00000100393	EP300	ENSG00000100393	ZNF384	0	0	0	0	0	5	0	0	0	0	0	0	0	0	0	0	0	0	0	0	0	0	0	0	5
FAM76B--SESN3	ENSG00000077458	FAM76B	ENSG00000077458	SESN3	0	1	0	3	0	0	0	0	0	0	0	0	1	0	0	0	0	0	0	0	0	0	0	0	5
FBRSL1--ANKLE2	ENSG00000112787	FBRSL1	ENSG00000112787	ANKLE2	3	0	0	0	0	1	0	0	0	0	0	0	0	0	0	0	0	0	0	1	0	0	0	0	5
FUS--HNRNPK	ENSG00000089280	FUS	ENSG00000089280	HNRNPK	2	0	2	0	0	0	1	0	0	0	0	0	0	0	0	0	0	0	0	0	0	0	0	0	5
H2AFY--CTC-349C3.2		H2AFY		CTC-349C3.2	1	0	1	0	1	0	1	0	0	0	0	0	0	0	1	0	0	0	0	0	0	0	0	0	5
HBA1--HSPA8	ENSG00000206172	HBA1	ENSG00000206172	HSPA8	1	1	1	0	0	0	1	0	0	0	0	0	0	0	0	1	0	0	0	0	0	0	0	0	5
HIF1A--ADIPOR1	ENSG00000100644	HIF1A	ENSG00000100644	ADIPOR1	1	2	1	0	0	0	0	0	1	0	0	0	0	0	0	0	0	0	0	0	0	0	0	0	5
HIST1H2BD--SLC25A37		HIST1H2BD		SLC25A37	0	2	0	1	0	0	1	0	0	0	0	0	0	0	0	1	0	0	0	0	0	0	0	0	5
HMGB2--SF1	ENSG00000164104	HMGB2	ENSG00000164104	SF1	1	2	0	0	0	0	0	1	0	0	1	0	0	0	0	0	0	0	0	0	0	0	0	0	5
HMHA1--SBNO2		HMHA1		SBNO2	0	0	2	0	0	0	0	0	0	0	0	0	0	0	1	1	0	0	1	0	0	0	0	0	5
HNRNPK--ANP32B	ENSG00000165119	HNRNPK	ENSG00000165119	ANP32B	0	4	0	0	0	0	0	0	0	0	1	0	0	0	0	0	0	0	0	0	0	0	0	0	5
HNRNPK--ZFAND5	ENSG00000165119	HNRNPK	ENSG00000165119	ZFAND5	0	1	1	2	0	0	0	0	0	0	0	0	0	0	0	0	1	0	0	0	0	0	0	0	5
IFI44L--USP24	ENSG00000137959	IFI44L	ENSG00000137959	USP24	0	0	0	0	0	3	1	0	0	1	0	0	0	0	0	0	0	0	0	0	0	0	0	0	5
IKBKG--MECP2	ENSG00000269335	IKBKG	ENSG00000269335	MECP2	0	2	1	0	0	0	1	0	0	0	0	1	0	0	0	0	0	0	0	0	0	0	0	0	5
JARID2--C6orf62	ENSG00000008083	JARID2	ENSG00000008083	C6orf62	2	3	0	0	0	0	0	0	0	0	0	0	0	0	0	0	0	0	0	0	0	0	0	0	5
LFNG--COX19	ENSG00000106003	LFNG	ENSG00000106003	COX19	1	0	0	0	0	0	2	0	0	0	0	0	1	0	0	0	0	0	0	1	0	0	0	0	5
LPCAT1--CLPTM1L	ENSG00000153395	LPCAT1	ENSG00000153395	CLPTM1L	0	0	0	3	0	0	0	0	0	1	0	0	0	0	1	0	0	0	0	0	0	0	0	0	5
LSP1--IFITM10	ENSG00000130592	LSP1	ENSG00000130592	IFITM10	2	0	1	0	0	0	0	0	0	0	0	0	0	0	0	2	0	0	0	0	0	0	0	0	5
LSP1--KCNQ1	ENSG00000130592	LSP1	ENSG00000130592	KCNQ1	0	3	0	0	0	0	0	0	0	0	0	0	0	0	0	0	0	0	2	0	0	0	0	0	5
LSP1--SNN	ENSG00000130592	LSP1	ENSG00000130592	SNN	0	0	3	0	0	0	0	0	0	0	0	0	0	0	0	2	0	0	0	0	0	0	0	0	5
LTBP1--BIRC6	ENSG00000049323	LTBP1	ENSG00000049323	BIRC6	2	0	1	0	1	0	0	0	0	0	0	1	0	0	0	0	0	0	0	0	0	0	0	0	5
LYST--IRF2BP2	ENSG00000143669	LYST	ENSG00000143669	IRF2BP2	1	1	1	0	0	0	1	1	0	0	0	0	0	0	0	0	0	0	0	0	0	0	0	0	5
LZTR1--THAP7	ENSG00000099949	LZTR1	ENSG00000099949	THAP7	0	0	0	1	0	0	0	0	0	1	0	0	0	1	0	0	0	2	0	0	0	0	0	0	5
MAD1L1--LFNG	ENSG00000002822	MAD1L1	ENSG00000002822	LFNG	0	0	1	1	0	0	0	2	0	0	0	0	0	0	0	0	0	1	0	0	0	0	0	0	5
MARCH8--ZFAND4		MARCH8		ZFAND4	0	4	1	0	0	0	0	0	0	0	0	0	0	0	0	0	0	0	0	0	0	0	0	0	5
MATR3--NR3C1	ENSG00000280987	MATR3	ENSG00000280987	NR3C1	1	1	0	0	0	1	0	1	0	0	1	0	0	0	0	0	0	0	0	0	0	0	0	0	5
METRNL--B3GNTL1	ENSG00000176845	METRNL	ENSG00000176845	B3GNTL1	3	1	0	0	0	0	1	0	0	0	0	0	0	0	0	0	0	0	0	0	0	0	0	0	5
MKNK2--DOT1L	ENSG00000099875	MKNK2	ENSG00000099875	DOT1L	0	1	0	0	0	2	0	0	0	0	0	0	0	0	0	2	0	0	0	0	0	0	0	0	5
MTG1--CYP2E1	ENSG00000148824	MTG1	ENSG00000148824	CYP2E1	1	0	0	2	2	0	0	0	0	0	0	0	0	0	0	0	0	0	0	0	0	0	0	0	5
MTIF3--HMGB1	ENSG00000122033	MTIF3	ENSG00000122033	HMGB1	1	0	1	0	1	0	0	0	1	0	0	0	0	0	0	0	1	0	0	0	0	0	0	0	5
NCOR2--BCL7A	ENSG00000196498	NCOR2	ENSG00000196498	BCL7A	0	1	0	0	0	3	0	0	0	0	0	0	0	0	0	0	0	0	0	0	1	0	0	0	5
NCOR2--CDK2AP1	ENSG00000196498	NCOR2	ENSG00000196498	CDK2AP1	0	2	0	0	0	0	0	0	0	0	1	0	0	1	0	0	1	0	0	0	0	0	0	0	5
NOP58--SUMO1	ENSG00000055044	NOP58	ENSG00000055044	SUMO1	1	0	0	0	0	1	0	0	0	0	0	0	1	1	1	0	0	0	0	0	0	0	0	0	5
NR4A3--HNRNPK	ENSG00000119508	NR4A3	ENSG00000119508	HNRNPK	0	0	0	1	0	0	0	0	0	0	0	0	1	1	0	0	1	0	0	0	0	0	1	0	5
NUBP2--UBE2I	ENSG00000095906	NUBP2	ENSG00000095906	UBE2I	1	1	1	0	0	0	0	0	0	1	0	0	0	0	0	0	0	0	0	0	1	0	0	0	5
OAZ1--ABHD17A	ENSG00000104904	OAZ1	ENSG00000104904	ABHD17A	0	3	1	0	0	0	1	0	0	0	0	0	0	0	0	0	0	0	0	0	0	0	0	0	5
OAZ1--FGD5-AS1	ENSG00000104904	OAZ1	ENSG00000104904	FGD5-AS1	4	0	0	1	0	0	0	0	0	0	0	0	0	0	0	0	0	0	0	0	0	0	0	0	5
OAZ1--PLEC	ENSG00000104904	OAZ1	ENSG00000104904	PLEC	0	0	1	1	1	0	0	0	0	2	0	0	0	0	0	0	0	0	0	0	0	0	0	0	5
OAZ1--TMEM8A	ENSG00000104904	OAZ1	ENSG00000104904	TMEM8A	2	0	0	1	1	0	0	0	0	1	0	0	0	0	0	0	0	0	0	0	0	0	0	0	5
PARD6G--CTDP1	ENSG00000178184	PARD6G	ENSG00000178184	CTDP1	0	0	0	0	0	1	0	0	0	2	1	0	0	0	0	0	0	0	0	1	0	0	0	0	5
PCNT--SUMO3	ENSG00000160299	PCNT	ENSG00000160299	SUMO3	0	1	2	0	1	0	0	0	0	0	0	0	0	0	0	0	0	0	1	0	0	0	0	0	5
PFKFB3--PTP4A1	ENSG00000170525	PFKFB3	ENSG00000170525	PTP4A1	0	1	0	0	0	0	2	1	0	0	0	1	0	0	0	0	0	0	0	0	0	0	0	0	5
PIM3--SIK1	ENSG00000198355	PIM3	ENSG00000198355	SIK1	0	1	0	0	2	1	0	0	0	1	0	0	0	0	0	0	0	0	0	0	0	0	0	0	5
PLAC8--CNOT6L	ENSG00000145287	PLAC8	ENSG00000145287	CNOT6L	0	1	1	1	0	0	0	0	0	0	1	0	1	0	0	0	0	0	0	0	0	0	0	0	5
PRDM16--SSU72	ENSG00000142611	PRDM16	ENSG00000142611	SSU72	4	1	0	0	0	0	0	0	0	0	0	0	0	0	0	0	0	0	0	0	0	0	0	0	5
PRKCZ--SSU72	ENSG00000067606	PRKCZ	ENSG00000067606	SSU72	1	0	0	1	0	0	0	0	1	0	0	0	1	0	0	0	0	0	0	0	1	0	0	0	5
PSPC1--ZMYM2	ENSG00000121390	PSPC1	ENSG00000121390	ZMYM2	0	0	0	1	0	0	0	0	0	0	0	0	0	1	0	0	3	0	0	0	0	0	0	0	5
RASA3--FGD5-AS1	ENSG00000185989	RASA3	ENSG00000185989	FGD5-AS1	0	0	2	0	0	1	0	0	1	1	0	0	0	0	0	0	0	0	0	0	0	0	0	0	5
RP1-34H18.1--NAV3		RP1-34H18.1		NAV3	1	2	0	0	0	1	0	0	0	0	0	1	0	0	0	0	0	0	0	0	0	0	0	0	5
RP11-31F15.1--LRIG2		RP11-31F15.1		LRIG2	0	0	0	3	1	1	0	0	0	0	0	0	0	0	0	0	0	0	0	0	0	0	0	0	5
RP11-473E2.2--COL5A1		RP11-473E2.2		COL5A1	0	0	0	0	0	5	0	0	0	0	0	0	0	0	0	0	0	0	0	0	0	0	0	0	5
RP11-97O12.7--DET1		RP11-97O12.7		DET1	2	2	0	0	1	0	0	0	0	0	0	0	0	0	0	0	0	0	0	0	0	0	0	0	5
RRM2B--YWHAZ	ENSG00000048392	RRM2B	ENSG00000048392	YWHAZ	0	0	0	1	0	0	0	0	0	0	0	0	1	1	0	0	0	0	0	0	1	1	0	0	5
RUNX1--MORC3	ENSG00000159216	RUNX1	ENSG00000159216	MORC3	1	1	0	0	0	1	0	0	0	0	1	0	0	0	0	1	0	0	0	0	0	0	0	0	5
SAMSN1--IVNS1ABP	ENSG00000155307	SAMSN1	ENSG00000155307	IVNS1ABP	0	3	1	0	0	0	0	0	1	0	0	0	0	0	0	0	0	0	0	0	0	0	0	0	5
SCAMP1--AP3B1	ENSG00000085365	SCAMP1	ENSG00000085365	AP3B1	0	0	0	0	1	0	0	0	1	0	0	0	0	0	1	0	0	0	1	1	0	0	0	0	5
SECISBP2L--COPS2	ENSG00000138593	SECISBP2L	ENSG00000138593	COPS2	0	0	0	0	0	1	0	0	0	0	0	0	0	1	0	0	0	1	0	0	1	1	0	0	5
SEL1L3--RBPJ	ENSG00000091490	SEL1L3	ENSG00000091490	RBPJ	0	0	0	3	1	1	0	0	0	0	0	0	0	0	0	0	0	0	0	0	0	0	0	0	5
SH3BP2--MAEA	ENSG00000087266	SH3BP2	ENSG00000087266	MAEA	0	2	0	0	0	0	0	0	0	0	0	1	0	0	0	1	0	0	0	0	1	0	0	0	5
SKP1--NR3C1	ENSG00000113558	SKP1	ENSG00000113558	NR3C1	0	3	0	0	0	1	0	0	1	0	0	0	0	0	0	0	0	0	0	0	0	0	0	0	5
SPOCK2--PTMA	ENSG00000107742	SPOCK2	ENSG00000107742	PTMA	0	0	0	1	0	0	0	0	0	2	0	0	0	0	0	0	0	0	0	1	0	1	0	0	5
SPON2--CTBP1	ENSG00000159674	SPON2	ENSG00000159674	CTBP1	1	0	0	2	0	0	0	0	0	0	0	0	0	0	1	0	0	0	0	1	0	0	0	0	5
SPRED2--B3GNT2	ENSG00000198369	SPRED2	ENSG00000198369	B3GNT2	1	0	0	0	0	1	2	0	0	0	0	0	0	0	0	0	0	1	0	0	0	0	0	0	5
SRGN--GBP2	ENSG00000122862	SRGN	ENSG00000122862	GBP2	0	2	2	0	0	0	0	0	0	0	0	0	0	0	1	0	0	0	0	0	0	0	0	0	5
SSBP2--FEM1C	ENSG00000145687	SSBP2	ENSG00000145687	FEM1C	4	0	0	0	0	0	1	0	0	0	0	0	0	0	0	0	0	0	0	0	0	0	0	0	5
STK10--UBTD2	ENSG00000072786	STK10	ENSG00000072786	UBTD2	2	0	0	1	0	1	0	0	0	0	0	0	0	1	0	0	0	0	0	0	0	0	0	0	5
STK32C--INPP5A	ENSG00000165752	STK32C	ENSG00000165752	INPP5A	0	1	0	0	0	0	1	1	1	0	0	0	0	0	0	0	0	0	1	0	0	0	0	0	5
TBC1D22A--CERK	ENSG00000054611	TBC1D22A	ENSG00000054611	CERK	1	0	1	0	0	0	0	1	1	0	0	0	0	0	0	0	0	0	0	0	1	0	0	0	5
TCF3--PBX1	ENSG00000071564	TCF3	ENSG00000071564	PBX1	0	0	0	0	0	5	0	0	0	0	0	0	0	0	0	0	0	0	0	0	0	0	0	0	5
TOLLIP--SF1	ENSG00000078902	TOLLIP	ENSG00000078902	SF1	1	0	0	3	0	0	0	0	0	0	0	1	0	0	0	0	0	0	0	0	0	0	0	0	5
TPD52L2--GMEB2	ENSG00000101150	TPD52L2	ENSG00000101150	GMEB2	0	0	0	0	0	1	0	0	1	0	0	0	1	0	0	1	0	1	0	0	0	0	0	0	5
TPM4--SIK1	ENSG00000167460	TPM4	ENSG00000167460	SIK1	0	0	0	0	5	0	0	0	0	0	0	0	0	0	0	0	0	0	0	0	0	0	0	0	5
TPPP--SLC12A7	ENSG00000171368	TPPP	ENSG00000171368	SLC12A7	0	0	0	0	0	0	0	0	0	5	0	0	0	0	0	0	0	0	0	0	0	0	0	0	5
TRABD--SBF1	ENSG00000170638	TRABD	ENSG00000170638	SBF1	1	1	0	0	1	0	0	0	0	0	0	0	0	0	0	0	1	0	0	0	1	0	0	0	5
TRPM2--PTTG1IP	ENSG00000142185	TRPM2	ENSG00000142185	PTTG1IP	0	1	1	0	0	3	0	0	0	0	0	0	0	0	0	0	0	0	0	0	0	0	0	0	5
TSC2--KCTD5	ENSG00000103197	TSC2	ENSG00000103197	KCTD5	1	1	1	0	0	0	0	0	0	0	0	0	0	0	1	0	0	0	0	1	0	0	0	0	5
UBQLN1--TLE1	ENSG00000135018	UBQLN1	ENSG00000135018	TLE1	0	2	0	3	0	0	0	0	0	0	0	0	0	0	0	0	0	0	0	0	0	0	0	0	5
UIMC1--CLK4	ENSG00000087206	UIMC1	ENSG00000087206	CLK4	0	0	0	0	0	0	1	0	0	0	0	1	0	2	0	0	0	0	0	0	0	1	0	0	5
WNK1--ERC1	ENSG00000060237	WNK1	ENSG00000060237	ERC1	4	0	0	0	0	0	0	0	0	0	0	0	0	0	1	0	0	0	0	0	0	0	0	0	5
YPEL5--CLIP4	ENSG00000119801	YPEL5	ENSG00000119801	CLIP4	2	1	0	1	0	0	1	0	0	0	0	0	0	0	0	0	0	0	0	0	0	0	0	0	5
YPEL5--NFIL3	ENSG00000119801	YPEL5	ENSG00000119801	NFIL3	0	0	2	0	0	2	1	0	0	0	0	0	0	0	0	0	0	0	0	0	0	0	0	0	5
YWHAE--HNRNPU	ENSG00000108953	YWHAE	ENSG00000108953	HNRNPU	1	1	2	0	0	0	1	0	0	0	0	0	0	0	0	0	0	0	0	0	0	0	0	0	5
YWHAE--SLC43A2	ENSG00000108953	YWHAE	ENSG00000108953	SLC43A2	0	1	0	3	0	0	1	0	0	0	0	0	0	0	0	0	0	0	0	0	0	0	0	0	5
ZDHHC20--LATS2	ENSG00000180776	ZDHHC20	ENSG00000180776	LATS2	2	0	1	0	0	0	0	0	0	0	0	0	0	0	0	2	0	0	0	0	0	0	0	0	5
ZFP36--ACTB	ENSG00000128016	ZFP36	ENSG00000128016	ACTB	0	3	1	0	0	0	0	0	1	0	0	0	0	0	0	0	0	0	0	0	0	0	0	0	5
ZFP36--IRF2BP2	ENSG00000128016	ZFP36	ENSG00000128016	IRF2BP2	1	0	2	0	0	0	1	0	1	0	0	0	0	0	0	0	0	0	0	0	0	0	0	0	5
ZFP36--SIK1	ENSG00000128016	ZFP36	ENSG00000128016	SIK1	2	0	0	0	3	0	0	0	0	0	0	0	0	0	0	0	0	0	0	0	0	0	0	0	5
ZNF611--ZNF160	ENSG00000213020	ZNF611	ENSG00000213020	ZNF160	4	0	0	0	0	0	0	0	0	0	0	0	0	0	0	0	0	0	0	0	0	0	1	0	5
ABCA1--NFIL3	ENSG00000165029	ABCA1	ENSG00000165029	NFIL3	0	1	1	0	0	0	0	1	0	0	0	1	0	0	0	0	0	0	0	0	0	0	0	0	4
ABR--FGD5-AS1	ENSG00000159842	ABR	ENSG00000159842	FGD5-AS1	1	0	0	0	0	0	0	0	0	0	1	0	0	2	0	0	0	0	0	0	0	0	0	0	4
ABR--YWHAE	ENSG00000159842	ABR	ENSG00000159842	YWHAE	1	0	0	0	0	0	0	0	0	1	1	0	0	0	0	0	1	0	0	0	0	0	0	0	4
ABRACL--SYNCRIP	ENSG00000146386	ABRACL	ENSG00000146386	SYNCRIP	3	0	0	0	0	1	0	0	0	0	0	0	0	0	0	0	0	0	0	0	0	0	0	0	4
AC005932.1--SUGP2		AC005932.1		SUGP2	3	1	0	0	0	0	0	0	0	0	0	0	0	0	0	0	0	0	0	0	0	0	0	0	4
AC084018.1--ANKLE2	ENSG00000272849	AC084018.1	ENSG00000272849	ANKLE2	1	0	0	1	1	0	0	0	0	1	0	0	0	0	0	0	0	0	0	0	0	0	0	0	4
ADAP1--FAM20C	ENSG00000105963	ADAP1	ENSG00000105963	FAM20C	2	1	1	0	0	0	0	0	0	0	0	0	0	0	0	0	0	0	0	0	0	0	0	0	4
AF127936.3--AF165138.7		AF127936.3		AF165138.7	0	0	0	0	4	0	0	0	0	0	0	0	0	0	0	0	0	0	0	0	0	0	0	0	4
AF127936.7--NRIP1		AF127936.7		NRIP1	2	0	0	0	0	2	0	0	0	0	0	0	0	0	0	0	0	0	0	0	0	0	0	0	4
ANP32A--CHD2	ENSG00000140350	ANP32A	ENSG00000140350	CHD2	0	2	1	0	0	0	0	1	0	0	0	0	0	0	0	0	0	0	0	0	0	0	0	0	4
ANP32A--FEM1B	ENSG00000140350	ANP32A	ENSG00000140350	FEM1B	1	0	1	1	0	0	0	0	0	0	0	0	0	1	0	0	0	0	0	0	0	0	0	0	4
ANP32A--TCF12	ENSG00000140350	ANP32A	ENSG00000140350	TCF12	2	1	0	0	0	0	0	0	0	0	0	0	0	0	0	0	0	1	0	0	0	0	0	0	4
ASPSCR1--CCDC57	ENSG00000169696	ASPSCR1	ENSG00000169696	CCDC57	2	0	0	1	0	0	0	0	0	0	1	0	0	0	0	0	0	0	0	0	0	0	0	0	4
ASPSCR1--CSNK1D	ENSG00000169696	ASPSCR1	ENSG00000169696	CSNK1D	0	1	1	1	0	0	0	1	0	0	0	0	0	0	0	0	0	0	0	0	0	0	0	0	4
ATP11A--ING1	ENSG00000068650	ATP11A	ENSG00000068650	ING1	0	1	2	0	0	0	1	0	0	0	0	0	0	0	0	0	0	0	0	0	0	0	0	0	4
AZIN1--ZNF706	ENSG00000155096	AZIN1	ENSG00000155096	ZNF706	1	1	0	1	0	0	0	0	0	0	1	0	0	0	0	0	0	0	0	0	0	0	0	0	4
B2M--AGO2	ENSG00000166710	B2M	ENSG00000166710	AGO2	2	0	0	0	1	0	0	0	0	0	0	0	0	0	0	0	0	0	0	0	1	0	0	0	4
B2M--ARRDC3	ENSG00000166710	B2M	ENSG00000166710	ARRDC3	2	2	0	0	0	0	0	0	0	0	0	0	0	0	0	0	0	0	0	0	0	0	0	0	4
B2M--CYHR1	ENSG00000166710	B2M	ENSG00000166710	CYHR1	1	0	1	0	1	0	0	0	0	1	0	0	0	0	0	0	0	0	0	0	0	0	0	0	4
B2M--ELL	ENSG00000166710	B2M	ENSG00000166710	ELL	0	2	0	0	0	1	0	0	0	0	0	0	0	0	1	0	0	0	0	0	0	0	0	0	4
B2M--FEM1C	ENSG00000166710	B2M	ENSG00000166710	FEM1C	1	0	0	0	0	0	0	0	0	0	1	0	1	0	1	0	0	0	0	0	0	0	0	0	4
B2M--SIK1	ENSG00000166710	B2M	ENSG00000166710	SIK1	0	0	0	0	4	0	0	0	0	0	0	0	0	0	0	0	0	0	0	0	0	0	0	0	4
B2M--TSC22D3	ENSG00000166710	B2M	ENSG00000166710	TSC22D3	0	0	1	1	1	0	0	0	1	0	0	0	0	0	0	0	0	0	0	0	0	0	0	0	4
B2M--ZBTB18	ENSG00000166710	B2M	ENSG00000166710	ZBTB18	0	2	0	1	0	0	1	0	0	0	0	0	0	0	0	0	0	0	0	0	0	0	0	0	4
BAG2--ZNF451	ENSG00000112208	BAG2	ENSG00000112208	ZNF451	0	2	0	0	0	0	0	0	0	0	0	1	0	0	1	0	0	0	0	0	0	0	0	0	4
BBS9--BMPER	ENSG00000122507	BBS9	ENSG00000122507	BMPER	0	0	0	0	4	0	0	0	0	0	0	0	0	0	0	0	0	0	0	0	0	0	0	0	4
BIRC6--YPEL5	ENSG00000115760	BIRC6	ENSG00000115760	YPEL5	1	1	0	0	0	0	0	0	0	0	0	0	1	0	0	0	0	0	0	0	0	0	1	0	4
BRF1--MTA1	ENSG00000185024	BRF1	ENSG00000185024	MTA1	2	1	0	0	0	0	0	0	0	1	0	0	0	0	0	0	0	0	0	0	0	0	0	0	4
BSG--KLF16	ENSG00000172270	BSG	ENSG00000172270	KLF16	1	1	1	0	0	0	0	0	0	0	0	0	0	0	1	0	0	0	0	0	0	0	0	0	4
BSG--TMEM259	ENSG00000172270	BSG	ENSG00000172270	TMEM259	1	2	0	0	0	1	0	0	0	0	0	0	0	0	0	0	0	0	0	0	0	0	0	0	4
C19orf10--SEMA6B		C19orf10		SEMA6B	0	0	1	1	2	0	0	0	0	0	0	0	0	0	0	0	0	0	0	0	0	0	0	0	4
C22orf34--GRAMD4	ENSG00000188511	C22orf34	ENSG00000188511	GRAMD4	2	0	0	0	0	1	0	0	0	0	1	0	0	0	0	0	0	0	0	0	0	0	0	0	4
C7orf50--MAFK	ENSG00000146540	C7orf50	ENSG00000146540	MAFK	0	0	0	0	3	0	0	0	0	0	1	0	0	0	0	0	0	0	0	0	0	0	0	0	4
CALM2--XPO1	ENSG00000143933	CALM2	ENSG00000143933	XPO1	2	0	0	0	0	1	0	0	1	0	0	0	0	0	0	0	0	0	0	0	0	0	0	0	4
CAMK1D--KLF6	ENSG00000183049	CAMK1D	ENSG00000183049	KLF6	1	0	1	0	1	0	0	0	0	1	0	0	0	0	0	0	0	0	0	0	0	0	0	0	4
CARHSP1--USP7	ENSG00000153048	CARHSP1	ENSG00000153048	USP7	0	1	2	0	0	0	0	1	0	0	0	0	0	0	0	0	0	0	0	0	0	0	0	0	4
CDC42SE2--FEM1C	ENSG00000158985	CDC42SE2	ENSG00000158985	FEM1C	0	1	0	0	2	0	0	0	0	0	0	0	0	0	0	1	0	0	0	0	0	0	0	0	4
CDKN1A--PTMA	ENSG00000124762	CDKN1A	ENSG00000124762	PTMA	0	0	0	0	1	1	0	0	0	0	0	0	0	1	0	0	0	0	0	0	0	0	0	1	4
COMMD10--AP3S1	ENSG00000145781	COMMD10	ENSG00000145781	AP3S1	0	0	0	0	0	0	1	0	1	0	0	0	0	0	0	0	0	1	1	0	0	0	0	0	4
COPE--SUGP2	ENSG00000105669	COPE	ENSG00000105669	SUGP2	2	1	0	0	0	0	0	0	0	0	0	0	0	0	0	0	1	0	0	0	0	0	0	0	4
COX19--FAM20C	ENSG00000240230	COX19	ENSG00000240230	FAM20C	2	1	1	0	0	0	0	0	0	0	0	0	0	0	0	0	0	0	0	0	0	0	0	0	4
CPSF6--SLC38A2	ENSG00000111605	CPSF6	ENSG00000111605	SLC38A2	1	1	0	0	0	0	1	1	0	0	0	0	0	0	0	0	0	0	0	0	0	0	0	0	4
CSNK1G2--DOT1L	ENSG00000133275	CSNK1G2	ENSG00000133275	DOT1L	1	2	0	0	0	0	0	0	1	0	0	0	0	0	0	0	0	0	0	0	0	0	0	0	4
CTBP2--FAM53B	ENSG00000175029	CTBP2	ENSG00000175029	FAM53B	0	1	0	0	0	2	0	0	0	1	0	0	0	0	0	0	0	0	0	0	0	0	0	0	4
CXCR4--FAM168B	ENSG00000121966	CXCR4	ENSG00000121966	FAM168B	1	2	0	0	0	0	0	0	0	0	1	0	0	0	0	0	0	0	0	0	0	0	0	0	4
CXCR4--KLF6	ENSG00000121966	CXCR4	ENSG00000121966	KLF6	0	0	0	0	1	0	0	0	1	0	0	0	0	1	0	0	0	0	0	1	0	0	0	0	4
CXCR4--SF1	ENSG00000121966	CXCR4	ENSG00000121966	SF1	0	0	2	1	0	0	0	0	0	0	0	1	0	0	0	0	0	0	0	0	0	0	0	0	4
CYBA--SLC7A5	ENSG00000051523	CYBA	ENSG00000051523	SLC7A5	0	1	1	0	0	0	0	0	0	0	0	0	0	0	1	0	0	0	0	0	0	0	0	1	4
CYTH1--USP36	ENSG00000108669	CYTH1	ENSG00000108669	USP36	0	0	0	0	0	1	0	0	0	0	0	0	0	0	1	0	1	0	0	0	0	0	1	0	4
DOT1L--MKNK2	ENSG00000104885	DOT1L	ENSG00000104885	MKNK2	0	1	0	1	0	1	0	0	1	0	0	0	0	0	0	0	0	0	0	0	0	0	0	0	4
DOT1L--SBNO2	ENSG00000104885	DOT1L	ENSG00000104885	SBNO2	0	0	3	0	0	0	0	0	0	0	0	0	0	0	0	1	0	0	0	0	0	0	0	0	4
EDF1--QSOX2	ENSG00000107223	EDF1	ENSG00000107223	QSOX2	0	0	0	4	0	0	0	0	0	0	0	0	0	0	0	0	0	0	0	0	0	0	0	0	4
EIF4A1--SF1	ENSG00000161960	EIF4A1	ENSG00000161960	SF1	1	1	0	1	0	0	0	0	0	0	1	0	0	0	0	0	0	0	0	0	0	0	0	0	4
EMILIN2--SMCHD1	ENSG00000132205	EMILIN2	ENSG00000132205	SMCHD1	1	1	0	0	0	0	0	0	0	0	0	0	0	1	0	0	0	1	0	0	0	0	0	0	4
EPC2--MBD5	ENSG00000135999	EPC2	ENSG00000135999	MBD5	1	1	0	0	0	2	0	0	0	0	0	0	0	0	0	0	0	0	0	0	0	0	0	0	4
ETF1--HSPA9	ENSG00000120705	ETF1	ENSG00000120705	HSPA9	0	2	1	0	0	0	0	1	0	0	0	0	0	0	0	0	0	0	0	0	0	0	0	0	4
FAM207A--SUMO3	ENSG00000160256	FAM207A	ENSG00000160256	SUMO3	0	1	1	0	0	1	0	1	0	0	0	0	0	0	0	0	0	0	0	0	0	0	0	0	4
FAM65A--YWHAZ		FAM65A		YWHAZ	0	0	0	2	0	2	0	0	0	0	0	0	0	0	0	0	0	0	0	0	0	0	0	0	4
FCAR--PPP6R1	ENSG00000186431	FCAR	ENSG00000186431	PPP6R1	0	1	2	0	0	0	1	0	0	0	0	0	0	0	0	0	0	0	0	0	0	0	0	0	4
FOSB--AHNAK	ENSG00000125740	FOSB	ENSG00000125740	AHNAK	1	0	0	0	3	0	0	0	0	0	0	0	0	0	0	0	0	0	0	0	0	0	0	0	4
FOSB--DDX5	ENSG00000125740	FOSB	ENSG00000125740	DDX5	0	2	0	0	2	0	0	0	0	0	0	0	0	0	0	0	0	0	0	0	0	0	0	0	4
FOSB--SF1	ENSG00000125740	FOSB	ENSG00000125740	SF1	0	1	0	0	1	0	0	0	0	0	0	0	0	0	0	0	0	1	0	0	0	0	1	0	4
FOXP1--EIF4E3	ENSG00000114861	FOXP1	ENSG00000114861	EIF4E3	0	0	3	0	0	0	0	0	0	0	0	1	0	0	0	0	0	0	0	0	0	0	0	0	4
GCA--GLUL	ENSG00000115271	GCA	ENSG00000115271	GLUL	0	1	1	0	0	0	2	0	0	0	0	0	0	0	0	0	0	0	0	0	0	0	0	0	4
GET4--ADAP1	ENSG00000239857	GET4	ENSG00000239857	ADAP1	1	0	1	0	0	0	1	0	0	0	0	0	0	0	0	0	0	0	0	1	0	0	0	0	4
GRAMD4--TBC1D22A	ENSG00000075240	GRAMD4	ENSG00000075240	TBC1D22A	1	0	0	0	1	2	0	0	0	0	0	0	0	0	0	0	0	0	0	0	0	0	0	0	4
HIF1A--PPM1A	ENSG00000100644	HIF1A	ENSG00000100644	PPM1A	0	0	1	0	0	1	0	0	0	1	0	0	0	0	0	0	0	0	0	0	1	0	0	0	4
HMGB1--ZMYM2	ENSG00000189403	HMGB1	ENSG00000189403	ZMYM2	2	1	0	1	0	0	0	0	0	0	0	0	0	0	0	0	0	0	0	0	0	0	0	0	4
HMGB2--GLUL	ENSG00000164104	HMGB2	ENSG00000164104	GLUL	2	1	1	0	0	0	0	0	0	0	0	0	0	0	0	0	0	0	0	0	0	0	0	0	4
HMGN2--ACTB	ENSG00000198830	HMGN2	ENSG00000198830	ACTB	0	2	0	0	0	0	1	0	0	0	0	0	0	0	0	0	0	1	0	0	0	0	0	0	4
HNRNPA2B1--FEM1C	ENSG00000122566	HNRNPA2B1	ENSG00000122566	FEM1C	0	3	0	0	0	0	0	0	0	0	0	0	0	0	0	0	0	0	0	1	0	0	0	0	4
HNRNPA2B1--NOP2	ENSG00000122566	HNRNPA2B1	ENSG00000122566	NOP2	1	1	1	0	0	0	0	0	0	0	0	0	0	0	0	0	0	0	0	0	0	1	0	0	4
HNRNPH1--FGD5-AS1	ENSG00000169045	HNRNPH1	ENSG00000169045	FGD5-AS1	0	0	0	1	0	0	1	1	0	0	0	0	0	0	0	0	0	0	0	1	0	0	0	0	4
HNRNPH1--IVNS1ABP	ENSG00000169045	HNRNPH1	ENSG00000169045	IVNS1ABP	0	2	0	0	0	0	1	0	1	0	0	0	0	0	0	0	0	0	0	0	0	0	0	0	4
HNRNPH1--YWHAZ	ENSG00000169045	HNRNPH1	ENSG00000169045	YWHAZ	0	1	0	0	0	0	0	1	0	0	0	0	1	0	1	0	0	0	0	0	0	0	0	0	4
HNRNPK--CXCR4	ENSG00000165119	HNRNPK	ENSG00000165119	CXCR4	1	0	1	0	0	1	0	0	0	1	0	0	0	0	0	0	0	0	0	0	0	0	0	0	4
HNRNPK--HMGB1	ENSG00000165119	HNRNPK	ENSG00000165119	HMGB1	1	0	1	1	0	0	0	0	0	0	0	0	1	0	0	0	0	0	0	0	0	0	0	0	4
HNRNPK--TOP2B	ENSG00000165119	HNRNPK	ENSG00000165119	TOP2B	1	0	1	1	0	0	0	0	0	0	0	0	0	0	0	0	0	0	0	1	0	0	0	0	4
HOMER3--SUGP2	ENSG00000051128	HOMER3	ENSG00000051128	SUGP2	2	1	0	0	0	0	1	0	0	0	0	0	0	0	0	0	0	0	0	0	0	0	0	0	4
INPP5A--FAM53B	ENSG00000068383	INPP5A	ENSG00000068383	FAM53B	1	0	0	2	0	0	0	0	0	0	0	0	0	0	0	0	0	0	0	0	0	1	0	0	4
INPP5A--FGD5-AS1	ENSG00000068383	INPP5A	ENSG00000068383	FGD5-AS1	0	0	0	1	1	0	0	0	0	0	0	0	0	2	0	0	0	0	0	0	0	0	0	0	4
IST1--ZNF821	ENSG00000182149	IST1	ENSG00000182149	ZNF821	1	0	1	0	0	1	0	0	0	0	0	0	1	0	0	0	0	0	0	0	0	0	0	0	4
JARID2--PNRC1	ENSG00000008083	JARID2	ENSG00000008083	PNRC1	1	2	0	0	0	0	0	0	0	0	1	0	0	0	0	0	0	0	0	0	0	0	0	0	4
KDM4B--CIRBP	ENSG00000127663	KDM4B	ENSG00000127663	CIRBP	0	0	1	0	0	0	0	0	0	0	0	0	1	0	0	0	1	0	0	0	0	0	1	0	4
KMT2A--MLLT4	ENSG00000118058	KMT2A	ENSG00000118058	MLLT4	4	0	0	0	0	0	0	0	0	0	0	0	0	0	0	0	0	0	0	0	0	0	0	0	4
LENG8--PPP6R1	ENSG00000167615	LENG8	ENSG00000167615	PPP6R1	0	0	0	1	1	0	0	0	0	0	0	0	0	1	0	1	0	0	0	0	0	0	0	0	4
LINC00032--EQTN	ENSG00000283945	LINC00032	ENSG00000283945	EQTN	0	0	0	0	0	1	0	0	0	0	1	0	0	0	0	0	0	0	0	0	0	1	1	0	4
LPCAT1--SLC12A7	ENSG00000153395	LPCAT1	ENSG00000153395	SLC12A7	1	0	0	0	0	0	0	0	0	0	0	0	0	0	0	0	0	1	0	1	0	0	1	0	4
LRPAP1--MAEA	ENSG00000163956	LRPAP1	ENSG00000163956	MAEA	0	1	2	0	0	0	1	0	0	0	0	0	0	0	0	0	0	0	0	0	0	0	0	0	4
LSP1--ACTB	ENSG00000130592	LSP1	ENSG00000130592	ACTB	0	2	0	0	0	0	0	0	0	0	0	1	1	0	0	0	0	0	0	0	0	0	0	0	4
MAPK8IP3--UNKL	ENSG00000138834	MAPK8IP3	ENSG00000138834	UNKL	0	0	1	1	1	0	0	0	0	0	0	0	0	1	0	0	0	0	0	0	0	0	0	0	4
MBP--CCNG2	ENSG00000197971	MBP	ENSG00000197971	CCNG2	1	2	1	0	0	0	0	0	0	0	0	0	0	0	0	0	0	0	0	0	0	0	0	0	4
MBP--ZADH2	ENSG00000197971	MBP	ENSG00000197971	ZADH2	1	1	0	1	0	0	1	0	0	0	0	0	0	0	0	0	0	0	0	0	0	0	0	0	4
MBP--ZNF236	ENSG00000197971	MBP	ENSG00000197971	ZNF236	0	0	0	0	0	3	0	0	0	0	0	0	0	0	0	0	0	0	0	1	0	0	0	0	4
MED6--PCNX	ENSG00000133997	MED6	ENSG00000133997	PCNX	0	0	1	0	0	0	0	0	0	0	0	0	0	1	1	0	0	0	1	0	0	0	0	0	4
MGRN1--CORO7	ENSG00000102858	MGRN1	ENSG00000102858	CORO7	0	0	0	0	0	0	0	0	0	1	0	0	1	0	0	2	0	0	0	0	0	0	0	0	4
MGRN1--CREBBP	ENSG00000102858	MGRN1	ENSG00000102858	CREBBP	1	0	0	0	0	0	0	0	0	0	0	1	0	0	1	1	0	0	0	0	0	0	0	0	4
MKLN1-AS1--UBC		MKLN1-AS1		UBC	0	0	0	0	3	0	0	0	0	0	0	0	0	0	0	0	0	0	0	0	0	0	0	1	4
MKNK2--KLF16	ENSG00000099875	MKNK2	ENSG00000099875	KLF16	0	0	1	0	0	3	0	0	0	0	0	0	0	0	0	0	0	0	0	0	0	0	0	0	4
MLLT3--KMT2A	ENSG00000171843	MLLT3	ENSG00000171843	KMT2A	4	0	0	0	0	0	0	0	0	0	0	0	0	0	0	0	0	0	0	0	0	0	0	0	4
MOB1B--GRSF1	ENSG00000173542	MOB1B	ENSG00000173542	GRSF1	1	1	0	0	0	0	1	0	0	0	0	0	0	0	0	0	0	0	0	0	1	0	0	0	4
MOB3A--CSNK1D	ENSG00000172081	MOB3A	ENSG00000172081	CSNK1D	0	0	2	0	0	0	0	0	0	0	0	0	0	0	1	1	0	0	0	0	0	0	0	0	4
MOB3A--KLF2	ENSG00000172081	MOB3A	ENSG00000172081	KLF2	0	1	2	1	0	0	0	0	0	0	0	0	0	0	0	0	0	0	0	0	0	0	0	0	4
MRPS16--TTC18	ENSG00000182180	MRPS16	ENSG00000182180	TTC18	0	0	0	0	1	2	1	0	0	0	0	0	0	0	0	0	0	0	0	0	0	0	0	0	4
MSL2--STAG1	ENSG00000174579	MSL2	ENSG00000174579	STAG1	0	0	0	1	1	0	0	0	0	0	1	0	0	0	1	0	0	0	0	0	0	0	0	0	4
MYEOV--CCND1	ENSG00000172927	MYEOV	ENSG00000172927	CCND1	0	0	0	0	4	0	0	0	0	0	0	0	0	0	0	0	0	0	0	0	0	0	0	0	4
NADK--RER1	ENSG00000008130	NADK	ENSG00000008130	RER1	0	0	0	0	0	0	0	0	2	0	0	0	0	0	0	1	1	0	0	0	0	0	0	0	4
NDUFA10--HDAC4	ENSG00000130414	NDUFA10	ENSG00000130414	HDAC4	1	1	0	0	1	0	0	0	0	1	0	0	0	0	0	0	0	0	0	0	0	0	0	0	4
NOTCH1--RABL6	ENSG00000148400	NOTCH1	ENSG00000148400	RABL6	1	0	1	0	0	0	0	0	0	0	1	0	0	0	0	0	0	0	0	1	0	0	0	0	4
NOTCH1--RALGDS	ENSG00000148400	NOTCH1	ENSG00000148400	RALGDS	2	0	1	0	0	0	0	0	0	0	0	0	0	1	0	0	0	0	0	0	0	0	0	0	4
NR3C1--ARHGAP26	ENSG00000113580	NR3C1	ENSG00000113580	ARHGAP26	1	1	0	0	0	0	0	0	1	0	1	0	0	0	0	0	0	0	0	0	0	0	0	0	4
NRIP1--MECOM	ENSG00000180530	NRIP1	ENSG00000180530	MECOM	2	2	0	0	0	0	0	0	0	0	0	0	0	0	0	0	0	0	0	0	0	0	0	0	4
OAZ1--CTBP1	ENSG00000104904	OAZ1	ENSG00000104904	CTBP1	0	0	1	1	0	1	0	0	0	0	0	0	0	0	0	0	0	0	0	1	0	0	0	0	4
OAZ1--DAZAP1	ENSG00000104904	OAZ1	ENSG00000104904	DAZAP1	2	0	0	0	0	0	2	0	0	0	0	0	0	0	0	0	0	0	0	0	0	0	0	0	4
OAZ1--HMGB1	ENSG00000104904	OAZ1	ENSG00000104904	HMGB1	0	1	0	0	0	3	0	0	0	0	0	0	0	0	0	0	0	0	0	0	0	0	0	0	4
OAZ1--MAFK	ENSG00000104904	OAZ1	ENSG00000104904	MAFK	2	0	0	0	1	1	0	0	0	0	0	0	0	0	0	0	0	0	0	0	0	0	0	0	4
P2RY8--ZBED1	ENSG00000182162	P2RY8	ENSG00000182162	ZBED1	1	2	0	0	0	0	0	1	0	0	0	0	0	0	0	0	0	0	0	0	0	0	0	0	4
PAIP2--MATR3	ENSG00000120727	PAIP2	ENSG00000120727	MATR3	1	1	0	0	1	0	0	0	0	1	0	0	0	0	0	0	0	0	0	0	0	0	0	0	4
PARM1--CCNG2	ENSG00000169116	PARM1	ENSG00000169116	CCNG2	0	0	0	0	1	0	0	0	0	0	0	0	0	0	2	0	0	0	0	0	1	0	0	0	4
PCYT1A--TFRC	ENSG00000161217	PCYT1A	ENSG00000161217	TFRC	1	2	0	0	0	0	0	0	0	0	0	0	0	0	0	1	0	0	0	0	0	0	0	0	4
PDS5B--HMGB1	ENSG00000083642	PDS5B	ENSG00000083642	HMGB1	0	0	1	0	0	0	0	0	0	0	1	1	0	0	0	0	0	0	0	1	0	0	0	0	4
PFKFB3--IVNS1ABP	ENSG00000170525	PFKFB3	ENSG00000170525	IVNS1ABP	0	1	1	0	0	0	1	1	0	0	0	0	0	0	0	0	0	0	0	0	0	0	0	0	4
PFKFB3--RALGDS	ENSG00000170525	PFKFB3	ENSG00000170525	RALGDS	0	2	1	0	0	0	0	0	0	0	0	1	0	0	0	0	0	0	0	0	0	0	0	0	4
PFKFB3--RP11-563J2.2	ENSG00000170525	PFKFB3	ENSG00000170525	RP11-563J2.2	0	1	3	0	0	0	0	0	0	0	0	0	0	0	0	0	0	0	0	0	0	0	0	0	4
PFKFB3--SFMBT2	ENSG00000170525	PFKFB3	ENSG00000170525	SFMBT2	0	1	0	0	0	1	0	0	0	0	2	0	0	0	0	0	0	0	0	0	0	0	0	0	4
PFKP--KLF6	ENSG00000067057	PFKP	ENSG00000067057	KLF6	1	0	0	1	0	1	0	0	0	0	1	0	0	0	0	0	0	0	0	0	0	0	0	0	4
PGS1--DDC8	ENSG00000087157	PGS1	ENSG00000087157	DDC8	0	0	3	0	1	0	0	0	0	0	0	0	0	0	0	0	0	0	0	0	0	0	0	0	4
PGS1--USP36	ENSG00000087157	PGS1	ENSG00000087157	USP36	2	0	0	0	0	0	0	1	0	0	0	0	0	1	0	0	0	0	0	0	0	0	0	0	4
PHF20--RBM39	ENSG00000025293	PHF20	ENSG00000025293	RBM39	1	1	0	0	0	0	0	0	1	0	0	0	0	0	0	0	0	0	0	1	0	0	0	0	4
PIM3--METRNL	ENSG00000198355	PIM3	ENSG00000198355	METRNL	0	1	2	0	0	1	0	0	0	0	0	0	0	0	0	0	0	0	0	0	0	0	0	0	4
PIM3--PTMA	ENSG00000198355	PIM3	ENSG00000198355	PTMA	0	0	1	0	0	3	0	0	0	0	0	0	0	0	0	0	0	0	0	0	0	0	0	0	4
PNPLA2--HMGN2	ENSG00000177666	PNPLA2	ENSG00000177666	HMGN2	0	1	0	0	0	0	0	1	0	0	0	2	0	0	0	0	0	0	0	0	0	0	0	0	4
PNPLA2--RNF166	ENSG00000177666	PNPLA2	ENSG00000177666	RNF166	0	1	1	0	0	0	1	0	0	0	0	1	0	0	0	0	0	0	0	0	0	0	0	0	4
PPP6R2--BRD1	ENSG00000100239	PPP6R2	ENSG00000100239	BRD1	0	1	0	0	0	1	0	0	0	0	1	0	0	0	0	0	0	0	0	0	1	0	0	0	4
PPP6R2--LIMD2	ENSG00000100239	PPP6R2	ENSG00000100239	LIMD2	0	0	0	3	0	0	0	0	0	0	0	0	0	0	0	0	0	0	0	0	1	0	0	0	4
PTBP1--RNF166	ENSG00000011304	PTBP1	ENSG00000011304	RNF166	2	1	0	0	0	0	1	0	0	0	0	0	0	0	0	0	0	0	0	0	0	0	0	0	4
PTMA--CXCR4	ENSG00000187514	PTMA	ENSG00000187514	CXCR4	0	0	0	0	0	2	0	0	0	0	0	0	0	0	0	0	0	0	0	0	0	1	1	0	4
PTP4A1--EEF1A1	ENSG00000112245	PTP4A1	ENSG00000112245	EEF1A1	3	0	0	0	0	0	0	0	0	0	0	1	0	0	0	0	0	0	0	0	0	0	0	0	4
RALGDS--BRD3	ENSG00000160271	RALGDS	ENSG00000160271	BRD3	0	1	2	0	1	0	0	0	0	0	0	0	0	0	0	0	0	0	0	0	0	0	0	0	4
RASA3--TFDP1	ENSG00000185989	RASA3	ENSG00000185989	TFDP1	0	2	0	0	0	0	0	1	0	1	0	0	0	0	0	0	0	0	0	0	0	0	0	0	4
RHOF--ANKLE2	ENSG00000139725	RHOF	ENSG00000139725	ANKLE2	1	0	0	1	1	0	0	0	0	1	0	0	0	0	0	0	0	0	0	0	0	0	0	0	4
RP11-460N20.5--RP11-460N20.4		RP11-460N20.5		RP11-460N20.4	0	1	1	0	0	0	0	1	0	0	1	0	0	0	0	0	0	0	0	0	0	0	0	0	4
RP11-4G2.1--RP11-236L14.1		RP11-4G2.1		RP11-236L14.1	0	0	0	0	4	0	0	0	0	0	0	0	0	0	0	0	0	0	0	0	0	0	0	0	4
RP4-646N3.1--TSPAN7		RP4-646N3.1		TSPAN7	1	3	0	0	0	0	0	0	0	0	0	0	0	0	0	0	0	0	0	0	0	0	0	0	4
RP5-977B1.7--TGIF2		RP5-977B1.7		TGIF2	1	0	0	2	0	0	0	0	0	1	0	0	0	0	0	0	0	0	0	0	0	0	0	0	4
RXRA--FGD5-AS1	ENSG00000186350	RXRA	ENSG00000186350	FGD5-AS1	0	0	0	0	0	0	0	1	1	0	0	1	1	0	0	0	0	0	0	0	0	0	0	0	4
RXRA--NFIL3	ENSG00000186350	RXRA	ENSG00000186350	NFIL3	0	1	2	0	0	0	0	1	0	0	0	0	0	0	0	0	0	0	0	0	0	0	0	0	4
SDC2--AZIN1	ENSG00000169439	SDC2	ENSG00000169439	AZIN1	0	0	0	0	0	1	1	0	0	0	0	2	0	0	0	0	0	0	0	0	0	0	0	0	4
SDF4--UBE2J2	ENSG00000078808	SDF4	ENSG00000078808	UBE2J2	0	4	0	0	0	0	0	0	0	0	0	0	0	0	0	0	0	0	0	0	0	0	0	0	4
SET--NUP214	ENSG00000119335	SET	ENSG00000119335	NUP214	0	0	0	0	0	0	0	0	0	0	4	0	0	0	0	0	0	0	0	0	0	0	0	0	4
SETD8--UBC		SETD8		UBC	0	2	0	0	1	0	0	0	0	0	0	0	0	0	0	0	0	0	1	0	0	0	0	0	4
SF1--BAZ2B	ENSG00000168066	SF1	ENSG00000168066	BAZ2B	0	1	0	0	0	1	0	0	0	0	0	0	0	1	0	0	0	0	0	1	0	0	0	0	4
SF1--G3BP2	ENSG00000168066	SF1	ENSG00000168066	G3BP2	0	0	0	1	0	2	0	0	0	1	0	0	0	0	0	0	0	0	0	0	0	0	0	0	4
SF1--ISCU	ENSG00000168066	SF1	ENSG00000168066	ISCU	0	0	0	1	0	0	0	0	0	0	0	0	1	0	0	0	0	1	0	1	0	0	0	0	4
SH3TC1--TADA2B	ENSG00000125089	SH3TC1	ENSG00000125089	TADA2B	2	1	0	0	0	0	0	0	0	0	0	0	0	0	1	0	0	0	0	0	0	0	0	0	4
SLC12A7--NKD2	ENSG00000113504	SLC12A7	ENSG00000113504	NKD2	1	0	0	0	0	1	0	0	0	0	2	0	0	0	0	0	0	0	0	0	0	0	0	0	4
SLC19A1--POFUT2	ENSG00000173638	SLC19A1	ENSG00000173638	POFUT2	0	3	1	0	0	0	0	0	0	0	0	0	0	0	0	0	0	0	0	0	0	0	0	0	4
SLC38A1--DYRK2	ENSG00000111371	SLC38A1	ENSG00000111371	DYRK2	1	0	0	0	0	0	0	0	0	0	0	0	0	0	1	0	0	0	0	1	0	0	1	0	4
SLC7A5--CBFA2T3	ENSG00000103257	SLC7A5	ENSG00000103257	CBFA2T3	0	1	0	0	0	2	0	0	0	0	0	0	0	1	0	0	0	0	0	0	0	0	0	0	4
SPRED2--ACTR2	ENSG00000198369	SPRED2	ENSG00000198369	ACTR2	1	2	0	0	0	0	1	0	0	0	0	0	0	0	0	0	0	0	0	0	0	0	0	0	4
SSBP2--CHD1	ENSG00000145687	SSBP2	ENSG00000145687	CHD1	1	1	0	0	0	2	0	0	0	0	0	0	0	0	0	0	0	0	0	0	0	0	0	0	4
SYTL3--EZR	ENSG00000164674	SYTL3	ENSG00000164674	EZR	0	1	0	0	1	0	0	0	0	2	0	0	0	0	0	0	0	0	0	0	0	0	0	0	4
TBC1D22A--EIF4ENIF1	ENSG00000054611	TBC1D22A	ENSG00000054611	EIF4ENIF1	0	0	1	1	0	0	0	0	0	0	0	0	0	1	1	0	0	0	0	0	0	0	0	0	4
TCF7--PHF15	ENSG00000081059	TCF7	ENSG00000081059	PHF15	0	1	1	0	0	0	0	0	0	1	0	0	0	0	0	0	0	0	0	1	0	0	0	0	4
TET2--PPP3CA	ENSG00000168769	TET2	ENSG00000168769	PPP3CA	1	0	1	0	0	0	0	0	0	0	0	2	0	0	0	0	0	0	0	0	0	0	0	0	4
TMCC3--BTG1	ENSG00000057704	TMCC3	ENSG00000057704	BTG1	1	1	1	0	0	0	0	0	0	0	0	1	0	0	0	0	0	0	0	0	0	0	0	0	4
TMCC3--CKAP4	ENSG00000057704	TMCC3	ENSG00000057704	CKAP4	0	1	1	0	0	0	0	0	1	0	0	0	0	1	0	0	0	0	0	0	0	0	0	0	4
TMEM259--SBNO2	ENSG00000182087	TMEM259	ENSG00000182087	SBNO2	1	0	0	0	0	2	0	0	0	0	0	0	0	0	0	0	1	0	0	0	0	0	0	0	4
TMX2--ZDHHC5	ENSG00000213593	TMX2	ENSG00000213593	ZDHHC5	2	1	0	1	0	0	0	0	0	0	0	0	0	0	0	0	0	0	0	0	0	0	0	0	4
TOLLIP--CD81	ENSG00000078902	TOLLIP	ENSG00000078902	CD81	0	0	0	3	0	0	0	0	0	0	0	0	0	0	0	0	0	1	0	0	0	0	0	0	4
TPM4--DDX5	ENSG00000167460	TPM4	ENSG00000167460	DDX5	3	0	0	0	1	0	0	0	0	0	0	0	0	0	0	0	0	0	0	0	0	0	0	0	4
TRABD--SCO2	ENSG00000170638	TRABD	ENSG00000170638	SCO2	1	0	0	0	0	0	0	0	0	0	0	2	0	0	0	1	0	0	0	0	0	0	0	0	4
TTYH3--BCL7A	ENSG00000136295	TTYH3	ENSG00000136295	BCL7A	0	0	0	0	0	4	0	0	0	0	0	0	0	0	0	0	0	0	0	0	0	0	0	0	4
TTYH3--PDGFA	ENSG00000136295	TTYH3	ENSG00000136295	PDGFA	0	0	0	0	0	4	0	0	0	0	0	0	0	0	0	0	0	0	0	0	0	0	0	0	4
TXNDC5--TNFRSF13B	ENSG00000239264	TXNDC5	ENSG00000239264	TNFRSF13B	0	0	0	0	3	0	0	0	0	0	0	0	0	0	0	0	0	0	0	1	0	0	0	0	4
UBE2B--PHF15	ENSG00000119048	UBE2B	ENSG00000119048	PHF15	0	0	0	3	0	0	0	0	0	1	0	0	0	0	0	0	0	0	0	0	0	0	0	0	4
UBE2E1--TOP2B	ENSG00000170142	UBE2E1	ENSG00000170142	TOP2B	2	1	0	0	0	0	0	0	1	0	0	0	0	0	0	0	0	0	0	0	0	0	0	0	4
UBQLN1--NFIL3	ENSG00000135018	UBQLN1	ENSG00000135018	NFIL3	1	2	1	0	0	0	0	0	0	0	0	0	0	0	0	0	0	0	0	0	0	0	0	0	4
UBQLN1--TLE4	ENSG00000135018	UBQLN1	ENSG00000135018	TLE4	1	2	0	0	0	0	0	0	1	0	0	0	0	0	0	0	0	0	0	0	0	0	0	0	4
ULK1--ANKLE2	ENSG00000177169	ULK1	ENSG00000177169	ANKLE2	1	1	1	0	0	1	0	0	0	0	0	0	0	0	0	0	0	0	0	0	0	0	0	0	4
ULK1--CKAP4	ENSG00000177169	ULK1	ENSG00000177169	CKAP4	0	1	1	0	0	0	0	0	1	0	0	1	0	0	0	0	0	0	0	0	0	0	0	0	4
UVSSA--SH3BP2	ENSG00000163945	UVSSA	ENSG00000163945	SH3BP2	2	1	0	0	0	0	0	1	0	0	0	0	0	0	0	0	0	0	0	0	0	0	0	0	4
WDR92--PPP3R1	ENSG00000243667	WDR92	ENSG00000243667	PPP3R1	1	1	1	0	0	1	0	0	0	0	0	0	0	0	0	0	0	0	0	0	0	0	0	0	4
XKR9--RP11-326E22.1	ENSG00000221947	XKR9	ENSG00000221947	RP11-326E22.1	0	0	0	0	4	0	0	0	0	0	0	0	0	0	0	0	0	0	0	0	0	0	0	0	4
YPEL5--PPP1CB	ENSG00000119801	YPEL5	ENSG00000119801	PPP1CB	2	0	0	0	0	0	1	0	0	0	0	1	0	0	0	0	0	0	0	0	0	0	0	0	4
YPEL5--PRKD3	ENSG00000119801	YPEL5	ENSG00000119801	PRKD3	0	0	0	0	3	0	0	0	0	0	0	0	0	0	1	0	0	0	0	0	0	0	0	0	4
YPEL5--PUM2	ENSG00000119801	YPEL5	ENSG00000119801	PUM2	0	2	0	1	0	0	0	0	0	0	0	0	0	0	1	0	0	0	0	0	0	0	0	0	4
ZDHHC17--UBC	ENSG00000186908	ZDHHC17	ENSG00000186908	UBC	2	1	0	0	0	0	0	0	0	0	0	0	0	1	0	0	0	0	0	0	0	0	0	0	4
ZEB1--FGD5-AS1	ENSG00000148516	ZEB1	ENSG00000148516	FGD5-AS1	2	0	0	1	0	0	0	0	0	0	1	0	0	0	0	0	0	0	0	0	0	0	0	0	4
ZEB1--UBC	ENSG00000148516	ZEB1	ENSG00000148516	UBC	0	0	1	1	0	0	1	0	0	0	0	0	0	0	1	0	0	0	0	0	0	0	0	0	4
ZEB2--BCL2L11	ENSG00000169554	ZEB2	ENSG00000169554	BCL2L11	1	2	1	0	0	0	0	0	0	0	0	0	0	0	0	0	0	0	0	0	0	0	0	0	4
ZFYVE21--KIF26A	ENSG00000100711	ZFYVE21	ENSG00000100711	KIF26A	0	2	1	0	0	0	1	0	0	0	0	0	0	0	0	0	0	0	0	0	0	0	0	0	4
AC002454.1--AC096579.7		AC002454.1		AC096579.7	0	0	0	0	0	0	0	0	0	0	0	0	0	0	0	0	0	0	0	0	0	3	0	0	3
AC009784.3--AC024084.1		AC009784.3		AC024084.1	0	0	0	0	0	0	0	0	0	0	1	0	0	0	0	0	0	0	0	0	0	1	1	0	3
AC019118.2--AC019118.3	ENSG00000236760	AC019118.2	ENSG00000236760	AC019118.3	0	0	0	0	0	2	0	0	0	0	0	0	0	0	0	0	1	0	0	0	0	0	0	0	3
AC019118.3--PXDN		AC019118.3		PXDN	0	0	0	0	0	3	0	0	0	0	0	0	0	0	0	0	0	0	0	0	0	0	0	0	3
AC131097.3--DDX5	ENSG00000235151	AC131097.3	ENSG00000235151	DDX5	0	0	0	0	0	1	0	0	0	0	2	0	0	0	0	0	0	0	0	0	0	0	0	0	3
AC131097.3--SET	ENSG00000235151	AC131097.3	ENSG00000235151	SET	0	0	0	1	0	0	0	0	0	0	2	0	0	0	0	0	0	0	0	0	0	0	0	0	3
ACTN1--DCAF5	ENSG00000072110	ACTN1	ENSG00000072110	DCAF5	0	1	0	0	0	0	0	1	1	0	0	0	0	0	0	0	0	0	0	0	0	0	0	0	3
ADAMTS2--CLK4	ENSG00000087116	ADAMTS2	ENSG00000087116	CLK4	3	0	0	0	0	0	0	0	0	0	0	0	0	0	0	0	0	0	0	0	0	0	0	0	3
ADAP1--LFNG	ENSG00000105963	ADAP1	ENSG00000105963	LFNG	1	1	0	0	0	0	0	0	0	0	0	0	0	0	0	0	1	0	0	0	0	0	0	0	3
ADRBK2--IGLL3P		ADRBK2		IGLL3P	0	1	0	0	0	0	0	0	1	0	0	0	0	0	0	0	0	1	0	0	0	0	0	0	3
AFF1--KMT2A	ENSG00000172493	AFF1	ENSG00000172493	KMT2A	0	0	0	0	0	3	0	0	0	0	0	0	0	0	0	0	0	0	0	0	0	0	0	0	3
ALOX5AP--NFIL3	ENSG00000132965	ALOX5AP	ENSG00000132965	NFIL3	0	1	0	0	0	0	0	0	0	0	0	0	0	1	0	1	0	0	0	0	0	0	0	0	3
ANP32A--AC013394.2	ENSG00000140350	ANP32A	ENSG00000140350	AC013394.2	0	1	1	0	0	0	0	1	0	0	0	0	0	0	0	0	0	0	0	0	0	0	0	0	3
ANP32A--KLF13	ENSG00000140350	ANP32A	ENSG00000140350	KLF13	0	0	0	1	1	0	0	0	0	0	0	0	0	0	0	1	0	0	0	0	0	0	0	0	3
AP1G1--ZNF821	ENSG00000166747	AP1G1	ENSG00000166747	ZNF821	0	1	0	1	0	0	0	0	0	0	0	0	0	0	0	0	0	0	0	1	0	0	0	0	3
ARF1--ZBTB18	ENSG00000143761	ARF1	ENSG00000143761	ZBTB18	0	1	0	0	0	0	1	0	0	0	0	0	0	1	0	0	0	0	0	0	0	0	0	0	3
ARFRP1--DNAJC5	ENSG00000101246	ARFRP1	ENSG00000101246	DNAJC5	0	0	0	0	0	0	0	0	0	0	0	0	0	0	2	1	0	0	0	0	0	0	0	0	3
ARHGEF7--MYO18B	ENSG00000102606	ARHGEF7	ENSG00000102606	MYO18B	0	0	0	0	0	1	0	0	0	0	2	0	0	0	0	0	0	0	0	0	0	0	0	0	3
ARID5A--PTMA	ENSG00000196843	ARID5A	ENSG00000196843	PTMA	0	0	0	0	0	1	0	0	0	0	0	0	1	0	0	0	0	0	0	0	0	1	0	0	3
ARID5B--JMJD1C	ENSG00000150347	ARID5B	ENSG00000150347	JMJD1C	0	0	0	1	0	1	0	0	0	0	0	0	0	0	0	0	0	0	0	0	1	0	0	0	3
ARPC4--SETD5-AS1	ENSG00000241553	ARPC4	ENSG00000241553	SETD5-AS1	0	0	0	2	0	0	0	0	0	1	0	0	0	0	0	0	0	0	0	0	0	0	0	0	3
ARRDC3--FEM1C	ENSG00000113369	ARRDC3	ENSG00000113369	FEM1C	1	1	0	0	1	0	0	0	0	0	0	0	0	0	0	0	0	0	0	0	0	0	0	0	3
ATG9A--TUBA4A	ENSG00000198925	ATG9A	ENSG00000198925	TUBA4A	1	1	0	0	0	0	0	0	0	0	0	0	0	0	0	0	0	0	1	0	0	0	0	0	3
ATRX--MAGT1	ENSG00000085224	ATRX	ENSG00000085224	MAGT1	0	0	1	0	0	2	0	0	0	0	0	0	0	0	0	0	0	0	0	0	0	0	0	0	3
ATXN1--RP1-151F17.1	ENSG00000124788	ATXN1	ENSG00000124788	RP1-151F17.1	1	0	1	0	0	0	0	1	0	0	0	0	0	0	0	0	0	0	0	0	0	0	0	0	3
B2M--DDX17	ENSG00000166710	B2M	ENSG00000166710	DDX17	0	1	0	2	0	0	0	0	0	0	0	0	0	0	0	0	0	0	0	0	0	0	0	0	3
B2M--DENND4A	ENSG00000166710	B2M	ENSG00000166710	DENND4A	0	1	0	1	0	0	0	0	0	0	0	0	1	0	0	0	0	0	0	0	0	0	0	0	3
B2M--PLEC	ENSG00000166710	B2M	ENSG00000166710	PLEC	0	0	0	0	0	0	0	0	0	1	1	0	0	0	0	0	0	0	0	0	0	1	0	0	3
B2M--RNPS1	ENSG00000166710	B2M	ENSG00000166710	RNPS1	2	0	0	0	0	0	0	0	0	0	0	0	0	0	0	0	0	0	1	0	0	0	0	0	3
B2M--SKIL	ENSG00000166710	B2M	ENSG00000166710	SKIL	1	0	0	1	0	1	0	0	0	0	0	0	0	0	0	0	0	0	0	0	0	0	0	0	3
B2M--UBB	ENSG00000166710	B2M	ENSG00000166710	UBB	1	0	0	0	0	0	1	0	0	0	0	0	0	0	0	0	0	1	0	0	0	0	0	0	3
B2M--VCP	ENSG00000166710	B2M	ENSG00000166710	VCP	1	1	0	0	0	1	0	0	0	0	0	0	0	0	0	0	0	0	0	0	0	0	0	0	3
B3GNT5--KLHL24	ENSG00000176597	B3GNT5	ENSG00000176597	KLHL24	1	2	0	0	0	0	0	0	0	0	0	0	0	0	0	0	0	0	0	0	0	0	0	0	3
BANK1--PPP3CA	ENSG00000153064	BANK1	ENSG00000153064	PPP3CA	0	0	0	1	0	1	0	0	0	0	0	0	0	1	0	0	0	0	0	0	0	0	0	0	3
BANP--CRYM-AS1	ENSG00000172530	BANP	ENSG00000172530	CRYM-AS1	1	0	0	0	0	0	0	0	0	0	0	0	1	0	0	0	0	0	0	0	0	1	0	0	3
BCL7A--UBC	ENSG00000110987	BCL7A	ENSG00000110987	UBC	0	0	0	0	0	1	0	0	0	0	0	0	1	0	0	0	0	0	0	0	0	1	0	0	3
BCLAF1--IFNGR1	ENSG00000029363	BCLAF1	ENSG00000029363	IFNGR1	1	1	0	0	0	0	0	0	0	0	1	0	0	0	0	0	0	0	0	0	0	0	0	0	3
BMP6--TXNDC5	ENSG00000153162	BMP6	ENSG00000153162	TXNDC5	0	0	0	0	3	0	0	0	0	0	0	0	0	0	0	0	0	0	0	0	0	0	0	0	3
BRF1--AKT1	ENSG00000185024	BRF1	ENSG00000185024	AKT1	0	1	0	0	0	1	1	0	0	0	0	0	0	0	0	0	0	0	0	0	0	0	0	0	3
BRI3BP--UBC	ENSG00000184992	BRI3BP	ENSG00000184992	UBC	2	0	1	0	0	0	0	0	0	0	0	0	0	0	0	0	0	0	0	0	0	0	0	0	3
BSG--DDX5	ENSG00000172270	BSG	ENSG00000172270	DDX5	0	0	1	0	0	0	1	0	0	0	0	0	0	0	0	0	1	0	0	0	0	0	0	0	3
BZW1--CASP8	ENSG00000082153	BZW1	ENSG00000082153	CASP8	1	2	0	0	0	0	0	0	0	0	0	0	0	0	0	0	0	0	0	0	0	0	0	0	3
C7orf50--MAD1L1	ENSG00000146540	C7orf50	ENSG00000146540	MAD1L1	0	1	0	0	0	0	0	0	0	1	0	0	0	1	0	0	0	0	0	0	0	0	0	0	3
C7orf50--PDGFA	ENSG00000146540	C7orf50	ENSG00000146540	PDGFA	0	0	0	0	0	1	0	0	0	0	0	0	0	0	1	0	0	0	0	1	0	0	0	0	3
C9orf89--NFIL3		C9orf89		NFIL3	1	0	1	0	0	0	0	0	0	0	0	1	0	0	0	0	0	0	0	0	0	0	0	0	3
CALM2--FBXO11	ENSG00000143933	CALM2	ENSG00000143933	FBXO11	0	0	0	1	0	0	1	0	0	0	0	0	0	0	0	0	0	0	0	1	0	0	0	0	3
CANX--MNDA	ENSG00000127022	CANX	ENSG00000127022	MNDA	1	0	0	0	0	0	0	0	0	0	0	0	0	0	0	2	0	0	0	0	0	0	0	0	3
CARKD--HMGB1		CARKD		HMGB1	0	1	0	0	0	0	0	0	0	0	1	0	0	0	0	0	0	0	0	0	1	0	0	0	3
CDKN1A--EEF1A1	ENSG00000124762	CDKN1A	ENSG00000124762	EEF1A1	0	0	1	0	1	0	0	0	1	0	0	0	0	0	0	0	0	0	0	0	0	0	0	0	3
CERS6--STK39	ENSG00000172292	CERS6	ENSG00000172292	STK39	0	0	1	0	0	2	0	0	0	0	0	0	0	0	0	0	0	0	0	0	0	0	0	0	3
CHD7--AZIN1	ENSG00000171316	CHD7	ENSG00000171316	AZIN1	0	1	0	0	0	0	0	0	0	0	0	2	0	0	0	0	0	0	0	0	0	0	0	0	3
CHST11--NFYB	ENSG00000171310	CHST11	ENSG00000171310	NFYB	1	1	0	0	0	0	0	0	0	0	0	0	0	0	0	0	0	1	0	0	0	0	0	0	3
CIITA--BCL6	ENSG00000179583	CIITA	ENSG00000179583	BCL6	0	0	0	0	0	0	0	0	0	0	0	0	0	0	0	0	1	0	0	0	2	0	0	0	3
CLEC12A--SRSF1	ENSG00000172322	CLEC12A	ENSG00000172322	SRSF1	1	0	0	0	0	0	0	0	1	0	0	1	0	0	0	0	0	0	0	0	0	0	0	0	3
CLIP4--YPEL5	ENSG00000115295	CLIP4	ENSG00000115295	YPEL5	2	0	0	0	1	0	0	0	0	0	0	0	0	0	0	0	0	0	0	0	0	0	0	0	3
CLPTM1L--SLC12A7	ENSG00000049656	CLPTM1L	ENSG00000049656	SLC12A7	1	1	0	0	0	0	0	1	0	0	0	0	0	0	0	0	0	0	0	0	0	0	0	0	3
CMIP--PLCG2	ENSG00000153815	CMIP	ENSG00000153815	PLCG2	1	1	1	0	0	0	0	0	0	0	0	0	0	0	0	0	0	0	0	0	0	0	0	0	3
CNOT2--CPSF6	ENSG00000111596	CNOT2	ENSG00000111596	CPSF6	1	0	1	0	0	0	1	0	0	0	0	0	0	0	0	0	0	0	0	0	0	0	0	0	3
CNOT2--UBC	ENSG00000111596	CNOT2	ENSG00000111596	UBC	0	0	0	0	0	1	0	1	0	0	0	0	0	1	0	0	0	0	0	0	0	0	0	0	3
COQ10B--SF3B1	ENSG00000115520	COQ10B	ENSG00000115520	SF3B1	1	1	0	0	0	0	0	0	0	0	0	0	0	0	0	0	0	0	1	0	0	0	0	0	3
CORO7--CREBBP	ENSG00000262246	CORO7	ENSG00000262246	CREBBP	0	0	1	0	1	0	0	0	0	0	0	0	0	0	0	0	0	0	0	0	0	1	0	0	3
COX19--C7orf50	ENSG00000240230	COX19	ENSG00000240230	C7orf50	0	0	0	0	0	0	0	0	0	0	0	0	2	0	0	0	0	0	0	0	0	1	0	0	3
COX19--MAFK	ENSG00000240230	COX19	ENSG00000240230	MAFK	2	1	0	0	0	0	0	0	0	0	0	0	0	0	0	0	0	0	0	0	0	0	0	0	3
CPSF6--HMGB1	ENSG00000111605	CPSF6	ENSG00000111605	HMGB1	0	0	1	0	0	0	0	0	0	1	0	0	1	0	0	0	0	0	0	0	0	0	0	0	3
CPT1A--FGD5-AS1	ENSG00000110090	CPT1A	ENSG00000110090	FGD5-AS1	1	0	0	0	0	0	0	0	0	0	1	0	0	0	0	0	0	0	0	0	1	0	0	0	3
CSDE1--HIPK1	ENSG00000009307	CSDE1	ENSG00000009307	HIPK1	0	0	0	0	0	1	0	0	0	1	0	0	0	0	0	0	0	0	0	0	0	1	0	0	3
CTDSP1--CFLAR	ENSG00000144579	CTDSP1	ENSG00000144579	CFLAR	2	0	0	0	1	0	0	0	0	0	0	0	0	0	0	0	0	0	0	0	0	0	0	0	3
CUL1--ZNF398	ENSG00000055130	CUL1	ENSG00000055130	ZNF398	1	0	0	1	0	0	0	0	1	0	0	0	0	0	0	0	0	0	0	0	0	0	0	0	3
CXCR4--DUSP5	ENSG00000121966	CXCR4	ENSG00000121966	DUSP5	0	0	0	0	3	0	0	0	0	0	0	0	0	0	0	0	0	0	0	0	0	0	0	0	3
CXCR4--FOSL2	ENSG00000121966	CXCR4	ENSG00000121966	FOSL2	1	0	0	0	0	0	1	0	0	0	0	0	0	0	0	0	0	0	0	1	0	0	0	0	3
CXCR4--IRF2BP2	ENSG00000121966	CXCR4	ENSG00000121966	IRF2BP2	0	1	1	0	0	1	0	0	0	0	0	0	0	0	0	0	0	0	0	0	0	0	0	0	3
CXCR4--KBTBD11	ENSG00000121966	CXCR4	ENSG00000121966	KBTBD11	2	1	0	0	0	0	0	0	0	0	0	0	0	0	0	0	0	0	0	0	0	0	0	0	3
CXCR4--MARCH7	ENSG00000121966	CXCR4	ENSG00000121966	MARCH7	0	0	0	1	0	0	0	1	0	0	0	0	0	0	0	0	0	0	0	0	1	0	0	0	3
CXCR4--MXD1	ENSG00000121966	CXCR4	ENSG00000121966	MXD1	0	0	0	1	0	0	0	0	1	0	0	0	0	0	0	1	0	0	0	0	0	0	0	0	3
CXCR4--NFIL3	ENSG00000121966	CXCR4	ENSG00000121966	NFIL3	2	0	0	0	1	0	0	0	0	0	0	0	0	0	0	0	0	0	0	0	0	0	0	0	3
CXCR4--NFKBIZ	ENSG00000121966	CXCR4	ENSG00000121966	NFKBIZ	0	1	0	0	0	0	0	0	2	0	0	0	0	0	0	0	0	0	0	0	0	0	0	0	3
CXCR4--PPIA	ENSG00000121966	CXCR4	ENSG00000121966	PPIA	0	0	0	1	0	0	0	0	0	0	0	1	0	0	0	0	0	0	0	0	0	1	0	0	3
CXCR4--SRSF7	ENSG00000121966	CXCR4	ENSG00000121966	SRSF7	1	0	1	1	0	0	0	0	0	0	0	0	0	0	0	0	0	0	0	0	0	0	0	0	3
CXCR5--CCDC84	ENSG00000160683	CXCR5	ENSG00000160683	CCDC84	0	0	0	2	0	0	0	0	0	0	0	0	0	0	0	0	0	0	0	0	0	1	0	0	3
CXCR5--DDX6	ENSG00000160683	CXCR5	ENSG00000160683	DDX6	0	0	0	2	0	0	0	0	0	0	0	0	0	0	0	0	1	0	0	0	0	0	0	0	3
CYTH1--SF1	ENSG00000108669	CYTH1	ENSG00000108669	SF1	0	0	0	1	0	0	0	0	0	1	0	0	1	0	0	0	0	0	0	0	0	0	0	0	3
DCTN6--UBQLN1	ENSG00000104671	DCTN6	ENSG00000104671	UBQLN1	2	1	0	0	0	0	0	0	0	0	0	0	0	0	0	0	0	0	0	0	0	0	0	0	3
DDX3Y--UTY	ENSG00000067048	DDX3Y	ENSG00000067048	UTY	0	1	0	1	0	0	1	0	0	0	0	0	0	0	0	0	0	0	0	0	0	0	0	0	3
DDX5--PABPC1	ENSG00000108654	DDX5	ENSG00000108654	PABPC1	0	0	1	1	0	0	0	0	0	0	0	0	1	0	0	0	0	0	0	0	0	0	0	0	3
DEK--NUP214	ENSG00000124795	DEK	ENSG00000124795	NUP214	3	0	0	0	0	0	0	0	0	0	0	0	0	0	0	0	0	0	0	0	0	0	0	0	3
DIDO1--OGFR	ENSG00000101191	DIDO1	ENSG00000101191	OGFR	0	1	0	0	0	0	0	0	0	0	0	0	0	0	0	1	0	1	0	0	0	0	0	0	3
DLEU2--SPRYD7	ENSG00000231607	DLEU2	ENSG00000231607	SPRYD7	0	0	0	0	0	2	0	0	0	0	1	0	0	0	0	0	0	0	0	0	0	0	0	0	3
DNAJC1--MLLT10	ENSG00000136770	DNAJC1	ENSG00000136770	MLLT10	2	0	0	0	0	0	0	0	0	1	0	0	0	0	0	0	0	0	0	0	0	0	0	0	3
DNM2--ILF3	ENSG00000079805	DNM2	ENSG00000079805	ILF3	0	1	1	0	0	1	0	0	0	0	0	0	0	0	0	0	0	0	0	0	0	0	0	0	3
DOT1L--CSNK1G2	ENSG00000104885	DOT1L	ENSG00000104885	CSNK1G2	2	0	0	0	0	0	0	0	1	0	0	0	0	0	0	0	0	0	0	0	0	0	0	0	3
EBF1--PDGFRB	ENSG00000164330	EBF1	ENSG00000164330	PDGFRB	0	0	0	0	0	3	0	0	0	0	0	0	0	0	0	0	0	0	0	0	0	0	0	0	3
ECD--MCU	ENSG00000122882	ECD	ENSG00000122882	MCU	0	1	0	0	0	0	0	0	0	0	0	1	0	0	0	0	1	0	0	0	0	0	0	0	3
ECE1--EIF4G3	ENSG00000117298	ECE1	ENSG00000117298	EIF4G3	0	2	1	0	0	0	0	0	0	0	0	0	0	0	0	0	0	0	0	0	0	0	0	0	3
EDF1--BRD3	ENSG00000107223	EDF1	ENSG00000107223	BRD3	0	1	1	0	1	0	0	0	0	0	0	0	0	0	0	0	0	0	0	0	0	0	0	0	3
EDF1--SF1	ENSG00000107223	EDF1	ENSG00000107223	SF1	0	1	0	1	1	0	0	0	0	0	0	0	0	0	0	0	0	0	0	0	0	0	0	0	3
EEF1D--CYHR1	ENSG00000104529	EEF1D	ENSG00000104529	CYHR1	1	1	0	0	0	0	1	0	0	0	0	0	0	0	0	0	0	0	0	0	0	0	0	0	3
EHD4--RPAP1	ENSG00000103966	EHD4	ENSG00000103966	RPAP1	1	0	0	0	0	1	0	0	0	0	0	0	0	0	0	0	0	0	0	0	0	1	0	0	3
EIF3A--JMJD1C	ENSG00000107581	EIF3A	ENSG00000107581	JMJD1C	2	0	0	0	0	0	0	0	0	1	0	0	0	0	0	0	0	0	0	0	0	0	0	0	3
EIF3A--RGS10	ENSG00000107581	EIF3A	ENSG00000107581	RGS10	0	2	0	0	0	0	0	0	0	0	0	0	0	0	0	0	0	0	0	0	0	0	1	0	3
EIF4A1--SET	ENSG00000161960	EIF4A1	ENSG00000161960	SET	1	2	0	0	0	0	0	0	0	0	0	0	0	0	0	0	0	0	0	0	0	0	0	0	3
ELANE--SBNO2	ENSG00000197561	ELANE	ENSG00000197561	SBNO2	1	0	1	0	0	0	0	0	0	0	0	0	0	0	0	1	0	0	0	0	0	0	0	0	3
EPS15L1--KLF2	ENSG00000127527	EPS15L1	ENSG00000127527	KLF2	0	0	1	0	0	1	0	0	0	1	0	0	0	0	0	0	0	0	0	0	0	0	0	0	3
ESPN--PHF13	ENSG00000187017	ESPN	ENSG00000187017	PHF13	0	3	0	0	0	0	0	0	0	0	0	0	0	0	0	0	0	0	0	0	0	0	0	0	3
ETV6--ABL1	ENSG00000139083	ETV6	ENSG00000139083	ABL1	0	0	2	0	0	1	0	0	0	0	0	0	0	0	0	0	0	0	0	0	0	0	0	0	3
ETV6--MECOM	ENSG00000139083	ETV6	ENSG00000139083	MECOM	2	0	0	0	0	0	0	0	1	0	0	0	0	0	0	0	0	0	0	0	0	0	0	0	3
EXD3--EHMT1	ENSG00000187609	EXD3	ENSG00000187609	EHMT1	2	0	0	0	0	0	1	0	0	0	0	0	0	0	0	0	0	0	0	0	0	0	0	0	3
EZH2--CUL1	ENSG00000106462	EZH2	ENSG00000106462	CUL1	0	2	0	0	0	0	0	0	0	0	0	0	1	0	0	0	0	0	0	0	0	0	0	0	3
FAM172A--ANKRD32	ENSG00000113391	FAM172A	ENSG00000113391	ANKRD32	1	0	0	0	0	0	0	0	1	0	1	0	0	0	0	0	0	0	0	0	0	0	0	0	3
FAM53B--CHST15	ENSG00000189319	FAM53B	ENSG00000189319	CHST15	0	0	1	0	0	1	0	0	0	0	0	0	0	0	1	0	0	0	0	0	0	0	0	0	3
FAM69A--EVI5		FAM69A		EVI5	0	0	0	2	0	0	0	0	0	0	0	0	0	0	0	0	1	0	0	0	0	0	0	0	3
FAM78A--RP11-544A12.4	ENSG00000126882	FAM78A	ENSG00000126882	RP11-544A12.4	1	0	0	0	0	0	1	1	0	0	0	0	0	0	0	0	0	0	0	0	0	0	0	0	3
FBRSL1--BCL7A	ENSG00000112787	FBRSL1	ENSG00000112787	BCL7A	0	0	0	0	0	2	0	0	0	0	0	0	0	0	0	0	0	0	0	0	1	0	0	0	3
FOSB--KLF6	ENSG00000125740	FOSB	ENSG00000125740	KLF6	0	0	0	0	3	0	0	0	0	0	0	0	0	0	0	0	0	0	0	0	0	0	0	0	3
FOSB--TSC22D3	ENSG00000125740	FOSB	ENSG00000125740	TSC22D3	0	0	0	0	3	0	0	0	0	0	0	0	0	0	0	0	0	0	0	0	0	0	0	0	3
FOSB--UBB	ENSG00000125740	FOSB	ENSG00000125740	UBB	1	0	0	0	0	0	0	0	0	1	0	0	1	0	0	0	0	0	0	0	0	0	0	0	3
FOXN2--FBXO11	ENSG00000170802	FOXN2	ENSG00000170802	FBXO11	0	0	0	1	1	0	0	0	0	0	0	0	0	1	0	0	0	0	0	0	0	0	0	0	3
FSIP1--RP11-624L4.1	ENSG00000150667	FSIP1	ENSG00000150667	RP11-624L4.1	0	0	0	0	3	0	0	0	0	0	0	0	0	0	0	0	0	0	0	0	0	0	0	0	3
FUS--GNAS	ENSG00000089280	FUS	ENSG00000089280	GNAS	0	0	0	2	0	0	0	0	0	1	0	0	0	0	0	0	0	0	0	0	0	0	0	0	3
GALNS--CBFA2T3	ENSG00000141012	GALNS	ENSG00000141012	CBFA2T3	1	0	0	0	0	1	0	0	0	0	0	1	0	0	0	0	0	0	0	0	0	0	0	0	3
GPBP1--MAP3K1	ENSG00000062194	GPBP1	ENSG00000062194	MAP3K1	0	0	0	1	0	0	0	0	0	0	0	0	0	0	0	0	0	1	0	0	1	0	0	0	3
GPR137B--ARID4B	ENSG00000077585	GPR137B	ENSG00000077585	ARID4B	0	1	0	0	0	0	0	0	0	0	0	0	1	0	0	0	0	0	0	0	0	0	1	0	3
GRAMD4--AGO2	ENSG00000075240	GRAMD4	ENSG00000075240	AGO2	0	0	0	0	0	3	0	0	0	0	0	0	0	0	0	0	0	0	0	0	0	0	0	0	3
GRPEL1--TADA2B	ENSG00000109519	GRPEL1	ENSG00000109519	TADA2B	0	1	0	0	0	0	0	1	0	0	0	0	0	0	0	0	1	0	0	0	0	0	0	0	3
HECTD1--SRSF1	ENSG00000092148	HECTD1	ENSG00000092148	SRSF1	1	1	0	0	0	0	0	0	0	0	1	0	0	0	0	0	0	0	0	0	0	0	0	0	3
HIF1A--PCNX	ENSG00000100644	HIF1A	ENSG00000100644	PCNX	0	2	0	0	0	0	0	1	0	0	0	0	0	0	0	0	0	0	0	0	0	0	0	0	3
HMGB2--FEM1C	ENSG00000164104	HMGB2	ENSG00000164104	FEM1C	1	0	1	0	0	0	1	0	0	0	0	0	0	0	0	0	0	0	0	0	0	0	0	0	3
HNRNPA2B1--PTMA	ENSG00000122566	HNRNPA2B1	ENSG00000122566	PTMA	2	0	0	1	0	0	0	0	0	0	0	0	0	0	0	0	0	0	0	0	0	0	0	0	3
HNRNPA2B1--TSC22D3	ENSG00000122566	HNRNPA2B1	ENSG00000122566	TSC22D3	1	0	0	0	0	0	1	0	0	0	0	1	0	0	0	0	0	0	0	0	0	0	0	0	3
HNRNPH1--CXCR4	ENSG00000169045	HNRNPH1	ENSG00000169045	CXCR4	0	1	0	0	0	0	0	0	1	0	1	0	0	0	0	0	0	0	0	0	0	0	0	0	3
HNRNPK--CCNG2	ENSG00000165119	HNRNPK	ENSG00000165119	CCNG2	0	0	2	0	0	0	0	0	0	0	0	0	0	0	1	0	0	0	0	0	0	0	0	0	3
HNRNPK--CLK1	ENSG00000165119	HNRNPK	ENSG00000165119	CLK1	0	1	0	0	0	2	0	0	0	0	0	0	0	0	0	0	0	0	0	0	0	0	0	0	3
HNRNPK--DAPK1	ENSG00000165119	HNRNPK	ENSG00000165119	DAPK1	0	0	0	0	3	0	0	0	0	0	0	0	0	0	0	0	0	0	0	0	0	0	0	0	3
HNRNPK--UBC	ENSG00000165119	HNRNPK	ENSG00000165119	UBC	1	1	0	0	0	0	0	0	0	0	0	0	0	0	0	1	0	0	0	0	0	0	0	0	3
HNRNPK--VCP	ENSG00000165119	HNRNPK	ENSG00000165119	VCP	0	1	0	1	0	0	0	0	0	0	0	0	0	0	0	0	0	1	0	0	0	0	0	0	3
IGLL5--ITPR2	ENSG00000254709	IGLL5	ENSG00000254709	ITPR2	0	0	0	0	2	0	0	0	0	0	0	0	0	1	0	0	0	0	0	0	0	0	0	0	3
IKBKB--KAT6A	ENSG00000104365	IKBKB	ENSG00000104365	KAT6A	0	0	1	0	0	0	0	0	0	0	1	0	0	0	0	0	0	0	0	0	0	1	0	0	3
INPP5A--BCL7A	ENSG00000068383	INPP5A	ENSG00000068383	BCL7A	0	0	0	0	0	3	0	0	0	0	0	0	0	0	0	0	0	0	0	0	0	0	0	0	3
IST1--AP1G1	ENSG00000182149	IST1	ENSG00000182149	AP1G1	1	0	1	0	0	0	0	0	0	0	0	0	0	0	0	0	0	0	1	0	0	0	0	0	3
ITGB2--SF1	ENSG00000160255	ITGB2	ENSG00000160255	SF1	0	0	0	0	0	0	0	0	1	0	1	0	0	0	0	1	0	0	0	0	0	0	0	0	3
ITPK1--CALM1	ENSG00000100605	ITPK1	ENSG00000100605	CALM1	1	2	0	0	0	0	0	0	0	0	0	0	0	0	0	0	0	0	0	0	0	0	0	0	3
IVNS1ABP--BAZ2B	ENSG00000116679	IVNS1ABP	ENSG00000116679	BAZ2B	0	1	1	0	0	0	1	0	0	0	0	0	0	0	0	0	0	0	0	0	0	0	0	0	3
IVNS1ABP--DHX9	ENSG00000116679	IVNS1ABP	ENSG00000116679	DHX9	0	1	0	0	0	0	0	0	0	0	0	0	0	0	0	0	1	0	0	1	0	0	0	0	3
JARID2--BACH1	ENSG00000008083	JARID2	ENSG00000008083	BACH1	0	1	0	0	0	0	0	0	1	0	0	0	1	0	0	0	0	0	0	0	0	0	0	0	3
JARID2--DDX5	ENSG00000008083	JARID2	ENSG00000008083	DDX5	2	0	0	0	0	0	0	0	0	0	0	0	0	0	0	1	0	0	0	0	0	0	0	0	3
JARID2--L3MBTL3	ENSG00000008083	JARID2	ENSG00000008083	L3MBTL3	1	1	0	0	0	0	0	0	0	0	0	0	0	0	0	0	0	0	0	0	1	0	0	0	3
JARID2--NR3C1	ENSG00000008083	JARID2	ENSG00000008083	NR3C1	2	0	0	0	0	1	0	0	0	0	0	0	0	0	0	0	0	0	0	0	0	0	0	0	3
JARID2--UBC	ENSG00000008083	JARID2	ENSG00000008083	UBC	2	0	1	0	0	0	0	0	0	0	0	0	0	0	0	0	0	0	0	0	0	0	0	0	3
JHDM1D--ZNF777		JHDM1D		ZNF777	0	0	0	1	0	0	0	0	0	0	0	0	1	0	0	0	0	0	0	0	1	0	0	0	3
KBTBD8--LRIG1	ENSG00000163376	KBTBD8	ENSG00000163376	LRIG1	0	0	0	1	0	0	0	0	0	0	0	0	1	0	0	0	0	0	0	0	0	0	1	0	3
KDM4B--MKNK2	ENSG00000127663	KDM4B	ENSG00000127663	MKNK2	0	0	0	0	0	0	0	0	0	0	0	0	2	0	0	0	0	1	0	0	0	0	0	0	3
KIAA1024--TMED3		KIAA1024		TMED3	0	0	0	0	3	0	0	0	0	0	0	0	0	0	0	0	0	0	0	0	0	0	0	0	3
KIF26A--ZFYVE21	ENSG00000066735	KIF26A	ENSG00000066735	ZFYVE21	0	0	0	0	0	0	1	0	0	0	0	0	0	0	0	0	0	0	1	0	0	1	0	0	3
KLF10--PTMA	ENSG00000155090	KLF10	ENSG00000155090	PTMA	0	1	0	0	0	2	0	0	0	0	0	0	0	0	0	0	0	0	0	0	0	0	0	0	3
KMT2A--MLLT1	ENSG00000118058	KMT2A	ENSG00000118058	MLLT1	3	0	0	0	0	0	0	0	0	0	0	0	0	0	0	0	0	0	0	0	0	0	0	0	3
LAPTM5--NOP2	ENSG00000162511	LAPTM5	ENSG00000162511	NOP2	0	2	0	0	0	0	0	0	0	0	0	1	0	0	0	0	0	0	0	0	0	0	0	0	3
LAPTM5--PHC2	ENSG00000162511	LAPTM5	ENSG00000162511	PHC2	0	1	0	0	0	0	0	0	1	1	0	0	0	0	0	0	0	0	0	0	0	0	0	0	3
LCORL--CPEB2	ENSG00000178177	LCORL	ENSG00000178177	CPEB2	1	1	1	0	0	0	0	0	0	0	0	0	0	0	0	0	0	0	0	0	0	0	0	0	3
LFNG--BCL7A	ENSG00000106003	LFNG	ENSG00000106003	BCL7A	0	0	0	0	0	0	0	0	0	0	0	0	0	1	1	0	0	0	0	0	1	0	0	0	3
LFNG--MAFK	ENSG00000106003	LFNG	ENSG00000106003	MAFK	1	1	0	1	0	0	0	0	0	0	0	0	0	0	0	0	0	0	0	0	0	0	0	0	3
LMAN2--CLK4	ENSG00000169223	LMAN2	ENSG00000169223	CLK4	0	1	0	1	0	0	0	0	0	0	0	0	0	0	0	1	0	0	0	0	0	0	0	0	3
LRCH4--MAFK	ENSG00000077454	LRCH4	ENSG00000077454	MAFK	0	1	0	2	0	0	0	0	0	0	0	0	0	0	0	0	0	0	0	0	0	0	0	0	3
LRCH4--RP5-882C2.2	ENSG00000077454	LRCH4	ENSG00000077454	RP5-882C2.2	2	0	0	1	0	0	0	0	0	0	0	0	0	0	0	0	0	0	0	0	0	0	0	0	3
LRCH4--SF1	ENSG00000077454	LRCH4	ENSG00000077454	SF1	0	1	0	0	0	0	0	0	0	1	0	0	0	0	0	0	0	0	1	0	0	0	0	0	3
LRCH4--TMC6	ENSG00000077454	LRCH4	ENSG00000077454	TMC6	1	0	1	0	0	0	0	0	1	0	0	0	0	0	0	0	0	0	0	0	0	0	0	0	3
LSP1--KLF2	ENSG00000130592	LSP1	ENSG00000130592	KLF2	0	1	1	0	0	0	0	0	1	0	0	0	0	0	0	0	0	0	0	0	0	0	0	0	3
LYN--AZIN1	ENSG00000254087	LYN	ENSG00000254087	AZIN1	0	1	1	1	0	0	0	0	0	0	0	0	0	0	0	0	0	0	0	0	0	0	0	0	3
MACC1--AC005062.2	ENSG00000183742	MACC1	ENSG00000183742	AC005062.2	0	0	0	1	1	0	0	0	0	0	0	0	0	1	0	0	0	0	0	0	0	0	0	0	3
MAN2B2--MRFAP1L1	ENSG00000013288	MAN2B2	ENSG00000013288	MRFAP1L1	0	0	0	1	0	0	0	0	0	0	0	0	0	1	1	0	0	0	0	0	0	0	0	0	3
MAPK8IP3--UBE2I	ENSG00000138834	MAPK8IP3	ENSG00000138834	UBE2I	0	0	1	0	0	1	1	0	0	0	0	0	0	0	0	0	0	0	0	0	0	0	0	0	3
MARCH8--PIP4K2A		MARCH8		PIP4K2A	0	1	1	0	0	0	0	0	0	0	0	0	0	0	0	0	0	0	0	0	1	0	0	0	3
MATR3--CXXC5	ENSG00000280987	MATR3	ENSG00000280987	CXXC5	0	0	0	3	0	0	0	0	0	0	0	0	0	0	0	0	0	0	0	0	0	0	0	0	3
MATR3--ETF1	ENSG00000280987	MATR3	ENSG00000280987	ETF1	0	1	0	1	1	0	0	0	0	0	0	0	0	0	0	0	0	0	0	0	0	0	0	0	3
MBP--NFATC1	ENSG00000197971	MBP	ENSG00000197971	NFATC1	0	0	1	0	0	0	0	0	0	0	0	0	0	0	0	1	0	0	0	0	1	0	0	0	3
MED16--ARID3A	ENSG00000175221	MED16	ENSG00000175221	ARID3A	1	0	0	0	2	0	0	0	0	0	0	0	0	0	0	0	0	0	0	0	0	0	0	0	3
MKLN1--MKLN1-AS1	ENSG00000128585	MKLN1	ENSG00000128585	MKLN1-AS1	0	0	0	1	0	0	0	0	0	0	1	0	0	1	0	0	0	0	0	0	0	0	0	0	3
MNT--P2RX5	ENSG00000070444	MNT	ENSG00000070444	P2RX5	0	0	1	0	0	1	0	0	0	0	0	0	0	0	1	0	0	0	0	0	0	0	0	0	3
MOB3A--CSNK1G2	ENSG00000172081	MOB3A	ENSG00000172081	CSNK1G2	1	1	0	0	0	1	0	0	0	0	0	0	0	0	0	0	0	0	0	0	0	0	0	0	3
MOB3A--KLF16	ENSG00000172081	MOB3A	ENSG00000172081	KLF16	0	1	1	0	0	0	0	0	0	0	0	0	0	0	0	0	0	0	0	1	0	0	0	0	3
MRPL24--HDGF	ENSG00000143314	MRPL24	ENSG00000143314	HDGF	1	1	0	0	0	0	0	0	0	0	0	0	0	0	0	0	0	0	0	1	0	0	0	0	3
MTAP--RP11-399D6.2	ENSG00000099810	MTAP	ENSG00000099810	RP11-399D6.2	0	0	0	0	0	1	0	0	0	0	2	0	0	0	0	0	0	0	0	0	0	0	0	0	3
MTAP--UBA52P6	ENSG00000099810	MTAP	ENSG00000099810	UBA52P6	1	0	0	0	0	0	0	0	0	0	2	0	0	0	0	0	0	0	0	0	0	0	0	0	3
MXD1--NFIL3	ENSG00000059728	MXD1	ENSG00000059728	NFIL3	1	1	1	0	0	0	0	0	0	0	0	0	0	0	0	0	0	0	0	0	0	0	0	0	3
MXI1--INPP5A	ENSG00000119950	MXI1	ENSG00000119950	INPP5A	1	1	0	1	0	0	0	0	0	0	0	0	0	0	0	0	0	0	0	0	0	0	0	0	3
MYEOV--KIAA0125	ENSG00000172927	MYEOV	ENSG00000172927	KIAA0125	0	0	0	0	2	0	0	0	0	0	0	0	0	0	0	0	0	0	0	0	0	0	0	1	3
MYH9--RAC2	ENSG00000100345	MYH9	ENSG00000100345	RAC2	0	3	0	0	0	0	0	0	0	0	0	0	0	0	0	0	0	0	0	0	0	0	0	0	3
MYL6--HSPA8	ENSG00000092841	MYL6	ENSG00000092841	HSPA8	2	0	1	0	0	0	0	0	0	0	0	0	0	0	0	0	0	0	0	0	0	0	0	0	3
MYO1E--FAM214A	ENSG00000157483	MYO1E	ENSG00000157483	FAM214A	0	0	0	1	2	0	0	0	0	0	0	0	0	0	0	0	0	0	0	0	0	0	0	0	3
N4BP2L1--FOXO1	ENSG00000139597	N4BP2L1	ENSG00000139597	FOXO1	0	0	0	2	0	0	0	0	0	0	0	0	0	0	0	0	0	0	0	0	1	0	0	0	3
NADK--SPEN	ENSG00000008130	NADK	ENSG00000008130	SPEN	1	0	0	0	0	0	1	0	0	0	1	0	0	0	0	0	0	0	0	0	0	0	0	0	3
NAMPT--IRF2BP2	ENSG00000105835	NAMPT	ENSG00000105835	IRF2BP2	1	0	2	0	0	0	0	0	0	0	0	0	0	0	0	0	0	0	0	0	0	0	0	0	3
NAMPT--IVNS1ABP	ENSG00000105835	NAMPT	ENSG00000105835	IVNS1ABP	0	0	1	0	0	0	0	1	0	0	0	0	0	0	0	0	0	0	1	0	0	0	0	0	3
NEDD1--C12orf55	ENSG00000139350	NEDD1	ENSG00000139350	C12orf55	0	0	0	0	2	0	0	0	0	0	0	0	0	0	0	0	0	0	0	0	0	0	0	1	3
NEDD9--HIVEP1	ENSG00000111859	NEDD9	ENSG00000111859	HIVEP1	0	0	1	0	0	0	0	0	0	0	0	0	0	0	0	2	0	0	0	0	0	0	0	0	3
NINJ1--PHF2	ENSG00000131669	NINJ1	ENSG00000131669	PHF2	0	0	0	0	1	0	0	0	1	1	0	0	0	0	0	0	0	0	0	0	0	0	0	0	3
NLRP14--ZNF215	ENSG00000158077	NLRP14	ENSG00000158077	ZNF215	0	0	0	0	3	0	0	0	0	0	0	0	0	0	0	0	0	0	0	0	0	0	0	0	3
NOP14--RNF4	ENSG00000087269	NOP14	ENSG00000087269	RNF4	1	0	0	1	0	0	0	0	0	0	0	0	0	0	0	0	1	0	0	0	0	0	0	0	3
NRIP1--BTG3	ENSG00000180530	NRIP1	ENSG00000180530	BTG3	1	1	0	0	0	1	0	0	0	0	0	0	0	0	0	0	0	0	0	0	0	0	0	0	3
OAZ1--ARID3A	ENSG00000104904	OAZ1	ENSG00000104904	ARID3A	1	0	0	0	0	0	0	0	1	0	0	0	0	0	0	0	0	0	1	0	0	0	0	0	3
OAZ1--BCL2L11	ENSG00000104904	OAZ1	ENSG00000104904	BCL2L11	0	0	0	0	3	0	0	0	0	0	0	0	0	0	0	0	0	0	0	0	0	0	0	0	3
OAZ1--CCND1	ENSG00000104904	OAZ1	ENSG00000104904	CCND1	0	0	0	0	3	0	0	0	0	0	0	0	0	0	0	0	0	0	0	0	0	0	0	0	3
OAZ1--CIRBP	ENSG00000104904	OAZ1	ENSG00000104904	CIRBP	0	0	0	1	0	0	0	0	0	0	0	0	1	0	0	0	0	1	0	0	0	0	0	0	3
OAZ1--LIMD2	ENSG00000104904	OAZ1	ENSG00000104904	LIMD2	1	1	0	0	0	0	0	0	0	0	0	0	0	0	0	0	0	0	0	0	0	1	0	0	3
OAZ1--NFKBID	ENSG00000104904	OAZ1	ENSG00000104904	NFKBID	0	1	0	0	0	0	0	0	0	0	0	0	0	0	0	0	1	0	0	0	0	1	0	0	3
OAZ1--SIK1	ENSG00000104904	OAZ1	ENSG00000104904	SIK1	0	0	0	1	1	1	0	0	0	0	0	0	0	0	0	0	0	0	0	0	0	0	0	0	3
OAZ1--TMEM259	ENSG00000104904	OAZ1	ENSG00000104904	TMEM259	0	2	0	1	0	0	0	0	0	0	0	0	0	0	0	0	0	0	0	0	0	0	0	0	3
OAZ1--TNPO2	ENSG00000104904	OAZ1	ENSG00000104904	TNPO2	2	1	0	0	0	0	0	0	0	0	0	0	0	0	0	0	0	0	0	0	0	0	0	0	3
P2RY8--CRLF2	ENSG00000182162	P2RY8	ENSG00000182162	CRLF2	0	0	0	0	0	3	0	0	0	0	0	0	0	0	0	0	0	0	0	0	0	0	0	0	3
P2RY8--HMGB1	ENSG00000182162	P2RY8	ENSG00000182162	HMGB1	0	0	0	1	0	1	0	0	0	0	0	0	0	0	0	0	0	0	0	1	0	0	0	0	3
PCGF3--GAK	ENSG00000185619	PCGF3	ENSG00000185619	GAK	0	0	1	0	0	0	0	0	0	0	0	0	0	0	0	0	0	1	1	0	0	0	0	0	3
PER1--EIF4A1	ENSG00000179094	PER1	ENSG00000179094	EIF4A1	0	0	0	1	0	0	1	0	0	0	0	0	0	0	0	0	0	0	0	0	0	0	1	0	3
PFKFB3--ATP6V0C	ENSG00000170525	PFKFB3	ENSG00000170525	ATP6V0C	0	1	0	0	0	0	0	0	0	0	0	1	0	0	0	1	0	0	0	0	0	0	0	0	3
PFKFB3--CXCR4	ENSG00000170525	PFKFB3	ENSG00000170525	CXCR4	0	1	0	0	0	1	0	0	0	0	0	0	0	0	0	1	0	0	0	0	0	0	0	0	3
PFKFB3--HMGB1	ENSG00000170525	PFKFB3	ENSG00000170525	HMGB1	1	0	0	0	0	0	0	0	1	0	0	0	0	0	0	0	0	0	0	0	1	0	0	0	3
PFKFB3--IRF2BP2	ENSG00000170525	PFKFB3	ENSG00000170525	IRF2BP2	0	1	1	0	0	0	0	0	0	0	0	0	0	0	0	0	0	0	0	0	1	0	0	0	3
PFKFB3--RAC2	ENSG00000170525	PFKFB3	ENSG00000170525	RAC2	0	0	0	0	0	0	1	0	1	0	0	0	0	0	0	0	0	0	1	0	0	0	0	0	3
PIM3--HNRNPU	ENSG00000198355	PIM3	ENSG00000198355	HNRNPU	0	0	0	0	0	0	0	0	0	0	0	0	1	0	0	2	0	0	0	0	0	0	0	0	3
PLAC8--LIN54	ENSG00000145287	PLAC8	ENSG00000145287	LIN54	0	1	0	0	0	0	0	0	1	0	0	0	0	0	0	0	0	1	0	0	0	0	0	0	3
PLEKHO2--SLC51B	ENSG00000241839	PLEKHO2	ENSG00000241839	SLC51B	0	0	0	0	3	0	0	0	0	0	0	0	0	0	0	0	0	0	0	0	0	0	0	0	3
PPA2--RP11-556I14.2	ENSG00000138777	PPA2	ENSG00000138777	RP11-556I14.2	1	2	0	0	0	0	0	0	0	0	0	0	0	0	0	0	0	0	0	0	0	0	0	0	3
PPIL2--UBE2L3	ENSG00000100023	PPIL2	ENSG00000100023	UBE2L3	0	0	0	0	0	0	0	0	0	0	0	0	0	0	0	0	1	1	0	0	0	1	0	0	3
PPP1R12C--LPAR2	ENSG00000125503	PPP1R12C	ENSG00000125503	LPAR2	0	0	0	1	0	0	0	0	0	2	0	0	0	0	0	0	0	0	0	0	0	0	0	0	3
PPP3CA--BANK1	ENSG00000138814	PPP3CA	ENSG00000138814	BANK1	0	0	0	0	0	0	0	0	0	0	0	0	1	1	1	0	0	0	0	0	0	0	0	0	3
PPP6R2--LPAR2	ENSG00000100239	PPP6R2	ENSG00000100239	LPAR2	0	0	0	1	0	0	0	0	0	1	0	0	0	0	1	0	0	0	0	0	0	0	0	0	3
PPP6R2--TRABD	ENSG00000100239	PPP6R2	ENSG00000100239	TRABD	0	2	0	0	0	0	0	0	0	0	0	0	0	0	0	0	0	0	0	1	0	0	0	0	3
PRCP--RAB30	ENSG00000137509	PRCP	ENSG00000137509	RAB30	1	1	0	0	0	0	0	0	1	0	0	0	0	0	0	0	0	0	0	0	0	0	0	0	3
PROM1--CPEB2	ENSG00000007062	PROM1	ENSG00000007062	CPEB2	1	0	0	0	0	2	0	0	0	0	0	0	0	0	0	0	0	0	0	0	0	0	0	0	3
PRPF6--DNAJC5	ENSG00000101161	PRPF6	ENSG00000101161	DNAJC5	0	0	0	0	0	0	0	0	0	1	0	0	0	0	0	0	1	0	0	1	0	0	0	0	3
PSMD11--ZNF207	ENSG00000108671	PSMD11	ENSG00000108671	ZNF207	0	3	0	0	0	0	0	0	0	0	0	0	0	0	0	0	0	0	0	0	0	0	0	0	3
PTBP1--SIK1	ENSG00000011304	PTBP1	ENSG00000011304	SIK1	0	0	0	0	1	0	0	0	0	0	0	0	0	1	0	0	0	1	0	0	0	0	0	0	3
PTBP1--STK11	ENSG00000011304	PTBP1	ENSG00000011304	STK11	0	2	1	0	0	0	0	0	0	0	0	0	0	0	0	0	0	0	0	0	0	0	0	0	3
PTS--RP11-356J5.12	ENSG00000150787	PTS	ENSG00000150787	RP11-356J5.12	1	1	0	1	0	0	0	0	0	0	0	0	0	0	0	0	0	0	0	0	0	0	0	0	3
PVT1--CSMD3	ENSG00000249859	PVT1	ENSG00000249859	CSMD3	0	0	0	0	3	0	0	0	0	0	0	0	0	0	0	0	0	0	0	0	0	0	0	0	3
RAB35--UBC	ENSG00000111737	RAB35	ENSG00000111737	UBC	2	0	1	0	0	0	0	0	0	0	0	0	0	0	0	0	0	0	0	0	0	0	0	0	3
RASA3--AGO2	ENSG00000185989	RASA3	ENSG00000185989	AGO2	0	0	0	1	0	0	0	0	0	0	0	0	0	1	0	0	0	1	0	0	0	0	0	0	3
RASGRP2--SF1	ENSG00000068831	RASGRP2	ENSG00000068831	SF1	0	0	0	3	0	0	0	0	0	0	0	0	0	0	0	0	0	0	0	0	0	0	0	0	3
RASSF2--PRNP	ENSG00000101265	RASSF2	ENSG00000101265	PRNP	1	0	0	0	0	1	0	0	0	0	0	0	0	0	0	0	0	1	0	0	0	0	0	0	3
RCL1--UHRF2	ENSG00000120158	RCL1	ENSG00000120158	UHRF2	0	1	0	0	1	0	0	0	1	0	0	0	0	0	0	0	0	0	0	0	0	0	0	0	3
REL--PEX13	ENSG00000162924	REL	ENSG00000162924	PEX13	1	0	0	2	0	0	0	0	0	0	0	0	0	0	0	0	0	0	0	0	0	0	0	0	3
REV1--MGAT4A	ENSG00000135945	REV1	ENSG00000135945	MGAT4A	0	1	0	0	0	0	0	0	0	0	0	2	0	0	0	0	0	0	0	0	0	0	0	0	3
RHOH--AC195454.1	ENSG00000168421	RHOH	ENSG00000168421	AC195454.1	0	0	0	0	3	0	0	0	0	0	0	0	0	0	0	0	0	0	0	0	0	0	0	0	3
RNF126--DAZAP1	ENSG00000070423	RNF126	ENSG00000070423	DAZAP1	0	1	0	0	0	0	0	0	0	0	0	0	0	0	1	0	0	0	0	1	0	0	0	0	3
RNH1--SF1	ENSG00000023191	RNH1	ENSG00000023191	SF1	0	1	1	0	0	0	0	0	0	0	0	0	0	0	0	0	0	0	0	0	1	0	0	0	3
RNPS1--KCTD5	ENSG00000205937	RNPS1	ENSG00000205937	KCTD5	1	0	0	1	0	0	0	1	0	0	0	0	0	0	0	0	0	0	0	0	0	0	0	0	3
RP1-240B8.3--KHDRBS2		RP1-240B8.3		KHDRBS2	0	0	0	3	0	0	0	0	0	0	0	0	0	0	0	0	0	0	0	0	0	0	0	0	3
RP11-22P4.1--METTL15		RP11-22P4.1		METTL15	2	0	0	0	0	0	0	0	0	0	0	0	0	0	0	0	0	1	0	0	0	0	0	0	3
RP11-248J23.6--C10orf131		RP11-248J23.6		C10orf131	0	1	1	0	0	0	0	0	1	0	0	0	0	0	0	0	0	0	0	0	0	0	0	0	3
RP11-292F22.5--ANTXRLP1	ENSG00000226667	RP11-292F22.5	ENSG00000226667	ANTXRLP1	0	0	0	0	0	0	0	0	0	0	3	0	0	0	0	0	0	0	0	0	0	0	0	0	3
RP11-324C10.1--NLGN1		RP11-324C10.1		NLGN1	1	1	1	0	0	0	0	0	0	0	0	0	0	0	0	0	0	0	0	0	0	0	0	0	3
RP11-509J21.3--RP11-509J21.1		RP11-509J21.3		RP11-509J21.1	0	1	1	0	0	0	0	0	0	0	0	0	0	0	0	1	0	0	0	0	0	0	0	0	3
RP11-527H14.4--RP11-527H14.6		RP11-527H14.4		RP11-527H14.6	0	0	0	0	0	2	0	0	0	1	0	0	0	0	0	0	0	0	0	0	0	0	0	0	3
RP11-557H15.3--RP11-557H15.4		RP11-557H15.3		RP11-557H15.4	0	0	0	0	3	0	0	0	0	0	0	0	0	0	0	0	0	0	0	0	0	0	0	0	3
RP11-563P16.1--PDGFD		RP11-563P16.1		PDGFD	0	0	0	1	0	0	0	0	0	2	0	0	0	0	0	0	0	0	0	0	0	0	0	0	3
RP6-109B7.3--BRD1		RP6-109B7.3		BRD1	1	1	0	0	0	0	0	0	0	0	0	0	0	0	0	1	0	0	0	0	0	0	0	0	3
RPN1--CNBP	ENSG00000163902	RPN1	ENSG00000163902	CNBP	0	1	0	1	0	0	0	0	0	0	0	0	0	0	0	0	0	0	0	0	0	1	0	0	3
RPN1--MECOM	ENSG00000163902	RPN1	ENSG00000163902	MECOM	3	0	0	0	0	0	0	0	0	0	0	0	0	0	0	0	0	0	0	0	0	0	0	0	3
RUNX1--BTG3	ENSG00000159216	RUNX1	ENSG00000159216	BTG3	2	0	1	0	0	0	0	0	0	0	0	0	0	0	0	0	0	0	0	0	0	0	0	0	3
RUNX1--LINC00160	ENSG00000159216	RUNX1	ENSG00000159216	LINC00160	1	0	0	0	2	0	0	0	0	0	0	0	0	0	0	0	0	0	0	0	0	0	0	0	3
RUNX1--SLC5A3	ENSG00000159216	RUNX1	ENSG00000159216	SLC5A3	0	0	0	0	0	2	0	0	0	0	1	0	0	0	0	0	0	0	0	0	0	0	0	0	3
RXRA--AGPAT2	ENSG00000186350	RXRA	ENSG00000186350	AGPAT2	1	0	0	0	0	0	0	0	1	0	0	0	0	0	0	1	0	0	0	0	0	0	0	0	3
RXRA--NACC2	ENSG00000186350	RXRA	ENSG00000186350	NACC2	0	1	0	0	0	0	0	0	0	0	0	0	0	0	1	0	0	0	0	1	0	0	0	0	3
SBNO1--BCL7A	ENSG00000139697	SBNO1	ENSG00000139697	BCL7A	0	0	0	0	0	1	0	0	0	0	0	0	1	0	1	0	0	0	0	0	0	0	0	0	3
SBNO2--RNF126	ENSG00000064932	SBNO2	ENSG00000064932	RNF126	0	0	0	3	0	0	0	0	0	0	0	0	0	0	0	0	0	0	0	0	0	0	0	0	3
SCAF11--ARID2	ENSG00000139218	SCAF11	ENSG00000139218	ARID2	0	1	0	0	0	0	1	0	0	0	0	0	0	0	0	0	0	0	0	0	1	0	0	0	3
SCAF11--UBC	ENSG00000139218	SCAF11	ENSG00000139218	UBC	1	0	0	1	0	0	0	0	0	0	0	0	0	0	0	0	0	0	1	0	0	0	0	0	3
SDCCAG8--AKT3	ENSG00000054282	SDCCAG8	ENSG00000054282	AKT3	1	0	0	0	0	0	0	0	0	0	1	0	0	0	0	0	0	1	0	0	0	0	0	0	3
SDF4--METRNL	ENSG00000078808	SDF4	ENSG00000078808	METRNL	1	0	0	0	0	0	0	1	0	0	0	0	0	0	0	0	0	0	0	1	0	0	0	0	3
SDF4--NOP2	ENSG00000078808	SDF4	ENSG00000078808	NOP2	1	0	1	0	0	0	0	0	0	0	0	0	1	0	0	0	0	0	0	0	0	0	0	0	3
SF1--CCSAP	ENSG00000168066	SF1	ENSG00000168066	CCSAP	0	0	0	1	0	0	0	0	0	0	1	0	0	0	0	0	0	0	0	0	0	1	0	0	3
SF1--HMGB1	ENSG00000168066	SF1	ENSG00000168066	HMGB1	0	0	0	0	0	3	0	0	0	0	0	0	0	0	0	0	0	0	0	0	0	0	0	0	3
SFSWAP--ANKLE2	ENSG00000061936	SFSWAP	ENSG00000061936	ANKLE2	0	1	0	0	0	0	0	0	0	0	0	0	1	0	0	0	0	0	0	1	0	0	0	0	3
SFSWAP--FBRSL1	ENSG00000061936	SFSWAP	ENSG00000061936	FBRSL1	0	1	0	1	0	0	0	0	0	1	0	0	0	0	0	0	0	0	0	0	0	0	0	0	3
SFSWAP--UBC	ENSG00000061936	SFSWAP	ENSG00000061936	UBC	1	0	0	0	0	0	0	0	0	0	0	0	2	0	0	0	0	0	0	0	0	0	0	0	3
SH3BP2--HAUS3	ENSG00000087266	SH3BP2	ENSG00000087266	HAUS3	0	1	0	0	1	0	1	0	0	0	0	0	0	0	0	0	0	0	0	0	0	0	0	0	3
SH3KBP1--TLR3	ENSG00000147010	SH3KBP1	ENSG00000147010	TLR3	2	1	0	0	0	0	0	0	0	0	0	0	0	0	0	0	0	0	0	0	0	0	0	0	3
SLC16A3--CSNK1D	ENSG00000141526	SLC16A3	ENSG00000141526	CSNK1D	0	0	1	0	0	0	1	0	1	0	0	0	0	0	0	0	0	0	0	0	0	0	0	0	3
SLC7A5P2--USP7	ENSG00000258186	SLC7A5P2	ENSG00000258186	USP7	1	2	0	0	0	0	0	0	0	0	0	0	0	0	0	0	0	0	0	0	0	0	0	0	3
SMARCA2--UBC	ENSG00000080503	SMARCA2	ENSG00000080503	UBC	0	1	1	0	0	0	0	1	0	0	0	0	0	0	0	0	0	0	0	0	0	0	0	0	3
SNX2--FEM1C	ENSG00000205302	SNX2	ENSG00000205302	FEM1C	0	0	1	0	1	1	0	0	0	0	0	0	0	0	0	0	0	0	0	0	0	0	0	0	3
SNX29--ZC3H7A	ENSG00000048471	SNX29	ENSG00000048471	ZC3H7A	0	0	0	3	0	0	0	0	0	0	0	0	0	0	0	0	0	0	0	0	0	0	0	0	3
SPIN1--HNRNPK	ENSG00000106723	SPIN1	ENSG00000106723	HNRNPK	0	0	1	1	0	1	0	0	0	0	0	0	0	0	0	0	0	0	0	0	0	0	0	0	3
SQSTM1--CLK4	ENSG00000161011	SQSTM1	ENSG00000161011	CLK4	0	0	1	0	0	0	0	0	0	0	0	0	0	1	0	0	0	1	0	0	0	0	0	0	3
SRSF9--BCL7A	ENSG00000111786	SRSF9	ENSG00000111786	BCL7A	0	0	0	1	0	0	0	0	0	0	0	0	0	0	1	0	0	0	0	0	0	1	0	0	3
SS18L1--OSBPL2	ENSG00000184402	SS18L1	ENSG00000184402	OSBPL2	1	1	0	0	0	0	0	0	0	0	0	0	0	0	0	1	0	0	0	0	0	0	0	0	3
SSBP2--C5orf30	ENSG00000145687	SSBP2	ENSG00000145687	C5orf30	2	0	0	0	0	0	0	0	0	0	0	0	0	0	0	0	0	1	0	0	0	0	0	0	3
ST3GAL1--GNAS	ENSG00000008513	ST3GAL1	ENSG00000008513	GNAS	1	0	0	1	0	0	0	0	0	0	1	0	0	0	0	0	0	0	0	0	0	0	0	0	3
ST3GAL1--RAD21	ENSG00000008513	ST3GAL1	ENSG00000008513	RAD21	0	1	0	0	0	0	1	1	0	0	0	0	0	0	0	0	0	0	0	0	0	0	0	0	3
STAG2--THOC2	ENSG00000101972	STAG2	ENSG00000101972	THOC2	1	1	0	0	0	0	0	0	0	0	0	1	0	0	0	0	0	0	0	0	0	0	0	0	3
STAU2--YWHAZ	ENSG00000040341	STAU2	ENSG00000040341	YWHAZ	0	2	0	0	0	0	0	0	0	0	0	0	0	0	0	1	0	0	0	0	0	0	0	0	3
STIP1--GPR137	ENSG00000168439	STIP1	ENSG00000168439	GPR137	0	0	0	0	0	2	0	0	0	0	1	0	0	0	0	0	0	0	0	0	0	0	0	0	3
STK10--NR3C1	ENSG00000072786	STK10	ENSG00000072786	NR3C1	0	1	0	1	1	0	0	0	0	0	0	0	0	0	0	0	0	0	0	0	0	0	0	0	3
SYK--NFIL3	ENSG00000165025	SYK	ENSG00000165025	NFIL3	1	0	0	0	0	0	1	0	0	0	0	1	0	0	0	0	0	0	0	0	0	0	0	0	3
SYNCRIP--PNRC1	ENSG00000135316	SYNCRIP	ENSG00000135316	PNRC1	1	0	0	0	2	0	0	0	0	0	0	0	0	0	0	0	0	0	0	0	0	0	0	0	3
TBC1D24--KCTD5	ENSG00000162065	TBC1D24	ENSG00000162065	KCTD5	0	2	0	0	0	0	0	0	0	0	0	0	0	0	0	1	0	0	0	0	0	0	0	0	3
TCF25--ANKRD11	ENSG00000141002	TCF25	ENSG00000141002	ANKRD11	0	1	0	0	2	0	0	0	0	0	0	0	0	0	0	0	0	0	0	0	0	0	0	0	3
TCF25--RNF166	ENSG00000141002	TCF25	ENSG00000141002	RNF166	0	2	0	0	0	0	1	0	0	0	0	0	0	0	0	0	0	0	0	0	0	0	0	0	3
TCF7--NR3C1	ENSG00000081059	TCF7	ENSG00000081059	NR3C1	0	0	0	1	0	0	0	0	0	1	0	0	0	0	0	0	0	0	0	1	0	0	0	0	3
TCF7--SKP1	ENSG00000081059	TCF7	ENSG00000081059	SKP1	0	0	1	0	0	0	0	0	0	0	0	0	0	1	0	0	0	1	0	0	0	0	0	0	3
TCP11L2--UBC	ENSG00000166046	TCP11L2	ENSG00000166046	UBC	0	0	0	2	0	0	0	0	0	0	0	0	0	0	0	0	0	0	0	1	0	0	0	0	3
TET2--PPA2	ENSG00000168769	TET2	ENSG00000168769	PPA2	0	0	1	1	0	0	1	0	0	0	0	0	0	0	0	0	0	0	0	0	0	0	0	0	3
TLE4--HNRNPK	ENSG00000106829	TLE4	ENSG00000106829	HNRNPK	1	0	1	0	0	0	0	1	0	0	0	0	0	0	0	0	0	0	0	0	0	0	0	0	3
TNFAIP6--NFIL3	ENSG00000123610	TNFAIP6	ENSG00000123610	NFIL3	0	0	1	0	0	0	0	0	1	0	0	0	0	0	0	0	1	0	0	0	0	0	0	0	3
TNFAIP8--FEM1C	ENSG00000145779	TNFAIP8	ENSG00000145779	FEM1C	0	2	0	0	1	0	0	0	0	0	0	0	0	0	0	0	0	0	0	0	0	0	0	0	3
TOLLIP--LSP1	ENSG00000078902	TOLLIP	ENSG00000078902	LSP1	0	0	1	0	0	0	1	0	0	0	0	1	0	0	0	0	0	0	0	0	0	0	0	0	3
TPM4--ACTB	ENSG00000167460	TPM4	ENSG00000167460	ACTB	0	0	0	0	2	0	0	0	0	1	0	0	0	0	0	0	0	0	0	0	0	0	0	0	3
TPM4--LPAR2	ENSG00000167460	TPM4	ENSG00000167460	LPAR2	1	0	1	0	0	0	1	0	0	0	0	0	0	0	0	0	0	0	0	0	0	0	0	0	3
TPM4--PTP4A1	ENSG00000167460	TPM4	ENSG00000167460	PTP4A1	0	0	0	0	3	0	0	0	0	0	0	0	0	0	0	0	0	0	0	0	0	0	0	0	3
TPM4--UBC	ENSG00000167460	TPM4	ENSG00000167460	UBC	0	0	0	0	1	1	0	0	0	0	0	0	0	0	0	0	0	0	0	0	0	0	0	1	3
TRIM13--RNASEH2B	ENSG00000204977	TRIM13	ENSG00000204977	RNASEH2B	0	0	0	3	0	0	0	0	0	0	0	0	0	0	0	0	0	0	0	0	0	0	0	0	3
TXLNG--RBBP7	ENSG00000086712	TXLNG	ENSG00000086712	RBBP7	0	1	0	1	0	0	0	0	1	0	0	0	0	0	0	0	0	0	0	0	0	0	0	0	3
UBAC1--QSOX2	ENSG00000130560	UBAC1	ENSG00000130560	QSOX2	0	2	0	0	0	0	0	0	0	0	0	0	0	0	0	1	0	0	0	0	0	0	0	0	3
UBAP1--DCAF12	ENSG00000165006	UBAP1	ENSG00000165006	DCAF12	1	1	1	0	0	0	0	0	0	0	0	0	0	0	0	0	0	0	0	0	0	0	0	0	3
UQCR11--SBNO2	ENSG00000127540	UQCR11	ENSG00000127540	SBNO2	0	1	0	0	1	0	0	0	0	0	0	0	0	0	0	0	0	0	0	1	0	0	0	0	3
USP11--DDX5	ENSG00000102226	USP11	ENSG00000102226	DDX5	0	0	0	1	0	0	0	0	0	0	0	0	0	0	0	0	0	0	0	0	1	1	0	0	3
USP11--OTUD5	ENSG00000102226	USP11	ENSG00000102226	OTUD5	0	0	0	2	0	0	0	0	0	0	0	0	0	1	0	0	0	0	0	0	0	0	0	0	3
USP12--LNX2	ENSG00000152484	USP12	ENSG00000152484	LNX2	0	1	1	0	0	0	0	0	0	0	0	0	0	0	0	1	0	0	0	0	0	0	0	0	3
USP34--RAB1A	ENSG00000115464	USP34	ENSG00000115464	RAB1A	0	0	0	0	0	0	1	0	0	0	0	0	0	0	0	0	0	0	0	0	0	2	0	0	3
USP7--C16orf72	ENSG00000187555	USP7	ENSG00000187555	C16orf72	0	0	0	1	0	0	1	0	0	0	0	0	0	0	1	0	0	0	0	0	0	0	0	0	3
UVSSA--ATP5I	ENSG00000163945	UVSSA	ENSG00000163945	ATP5I	1	0	1	1	0	0	0	0	0	0	0	0	0	0	0	0	0	0	0	0	0	0	0	0	3
WDR1--CCNG2	ENSG00000071127	WDR1	ENSG00000071127	CCNG2	1	1	0	0	0	1	0	0	0	0	0	0	0	0	0	0	0	0	0	0	0	0	0	0	3
WDR1--TBC1D14	ENSG00000071127	WDR1	ENSG00000071127	TBC1D14	0	0	0	0	0	0	1	0	0	0	0	0	0	0	0	0	2	0	0	0	0	0	0	0	3
WDR6--CCND1	ENSG00000178252	WDR6	ENSG00000178252	CCND1	0	0	0	0	3	0	0	0	0	0	0	0	0	0	0	0	0	0	0	0	0	0	0	0	3
WDR6--RABL6	ENSG00000178252	WDR6	ENSG00000178252	RABL6	0	2	0	0	0	0	0	0	0	0	0	0	0	0	0	0	1	0	0	0	0	0	0	0	3
YPEL5--BCL11A	ENSG00000119801	YPEL5	ENSG00000119801	BCL11A	0	1	0	1	0	0	1	0	0	0	0	0	0	0	0	0	0	0	0	0	0	0	0	0	3
YPEL5--FEM1C	ENSG00000119801	YPEL5	ENSG00000119801	FEM1C	0	0	0	0	3	0	0	0	0	0	0	0	0	0	0	0	0	0	0	0	0	0	0	0	3
YPEL5--HNRNPK	ENSG00000119801	YPEL5	ENSG00000119801	HNRNPK	0	1	1	1	0	0	0	0	0	0	0	0	0	0	0	0	0	0	0	0	0	0	0	0	3
YPEL5--SIK1	ENSG00000119801	YPEL5	ENSG00000119801	SIK1	0	0	0	0	2	0	0	0	0	0	0	0	0	0	0	0	0	0	0	0	0	0	1	0	3
YPEL5--TSC22D3	ENSG00000119801	YPEL5	ENSG00000119801	TSC22D3	0	1	0	0	2	0	0	0	0	0	0	0	0	0	0	0	0	0	0	0	0	0	0	0	3
YWHAE--EIF5A	ENSG00000108953	YWHAE	ENSG00000108953	EIF5A	0	2	0	1	0	0	0	0	0	0	0	0	0	0	0	0	0	0	0	0	0	0	0	0	3
YWHAZ--CXCR4	ENSG00000164924	YWHAZ	ENSG00000164924	CXCR4	0	1	2	0	0	0	0	0	0	0	0	0	0	0	0	0	0	0	0	0	0	0	0	0	3
YWHAZ--HMGB1	ENSG00000164924	YWHAZ	ENSG00000164924	HMGB1	0	2	1	0	0	0	0	0	0	0	0	0	0	0	0	0	0	0	0	0	0	0	0	0	3
ZCCHC7--PAX5	ENSG00000147905	ZCCHC7	ENSG00000147905	PAX5	0	0	0	0	0	1	0	0	0	0	0	0	0	1	0	0	1	0	0	0	0	0	0	0	3
ZEB1--ACTB	ENSG00000148516	ZEB1	ENSG00000148516	ACTB	0	1	0	0	0	0	0	0	0	0	0	0	1	0	0	0	0	0	1	0	0	0	0	0	3
ZEB1--DDX5	ENSG00000148516	ZEB1	ENSG00000148516	DDX5	0	0	0	1	0	0	0	1	0	1	0	0	0	0	0	0	0	0	0	0	0	0	0	0	3
ZEB1--EEF1A1	ENSG00000148516	ZEB1	ENSG00000148516	EEF1A1	1	0	1	0	0	0	0	0	0	0	0	0	0	0	0	1	0	0	0	0	0	0	0	0	3
ZEB1--EPC1	ENSG00000148516	ZEB1	ENSG00000148516	EPC1	0	1	0	1	0	0	0	0	0	0	0	0	0	0	0	0	0	1	0	0	0	0	0	0	3
ZEB2--FEM1C	ENSG00000169554	ZEB2	ENSG00000169554	FEM1C	1	1	0	0	0	0	1	0	0	0	0	0	0	0	0	0	0	0	0	0	0	0	0	0	3
ZFP36--DDX5	ENSG00000128016	ZFP36	ENSG00000128016	DDX5	1	1	0	0	0	0	0	0	0	0	0	0	0	0	0	1	0	0	0	0	0	0	0	0	3
ZFP36--HNRNPL	ENSG00000128016	ZFP36	ENSG00000128016	HNRNPL	0	0	0	0	3	0	0	0	0	0	0	0	0	0	0	0	0	0	0	0	0	0	0	0	3
ZFP36--SF1	ENSG00000128016	ZFP36	ENSG00000128016	SF1	0	0	0	1	0	0	0	0	0	0	0	1	0	0	0	0	0	0	0	0	0	0	1	0	3
ZNF483--PTBP3	ENSG00000173258	ZNF483	ENSG00000173258	PTBP3	0	0	0	2	0	0	0	1	0	0	0	0	0	0	0	0	0	0	0	0	0	0	0	0	3
ZNF516--ZADH2	ENSG00000101493	ZNF516	ENSG00000101493	ZADH2	0	1	1	0	0	0	1	0	0	0	0	0	0	0	0	0	0	0	0	0	0	0	0	0	3
ZNF589--FBXW12	ENSG00000164048	ZNF589	ENSG00000164048	FBXW12	1	0	0	1	0	0	0	0	0	0	0	0	0	0	0	0	0	0	0	0	0	1	0	0	3
ZNF787--LPAR2	ENSG00000142409	ZNF787	ENSG00000142409	LPAR2	1	1	0	0	0	0	0	0	0	1	0	0	0	0	0	0	0	0	0	0	0	0	0	0	3
ZZEF1--ANKFY1	ENSG00000074755	ZZEF1	ENSG00000074755	ANKFY1	0	0	2	0	1	0	0	0	0	0	0	0	0	0	0	0	0	0	0	0	0	0	0	0	3
ABCG2--PTPN13	ENSG00000118777	ABCG2	ENSG00000118777	PTPN13	0	1	0	0	0	0	0	0	0	0	0	0	0	0	1	0	0	0	0	0	0	0	0	0	2
ABR--CLUH	ENSG00000159842	ABR	ENSG00000159842	CLUH	1	0	0	0	0	0	0	0	0	0	0	0	0	0	0	0	1	0	0	0	0	0	0	0	2
ABRACL--EEF1A1	ENSG00000146386	ABRACL	ENSG00000146386	EEF1A1	0	1	0	0	0	0	0	0	0	0	0	0	0	0	0	1	0	0	0	0	0	0	0	0	2
ABRACL--UBC	ENSG00000146386	ABRACL	ENSG00000146386	UBC	1	1	0	0	0	0	0	0	0	0	0	0	0	0	0	0	0	0	0	0	0	0	0	0	2
AC002127.4--ZNF804B		AC002127.4		ZNF804B	1	1	0	0	0	0	0	0	0	0	0	0	0	0	0	0	0	0	0	0	0	0	0	0	2
AC005062.2--MACC1		AC005062.2		MACC1	2	0	0	0	0	0	0	0	0	0	0	0	0	0	0	0	0	0	0	0	0	0	0	0	2
AC019221.4--ATG16L1		AC019221.4		ATG16L1	0	0	0	0	0	0	1	0	0	0	0	0	0	0	0	0	1	0	0	0	0	0	0	0	2
AC084018.1--KDM2B	ENSG00000272849	AC084018.1	ENSG00000272849	KDM2B	1	0	0	1	0	0	0	0	0	0	0	0	0	0	0	0	0	0	0	0	0	0	0	0	2
AC113189.5--EIF5A		AC113189.5		EIF5A	0	1	0	0	0	0	0	0	0	0	0	0	0	0	0	0	0	0	0	0	0	1	0	0	2
AC114730.2--ING5	ENSG00000234793	AC114730.2	ENSG00000234793	ING5	1	0	0	0	0	1	0	0	0	0	0	0	0	0	0	0	0	0	0	0	0	0	0	0	2
ACSF3--SLC7A5	ENSG00000176715	ACSF3	ENSG00000176715	SLC7A5	0	1	0	1	0	0	0	0	0	0	0	0	0	0	0	0	0	0	0	0	0	0	0	0	2
ACTB--HMGB1	ENSG00000075624	ACTB	ENSG00000075624	HMGB1	0	1	0	1	0	0	0	0	0	0	0	0	0	0	0	0	0	0	0	0	0	0	0	0	2
ACTB--PLEC	ENSG00000075624	ACTB	ENSG00000075624	PLEC	0	0	0	1	0	0	0	0	0	1	0	0	0	0	0	0	0	0	0	0	0	0	0	0	2
ACTB--YWHAZ	ENSG00000075624	ACTB	ENSG00000075624	YWHAZ	0	2	0	0	0	0	0	0	0	0	0	0	0	0	0	0	0	0	0	0	0	0	0	0	2
ACTR3B--PAXIP1	ENSG00000133627	ACTR3B	ENSG00000133627	PAXIP1	0	2	0	0	0	0	0	0	0	0	0	0	0	0	0	0	0	0	0	0	0	0	0	0	2
ADAP1--MAD1L1	ENSG00000105963	ADAP1	ENSG00000105963	MAD1L1	1	0	0	0	0	0	0	0	0	0	0	0	1	0	0	0	0	0	0	0	0	0	0	0	2
ADAT3--DAZAP1	ENSG00000213638	ADAT3	ENSG00000213638	DAZAP1	0	1	0	0	0	0	0	0	0	0	0	1	0	0	0	0	0	0	0	0	0	0	0	0	2
ADCYAP1--RP11-78F17.1	ENSG00000141433	ADCYAP1	ENSG00000141433	RP11-78F17.1	0	0	0	0	0	0	0	0	0	0	2	0	0	0	0	0	0	0	0	0	0	0	0	0	2
ADRBK1--CFL1		ADRBK1		CFL1	0	2	0	0	0	0	0	0	0	0	0	0	0	0	0	0	0	0	0	0	0	0	0	0	2
AFF3--REV1	ENSG00000144218	AFF3	ENSG00000144218	REV1	0	0	0	2	0	0	0	0	0	0	0	0	0	0	0	0	0	0	0	0	0	0	0	0	2
AFTPH--PELI1	ENSG00000119844	AFTPH	ENSG00000119844	PELI1	0	0	0	1	1	0	0	0	0	0	0	0	0	0	0	0	0	0	0	0	0	0	0	0	2
AGAP2--SF1	ENSG00000135439	AGAP2	ENSG00000135439	SF1	0	0	1	0	0	0	0	0	1	0	0	0	0	0	0	0	0	0	0	0	0	0	0	0	2
AGAP3--ZNF777	ENSG00000133612	AGAP3	ENSG00000133612	ZNF777	1	0	0	0	0	0	0	0	0	0	0	0	0	0	0	0	0	0	0	1	0	0	0	0	2
AHNAK--UBC	ENSG00000124942	AHNAK	ENSG00000124942	UBC	0	0	0	0	0	0	0	1	0	0	0	0	0	0	0	0	0	0	0	0	0	1	0	0	2
AKAP13--FGD5-AS1	ENSG00000170776	AKAP13	ENSG00000170776	FGD5-AS1	0	0	0	0	1	0	0	0	0	0	0	0	0	0	0	0	0	0	0	0	1	0	0	0	2
AKAP8--SSU72	ENSG00000105127	AKAP8	ENSG00000105127	SSU72	0	0	0	0	1	0	0	0	0	0	0	0	0	0	0	0	0	0	0	0	0	1	0	0	2
AKT3--SDCCAG8	ENSG00000117020	AKT3	ENSG00000117020	SDCCAG8	1	0	0	0	0	1	0	0	0	0	0	0	0	0	0	0	0	0	0	0	0	0	0	0	2
AMFR--NUDT21	ENSG00000159461	AMFR	ENSG00000159461	NUDT21	0	1	0	0	0	0	0	0	0	0	0	0	0	0	0	0	0	0	1	0	0	0	0	0	2
ANKRD11--FGD5-AS1	ENSG00000167522	ANKRD11	ENSG00000167522	FGD5-AS1	0	1	0	0	0	0	0	0	0	0	0	0	0	0	0	0	0	0	0	0	0	1	0	0	2
ANKRD11--GALNS	ENSG00000167522	ANKRD11	ENSG00000167522	GALNS	0	1	0	0	0	0	0	0	0	0	0	0	0	0	0	0	0	0	0	0	0	0	0	1	2
ANKRD11--NFIL3	ENSG00000167522	ANKRD11	ENSG00000167522	NFIL3	1	0	0	0	0	0	0	0	0	0	0	0	0	0	0	0	0	0	1	0	0	0	0	0	2
ANKRD11--SF1	ENSG00000167522	ANKRD11	ENSG00000167522	SF1	0	0	0	0	0	0	0	0	1	0	1	0	0	0	0	0	0	0	0	0	0	0	0	0	2
ANKRD11--SSU72	ENSG00000167522	ANKRD11	ENSG00000167522	SSU72	1	0	0	0	0	1	0	0	0	0	0	0	0	0	0	0	0	0	0	0	0	0	0	0	2
ANP32A--CCNG2	ENSG00000140350	ANP32A	ENSG00000140350	CCNG2	0	1	0	0	0	0	0	0	0	0	0	0	0	0	0	0	1	0	0	0	0	0	0	0	2
ANP32A--HNRNPUL1	ENSG00000140350	ANP32A	ENSG00000140350	HNRNPUL1	1	0	0	0	0	0	0	1	0	0	0	0	0	0	0	0	0	0	0	0	0	0	0	0	2
ANP32E--CERS2	ENSG00000143401	ANP32E	ENSG00000143401	CERS2	0	1	0	1	0	0	0	0	0	0	0	0	0	0	0	0	0	0	0	0	0	0	0	0	2
ANP32E--HDGF	ENSG00000143401	ANP32E	ENSG00000143401	HDGF	0	0	0	0	1	0	0	0	0	0	1	0	0	0	0	0	0	0	0	0	0	0	0	0	2
ANXA1--NFIL3	ENSG00000135046	ANXA1	ENSG00000135046	NFIL3	0	1	0	0	0	0	0	0	0	0	0	0	0	0	0	1	0	0	0	0	0	0	0	0	2
AOAH--ELMO1	ENSG00000136250	AOAH	ENSG00000136250	ELMO1	0	0	0	1	0	0	0	0	0	0	0	0	0	0	0	0	0	0	0	0	1	0	0	0	2
AP3D1--RNF126	ENSG00000065000	AP3D1	ENSG00000065000	RNF126	0	0	1	1	0	0	0	0	0	0	0	0	0	0	0	0	0	0	0	0	0	0	0	0	2
AP3D1--SSU72	ENSG00000065000	AP3D1	ENSG00000065000	SSU72	0	0	1	0	0	0	0	0	0	0	0	0	0	0	0	0	0	1	0	0	0	0	0	0	2
AP3S2--C15orf38	ENSG00000157823	AP3S2	ENSG00000157823	C15orf38	0	0	0	0	0	0	1	0	0	0	0	0	1	0	0	0	0	0	0	0	0	0	0	0	2
AP5Z1--FOXK1	ENSG00000242802	AP5Z1	ENSG00000242802	FOXK1	2	0	0	0	0	0	0	0	0	0	0	0	0	0	0	0	0	0	0	0	0	0	0	0	2
ARF1--GLUL	ENSG00000143761	ARF1	ENSG00000143761	GLUL	0	0	0	0	0	0	1	0	1	0	0	0	0	0	0	0	0	0	0	0	0	0	0	0	2
ARF1--UBC	ENSG00000143761	ARF1	ENSG00000143761	UBC	0	1	1	0	0	0	0	0	0	0	0	0	0	0	0	0	0	0	0	0	0	0	0	0	2
ARHGEF7--ETS2	ENSG00000102606	ARHGEF7	ENSG00000102606	ETS2	0	0	0	0	0	2	0	0	0	0	0	0	0	0	0	0	0	0	0	0	0	0	0	0	2
ARID5A--CXCR4	ENSG00000196843	ARID5A	ENSG00000196843	CXCR4	0	0	0	0	0	2	0	0	0	0	0	0	0	0	0	0	0	0	0	0	0	0	0	0	2
ARIH2--QRICH1	ENSG00000177479	ARIH2	ENSG00000177479	QRICH1	0	0	0	0	0	0	0	0	0	0	0	0	0	1	0	0	0	0	0	0	0	0	1	0	2
ARRDC1--EHMT1	ENSG00000197070	ARRDC1	ENSG00000197070	EHMT1	0	1	0	0	0	0	0	0	0	0	0	0	0	1	0	0	0	0	0	0	0	0	0	0	2
ARRDC2--ANKLE2	ENSG00000105643	ARRDC2	ENSG00000105643	ANKLE2	0	0	0	0	0	0	0	0	0	0	0	0	0	1	0	0	0	0	0	1	0	0	0	0	2
ASMTL--P2RY8	ENSG00000169093	ASMTL	ENSG00000169093	P2RY8	1	0	0	0	0	0	0	0	0	0	0	0	0	0	0	0	0	1	0	0	0	0	0	0	2
ASPSCR1--METRNL	ENSG00000169696	ASPSCR1	ENSG00000169696	METRNL	0	0	0	0	0	0	1	0	0	0	0	0	0	0	0	0	0	0	0	0	0	1	0	0	2
ASPSCR1--PCYT2	ENSG00000169696	ASPSCR1	ENSG00000169696	PCYT2	0	2	0	0	0	0	0	0	0	0	0	0	0	0	0	0	0	0	0	0	0	0	0	0	2
ATF2--CXCR4	ENSG00000115966	ATF2	ENSG00000115966	CXCR4	0	1	0	1	0	0	0	0	0	0	0	0	0	0	0	0	0	0	0	0	0	0	0	0	2
ATG4B--THAP4	ENSG00000168397	ATG4B	ENSG00000168397	THAP4	1	0	0	1	0	0	0	0	0	0	0	0	0	0	0	0	0	0	0	0	0	0	0	0	2
ATG4D--ILF3	ENSG00000130734	ATG4D	ENSG00000130734	ILF3	0	0	0	0	0	1	0	0	0	0	0	0	0	0	0	0	1	0	0	0	0	0	0	0	2
ATP2A3--ZZEF1	ENSG00000074370	ATP2A3	ENSG00000074370	ZZEF1	0	0	0	0	2	0	0	0	0	0	0	0	0	0	0	0	0	0	0	0	0	0	0	0	2
ATP6V0C--ZNF598	ENSG00000185883	ATP6V0C	ENSG00000185883	ZNF598	1	1	0	0	0	0	0	0	0	0	0	0	0	0	0	0	0	0	0	0	0	0	0	0	2
ATP6V0D1--CTCF	ENSG00000159720	ATP6V0D1	ENSG00000159720	CTCF	0	1	0	0	0	0	0	1	0	0	0	0	0	0	0	0	0	0	0	0	0	0	0	0	2
ATP6V1C1--AZIN1	ENSG00000155097	ATP6V1C1	ENSG00000155097	AZIN1	1	0	0	0	0	0	1	0	0	0	0	0	0	0	0	0	0	0	0	0	0	0	0	0	2
ATP7A--MAGT1	ENSG00000165240	ATP7A	ENSG00000165240	MAGT1	0	0	0	1	0	1	0	0	0	0	0	0	0	0	0	0	0	0	0	0	0	0	0	0	2
ATXN1--CDKN1A	ENSG00000124788	ATXN1	ENSG00000124788	CDKN1A	0	0	0	0	2	0	0	0	0	0	0	0	0	0	0	0	0	0	0	0	0	0	0	0	2
ATXN3--SMEK1	ENSG00000066427	ATXN3	ENSG00000066427	SMEK1	0	1	0	0	0	1	0	0	0	0	0	0	0	0	0	0	0	0	0	0	0	0	0	0	2
AUH--NFIL3	ENSG00000148090	AUH	ENSG00000148090	NFIL3	0	1	1	0	0	0	0	0	0	0	0	0	0	0	0	0	0	0	0	0	0	0	0	0	2
B2M--ADNP	ENSG00000166710	B2M	ENSG00000166710	ADNP	2	0	0	0	0	0	0	0	0	0	0	0	0	0	0	0	0	0	0	0	0	0	0	0	2
B2M--ANKLE2	ENSG00000166710	B2M	ENSG00000166710	ANKLE2	0	1	0	0	0	1	0	0	0	0	0	0	0	0	0	0	0	0	0	0	0	0	0	0	2
B2M--ANKRD11	ENSG00000166710	B2M	ENSG00000166710	ANKRD11	0	0	0	1	0	0	0	0	0	0	0	0	0	0	0	0	0	0	1	0	0	0	0	0	2
B2M--ANXA2	ENSG00000166710	B2M	ENSG00000166710	ANXA2	0	0	0	0	1	0	1	0	0	0	0	0	0	0	0	0	0	0	0	0	0	0	0	0	2
B2M--BCL6	ENSG00000166710	B2M	ENSG00000166710	BCL6	1	0	0	0	1	0	0	0	0	0	0	0	0	0	0	0	0	0	0	0	0	0	0	0	2
B2M--CALM1	ENSG00000166710	B2M	ENSG00000166710	CALM1	1	1	0	0	0	0	0	0	0	0	0	0	0	0	0	0	0	0	0	0	0	0	0	0	2
B2M--CTDSP1	ENSG00000166710	B2M	ENSG00000166710	CTDSP1	0	2	0	0	0	0	0	0	0	0	0	0	0	0	0	0	0	0	0	0	0	0	0	0	2
B2M--DNAJC5	ENSG00000166710	B2M	ENSG00000166710	DNAJC5	0	0	1	1	0	0	0	0	0	0	0	0	0	0	0	0	0	0	0	0	0	0	0	0	2
B2M--FOSL2	ENSG00000166710	B2M	ENSG00000166710	FOSL2	0	1	1	0	0	0	0	0	0	0	0	0	0	0	0	0	0	0	0	0	0	0	0	0	2
B2M--GAK	ENSG00000166710	B2M	ENSG00000166710	GAK	0	1	0	1	0	0	0	0	0	0	0	0	0	0	0	0	0	0	0	0	0	0	0	0	2
B2M--HAUS3	ENSG00000166710	B2M	ENSG00000166710	HAUS3	0	0	1	0	0	0	0	0	0	0	0	0	0	0	0	0	0	1	0	0	0	0	0	0	2
B2M--HSPA8	ENSG00000166710	B2M	ENSG00000166710	HSPA8	1	1	0	0	0	0	0	0	0	0	0	0	0	0	0	0	0	0	0	0	0	0	0	0	2
B2M--IRS2	ENSG00000166710	B2M	ENSG00000166710	IRS2	0	1	0	0	0	0	0	0	1	0	0	0	0	0	0	0	0	0	0	0	0	0	0	0	2
B2M--KLF6	ENSG00000166710	B2M	ENSG00000166710	KLF6	0	2	0	0	0	0	0	0	0	0	0	0	0	0	0	0	0	0	0	0	0	0	0	0	2
B2M--MGRN1	ENSG00000166710	B2M	ENSG00000166710	MGRN1	1	0	1	0	0	0	0	0	0	0	0	0	0	0	0	0	0	0	0	0	0	0	0	0	2
B2M--NEAT1	ENSG00000166710	B2M	ENSG00000166710	NEAT1	0	0	0	0	0	0	0	1	0	0	0	0	0	0	0	0	0	0	0	0	0	0	1	0	2
B2M--NOP2	ENSG00000166710	B2M	ENSG00000166710	NOP2	0	0	1	0	1	0	0	0	0	0	0	0	0	0	0	0	0	0	0	0	0	0	0	0	2
B2M--PDCD4-AS1	ENSG00000166710	B2M	ENSG00000166710	PDCD4-AS1	1	0	0	1	0	0	0	0	0	0	0	0	0	0	0	0	0	0	0	0	0	0	0	0	2
B2M--PTBP3	ENSG00000166710	B2M	ENSG00000166710	PTBP3	0	1	0	0	0	0	0	0	0	0	0	1	0	0	0	0	0	0	0	0	0	0	0	0	2
B2M--PTMA	ENSG00000166710	B2M	ENSG00000166710	PTMA	0	0	0	0	1	1	0	0	0	0	0	0	0	0	0	0	0	0	0	0	0	0	0	0	2
B2M--RALGDS	ENSG00000166710	B2M	ENSG00000166710	RALGDS	1	1	0	0	0	0	0	0	0	0	0	0	0	0	0	0	0	0	0	0	0	0	0	0	2
B2M--RHEB	ENSG00000166710	B2M	ENSG00000166710	RHEB	0	0	0	0	1	0	0	0	0	0	0	0	0	0	0	0	0	1	0	0	0	0	0	0	2
B2M--SLC7A5	ENSG00000166710	B2M	ENSG00000166710	SLC7A5	0	0	1	0	0	1	0	0	0	0	0	0	0	0	0	0	0	0	0	0	0	0	0	0	2
B2M--SPATA5L1	ENSG00000166710	B2M	ENSG00000166710	SPATA5L1	1	1	0	0	0	0	0	0	0	0	0	0	0	0	0	0	0	0	0	0	0	0	0	0	2
B2M--TFE3	ENSG00000166710	B2M	ENSG00000166710	TFE3	0	0	0	0	0	0	0	0	0	0	0	1	0	0	0	0	0	0	0	0	1	0	0	0	2
B2M--ZNRF2	ENSG00000166710	B2M	ENSG00000166710	ZNRF2	1	0	0	0	1	0	0	0	0	0	0	0	0	0	0	0	0	0	0	0	0	0	0	0	2
B3GNT2--EHBP1	ENSG00000170340	B3GNT2	ENSG00000170340	EHBP1	1	1	0	0	0	0	0	0	0	0	0	0	0	0	0	0	0	0	0	0	0	0	0	0	2
B3GNT5--TIPARP	ENSG00000176597	B3GNT5	ENSG00000176597	TIPARP	1	1	0	0	0	0	0	0	0	0	0	0	0	0	0	0	0	0	0	0	0	0	0	0	2
B3GNTL1--TBCD	ENSG00000175711	B3GNTL1	ENSG00000175711	TBCD	1	1	0	0	0	0	0	0	0	0	0	0	0	0	0	0	0	0	0	0	0	0	0	0	2
BAG4--RAB11FIP1	ENSG00000156735	BAG4	ENSG00000156735	RAB11FIP1	0	1	0	0	0	0	0	0	0	0	0	1	0	0	0	0	0	0	0	0	0	0	0	0	2
BAIAP2--SLC38A10	ENSG00000175866	BAIAP2	ENSG00000175866	SLC38A10	1	1	0	0	0	0	0	0	0	0	0	0	0	0	0	0	0	0	0	0	0	0	0	0	2
BANP--ZFPM1	ENSG00000172530	BANP	ENSG00000172530	ZFPM1	1	0	0	0	0	0	0	0	0	0	0	0	0	0	0	0	0	0	0	0	0	1	0	0	2
BAZ1A--ATP6V0C	ENSG00000198604	BAZ1A	ENSG00000198604	ATP6V0C	1	1	0	0	0	0	0	0	0	0	0	0	0	0	0	0	0	0	0	0	0	0	0	0	2
BAZ2B--CXCR4	ENSG00000123636	BAZ2B	ENSG00000123636	CXCR4	2	0	0	0	0	0	0	0	0	0	0	0	0	0	0	0	0	0	0	0	0	0	0	0	2
BAZ2B--MARCH7	ENSG00000123636	BAZ2B	ENSG00000123636	MARCH7	1	0	0	0	1	0	0	0	0	0	0	0	0	0	0	0	0	0	0	0	0	0	0	0	2
BCL2A1--NFIL3	ENSG00000140379	BCL2A1	ENSG00000140379	NFIL3	0	0	1	0	0	0	0	1	0	0	0	0	0	0	0	0	0	0	0	0	0	0	0	0	2
BCL2L11--CXCR4	ENSG00000153094	BCL2L11	ENSG00000153094	CXCR4	0	0	1	0	1	0	0	0	0	0	0	0	0	0	0	0	0	0	0	0	0	0	0	0	2
BCL2L11--SIK1	ENSG00000153094	BCL2L11	ENSG00000153094	SIK1	0	0	0	0	2	0	0	0	0	0	0	0	0	0	0	0	0	0	0	0	0	0	0	0	2
BCL6--NFIL3	ENSG00000113916	BCL6	ENSG00000113916	NFIL3	1	0	0	0	0	0	0	0	0	0	1	0	0	0	0	0	0	0	0	0	0	0	0	0	2
BCR--UBE2L3	ENSG00000186716	BCR	ENSG00000186716	UBE2L3	1	0	0	0	0	1	0	0	0	0	0	0	0	0	0	0	0	0	0	0	0	0	0	0	2
BICD2--NFIL3	ENSG00000185963	BICD2	ENSG00000185963	NFIL3	0	0	0	0	0	0	0	0	0	0	0	0	1	0	0	0	1	0	0	0	0	0	0	0	2
BLCAP--YWHAZ	ENSG00000166619	BLCAP	ENSG00000166619	YWHAZ	0	0	0	1	0	0	0	0	0	0	0	0	0	1	0	0	0	0	0	0	0	0	0	0	2
BMS1P2--PTPN20A	ENSG00000251079	BMS1P2	ENSG00000251079	PTPN20A	2	0	0	0	0	0	0	0	0	0	0	0	0	0	0	0	0	0	0	0	0	0	0	0	2
BRD3--AGPAT2	ENSG00000169925	BRD3	ENSG00000169925	AGPAT2	1	0	0	0	0	0	0	1	0	0	0	0	0	0	0	0	0	0	0	0	0	0	0	0	2
BRD9--CLPTM1L	ENSG00000028310	BRD9	ENSG00000028310	CLPTM1L	0	0	0	0	1	0	0	1	0	0	0	0	0	0	0	0	0	0	0	0	0	0	0	0	2
BRD9--CXCR4	ENSG00000028310	BRD9	ENSG00000028310	CXCR4	0	0	0	1	1	0	0	0	0	0	0	0	0	0	0	0	0	0	0	0	0	0	0	0	2
BRI3--TRRAP	ENSG00000164713	BRI3	ENSG00000164713	TRRAP	0	1	1	0	0	0	0	0	0	0	0	0	0	0	0	0	0	0	0	0	0	0	0	0	2
BRWD1--SRSF1	ENSG00000185658	BRWD1	ENSG00000185658	SRSF1	0	0	0	0	0	0	0	0	0	1	0	0	0	0	0	0	0	0	0	0	1	0	0	0	2
BSG--BBC3	ENSG00000172270	BSG	ENSG00000172270	BBC3	0	2	0	0	0	0	0	0	0	0	0	0	0	0	0	0	0	0	0	0	0	0	0	0	2
BSG--CYHR1	ENSG00000172270	BSG	ENSG00000172270	CYHR1	0	2	0	0	0	0	0	0	0	0	0	0	0	0	0	0	0	0	0	0	0	0	0	0	2
BSG--DAZAP1	ENSG00000172270	BSG	ENSG00000172270	DAZAP1	1	0	0	0	0	0	0	0	0	1	0	0	0	0	0	0	0	0	0	0	0	0	0	0	2
BSG--FGD5-AS1	ENSG00000172270	BSG	ENSG00000172270	FGD5-AS1	0	2	0	0	0	0	0	0	0	0	0	0	0	0	0	0	0	0	0	0	0	0	0	0	2
BSG--HAGH	ENSG00000172270	BSG	ENSG00000172270	HAGH	0	1	0	0	0	0	0	0	0	0	0	0	0	0	0	0	0	1	0	0	0	0	0	0	2
BTG1--UBC	ENSG00000133639	BTG1	ENSG00000133639	UBC	1	0	1	0	0	0	0	0	0	0	0	0	0	0	0	0	0	0	0	0	0	0	0	0	2
C16orf72--USP7	ENSG00000182831	C16orf72	ENSG00000182831	USP7	1	0	0	0	0	0	0	0	0	0	0	0	0	0	0	0	0	0	1	0	0	0	0	0	2
C19orf25--TCF3	ENSG00000119559	C19orf25	ENSG00000119559	TCF3	0	1	0	0	0	0	0	0	0	0	0	0	0	0	0	0	0	0	0	0	1	0	0	0	2
C21orf33--CSNK1E		C21orf33		CSNK1E	1	0	0	0	0	1	0	0	0	0	0	0	0	0	0	0	0	0	0	0	0	0	0	0	2
C21orf33--DDX5		C21orf33		DDX5	1	0	0	0	0	0	0	0	0	1	0	0	0	0	0	0	0	0	0	0	0	0	0	0	2
C22orf34--CERK	ENSG00000188511	C22orf34	ENSG00000188511	CERK	0	0	0	0	0	0	0	0	0	1	1	0	0	0	0	0	0	0	0	0	0	0	0	0	2
C22orf34--METRNL	ENSG00000188511	C22orf34	ENSG00000188511	METRNL	0	1	0	0	0	0	0	0	0	0	0	0	0	0	0	0	0	0	0	1	0	0	0	0	2
C5AR1--ANKLE2	ENSG00000197405	C5AR1	ENSG00000197405	ANKLE2	2	0	0	0	0	0	0	0	0	0	0	0	0	0	0	0	0	0	0	0	0	0	0	0	2
CA1--HIST1H2BG	ENSG00000133742	CA1	ENSG00000133742	HIST1H2BG	0	2	0	0	0	0	0	0	0	0	0	0	0	0	0	0	0	0	0	0	0	0	0	0	2
CALCB--INSC	ENSG00000175868	CALCB	ENSG00000175868	INSC	0	0	0	0	2	0	0	0	0	0	0	0	0	0	0	0	0	0	0	0	0	0	0	0	2
CALM1--DDX5	ENSG00000198668	CALM1	ENSG00000198668	DDX5	1	1	0	0	0	0	0	0	0	0	0	0	0	0	0	0	0	0	0	0	0	0	0	0	2
CALM1--SF1	ENSG00000198668	CALM1	ENSG00000198668	SF1	0	0	0	0	0	0	0	0	0	0	0	0	1	0	0	1	0	0	0	0	0	0	0	0	2
CALM2--BCL11A	ENSG00000143933	CALM2	ENSG00000143933	BCL11A	0	0	0	0	0	1	0	0	0	0	0	0	0	0	0	0	1	0	0	0	0	0	0	0	2
CALM2--FGD5-AS1	ENSG00000143933	CALM2	ENSG00000143933	FGD5-AS1	0	1	0	0	0	0	0	0	0	0	0	0	0	0	0	0	0	0	0	0	1	0	0	0	2
CAMK1D--SFMBT2	ENSG00000183049	CAMK1D	ENSG00000183049	SFMBT2	0	0	0	0	1	1	0	0	0	0	0	0	0	0	0	0	0	0	0	0	0	0	0	0	2
CAMK1D--UPF2	ENSG00000183049	CAMK1D	ENSG00000183049	UPF2	2	0	0	0	0	0	0	0	0	0	0	0	0	0	0	0	0	0	0	0	0	0	0	0	2
CAMK1D--USP6NL	ENSG00000183049	CAMK1D	ENSG00000183049	USP6NL	1	0	0	1	0	0	0	0	0	0	0	0	0	0	0	0	0	0	0	0	0	0	0	0	2
CAMKK1--P2RX5	ENSG00000004660	CAMKK1	ENSG00000004660	P2RX5	0	0	0	0	0	2	0	0	0	0	0	0	0	0	0	0	0	0	0	0	0	0	0	0	2
CANT1--USP36	ENSG00000171302	CANT1	ENSG00000171302	USP36	0	1	0	0	0	0	0	0	1	0	0	0	0	0	0	0	0	0	0	0	0	0	0	0	2
CASC15--CDKAL1	ENSG00000272168	CASC15	ENSG00000272168	CDKAL1	0	0	0	0	0	0	0	0	0	0	2	0	0	0	0	0	0	0	0	0	0	0	0	0	2
CBFA2T3--ACSF3	ENSG00000129993	CBFA2T3	ENSG00000129993	ACSF3	0	1	0	1	0	0	0	0	0	0	0	0	0	0	0	0	0	0	0	0	0	0	0	0	2
CBFA2T3--RNF166	ENSG00000129993	CBFA2T3	ENSG00000129993	RNF166	0	0	0	0	0	1	0	0	0	0	0	0	0	0	0	0	0	0	0	0	1	0	0	0	2
CBFA2T3--UBE2I	ENSG00000129993	CBFA2T3	ENSG00000129993	UBE2I	0	1	0	1	0	0	0	0	0	0	0	0	0	0	0	0	0	0	0	0	0	0	0	0	2
CBFA2T3--ZFPM1	ENSG00000129993	CBFA2T3	ENSG00000129993	ZFPM1	1	0	0	1	0	0	0	0	0	0	0	0	0	0	0	0	0	0	0	0	0	0	0	0	2
CCDC12--SETD2	ENSG00000160799	CCDC12	ENSG00000160799	SETD2	1	0	0	0	0	0	0	0	0	0	0	0	0	0	0	0	0	0	0	0	0	1	0	0	2
CCDC132--BPGM		CCDC132		BPGM	0	2	0	0	0	0	0	0	0	0	0	0	0	0	0	0	0	0	0	0	0	0	0	0	2
CCDC88C--SMEK1	ENSG00000015133	CCDC88C	ENSG00000015133	SMEK1	1	0	0	0	0	0	0	0	0	0	0	0	0	0	0	0	0	0	0	0	0	1	0	0	2
CD1B--RP11-404O13.5	ENSG00000158485	CD1B	ENSG00000158485	RP11-404O13.5	0	0	0	0	0	0	0	0	0	0	2	0	0	0	0	0	0	0	0	0	0	0	0	0	2
CD83--JARID2	ENSG00000112149	CD83	ENSG00000112149	JARID2	0	1	1	0	0	0	0	0	0	0	0	0	0	0	0	0	0	0	0	0	0	0	0	0	2
CDC42SE2--SKP1	ENSG00000158985	CDC42SE2	ENSG00000158985	SKP1	0	1	0	0	0	0	1	0	0	0	0	0	0	0	0	0	0	0	0	0	0	0	0	0	2
CDK11A--SSU72	ENSG00000008128	CDK11A	ENSG00000008128	SSU72	0	1	0	0	0	0	0	0	0	0	0	0	0	0	0	1	0	0	0	0	0	0	0	0	2
CDK17--UBC	ENSG00000059758	CDK17	ENSG00000059758	UBC	0	1	1	0	0	0	0	0	0	0	0	0	0	0	0	0	0	0	0	0	0	0	0	0	2
CDKN1A--KLF2	ENSG00000124762	CDKN1A	ENSG00000124762	KLF2	0	0	0	0	2	0	0	0	0	0	0	0	0	0	0	0	0	0	0	0	0	0	0	0	2
CDKN1A--USP36	ENSG00000124762	CDKN1A	ENSG00000124762	USP36	0	0	0	0	1	0	0	0	0	0	0	0	0	0	0	0	0	0	0	0	0	0	1	0	2
CEP57L1--C6orf183	ENSG00000183137	CEP57L1	ENSG00000183137	C6orf183	0	0	1	0	0	1	0	0	0	0	0	0	0	0	0	0	0	0	0	0	0	0	0	0	2
CHST11--FEM1C	ENSG00000171310	CHST11	ENSG00000171310	FEM1C	0	1	0	0	0	0	0	0	0	0	0	0	0	0	0	1	0	0	0	0	0	0	0	0	2
CHST11--NFIL3	ENSG00000171310	CHST11	ENSG00000171310	NFIL3	1	0	0	0	0	1	0	0	0	0	0	0	0	0	0	0	0	0	0	0	0	0	0	0	2
CHST15--UBC	ENSG00000182022	CHST15	ENSG00000182022	UBC	0	0	0	0	1	0	0	0	1	0	0	0	0	0	0	0	0	0	0	0	0	0	0	0	2
CIC--BBC3	ENSG00000079432	CIC	ENSG00000079432	BBC3	1	1	0	0	0	0	0	0	0	0	0	0	0	0	0	0	0	0	0	0	0	0	0	0	2
CLEC12A--IRF2BP2	ENSG00000172322	CLEC12A	ENSG00000172322	IRF2BP2	1	0	0	0	0	0	1	0	0	0	0	0	0	0	0	0	0	0	0	0	0	0	0	0	2
CLEC12A--ITPR2	ENSG00000172322	CLEC12A	ENSG00000172322	ITPR2	2	0	0	0	0	0	0	0	0	0	0	0	0	0	0	0	0	0	0	0	0	0	0	0	2
CLEC2B--ANKRD28	ENSG00000110852	CLEC2B	ENSG00000110852	ANKRD28	1	0	1	0	0	0	0	0	0	0	0	0	0	0	0	0	0	0	0	0	0	0	0	0	2
CLEC2B--HIST1H2BG	ENSG00000110852	CLEC2B	ENSG00000110852	HIST1H2BG	2	0	0	0	0	0	0	0	0	0	0	0	0	0	0	0	0	0	0	0	0	0	0	0	2
CLIC2--RP13-228J13.1	ENSG00000155962	CLIC2	ENSG00000155962	RP13-228J13.1	0	0	0	0	0	2	0	0	0	0	0	0	0	0	0	0	0	0	0	0	0	0	0	0	2
CLIC2--VAMP7	ENSG00000155962	CLIC2	ENSG00000155962	VAMP7	0	2	0	0	0	0	0	0	0	0	0	0	0	0	0	0	0	0	0	0	0	0	0	0	2
CLK1--DDX5	ENSG00000013441	CLK1	ENSG00000013441	DDX5	0	0	1	1	0	0	0	0	0	0	0	0	0	0	0	0	0	0	0	0	0	0	0	0	2
CLPTM1L--LPCAT1	ENSG00000049656	CLPTM1L	ENSG00000049656	LPCAT1	0	0	0	0	1	0	0	0	0	0	0	0	0	0	0	0	0	1	0	0	0	0	0	0	2
CNDP2--ZADH2	ENSG00000133313	CNDP2	ENSG00000133313	ZADH2	0	0	0	1	0	0	0	0	0	0	0	0	0	0	0	0	0	1	0	0	0	0	0	0	2
CNN2--KLF2	ENSG00000064666	CNN2	ENSG00000064666	KLF2	0	0	0	0	1	0	0	0	1	0	0	0	0	0	0	0	0	0	0	0	0	0	0	0	2
CNN2--SSU72	ENSG00000064666	CNN2	ENSG00000064666	SSU72	0	1	0	0	0	0	0	0	1	0	0	0	0	0	0	0	0	0	0	0	0	0	0	0	2
COX19--MAD1L1	ENSG00000240230	COX19	ENSG00000240230	MAD1L1	1	0	0	0	0	0	0	0	0	0	0	0	1	0	0	0	0	0	0	0	0	0	0	0	2
CPSF3L--SSU72		CPSF3L		SSU72	0	0	0	0	2	0	0	0	0	0	0	0	0	0	0	0	0	0	0	0	0	0	0	0	2
CPSF6--ANKLE2	ENSG00000111605	CPSF6	ENSG00000111605	ANKLE2	2	0	0	0	0	0	0	0	0	0	0	0	0	0	0	0	0	0	0	0	0	0	0	0	2
CPSF6--EEF1A1	ENSG00000111605	CPSF6	ENSG00000111605	EEF1A1	0	0	1	0	0	0	0	0	0	0	0	0	0	0	0	0	0	1	0	0	0	0	0	0	2
CPSF6--HNRNPK	ENSG00000111605	CPSF6	ENSG00000111605	HNRNPK	0	1	0	0	0	0	0	0	0	0	0	0	0	1	0	0	0	0	0	0	0	0	0	0	2
CREBBP--ZSCAN32	ENSG00000005339	CREBBP	ENSG00000005339	ZSCAN32	0	0	0	1	0	0	0	0	0	0	0	0	0	0	0	0	1	0	0	0	0	0	0	0	2
CREBRF--ERGIC1	ENSG00000164463	CREBRF	ENSG00000164463	ERGIC1	0	0	0	1	0	0	0	0	0	0	1	0	0	0	0	0	0	0	0	0	0	0	0	0	2
CREBRF--FEM1C	ENSG00000164463	CREBRF	ENSG00000164463	FEM1C	0	0	0	1	0	0	0	0	0	0	0	0	0	0	0	0	1	0	0	0	0	0	0	0	2
CREBRF--NR3C1	ENSG00000164463	CREBRF	ENSG00000164463	NR3C1	0	1	0	0	0	0	0	0	0	0	0	0	0	0	0	0	0	0	0	0	1	0	0	0	2
CRLF3--SUZ12	ENSG00000176390	CRLF3	ENSG00000176390	SUZ12	0	0	0	0	0	0	0	0	0	0	0	1	0	0	0	0	0	0	0	1	0	0	0	0	2
CSNK1D--SSU72	ENSG00000141551	CSNK1D	ENSG00000141551	SSU72	0	0	0	1	0	0	0	0	0	0	0	0	1	0	0	0	0	0	0	0	0	0	0	0	2
CSNK1G2--DAZAP1	ENSG00000133275	CSNK1G2	ENSG00000133275	DAZAP1	1	0	0	0	0	0	0	0	0	1	0	0	0	0	0	0	0	0	0	0	0	0	0	0	2
CSNK1G2--RNF126	ENSG00000133275	CSNK1G2	ENSG00000133275	RNF126	0	0	1	0	0	0	0	0	0	0	0	0	0	0	0	0	0	0	0	1	0	0	0	0	2
CTA-392E5.1--ATP6V0D2		CTA-392E5.1		ATP6V0D2	0	2	0	0	0	0	0	0	0	0	0	0	0	0	0	0	0	0	0	0	0	0	0	0	2
CTC-340A15.2--CTC-535M15.2		CTC-340A15.2		CTC-535M15.2	0	0	0	0	0	2	0	0	0	0	0	0	0	0	0	0	0	0	0	0	0	0	0	0	2
CTD-2196E14.9--DCTN5		CTD-2196E14.9		DCTN5	1	0	0	0	0	0	0	1	0	0	0	0	0	0	0	0	0	0	0	0	0	0	0	0	2
CTD-2547E10.2--USP7		CTD-2547E10.2		USP7	1	1	0	0	0	0	0	0	0	0	0	0	0	0	0	0	0	0	0	0	0	0	0	0	2
CTDP1--ATP9B	ENSG00000060069	CTDP1	ENSG00000060069	ATP9B	0	1	0	0	1	0	0	0	0	0	0	0	0	0	0	0	0	0	0	0	0	0	0	0	2
CTNNB1--UBC	ENSG00000168036	CTNNB1	ENSG00000168036	UBC	0	1	0	0	0	0	0	0	0	0	0	0	0	0	0	0	0	0	0	0	0	1	0	0	2
CUL1--ZNF777	ENSG00000055130	CUL1	ENSG00000055130	ZNF777	1	0	1	0	0	0	0	0	0	0	0	0	0	0	0	0	0	0	0	0	0	0	0	0	2
CUL3--WDFY1	ENSG00000036257	CUL3	ENSG00000036257	WDFY1	1	0	0	0	0	0	1	0	0	0	0	0	0	0	0	0	0	0	0	0	0	0	0	0	2
CXCR4--ARID5A	ENSG00000121966	CXCR4	ENSG00000121966	ARID5A	0	1	0	0	0	0	0	0	0	1	0	0	0	0	0	0	0	0	0	0	0	0	0	0	2
CXCR4--B3GNT2	ENSG00000121966	CXCR4	ENSG00000121966	B3GNT2	1	0	0	0	0	1	0	0	0	0	0	0	0	0	0	0	0	0	0	0	0	0	0	0	2
CXCR4--BTG1	ENSG00000121966	CXCR4	ENSG00000121966	BTG1	0	0	0	0	0	0	0	2	0	0	0	0	0	0	0	0	0	0	0	0	0	0	0	0	2
CXCR4--CLASP1	ENSG00000121966	CXCR4	ENSG00000121966	CLASP1	1	1	0	0	0	0	0	0	0	0	0	0	0	0	0	0	0	0	0	0	0	0	0	0	2
CXCR4--CYHR1	ENSG00000121966	CXCR4	ENSG00000121966	CYHR1	1	1	0	0	0	0	0	0	0	0	0	0	0	0	0	0	0	0	0	0	0	0	0	0	2
CXCR4--DDX17	ENSG00000121966	CXCR4	ENSG00000121966	DDX17	1	0	0	0	0	0	1	0	0	0	0	0	0	0	0	0	0	0	0	0	0	0	0	0	2
CXCR4--HMGB1	ENSG00000121966	CXCR4	ENSG00000121966	HMGB1	0	2	0	0	0	0	0	0	0	0	0	0	0	0	0	0	0	0	0	0	0	0	0	0	2
CXCR4--IFNGR2	ENSG00000121966	CXCR4	ENSG00000121966	IFNGR2	0	1	0	0	0	0	0	1	0	0	0	0	0	0	0	0	0	0	0	0	0	0	0	0	2
CXCR4--KLHL24	ENSG00000121966	CXCR4	ENSG00000121966	KLHL24	0	0	0	0	0	0	0	0	0	0	0	2	0	0	0	0	0	0	0	0	0	0	0	0	2
CXCR4--LONRF1	ENSG00000121966	CXCR4	ENSG00000121966	LONRF1	1	0	0	1	0	0	0	0	0	0	0	0	0	0	0	0	0	0	0	0	0	0	0	0	2
CXCR4--LSP1	ENSG00000121966	CXCR4	ENSG00000121966	LSP1	0	2	0	0	0	0	0	0	0	0	0	0	0	0	0	0	0	0	0	0	0	0	0	0	2
CXCR4--NEAT1	ENSG00000121966	CXCR4	ENSG00000121966	NEAT1	0	1	0	0	0	0	0	0	0	0	0	0	0	0	0	0	0	0	1	0	0	0	0	0	2
CXCR4--NR3C1	ENSG00000121966	CXCR4	ENSG00000121966	NR3C1	1	0	1	0	0	0	0	0	0	0	0	0	0	0	0	0	0	0	0	0	0	0	0	0	2
CXCR4--PDCD4	ENSG00000121966	CXCR4	ENSG00000121966	PDCD4	0	1	0	0	0	0	0	0	1	0	0	0	0	0	0	0	0	0	0	0	0	0	0	0	2
CXCR4--RAB1A	ENSG00000121966	CXCR4	ENSG00000121966	RAB1A	0	1	1	0	0	0	0	0	0	0	0	0	0	0	0	0	0	0	0	0	0	0	0	0	2
CXCR4--RP11-809O17.1	ENSG00000121966	CXCR4	ENSG00000121966	RP11-809O17.1	0	0	0	0	0	2	0	0	0	0	0	0	0	0	0	0	0	0	0	0	0	0	0	0	2
CXCR4--SEMA4C	ENSG00000121966	CXCR4	ENSG00000121966	SEMA4C	1	0	0	0	0	0	0	0	0	1	0	0	0	0	0	0	0	0	0	0	0	0	0	0	2
CXCR4--SKIL	ENSG00000121966	CXCR4	ENSG00000121966	SKIL	0	0	1	0	0	0	0	0	0	0	0	0	0	1	0	0	0	0	0	0	0	0	0	0	2
CXCR4--TUBA4A	ENSG00000121966	CXCR4	ENSG00000121966	TUBA4A	0	0	0	0	0	0	0	0	1	0	1	0	0	0	0	0	0	0	0	0	0	0	0	0	2
CXCR4--UBXN4	ENSG00000121966	CXCR4	ENSG00000121966	UBXN4	0	1	0	1	0	0	0	0	0	0	0	0	0	0	0	0	0	0	0	0	0	0	0	0	2
CXCR4--XPO1	ENSG00000121966	CXCR4	ENSG00000121966	XPO1	0	0	0	1	0	1	0	0	0	0	0	0	0	0	0	0	0	0	0	0	0	0	0	0	2
CXCR4--YPEL5	ENSG00000121966	CXCR4	ENSG00000121966	YPEL5	1	1	0	0	0	0	0	0	0	0	0	0	0	0	0	0	0	0	0	0	0	0	0	0	2
CXCR4--ZCCHC2	ENSG00000121966	CXCR4	ENSG00000121966	ZCCHC2	0	0	0	0	0	0	0	0	0	0	0	0	0	0	0	0	0	0	1	1	0	0	0	0	2
DACH1--KLF5	ENSG00000276644	DACH1	ENSG00000276644	KLF5	0	1	0	0	0	0	0	0	0	0	0	0	0	0	0	0	1	0	0	0	0	0	0	0	2
DCAF5--ACTN1	ENSG00000139990	DCAF5	ENSG00000139990	ACTN1	0	0	0	0	0	0	2	0	0	0	0	0	0	0	0	0	0	0	0	0	0	0	0	0	2
DDX3X--UBC	ENSG00000215301	DDX3X	ENSG00000215301	UBC	1	0	1	0	0	0	0	0	0	0	0	0	0	0	0	0	0	0	0	0	0	0	0	0	2
DDX5--SF1	ENSG00000108654	DDX5	ENSG00000108654	SF1	0	1	0	0	1	0	0	0	0	0	0	0	0	0	0	0	0	0	0	0	0	0	0	0	2
DDX5--XPO1	ENSG00000108654	DDX5	ENSG00000108654	XPO1	0	0	1	1	0	0	0	0	0	0	0	0	0	0	0	0	0	0	0	0	0	0	0	0	2
DDX6--FOXR1	ENSG00000110367	DDX6	ENSG00000110367	FOXR1	0	0	0	0	2	0	0	0	0	0	0	0	0	0	0	0	0	0	0	0	0	0	0	0	2
DEDD2--BBC3	ENSG00000160570	DEDD2	ENSG00000160570	BBC3	0	1	0	1	0	0	0	0	0	0	0	0	0	0	0	0	0	0	0	0	0	0	0	0	2
DEGS2--CALM1	ENSG00000168350	DEGS2	ENSG00000168350	CALM1	0	0	0	2	0	0	0	0	0	0	0	0	0	0	0	0	0	0	0	0	0	0	0	0	2
DEK--NUP153	ENSG00000124795	DEK	ENSG00000124795	NUP153	1	1	0	0	0	0	0	0	0	0	0	0	0	0	0	0	0	0	0	0	0	0	0	0	2
DENND1B--PTPRC	ENSG00000213047	DENND1B	ENSG00000213047	PTPRC	1	0	0	0	0	0	1	0	0	0	0	0	0	0	0	0	0	0	0	0	0	0	0	0	2
DGKD--ATG16L1	ENSG00000077044	DGKD	ENSG00000077044	ATG16L1	0	0	0	0	0	0	1	0	0	0	0	0	0	0	0	0	1	0	0	0	0	0	0	0	2
DGKZ--ATP6V0C	ENSG00000149091	DGKZ	ENSG00000149091	ATP6V0C	0	0	1	0	0	0	0	0	0	0	0	0	0	0	0	1	0	0	0	0	0	0	0	0	2
DIDO1--OSBPL2	ENSG00000101191	DIDO1	ENSG00000101191	OSBPL2	0	1	1	0	0	0	0	0	0	0	0	0	0	0	0	0	0	0	0	0	0	0	0	0	2
DNAJB6--GLUL	ENSG00000105993	DNAJB6	ENSG00000105993	GLUL	0	1	0	0	0	0	0	0	0	0	1	0	0	0	0	0	0	0	0	0	0	0	0	0	2
DNAJB6--PAXIP1	ENSG00000105993	DNAJB6	ENSG00000105993	PAXIP1	0	2	0	0	0	0	0	0	0	0	0	0	0	0	0	0	0	0	0	0	0	0	0	0	2
DNAJC5--TPD52L2	ENSG00000101152	DNAJC5	ENSG00000101152	TPD52L2	0	0	1	0	0	0	0	0	0	0	0	0	0	0	0	1	0	0	0	0	0	0	0	0	2
DNM2--SMARCA4	ENSG00000079805	DNM2	ENSG00000079805	SMARCA4	0	0	0	0	0	0	0	0	0	0	2	0	0	0	0	0	0	0	0	0	0	0	0	0	2
DOT1L--AP3D1	ENSG00000104885	DOT1L	ENSG00000104885	AP3D1	0	2	0	0	0	0	0	0	0	0	0	0	0	0	0	0	0	0	0	0	0	0	0	0	2
DOT1L--CCNG2	ENSG00000104885	DOT1L	ENSG00000104885	CCNG2	0	0	1	0	0	0	0	0	0	0	0	1	0	0	0	0	0	0	0	0	0	0	0	0	2
DOT1L--NFIL3	ENSG00000104885	DOT1L	ENSG00000104885	NFIL3	0	1	0	0	0	0	0	0	0	0	0	1	0	0	0	0	0	0	0	0	0	0	0	0	2
DOT1L--RNF166	ENSG00000104885	DOT1L	ENSG00000104885	RNF166	0	1	0	0	0	0	0	1	0	0	0	0	0	0	0	0	0	0	0	0	0	0	0	0	2
DST--ETF1	ENSG00000151914	DST	ENSG00000151914	ETF1	0	0	0	0	2	0	0	0	0	0	0	0	0	0	0	0	0	0	0	0	0	0	0	0	2
DTNA--PTP4A1	ENSG00000134769	DTNA	ENSG00000134769	PTP4A1	2	0	0	0	0	0	0	0	0	0	0	0	0	0	0	0	0	0	0	0	0	0	0	0	2
DYSF--PCBP1-AS1	ENSG00000135636	DYSF	ENSG00000135636	PCBP1-AS1	0	1	1	0	0	0	0	0	0	0	0	0	0	0	0	0	0	0	0	0	0	0	0	0	2
ECI1--KCTD5	ENSG00000167969	ECI1	ENSG00000167969	KCTD5	1	0	0	0	0	0	0	0	0	0	0	0	0	0	0	0	0	0	1	0	0	0	0	0	2
EDEM3--MNDA	ENSG00000116406	EDEM3	ENSG00000116406	MNDA	0	0	1	1	0	0	0	0	0	0	0	0	0	0	0	0	0	0	0	0	0	0	0	0	2
EDF1--AGPAT2	ENSG00000107223	EDF1	ENSG00000107223	AGPAT2	1	0	0	0	0	0	0	0	0	0	0	0	0	0	1	0	0	0	0	0	0	0	0	0	2
EDF1--PLEC	ENSG00000107223	EDF1	ENSG00000107223	PLEC	1	0	0	0	0	0	0	0	0	0	0	0	0	0	1	0	0	0	0	0	0	0	0	0	2
EDF1--SET	ENSG00000107223	EDF1	ENSG00000107223	SET	0	0	0	0	1	0	0	0	0	0	0	0	0	0	0	0	0	0	0	1	0	0	0	0	2
EDF1--VAV2	ENSG00000107223	EDF1	ENSG00000107223	VAV2	0	0	0	2	0	0	0	0	0	0	0	0	0	0	0	0	0	0	0	0	0	0	0	0	2
EGFL7--RABL6	ENSG00000172889	EGFL7	ENSG00000172889	RABL6	2	0	0	0	0	0	0	0	0	0	0	0	0	0	0	0	0	0	0	0	0	0	0	0	2
EIF3H--RAD21	ENSG00000147677	EIF3H	ENSG00000147677	RAD21	1	1	0	0	0	0	0	0	0	0	0	0	0	0	0	0	0	0	0	0	0	0	0	0	2
EIF4A1--FGD5-AS1	ENSG00000161960	EIF4A1	ENSG00000161960	FGD5-AS1	1	0	1	0	0	0	0	0	0	0	0	0	0	0	0	0	0	0	0	0	0	0	0	0	2
EIF4A1--KLF2	ENSG00000161960	EIF4A1	ENSG00000161960	KLF2	2	0	0	0	0	0	0	0	0	0	0	0	0	0	0	0	0	0	0	0	0	0	0	0	2
EIF4G2--PTMA	ENSG00000110321	EIF4G2	ENSG00000110321	PTMA	1	0	1	0	0	0	0	0	0	0	0	0	0	0	0	0	0	0	0	0	0	0	0	0	2
ELL--GATAD2A	ENSG00000105656	ELL	ENSG00000105656	GATAD2A	0	0	2	0	0	0	0	0	0	0	0	0	0	0	0	0	0	0	0	0	0	0	0	0	2
ELL--UBC	ENSG00000105656	ELL	ENSG00000105656	UBC	0	0	0	0	0	0	0	0	0	0	0	0	0	0	0	1	0	1	0	0	0	0	0	0	2
ELMO1--ACTB	ENSG00000155849	ELMO1	ENSG00000155849	ACTB	0	2	0	0	0	0	0	0	0	0	0	0	0	0	0	0	0	0	0	0	0	0	0	0	2
EPAS1--YPEL5	ENSG00000116016	EPAS1	ENSG00000116016	YPEL5	0	0	1	0	0	0	0	0	1	0	0	0	0	0	0	0	0	0	0	0	0	0	0	0	2
EPB41L4A--NREP	ENSG00000129595	EPB41L4A	ENSG00000129595	NREP	0	0	0	0	2	0	0	0	0	0	0	0	0	0	0	0	0	0	0	0	0	0	0	0	2
EPN1--PPP6R1	ENSG00000063245	EPN1	ENSG00000063245	PPP6R1	0	0	0	1	0	0	0	0	0	0	0	0	0	0	0	1	0	0	0	0	0	0	0	0	2
EXD3--RABL6	ENSG00000187609	EXD3	ENSG00000187609	RABL6	0	0	0	0	0	0	0	0	0	0	0	1	0	0	0	0	0	0	0	0	1	0	0	0	2
FAM117B--CARF	ENSG00000138439	FAM117B	ENSG00000138439	CARF	0	0	0	1	0	0	0	0	0	0	0	0	1	0	0	0	0	0	0	0	0	0	0	0	2
FAM157A--AC073135.3	ENSG00000236438	FAM157A	ENSG00000236438	AC073135.3	0	0	0	0	0	0	0	0	1	0	0	0	0	0	0	0	0	0	0	1	0	0	0	0	2
FAM20C--MAFK	ENSG00000177706	FAM20C	ENSG00000177706	MAFK	2	0	0	0	0	0	0	0	0	0	0	0	0	0	0	0	0	0	0	0	0	0	0	0	2
FAM65A--ASXL1		FAM65A		ASXL1	0	1	0	1	0	0	0	0	0	0	0	0	0	0	0	0	0	0	0	0	0	0	0	0	2
FAM65A--CCNG2		FAM65A		CCNG2	0	0	0	0	0	0	0	0	0	0	0	0	0	0	2	0	0	0	0	0	0	0	0	0	2
FAM65A--DDX5		FAM65A		DDX5	0	0	0	2	0	0	0	0	0	0	0	0	0	0	0	0	0	0	0	0	0	0	0	0	2
FAM65A--PLEC		FAM65A		PLEC	0	0	0	1	0	0	0	0	0	0	0	0	0	0	0	0	0	0	0	0	0	1	0	0	2
FAM65A--PLEKHO1		FAM65A		PLEKHO1	0	0	0	1	0	0	0	0	0	0	0	0	0	0	0	0	0	1	0	0	0	0	0	0	2
FAM65A--PTMA		FAM65A		PTMA	0	0	0	1	0	0	0	0	0	0	0	0	1	0	0	0	0	0	0	0	0	0	0	0	2
FAM65A--SF1		FAM65A		SF1	0	0	0	1	0	0	0	0	0	0	0	0	0	0	0	0	0	1	0	0	0	0	0	0	2
FAM65A--SIK1		FAM65A		SIK1	0	0	0	0	0	0	0	0	0	0	0	0	1	0	1	0	0	0	0	0	0	0	0	0	2
FAM65A--SLC7A6		FAM65A		SLC7A6	0	0	0	1	0	0	0	0	0	0	0	0	0	1	0	0	0	0	0	0	0	0	0	0	2
FAM65C--STAU1		FAM65C		STAU1	1	0	0	0	0	0	0	0	0	0	0	0	0	0	0	0	0	0	0	0	1	0	0	0	2
FBRSL1--UBC	ENSG00000112787	FBRSL1	ENSG00000112787	UBC	0	0	0	1	1	0	0	0	0	0	0	0	0	0	0	0	0	0	0	0	0	0	0	0	2
FBXL5--IVNS1ABP	ENSG00000118564	FBXL5	ENSG00000118564	IVNS1ABP	0	0	0	0	0	0	1	0	0	0	0	0	0	0	0	1	0	0	0	0	0	0	0	0	2
FBXO31--MAP1LC3B	ENSG00000103264	FBXO31	ENSG00000103264	MAP1LC3B	0	1	0	0	0	1	0	0	0	0	0	0	0	0	0	0	0	0	0	0	0	0	0	0	2
FBXO7--RP11-864G5.3	ENSG00000100225	FBXO7	ENSG00000100225	RP11-864G5.3	0	0	0	2	0	0	0	0	0	0	0	0	0	0	0	0	0	0	0	0	0	0	0	0	2
FCAR--CNOT3	ENSG00000186431	FCAR	ENSG00000186431	CNOT3	0	2	0	0	0	0	0	0	0	0	0	0	0	0	0	0	0	0	0	0	0	0	0	0	2
FCAR--NFIL3	ENSG00000186431	FCAR	ENSG00000186431	NFIL3	0	0	1	0	0	0	1	0	0	0	0	0	0	0	0	0	0	0	0	0	0	0	0	0	2
FDFT1--KAT6A	ENSG00000079459	FDFT1	ENSG00000079459	KAT6A	0	0	1	0	0	0	0	0	0	0	0	0	0	0	1	0	0	0	0	0	0	0	0	0	2
FLJ27365--CERK		FLJ27365		CERK	0	0	0	0	0	1	0	0	0	1	0	0	0	0	0	0	0	0	0	0	0	0	0	0	2
FLJ27365--GRAMD4		FLJ27365		GRAMD4	0	0	1	0	0	1	0	0	0	0	0	0	0	0	0	0	0	0	0	0	0	0	0	0	2
FOSB--BCL2L11	ENSG00000125740	FOSB	ENSG00000125740	BCL2L11	0	0	0	0	2	0	0	0	0	0	0	0	0	0	0	0	0	0	0	0	0	0	0	0	2
FOSB--CXCR4	ENSG00000125740	FOSB	ENSG00000125740	CXCR4	0	0	0	0	1	0	0	0	0	0	0	0	0	0	0	0	0	0	0	0	0	1	0	0	2
FOSB--GLUL	ENSG00000125740	FOSB	ENSG00000125740	GLUL	0	2	0	0	0	0	0	0	0	0	0	0	0	0	0	0	0	0	0	0	0	0	0	0	2
FRY--EEF1DP3	ENSG00000073910	FRY	ENSG00000073910	EEF1DP3	0	0	0	0	0	0	0	0	0	0	0	0	2	0	0	0	0	0	0	0	0	0	0	0	2
FUS--CXCR4	ENSG00000089280	FUS	ENSG00000089280	CXCR4	0	0	0	1	0	1	0	0	0	0	0	0	0	0	0	0	0	0	0	0	0	0	0	0	2
FUS--GLUL	ENSG00000089280	FUS	ENSG00000089280	GLUL	0	2	0	0	0	0	0	0	0	0	0	0	0	0	0	0	0	0	0	0	0	0	0	0	2
FUS--TOP2B	ENSG00000089280	FUS	ENSG00000089280	TOP2B	0	2	0	0	0	0	0	0	0	0	0	0	0	0	0	0	0	0	0	0	0	0	0	0	2
GALC--GPR65	ENSG00000054983	GALC	ENSG00000054983	GPR65	0	1	1	0	0	0	0	0	0	0	0	0	0	0	0	0	0	0	0	0	0	0	0	0	2
GALM--PPM1B	ENSG00000143891	GALM	ENSG00000143891	PPM1B	0	0	1	0	0	0	0	0	0	1	0	0	0	0	0	0	0	0	0	0	0	0	0	0	2
GALNT14--YPEL5	ENSG00000158089	GALNT14	ENSG00000158089	YPEL5	0	1	1	0	0	0	0	0	0	0	0	0	0	0	0	0	0	0	0	0	0	0	0	0	2
GAS6-AS1--DCUN1D2	ENSG00000233695	GAS6-AS1	ENSG00000233695	DCUN1D2	1	0	0	0	0	0	0	0	0	0	0	0	0	0	0	0	1	0	0	0	0	0	0	0	2
GAS6-AS1--DDX5	ENSG00000233695	GAS6-AS1	ENSG00000233695	DDX5	0	1	0	1	0	0	0	0	0	0	0	0	0	0	0	0	0	0	0	0	0	0	0	0	2
GAS6-AS1--ING1	ENSG00000233695	GAS6-AS1	ENSG00000233695	ING1	0	2	0	0	0	0	0	0	0	0	0	0	0	0	0	0	0	0	0	0	0	0	0	0	2
GATC--COX6A1	ENSG00000257218	GATC	ENSG00000257218	COX6A1	0	1	0	1	0	0	0	0	0	0	0	0	0	0	0	0	0	0	0	0	0	0	0	0	2
GCSAML--RP11-634B7.4	ENSG00000169224	GCSAML	ENSG00000169224	RP11-634B7.4	2	0	0	0	0	0	0	0	0	0	0	0	0	0	0	0	0	0	0	0	0	0	0	0	2
GET4--COX19	ENSG00000239857	GET4	ENSG00000239857	COX19	0	0	1	0	0	0	0	0	0	0	0	0	0	0	0	0	0	0	0	1	0	0	0	0	2
GLT1D1--SLC15A4	ENSG00000151948	GLT1D1	ENSG00000151948	SLC15A4	0	1	1	0	0	0	0	0	0	0	0	0	0	0	0	0	0	0	0	0	0	0	0	0	2
GNG7--FGD5-AS1	ENSG00000176533	GNG7	ENSG00000176533	FGD5-AS1	1	0	0	1	0	0	0	0	0	0	0	0	0	0	0	0	0	0	0	0	0	0	0	0	2
GNG7--SGTA	ENSG00000176533	GNG7	ENSG00000176533	SGTA	0	0	0	0	2	0	0	0	0	0	0	0	0	0	0	0	0	0	0	0	0	0	0	0	2
GOLGA2B--RP11-175P13.3		GOLGA2B		RP11-175P13.3	0	2	0	0	0	0	0	0	0	0	0	0	0	0	0	0	0	0	0	0	0	0	0	0	2
GOLPH3L--HORMAD1	ENSG00000143457	GOLPH3L	ENSG00000143457	HORMAD1	0	0	1	0	0	0	1	0	0	0	0	0	0	0	0	0	0	0	0	0	0	0	0	0	2
GPR160--PHC3	ENSG00000173890	GPR160	ENSG00000173890	PHC3	0	0	0	0	0	0	1	0	0	0	0	1	0	0	0	0	0	0	0	0	0	0	0	0	2
GPR35--ING5	ENSG00000178623	GPR35	ENSG00000178623	ING5	1	1	0	0	0	0	0	0	0	0	0	0	0	0	0	0	0	0	0	0	0	0	0	0	2
GPR35--RNPEPL1	ENSG00000178623	GPR35	ENSG00000178623	RNPEPL1	0	1	1	0	0	0	0	0	0	0	0	0	0	0	0	0	0	0	0	0	0	0	0	0	2
GRAMD4--MKNK2	ENSG00000075240	GRAMD4	ENSG00000075240	MKNK2	0	0	0	0	0	2	0	0	0	0	0	0	0	0	0	0	0	0	0	0	0	0	0	0	2
GRAMD4--RBM38	ENSG00000075240	GRAMD4	ENSG00000075240	RBM38	0	0	0	0	0	2	0	0	0	0	0	0	0	0	0	0	0	0	0	0	0	0	0	0	2
GYPA--HSPA8	ENSG00000170180	GYPA	ENSG00000170180	HSPA8	1	1	0	0	0	0	0	0	0	0	0	0	0	0	0	0	0	0	0	0	0	0	0	0	2
HBA1--CSDE1	ENSG00000206172	HBA1	ENSG00000206172	CSDE1	0	2	0	0	0	0	0	0	0	0	0	0	0	0	0	0	0	0	0	0	0	0	0	0	2
HBA1--RAB6B	ENSG00000206172	HBA1	ENSG00000206172	RAB6B	0	0	2	0	0	0	0	0	0	0	0	0	0	0	0	0	0	0	0	0	0	0	0	0	2
HDLBP--BCL2L11	ENSG00000115677	HDLBP	ENSG00000115677	BCL2L11	0	0	0	0	0	0	0	0	0	0	0	0	0	0	0	0	0	0	1	0	0	0	0	1	2
HECTD4--UBC	ENSG00000173064	HECTD4	ENSG00000173064	UBC	0	1	1	0	0	0	0	0	0	0	0	0	0	0	0	0	0	0	0	0	0	0	0	0	2
HIAT1--ARID4B		HIAT1		ARID4B	0	1	0	0	0	0	0	0	0	0	0	0	0	0	1	0	0	0	0	0	0	0	0	0	2
HIF1A--ATP13A3	ENSG00000100644	HIF1A	ENSG00000100644	ATP13A3	0	0	0	0	0	0	0	1	0	0	0	0	0	0	0	0	0	1	0	0	0	0	0	0	2
HIF1A--MED23	ENSG00000100644	HIF1A	ENSG00000100644	MED23	0	1	0	0	0	0	0	0	1	0	0	0	0	0	0	0	0	0	0	0	0	0	0	0	2
HIF1A--PICALM	ENSG00000100644	HIF1A	ENSG00000100644	PICALM	1	0	0	0	0	0	1	0	0	0	0	0	0	0	0	0	0	0	0	0	0	0	0	0	2
HIST1H2BD--ARRDC3		HIST1H2BD		ARRDC3	0	1	1	0	0	0	0	0	0	0	0	0	0	0	0	0	0	0	0	0	0	0	0	0	2
HIST1H2BD--FAM214A		HIST1H2BD		FAM214A	0	0	0	0	0	0	0	0	0	0	0	0	1	0	0	0	0	0	0	1	0	0	0	0	2
HIST1H2BD--HSPA8		HIST1H2BD		HSPA8	1	0	0	0	1	0	0	0	0	0	0	0	0	0	0	0	0	0	0	0	0	0	0	0	2
HIST1H2BD--MBNL1		HIST1H2BD		MBNL1	0	0	0	0	0	1	0	0	0	0	1	0	0	0	0	0	0	0	0	0	0	0	0	0	2
HIST1H2BD--TSC22D3		HIST1H2BD		TSC22D3	2	0	0	0	0	0	0	0	0	0	0	0	0	0	0	0	0	0	0	0	0	0	0	0	2
HIVEP1--PNRC1	ENSG00000095951	HIVEP1	ENSG00000095951	PNRC1	0	0	0	2	0	0	0	0	0	0	0	0	0	0	0	0	0	0	0	0	0	0	0	0	2
HIVEP1--SYNCRIP	ENSG00000095951	HIVEP1	ENSG00000095951	SYNCRIP	0	0	0	0	0	1	0	0	0	0	0	0	0	0	0	0	0	1	0	0	0	0	0	0	2
HMGB2--ACTB	ENSG00000164104	HMGB2	ENSG00000164104	ACTB	1	0	0	0	0	0	0	0	0	1	0	0	0	0	0	0	0	0	0	0	0	0	0	0	2
HMGB2--CCNG2	ENSG00000164104	HMGB2	ENSG00000164104	CCNG2	0	0	0	2	0	0	0	0	0	0	0	0	0	0	0	0	0	0	0	0	0	0	0	0	2
HMGB2--IRF2BP2	ENSG00000164104	HMGB2	ENSG00000164104	IRF2BP2	0	0	0	0	0	0	1	0	1	0	0	0	0	0	0	0	0	0	0	0	0	0	0	0	2
HMGB2--IVNS1ABP	ENSG00000164104	HMGB2	ENSG00000164104	IVNS1ABP	0	1	0	0	0	0	0	0	0	0	0	1	0	0	0	0	0	0	0	0	0	0	0	0	2
HMGB2--TSC22D3	ENSG00000164104	HMGB2	ENSG00000164104	TSC22D3	0	0	0	1	0	0	0	0	0	0	0	0	0	0	0	1	0	0	0	0	0	0	0	0	2
HMGN2--DDX5	ENSG00000198830	HMGN2	ENSG00000198830	DDX5	0	1	1	0	0	0	0	0	0	0	0	0	0	0	0	0	0	0	0	0	0	0	0	0	2
HNRNPA2B1--CNIH4	ENSG00000122566	HNRNPA2B1	ENSG00000122566	CNIH4	1	1	0	0	0	0	0	0	0	0	0	0	0	0	0	0	0	0	0	0	0	0	0	0	2
HNRNPA2B1--HSPA8	ENSG00000122566	HNRNPA2B1	ENSG00000122566	HSPA8	0	1	0	0	0	0	1	0	0	0	0	0	0	0	0	0	0	0	0	0	0	0	0	0	2
HNRNPA2B1--IVNS1ABP	ENSG00000122566	HNRNPA2B1	ENSG00000122566	IVNS1ABP	1	0	1	0	0	0	0	0	0	0	0	0	0	0	0	0	0	0	0	0	0	0	0	0	2
HNRNPA2B1--TAX1BP1	ENSG00000122566	HNRNPA2B1	ENSG00000122566	TAX1BP1	0	0	1	1	0	0	0	0	0	0	0	0	0	0	0	0	0	0	0	0	0	0	0	0	2
HNRNPH1--CHD2	ENSG00000169045	HNRNPH1	ENSG00000169045	CHD2	0	1	0	0	0	1	0	0	0	0	0	0	0	0	0	0	0	0	0	0	0	0	0	0	2
HNRNPH1--DDX17	ENSG00000169045	HNRNPH1	ENSG00000169045	DDX17	0	0	0	0	0	0	0	0	0	0	0	0	1	0	0	0	0	0	0	1	0	0	0	0	2
HNRNPH1--TSC22D3	ENSG00000169045	HNRNPH1	ENSG00000169045	TSC22D3	0	0	0	0	0	0	0	0	0	1	0	0	0	0	0	0	0	0	0	1	0	0	0	0	2
HNRNPH1--XPO1	ENSG00000169045	HNRNPH1	ENSG00000169045	XPO1	2	0	0	0	0	0	0	0	0	0	0	0	0	0	0	0	0	0	0	0	0	0	0	0	2
HNRNPK--ACTB	ENSG00000165119	HNRNPK	ENSG00000165119	ACTB	0	2	0	0	0	0	0	0	0	0	0	0	0	0	0	0	0	0	0	0	0	0	0	0	2
HNRNPK--CLK4	ENSG00000165119	HNRNPK	ENSG00000165119	CLK4	0	0	0	0	0	0	0	0	0	0	0	0	0	0	0	1	0	0	0	0	1	0	0	0	2
HNRNPK--FEM1C	ENSG00000165119	HNRNPK	ENSG00000165119	FEM1C	1	1	0	0	0	0	0	0	0	0	0	0	0	0	0	0	0	0	0	0	0	0	0	0	2
HNRNPK--LRPAP1	ENSG00000165119	HNRNPK	ENSG00000165119	LRPAP1	1	0	0	0	0	0	0	0	0	0	0	0	0	0	0	0	0	0	0	1	0	0	0	0	2
HNRNPK--PSMB1	ENSG00000165119	HNRNPK	ENSG00000165119	PSMB1	0	0	0	1	0	0	0	1	0	0	0	0	0	0	0	0	0	0	0	0	0	0	0	0	2
HNRNPK--QSOX2	ENSG00000165119	HNRNPK	ENSG00000165119	QSOX2	0	0	0	1	0	0	0	0	0	0	0	0	1	0	0	0	0	0	0	0	0	0	0	0	2
HNRNPK--SEMA4D	ENSG00000165119	HNRNPK	ENSG00000165119	SEMA4D	0	0	0	0	0	0	0	0	0	1	0	1	0	0	0	0	0	0	0	0	0	0	0	0	2
IER2--AGPAT2	ENSG00000160888	IER2	ENSG00000160888	AGPAT2	1	0	0	0	0	0	0	0	0	0	0	0	0	0	0	1	0	0	0	0	0	0	0	0	2
IER5--GLUL	ENSG00000162783	IER5	ENSG00000162783	GLUL	2	0	0	0	0	0	0	0	0	0	0	0	0	0	0	0	0	0	0	0	0	0	0	0	2
IFIT1--NFIL3	ENSG00000185745	IFIT1	ENSG00000185745	NFIL3	0	0	1	0	0	0	0	0	0	0	0	0	0	0	0	0	0	0	1	0	0	0	0	0	2
IFIT2--ANKRD28	ENSG00000119922	IFIT2	ENSG00000119922	ANKRD28	0	2	0	0	0	0	0	0	0	0	0	0	0	0	0	0	0	0	0	0	0	0	0	0	2
IFNGR1--HECA	ENSG00000027697	IFNGR1	ENSG00000027697	HECA	1	0	1	0	0	0	0	0	0	0	0	0	0	0	0	0	0	0	0	0	0	0	0	0	2
IKBKG--RABL6	ENSG00000269335	IKBKG	ENSG00000269335	RABL6	0	0	1	0	0	0	1	0	0	0	0	0	0	0	0	0	0	0	0	0	0	0	0	0	2
IKZF2--AC079610.1	ENSG00000030419	IKZF2	ENSG00000030419	AC079610.1	0	0	0	0	0	0	0	0	0	2	0	0	0	0	0	0	0	0	0	0	0	0	0	0	2
IL13RA1--DOCK11	ENSG00000131724	IL13RA1	ENSG00000131724	DOCK11	1	0	0	0	0	0	1	0	0	0	0	0	0	0	0	0	0	0	0	0	0	0	0	0	2
IL27RA--RLN3	ENSG00000104998	IL27RA	ENSG00000104998	RLN3	2	0	0	0	0	0	0	0	0	0	0	0	0	0	0	0	0	0	0	0	0	0	0	0	2
INPP5A--ADAM8	ENSG00000068383	INPP5A	ENSG00000068383	ADAM8	0	0	1	0	0	0	0	0	0	0	0	0	0	0	0	1	0	0	0	0	0	0	0	0	2
INPP5A--DUSP5	ENSG00000068383	INPP5A	ENSG00000068383	DUSP5	0	0	0	0	0	0	0	0	0	0	0	0	1	0	1	0	0	0	0	0	0	0	0	0	2
INPP5A--MTG1	ENSG00000068383	INPP5A	ENSG00000068383	MTG1	1	0	0	0	0	0	0	0	0	0	0	0	0	1	0	0	0	0	0	0	0	0	0	0	2
INPP5A--STK32C	ENSG00000068383	INPP5A	ENSG00000068383	STK32C	0	1	1	0	0	0	0	0	0	0	0	0	0	0	0	0	0	0	0	0	0	0	0	0	2
INTS6--FNDC3A	ENSG00000102786	INTS6	ENSG00000102786	FNDC3A	0	0	0	1	0	1	0	0	0	0	0	0	0	0	0	0	0	0	0	0	0	0	0	0	2
IRF4--SIK1	ENSG00000137265	IRF4	ENSG00000137265	SIK1	0	0	0	1	1	0	0	0	0	0	0	0	0	0	0	0	0	0	0	0	0	0	0	0	2
IRF4--UBC	ENSG00000137265	IRF4	ENSG00000137265	UBC	0	0	0	0	1	0	0	0	0	0	0	0	0	0	0	0	1	0	0	0	0	0	0	0	2
ITGB2--CCNG2	ENSG00000160255	ITGB2	ENSG00000160255	CCNG2	0	1	0	0	0	0	0	0	0	0	0	0	0	0	0	1	0	0	0	0	0	0	0	0	2
ITGB2--CYHR1	ENSG00000160255	ITGB2	ENSG00000160255	CYHR1	0	0	1	0	0	0	0	0	0	0	0	0	0	0	0	1	0	0	0	0	0	0	0	0	2
ITGB2--POFUT2	ENSG00000160255	ITGB2	ENSG00000160255	POFUT2	0	0	1	0	0	0	0	0	1	0	0	0	0	0	0	0	0	0	0	0	0	0	0	0	2
ITGB2--SLC19A1	ENSG00000160255	ITGB2	ENSG00000160255	SLC19A1	0	0	0	0	2	0	0	0	0	0	0	0	0	0	0	0	0	0	0	0	0	0	0	0	2
JARID2--DTNBP1	ENSG00000008083	JARID2	ENSG00000008083	DTNBP1	0	0	1	0	0	1	0	0	0	0	0	0	0	0	0	0	0	0	0	0	0	0	0	0	2
JARID2--GLUL	ENSG00000008083	JARID2	ENSG00000008083	GLUL	1	0	0	0	0	0	0	0	0	0	0	1	0	0	0	0	0	0	0	0	0	0	0	0	2
JARID2--IVNS1ABP	ENSG00000008083	JARID2	ENSG00000008083	IVNS1ABP	0	2	0	0	0	0	0	0	0	0	0	0	0	0	0	0	0	0	0	0	0	0	0	0	2
JARID2--NFIL3	ENSG00000008083	JARID2	ENSG00000008083	NFIL3	2	0	0	0	0	0	0	0	0	0	0	0	0	0	0	0	0	0	0	0	0	0	0	0	2
JHDM1D--MKRN1		JHDM1D		MKRN1	1	1	0	0	0	0	0	0	0	0	0	0	0	0	0	0	0	0	0	0	0	0	0	0	2
JHDM1D--ZC3HAV1		JHDM1D		ZC3HAV1	0	0	0	2	0	0	0	0	0	0	0	0	0	0	0	0	0	0	0	0	0	0	0	0	2
KANK1--DOCK8	ENSG00000107104	KANK1	ENSG00000107104	DOCK8	0	0	0	0	1	0	0	0	0	0	0	0	0	0	0	0	0	0	0	0	1	0	0	0	2
KB-1507C5.2--ATP6V1C1		KB-1507C5.2		ATP6V1C1	0	1	0	1	0	0	0	0	0	0	0	0	0	0	0	0	0	0	0	0	0	0	0	0	2
KB-1507C5.4--KB-1507C5.2		KB-1507C5.4		KB-1507C5.2	0	0	0	1	0	0	0	0	0	0	0	0	0	0	0	0	0	0	0	0	1	0	0	0	2
KCNG2--CTDP1	ENSG00000178342	KCNG2	ENSG00000178342	CTDP1	2	0	0	0	0	0	0	0	0	0	0	0	0	0	0	0	0	0	0	0	0	0	0	0	2
KDM2B--BCL7A	ENSG00000089094	KDM2B	ENSG00000089094	BCL7A	0	0	0	0	0	1	0	0	0	0	0	0	0	0	0	0	0	0	0	0	1	0	0	0	2
KDM4B--MLLT1	ENSG00000127663	KDM4B	ENSG00000127663	MLLT1	1	0	1	0	0	0	0	0	0	0	0	0	0	0	0	0	0	0	0	0	0	0	0	0	2
KDM4B--SBNO2	ENSG00000127663	KDM4B	ENSG00000127663	SBNO2	0	0	0	0	0	0	0	0	0	0	0	0	0	0	0	0	0	0	0	0	0	2	0	0	2
KDM4B--SF1	ENSG00000127663	KDM4B	ENSG00000127663	SF1	0	1	0	0	0	0	0	0	0	0	0	0	0	0	0	0	0	0	0	0	0	0	1	0	2
KIAA0226L--COG3		KIAA0226L		COG3	0	0	0	1	0	0	0	0	0	0	0	0	0	0	0	0	1	0	0	0	0	0	0	0	2
KIAA0226L--HMGB1		KIAA0226L		HMGB1	0	0	0	1	0	0	0	0	0	0	0	0	0	0	0	0	0	1	0	0	0	0	0	0	2
KIAA0247--DCAF5		KIAA0247		DCAF5	0	0	0	1	0	0	0	1	0	0	0	0	0	0	0	0	0	0	0	0	0	0	0	0	2
KIAA0922--FHDC1		KIAA0922		FHDC1	1	0	0	0	0	0	0	0	0	0	0	0	0	0	1	0	0	0	0	0	0	0	0	0	2
KIAA1432--UHRF2		KIAA1432		UHRF2	0	0	0	2	0	0	0	0	0	0	0	0	0	0	0	0	0	0	0	0	0	0	0	0	2
KLF2--AHNAK	ENSG00000127528	KLF2	ENSG00000127528	AHNAK	0	0	0	0	2	0	0	0	0	0	0	0	0	0	0	0	0	0	0	0	0	0	0	0	2
KLF2--PTMA	ENSG00000127528	KLF2	ENSG00000127528	PTMA	0	0	0	0	2	0	0	0	0	0	0	0	0	0	0	0	0	0	0	0	0	0	0	0	2
KMT2A--FOXR1	ENSG00000118058	KMT2A	ENSG00000118058	FOXR1	0	0	0	0	2	0	0	0	0	0	0	0	0	0	0	0	0	0	0	0	0	0	0	0	2
KPNA6--PTP4A2	ENSG00000025800	KPNA6	ENSG00000025800	PTP4A2	0	1	1	0	0	0	0	0	0	0	0	0	0	0	0	0	0	0	0	0	0	0	0	0	2
LAPTM5--IRF2BP2	ENSG00000162511	LAPTM5	ENSG00000162511	IRF2BP2	0	1	0	0	0	1	0	0	0	0	0	0	0	0	0	0	0	0	0	0	0	0	0	0	2
LATS2--ZDHHC20	ENSG00000150457	LATS2	ENSG00000150457	ZDHHC20	1	0	0	0	0	0	0	0	0	0	0	0	0	0	0	1	0	0	0	0	0	0	0	0	2
LBR--IVNS1ABP	ENSG00000143815	LBR	ENSG00000143815	IVNS1ABP	0	0	1	0	0	0	1	0	0	0	0	0	0	0	0	0	0	0	0	0	0	0	0	0	2
LCOR--TFRC	ENSG00000196233	LCOR	ENSG00000196233	TFRC	1	1	0	0	0	0	0	0	0	0	0	0	0	0	0	0	0	0	0	0	0	0	0	0	2
LCP1--PICALM	ENSG00000136167	LCP1	ENSG00000136167	PICALM	0	0	1	0	0	0	0	0	0	0	0	0	0	0	0	0	0	0	0	0	0	0	0	1	2
LEPROTL1--KAT6A	ENSG00000104660	LEPROTL1	ENSG00000104660	KAT6A	0	0	0	0	0	1	0	0	0	0	0	0	0	0	0	0	0	0	0	1	0	0	0	0	2
LINC00402--KLF12	ENSG00000235532	LINC00402	ENSG00000235532	KLF12	0	0	0	0	0	0	0	0	0	2	0	0	0	0	0	0	0	0	0	0	0	0	0	0	2
LL0XNC01-237H1.2--LINC00630		LL0XNC01-237H1.2		LINC00630	1	0	0	0	0	1	0	0	0	0	0	0	0	0	0	0	0	0	0	0	0	0	0	0	2
LMAN2--NSD1	ENSG00000169223	LMAN2	ENSG00000169223	NSD1	0	1	0	0	0	0	0	1	0	0	0	0	0	0	0	0	0	0	0	0	0	0	0	0	2
LMNB2--BTBD2	ENSG00000176619	LMNB2	ENSG00000176619	BTBD2	1	0	0	0	1	0	0	0	0	0	0	0	0	0	0	0	0	0	0	0	0	0	0	0	2
LMNB2--DOT1L	ENSG00000176619	LMNB2	ENSG00000176619	DOT1L	0	1	0	0	0	0	0	0	0	0	1	0	0	0	0	0	0	0	0	0	0	0	0	0	2
LMO7--UCHL3	ENSG00000136153	LMO7	ENSG00000136153	UCHL3	0	0	0	0	1	1	0	0	0	0	0	0	0	0	0	0	0	0	0	0	0	0	0	0	2
LMX1B--PBX3	ENSG00000136944	LMX1B	ENSG00000136944	PBX3	2	0	0	0	0	0	0	0	0	0	0	0	0	0	0	0	0	0	0	0	0	0	0	0	2
LRCH4--CCNG2	ENSG00000077454	LRCH4	ENSG00000077454	CCNG2	0	1	1	0	0	0	0	0	0	0	0	0	0	0	0	0	0	0	0	0	0	0	0	0	2
LRCH4--EIF4A1	ENSG00000077454	LRCH4	ENSG00000077454	EIF4A1	0	0	0	0	0	0	0	0	0	2	0	0	0	0	0	0	0	0	0	0	0	0	0	0	2
LRCH4--GNAS	ENSG00000077454	LRCH4	ENSG00000077454	GNAS	0	0	0	0	0	0	0	0	0	0	0	0	1	0	0	0	1	0	0	0	0	0	0	0	2
LRCH4--SHARPIN	ENSG00000077454	LRCH4	ENSG00000077454	SHARPIN	1	0	0	1	0	0	0	0	0	0	0	0	0	0	0	0	0	0	0	0	0	0	0	0	2
LRR1--KLHDC2	ENSG00000165501	LRR1	ENSG00000165501	KLHDC2	1	0	0	0	0	0	0	0	0	0	0	0	0	0	0	1	0	0	0	0	0	0	0	0	2
LRRC37A--NSFP1	ENSG00000176681	LRRC37A	ENSG00000176681	NSFP1	0	2	0	0	0	0	0	0	0	0	0	0	0	0	0	0	0	0	0	0	0	0	0	0	2
LRRFIP1--PER2	ENSG00000124831	LRRFIP1	ENSG00000124831	PER2	0	0	0	0	0	0	0	1	0	0	0	0	1	0	0	0	0	0	0	0	0	0	0	0	2
LSM14B--RBM38	ENSG00000149657	LSM14B	ENSG00000149657	RBM38	1	0	0	0	0	1	0	0	0	0	0	0	0	0	0	0	0	0	0	0	0	0	0	0	2
LSP1--ADRBK1	ENSG00000130592	LSP1	ENSG00000130592	ADRBK1	0	0	1	0	0	0	0	0	0	1	0	0	0	0	0	0	0	0	0	0	0	0	0	0	2
LSP1--AHNAK	ENSG00000130592	LSP1	ENSG00000130592	AHNAK	1	0	0	0	1	0	0	0	0	0	0	0	0	0	0	0	0	0	0	0	0	0	0	0	2
LSP1--CXCR4	ENSG00000130592	LSP1	ENSG00000130592	CXCR4	0	1	1	0	0	0	0	0	0	0	0	0	0	0	0	0	0	0	0	0	0	0	0	0	2
LSP1--FAM101B	ENSG00000130592	LSP1	ENSG00000130592	FAM101B	0	1	0	0	0	0	0	0	1	0	0	0	0	0	0	0	0	0	0	0	0	0	0	0	2
LSP1--HTRA3	ENSG00000130592	LSP1	ENSG00000130592	HTRA3	0	2	0	0	0	0	0	0	0	0	0	0	0	0	0	0	0	0	0	0	0	0	0	0	2
LSP1--PTP4A1	ENSG00000130592	LSP1	ENSG00000130592	PTP4A1	0	2	0	0	0	0	0	0	0	0	0	0	0	0	0	0	0	0	0	0	0	0	0	0	2
LSP1--TOLLIP	ENSG00000130592	LSP1	ENSG00000130592	TOLLIP	0	1	0	0	0	0	0	0	0	0	0	0	0	0	0	1	0	0	0	0	0	0	0	0	2
LUC7L3--DDX5	ENSG00000108848	LUC7L3	ENSG00000108848	DDX5	1	0	0	0	0	0	0	0	0	0	0	0	0	0	0	0	0	0	0	0	0	1	0	0	2
LYN--KAT6A	ENSG00000254087	LYN	ENSG00000254087	KAT6A	0	0	0	0	0	0	0	0	1	0	0	0	0	0	0	1	0	0	0	0	0	0	0	0	2
MACF1--PABPC4	ENSG00000127603	MACF1	ENSG00000127603	PABPC4	1	0	0	0	1	0	0	0	0	0	0	0	0	0	0	0	0	0	0	0	0	0	0	0	2
MAEA--CPEB2	ENSG00000090316	MAEA	ENSG00000090316	CPEB2	0	0	1	0	0	0	1	0	0	0	0	0	0	0	0	0	0	0	0	0	0	0	0	0	2
MAEA--TACC3	ENSG00000090316	MAEA	ENSG00000090316	TACC3	0	0	1	0	0	0	0	0	0	0	0	0	0	0	0	1	0	0	0	0	0	0	0	0	2
MAFK--COX19	ENSG00000198517	MAFK	ENSG00000198517	COX19	2	0	0	0	0	0	0	0	0	0	0	0	0	0	0	0	0	0	0	0	0	0	0	0	2
MAML3--PHF17	ENSG00000196782	MAML3	ENSG00000196782	PHF17	0	0	0	0	0	0	0	0	0	0	0	0	0	0	0	0	0	0	0	0	1	0	0	1	2
MAMLD1--HMGB3	ENSG00000013619	MAMLD1	ENSG00000013619	HMGB3	1	0	0	1	0	0	0	0	0	0	0	0	0	0	0	0	0	0	0	0	0	0	0	0	2
MAN1A2--WDR3	ENSG00000198162	MAN1A2	ENSG00000198162	WDR3	0	0	0	0	2	0	0	0	0	0	0	0	0	0	0	0	0	0	0	0	0	0	0	0	2
MAPKAPK2--ATF3	ENSG00000162889	MAPKAPK2	ENSG00000162889	ATF3	0	0	0	0	1	0	0	0	0	0	0	0	0	0	0	0	0	0	0	1	0	0	0	0	2
MCC--FEM1C	ENSG00000171444	MCC	ENSG00000171444	FEM1C	0	0	0	0	2	0	0	0	0	0	0	0	0	0	0	0	0	0	0	0	0	0	0	0	2
MECP2--HMGB3	ENSG00000169057	MECP2	ENSG00000169057	HMGB3	1	1	0	0	0	0	0	0	0	0	0	0	0	0	0	0	0	0	0	0	0	0	0	0	2
MED13L--FBXO21	ENSG00000123066	MED13L	ENSG00000123066	FBXO21	0	0	0	0	0	0	0	0	0	0	0	0	1	0	0	0	0	0	0	0	0	0	0	1	2
MEIS1--BCL11A	ENSG00000143995	MEIS1	ENSG00000143995	BCL11A	0	0	0	0	0	2	0	0	0	0	0	0	0	0	0	0	0	0	0	0	0	0	0	0	2
MFSD7--CTBP1		MFSD7		CTBP1	0	1	0	0	0	0	0	0	0	0	0	0	0	0	0	1	0	0	0	0	0	0	0	0	2
MFSD7--PCGF3		MFSD7		PCGF3	1	0	0	0	0	0	0	0	0	1	0	0	0	0	0	0	0	0	0	0	0	0	0	0	2
MIR181A1HG--HIST1H2BG	ENSG00000229989	MIR181A1HG	ENSG00000229989	HIST1H2BG	0	0	0	0	1	1	0	0	0	0	0	0	0	0	0	0	0	0	0	0	0	0	0	0	2
MKNK2--RNF166	ENSG00000099875	MKNK2	ENSG00000099875	RNF166	0	1	0	0	0	0	0	0	1	0	0	0	0	0	0	0	0	0	0	0	0	0	0	0	2
MLLT10--DDX3X	ENSG00000078403	MLLT10	ENSG00000078403	DDX3X	0	0	0	0	0	0	0	0	0	0	2	0	0	0	0	0	0	0	0	0	0	0	0	0	2
MN1--ETV6	ENSG00000169184	MN1	ENSG00000169184	ETV6	2	0	0	0	0	0	0	0	0	0	0	0	0	0	0	0	0	0	0	0	0	0	0	0	2
MOB3A--KDM4B	ENSG00000172081	MOB3A	ENSG00000172081	KDM4B	0	0	0	0	1	0	0	0	0	0	0	0	0	0	0	1	0	0	0	0	0	0	0	0	2
MOB3A--RNF166	ENSG00000172081	MOB3A	ENSG00000172081	RNF166	0	0	0	0	0	0	0	2	0	0	0	0	0	0	0	0	0	0	0	0	0	0	0	0	2
MOB3A--SF1	ENSG00000172081	MOB3A	ENSG00000172081	SF1	0	1	0	0	0	0	0	0	0	0	0	0	1	0	0	0	0	0	0	0	0	0	0	0	2
MOB3A--SSU72	ENSG00000172081	MOB3A	ENSG00000172081	SSU72	0	0	0	0	0	1	0	0	0	0	0	0	1	0	0	0	0	0	0	0	0	0	0	0	2
MOB3A--THOP1	ENSG00000172081	MOB3A	ENSG00000172081	THOP1	0	0	0	0	1	0	0	0	0	0	0	0	0	0	1	0	0	0	0	0	0	0	0	0	2
MORC3--TFRC	ENSG00000159256	MORC3	ENSG00000159256	TFRC	1	1	0	0	0	0	0	0	0	0	0	0	0	0	0	0	0	0	0	0	0	0	0	0	2
MTHFD2--AC073046.25	ENSG00000065911	MTHFD2	ENSG00000065911	AC073046.25	1	0	1	0	0	0	0	0	0	0	0	0	0	0	0	0	0	0	0	0	0	0	0	0	2
MTMR2--CEP57	ENSG00000087053	MTMR2	ENSG00000087053	CEP57	0	0	0	1	0	0	0	0	0	0	0	0	0	0	0	0	1	0	0	0	0	0	0	0	2
MXI1--RBM38	ENSG00000119950	MXI1	ENSG00000119950	RBM38	0	1	0	1	0	0	0	0	0	0	0	0	0	0	0	0	0	0	0	0	0	0	0	0	2
NAA16--MARCH6	ENSG00000172766	NAA16	ENSG00000172766	MARCH6	0	0	0	1	0	0	0	0	0	0	0	0	1	0	0	0	0	0	0	0	0	0	0	0	2
NADK--CCNG2	ENSG00000008130	NADK	ENSG00000008130	CCNG2	0	2	0	0	0	0	0	0	0	0	0	0	0	0	0	0	0	0	0	0	0	0	0	0	2
NADK--PRKCZ	ENSG00000008130	NADK	ENSG00000008130	PRKCZ	0	1	0	0	0	0	0	0	0	0	0	0	0	0	1	0	0	0	0	0	0	0	0	0	2
NADK--RERE	ENSG00000008130	NADK	ENSG00000008130	RERE	1	1	0	0	0	0	0	0	0	0	0	0	0	0	0	0	0	0	0	0	0	0	0	0	2
NADK--RNF166	ENSG00000008130	NADK	ENSG00000008130	RNF166	0	2	0	0	0	0	0	0	0	0	0	0	0	0	0	0	0	0	0	0	0	0	0	0	2
NADK--SF1	ENSG00000008130	NADK	ENSG00000008130	SF1	0	0	1	0	0	0	0	0	1	0	0	0	0	0	0	0	0	0	0	0	0	0	0	0	2
NAMPT--GLUL	ENSG00000105835	NAMPT	ENSG00000105835	GLUL	0	2	0	0	0	0	0	0	0	0	0	0	0	0	0	0	0	0	0	0	0	0	0	0	2
NAMPT--SF1	ENSG00000105835	NAMPT	ENSG00000105835	SF1	0	2	0	0	0	0	0	0	0	0	0	0	0	0	0	0	0	0	0	0	0	0	0	0	2
NAMPT--TSC22D3	ENSG00000105835	NAMPT	ENSG00000105835	TSC22D3	1	0	0	0	0	0	0	0	0	0	0	0	0	0	0	0	0	0	0	1	0	0	0	0	2
NCL--PTMA	ENSG00000115053	NCL	ENSG00000115053	PTMA	1	1	0	0	0	0	0	0	0	0	0	0	0	0	0	0	0	0	0	0	0	0	0	0	2
NCOA4--MARCH8	ENSG00000266412	NCOA4	ENSG00000266412	MARCH8	0	2	0	0	0	0	0	0	0	0	0	0	0	0	0	0	0	0	0	0	0	0	0	0	2
NDEL1--USP22	ENSG00000166579	NDEL1	ENSG00000166579	USP22	0	0	0	0	0	0	0	0	0	0	0	0	0	0	0	0	0	0	0	1	1	0	0	0	2
NF1--SUZ12	ENSG00000196712	NF1	ENSG00000196712	SUZ12	1	0	0	0	0	0	1	0	0	0	0	0	0	0	0	0	0	0	0	0	0	0	0	0	2
NINJ1--AKAP17A	ENSG00000131669	NINJ1	ENSG00000131669	AKAP17A	0	0	2	0	0	0	0	0	0	0	0	0	0	0	0	0	0	0	0	0	0	0	0	0	2
NINJ1--C9orf89	ENSG00000131669	NINJ1	ENSG00000131669	C9orf89	0	0	0	0	0	0	1	0	0	0	0	1	0	0	0	0	0	0	0	0	0	0	0	0	2
NINJ1--CCNG2	ENSG00000131669	NINJ1	ENSG00000131669	CCNG2	2	0	0	0	0	0	0	0	0	0	0	0	0	0	0	0	0	0	0	0	0	0	0	0	2
NINJ1--IFNGR2	ENSG00000131669	NINJ1	ENSG00000131669	IFNGR2	0	0	0	1	0	0	0	0	0	0	0	1	0	0	0	0	0	0	0	0	0	0	0	0	2
NINJ1--IRF2BP2	ENSG00000131669	NINJ1	ENSG00000131669	IRF2BP2	0	0	1	0	0	0	0	0	0	0	0	0	0	0	0	0	0	0	1	0	0	0	0	0	2
NKD2--SLC12A7	ENSG00000145506	NKD2	ENSG00000145506	SLC12A7	1	0	0	0	0	1	0	0	0	0	0	0	0	0	0	0	0	0	0	0	0	0	0	0	2
NOC4L--ANKLE2	ENSG00000184967	NOC4L	ENSG00000184967	ANKLE2	0	1	0	0	0	0	0	0	0	0	0	0	0	0	0	0	0	0	0	1	0	0	0	0	2
NOP14--CLK1	ENSG00000087269	NOP14	ENSG00000087269	CLK1	0	0	0	1	0	0	0	0	0	0	0	0	0	0	0	0	0	1	0	0	0	0	0	0	2
NR3C1--FEM1C	ENSG00000113580	NR3C1	ENSG00000113580	FEM1C	1	0	0	0	0	0	1	0	0	0	0	0	0	0	0	0	0	0	0	0	0	0	0	0	2
NR4A3--GLUL	ENSG00000119508	NR4A3	ENSG00000119508	GLUL	0	0	0	0	0	0	0	0	2	0	0	0	0	0	0	0	0	0	0	0	0	0	0	0	2
NRXN2--SF1	ENSG00000110076	NRXN2	ENSG00000110076	SF1	2	0	0	0	0	0	0	0	0	0	0	0	0	0	0	0	0	0	0	0	0	0	0	0	2
NSUN6--ARL5B-AS1	ENSG00000241058	NSUN6	ENSG00000241058	ARL5B-AS1	0	0	0	1	0	0	0	0	0	0	0	0	0	0	0	0	0	0	0	0	0	0	1	0	2
NUDT1--HACE1	ENSG00000106268	NUDT1	ENSG00000106268	HACE1	1	1	0	0	0	0	0	0	0	0	0	0	0	0	0	0	0	0	0	0	0	0	0	0	2
NUP85--HN1	ENSG00000125450	NUP85	ENSG00000125450	HN1	0	1	0	0	0	0	0	0	0	0	0	0	0	0	0	0	0	0	0	1	0	0	0	0	2
NUP98--KDM5A	ENSG00000110713	NUP98	ENSG00000110713	KDM5A	2	0	0	0	0	0	0	0	0	0	0	0	0	0	0	0	0	0	0	0	0	0	0	0	2
NUP98--NSD1	ENSG00000110713	NUP98	ENSG00000110713	NSD1	2	0	0	0	0	0	0	0	0	0	0	0	0	0	0	0	0	0	0	0	0	0	0	0	2
NUP98--RAP1GDS1	ENSG00000110713	NUP98	ENSG00000110713	RAP1GDS1	0	0	0	0	0	0	0	0	0	0	2	0	0	0	0	0	0	0	0	0	0	0	0	0	2
OAZ1--AHNAK	ENSG00000104904	OAZ1	ENSG00000104904	AHNAK	0	0	0	0	1	0	0	0	0	0	0	0	0	0	1	0	0	0	0	0	0	0	0	0	2
OAZ1--BCL7A	ENSG00000104904	OAZ1	ENSG00000104904	BCL7A	0	0	0	0	0	2	0	0	0	0	0	0	0	0	0	0	0	0	0	0	0	0	0	0	2
OAZ1--BTBD2	ENSG00000104904	OAZ1	ENSG00000104904	BTBD2	0	0	0	0	1	1	0	0	0	0	0	0	0	0	0	0	0	0	0	0	0	0	0	0	2
OAZ1--CLCN7	ENSG00000104904	OAZ1	ENSG00000104904	CLCN7	1	0	0	0	0	0	0	0	0	0	0	0	0	1	0	0	0	0	0	0	0	0	0	0	2
OAZ1--EEF1D	ENSG00000104904	OAZ1	ENSG00000104904	EEF1D	0	1	0	1	0	0	0	0	0	0	0	0	0	0	0	0	0	0	0	0	0	0	0	0	2
OAZ1--GAK	ENSG00000104904	OAZ1	ENSG00000104904	GAK	0	0	0	1	0	1	0	0	0	0	0	0	0	0	0	0	0	0	0	0	0	0	0	0	2
OAZ1--ISYNA1	ENSG00000104904	OAZ1	ENSG00000104904	ISYNA1	0	0	0	1	1	0	0	0	0	0	0	0	0	0	0	0	0	0	0	0	0	0	0	0	2
OAZ1--MICAL1	ENSG00000104904	OAZ1	ENSG00000104904	MICAL1	0	0	0	0	0	0	0	1	0	0	0	0	0	0	0	0	0	0	0	0	0	0	1	0	2
OAZ1--NFIL3	ENSG00000104904	OAZ1	ENSG00000104904	NFIL3	1	0	0	0	0	1	0	0	0	0	0	0	0	0	0	0	0	0	0	0	0	0	0	0	2
OAZ1--NOTCH1	ENSG00000104904	OAZ1	ENSG00000104904	NOTCH1	0	1	1	0	0	0	0	0	0	0	0	0	0	0	0	0	0	0	0	0	0	0	0	0	2
OAZ1--PQLC1	ENSG00000104904	OAZ1	ENSG00000104904	PQLC1	1	0	1	0	0	0	0	0	0	0	0	0	0	0	0	0	0	0	0	0	0	0	0	0	2
OAZ1--SNN	ENSG00000104904	OAZ1	ENSG00000104904	SNN	0	0	0	1	0	0	0	0	0	0	0	0	1	0	0	0	0	0	0	0	0	0	0	0	2
OAZ1--ZBTB18	ENSG00000104904	OAZ1	ENSG00000104904	ZBTB18	0	0	1	0	0	0	0	0	0	0	0	0	1	0	0	0	0	0	0	0	0	0	0	0	2
OSBPL2--TAF4	ENSG00000130703	OSBPL2	ENSG00000130703	TAF4	0	0	2	0	0	0	0	0	0	0	0	0	0	0	0	0	0	0	0	0	0	0	0	0	2
P2RX5--KLF2	ENSG00000083454	P2RX5	ENSG00000083454	KLF2	0	0	0	0	0	0	0	0	0	0	0	0	1	0	1	0	0	0	0	0	0	0	0	0	2
PAFAH1B2--SIK3	ENSG00000168092	PAFAH1B2	ENSG00000168092	SIK3	0	0	0	0	0	0	1	0	0	0	0	0	1	0	0	0	0	0	0	0	0	0	0	0	2
PAN3--FGF14	ENSG00000152520	PAN3	ENSG00000152520	FGF14	0	0	0	0	0	2	0	0	0	0	0	0	0	0	0	0	0	0	0	0	0	0	0	0	2
PARM1--GRSF1	ENSG00000169116	PARM1	ENSG00000169116	GRSF1	0	0	0	0	2	0	0	0	0	0	0	0	0	0	0	0	0	0	0	0	0	0	0	0	2
PARP11--EFCAB4B	ENSG00000111224	PARP11	ENSG00000111224	EFCAB4B	0	1	1	0	0	0	0	0	0	0	0	0	0	0	0	0	0	0	0	0	0	0	0	0	2
PARP8--EMB	ENSG00000151883	PARP8	ENSG00000151883	EMB	0	1	1	0	0	0	0	0	0	0	0	0	0	0	0	0	0	0	0	0	0	0	0	0	2
PCNT--PTTG1IP	ENSG00000160299	PCNT	ENSG00000160299	PTTG1IP	1	0	0	0	0	1	0	0	0	0	0	0	0	0	0	0	0	0	0	0	0	0	0	0	2
PDCD1--ING5	ENSG00000188389	PDCD1	ENSG00000188389	ING5	0	0	0	1	0	0	0	0	0	1	0	0	0	0	0	0	0	0	0	0	0	0	0	0	2
PDCD4--MLLT10	ENSG00000150593	PDCD4	ENSG00000150593	MLLT10	2	0	0	0	0	0	0	0	0	0	0	0	0	0	0	0	0	0	0	0	0	0	0	0	2
PDLIM5--GPRIN3	ENSG00000163110	PDLIM5	ENSG00000163110	GPRIN3	1	0	0	0	0	0	1	0	0	0	0	0	0	0	0	0	0	0	0	0	0	0	0	0	2
PDXDC2P--NOMO2	ENSG00000255185	PDXDC2P	ENSG00000255185	NOMO2	1	1	0	0	0	0	0	0	0	0	0	0	0	0	0	0	0	0	0	0	0	0	0	0	2
PER1--P2RX5	ENSG00000179094	PER1	ENSG00000179094	P2RX5	0	0	0	0	1	0	0	0	0	0	0	0	1	0	0	0	0	0	0	0	0	0	0	0	2
PFDN1--ANKHD1	ENSG00000113068	PFDN1	ENSG00000113068	ANKHD1	0	1	0	0	0	0	0	0	0	0	0	0	0	0	1	0	0	0	0	0	0	0	0	0	2
PFKFB3--CCNG2	ENSG00000170525	PFKFB3	ENSG00000170525	CCNG2	0	0	0	1	0	0	0	0	0	0	0	0	0	0	0	0	0	0	0	1	0	0	0	0	2
PFKFB3--NR3C1	ENSG00000170525	PFKFB3	ENSG00000170525	NR3C1	0	1	0	1	0	0	0	0	0	0	0	0	0	0	0	0	0	0	0	0	0	0	0	0	2
PFKFB3--SIK1	ENSG00000170525	PFKFB3	ENSG00000170525	SIK1	0	0	0	0	2	0	0	0	0	0	0	0	0	0	0	0	0	0	0	0	0	0	0	0	2
PFKFB3--SNN	ENSG00000170525	PFKFB3	ENSG00000170525	SNN	0	2	0	0	0	0	0	0	0	0	0	0	0	0	0	0	0	0	0	0	0	0	0	0	2
PFKFB3--YWHAZ	ENSG00000170525	PFKFB3	ENSG00000170525	YWHAZ	0	2	0	0	0	0	0	0	0	0	0	0	0	0	0	0	0	0	0	0	0	0	0	0	2
PGGT1B--FEM1C	ENSG00000164219	PGGT1B	ENSG00000164219	FEM1C	0	1	0	0	0	0	0	0	0	0	0	0	0	0	0	0	1	0	0	0	0	0	0	0	2
PGS1--DDX5	ENSG00000087157	PGS1	ENSG00000087157	DDX5	0	0	2	0	0	0	0	0	0	0	0	0	0	0	0	0	0	0	0	0	0	0	0	0	2
PIAS4--ZBTB7A	ENSG00000105229	PIAS4	ENSG00000105229	ZBTB7A	1	0	0	0	0	0	1	0	0	0	0	0	0	0	0	0	0	0	0	0	0	0	0	0	2
PIM3--ATP6V0C	ENSG00000198355	PIM3	ENSG00000198355	ATP6V0C	0	1	0	0	0	1	0	0	0	0	0	0	0	0	0	0	0	0	0	0	0	0	0	0	2
PIM3--EIF4ENIF1	ENSG00000198355	PIM3	ENSG00000198355	EIF4ENIF1	0	0	1	0	0	0	0	0	0	0	0	1	0	0	0	0	0	0	0	0	0	0	0	0	2
PIM3--LPAR2	ENSG00000198355	PIM3	ENSG00000198355	LPAR2	1	1	0	0	0	0	0	0	0	0	0	0	0	0	0	0	0	0	0	0	0	0	0	0	2
PIM3--PLEC	ENSG00000198355	PIM3	ENSG00000198355	PLEC	0	0	1	0	0	0	0	0	0	0	0	0	1	0	0	0	0	0	0	0	0	0	0	0	2
PIM3--RBM38	ENSG00000198355	PIM3	ENSG00000198355	RBM38	0	0	0	0	0	1	0	0	0	0	0	0	0	0	0	0	0	0	0	0	1	0	0	0	2
PIM3--SF1	ENSG00000198355	PIM3	ENSG00000198355	SF1	0	1	0	0	0	0	0	0	0	1	0	0	0	0	0	0	0	0	0	0	0	0	0	0	2
PLD4--MTA1	ENSG00000166428	PLD4	ENSG00000166428	MTA1	0	0	0	0	0	0	0	0	0	0	0	0	1	0	0	0	0	0	0	0	0	0	1	0	2
PLEC--EEF1D	ENSG00000178209	PLEC	ENSG00000178209	EEF1D	0	0	0	0	0	0	1	0	0	0	0	0	0	0	1	0	0	0	0	0	0	0	0	0	2
PLEKHG1--FGD5-AS1	ENSG00000120278	PLEKHG1	ENSG00000120278	FGD5-AS1	0	0	0	1	0	0	0	0	0	0	0	0	0	0	0	0	1	0	0	0	0	0	0	0	2
PLEKHG1--ZBTB2	ENSG00000120278	PLEKHG1	ENSG00000120278	ZBTB2	0	0	0	1	0	0	0	0	0	0	0	0	0	1	0	0	0	0	0	0	0	0	0	0	2
PLXNB2--SCO2	ENSG00000196576	PLXNB2	ENSG00000196576	SCO2	0	1	0	0	0	0	1	0	0	0	0	0	0	0	0	0	0	0	0	0	0	0	0	0	2
PNPLA2--SF1	ENSG00000177666	PNPLA2	ENSG00000177666	SF1	0	0	0	0	0	0	0	0	1	0	0	0	0	0	0	1	0	0	0	0	0	0	0	0	2
POLR2E--SBNO2	ENSG00000099817	POLR2E	ENSG00000099817	SBNO2	1	0	1	0	0	0	0	0	0	0	0	0	0	0	0	0	0	0	0	0	0	0	0	0	2
POU2F1--ARID4B	ENSG00000143190	POU2F1	ENSG00000143190	ARID4B	0	0	1	0	0	1	0	0	0	0	0	0	0	0	0	0	0	0	0	0	0	0	0	0	2
PPHLN1--YAF2	ENSG00000134283	PPHLN1	ENSG00000134283	YAF2	0	0	0	1	0	1	0	0	0	0	0	0	0	0	0	0	0	0	0	0	0	0	0	0	2
PPP1R12C--SEPT5	ENSG00000125503	PPP1R12C	ENSG00000125503	SEPT5	0	0	1	0	0	0	1	0	0	0	0	0	0	0	0	0	0	0	0	0	0	0	0	0	2
PPP1R12C--TNK2	ENSG00000125503	PPP1R12C	ENSG00000125503	TNK2	0	0	0	0	0	1	0	0	0	0	0	0	0	1	0	0	0	0	0	0	0	0	0	0	2
PPP3CC--PIWIL2	ENSG00000120910	PPP3CC	ENSG00000120910	PIWIL2	0	1	0	0	0	0	0	0	0	0	0	0	0	0	0	0	0	0	1	0	0	0	0	0	2
PPP6R2--RNF166	ENSG00000100239	PPP6R2	ENSG00000100239	RNF166	0	0	0	0	0	0	2	0	0	0	0	0	0	0	0	0	0	0	0	0	0	0	0	0	2
PQLC1--MBP		PQLC1		MBP	0	0	2	0	0	0	0	0	0	0	0	0	0	0	0	0	0	0	0	0	0	0	0	0	2
PQLC1--ZADH2		PQLC1		ZADH2	0	0	0	0	0	1	1	0	0	0	0	0	0	0	0	0	0	0	0	0	0	0	0	0	2
PRDM2--SPEN	ENSG00000116731	PRDM2	ENSG00000116731	SPEN	0	0	0	1	0	0	0	0	0	0	0	0	1	0	0	0	0	0	0	0	0	0	0	0	2
PRKAG2--ZNF777	ENSG00000106617	PRKAG2	ENSG00000106617	ZNF777	1	0	0	0	0	0	1	0	0	0	0	0	0	0	0	0	0	0	0	0	0	0	0	0	2
PRRC2B--BCR	ENSG00000130723	PRRC2B	ENSG00000130723	BCR	0	0	0	0	0	0	0	0	2	0	0	0	0	0	0	0	0	0	0	0	0	0	0	0	2
PTBP1--ACTB	ENSG00000011304	PTBP1	ENSG00000011304	ACTB	1	0	0	1	0	0	0	0	0	0	0	0	0	0	0	0	0	0	0	0	0	0	0	0	2
PTBP1--ARID3A	ENSG00000011304	PTBP1	ENSG00000011304	ARID3A	0	0	0	0	0	0	2	0	0	0	0	0	0	0	0	0	0	0	0	0	0	0	0	0	2
PTBP1--CCNG2	ENSG00000011304	PTBP1	ENSG00000011304	CCNG2	1	0	0	0	0	0	0	0	0	0	1	0	0	0	0	0	0	0	0	0	0	0	0	0	2
PTBP1--DDX5	ENSG00000011304	PTBP1	ENSG00000011304	DDX5	2	0	0	0	0	0	0	0	0	0	0	0	0	0	0	0	0	0	0	0	0	0	0	0	2
PTBP1--KLF2	ENSG00000011304	PTBP1	ENSG00000011304	KLF2	2	0	0	0	0	0	0	0	0	0	0	0	0	0	0	0	0	0	0	0	0	0	0	0	2
PTBP1--PTMA	ENSG00000011304	PTBP1	ENSG00000011304	PTMA	0	0	0	0	0	0	0	0	0	0	1	0	0	0	0	0	0	1	0	0	0	0	0	0	2
PTBP1--SBF1	ENSG00000011304	PTBP1	ENSG00000011304	SBF1	0	0	0	0	0	0	0	1	0	1	0	0	0	0	0	0	0	0	0	0	0	0	0	0	2
PTBP1--SF1	ENSG00000011304	PTBP1	ENSG00000011304	SF1	0	1	1	0	0	0	0	0	0	0	0	0	0	0	0	0	0	0	0	0	0	0	0	0	2
PTBP3--KIAA0368	ENSG00000119314	PTBP3	ENSG00000119314	KIAA0368	1	0	0	0	0	0	0	0	0	0	0	0	0	0	0	0	0	0	0	0	0	0	1	0	2
PTMA--ACAP3	ENSG00000187514	PTMA	ENSG00000187514	ACAP3	1	0	0	0	0	0	0	0	0	0	0	0	0	0	0	0	0	0	0	0	1	0	0	0	2
PTPN2--RP11-973H7.4	ENSG00000175354	PTPN2	ENSG00000175354	RP11-973H7.4	0	0	0	0	0	0	0	0	0	0	2	0	0	0	0	0	0	0	0	0	0	0	0	0	2
PTPRC--DENND1B	ENSG00000081237	PTPRC	ENSG00000081237	DENND1B	1	0	0	0	0	0	0	0	0	1	0	0	0	0	0	0	0	0	0	0	0	0	0	0	2
PTX3--TIPARP	ENSG00000163661	PTX3	ENSG00000163661	TIPARP	1	0	0	0	0	0	0	0	0	0	0	1	0	0	0	0	0	0	0	0	0	0	0	0	2
PVT1--CASC8	ENSG00000249859	PVT1	ENSG00000249859	CASC8	0	0	0	0	1	0	0	0	0	0	0	0	0	0	0	0	0	0	0	0	0	0	1	0	2
RAB2A--AZIN1	ENSG00000104388	RAB2A	ENSG00000104388	AZIN1	0	1	0	0	0	0	1	0	0	0	0	0	0	0	0	0	0	0	0	0	0	0	0	0	2
RAB35--BCL7A	ENSG00000111737	RAB35	ENSG00000111737	BCL7A	0	0	0	1	0	0	0	0	0	0	0	0	0	0	1	0	0	0	0	0	0	0	0	0	2
RANBP10--CTCF	ENSG00000141084	RANBP10	ENSG00000141084	CTCF	0	0	1	0	0	0	0	0	0	0	0	0	0	0	0	1	0	0	0	0	0	0	0	0	2
RAP1GAP2--CRK		RAP1GAP2		CRK	1	1	0	0	0	0	0	0	0	0	0	0	0	0	0	0	0	0	0	0	0	0	0	0	2
RAPGEF1--NFIL3	ENSG00000107263	RAPGEF1	ENSG00000107263	NFIL3	0	0	1	0	0	0	1	0	0	0	0	0	0	0	0	0	0	0	0	0	0	0	0	0	2
RAPGEF6--FNIP1	ENSG00000158987	RAPGEF6	ENSG00000158987	FNIP1	0	0	0	0	1	0	0	0	0	0	0	1	0	0	0	0	0	0	0	0	0	0	0	0	2
RARA--DDX5	ENSG00000131759	RARA	ENSG00000131759	DDX5	0	1	0	0	0	0	1	0	0	0	0	0	0	0	0	0	0	0	0	0	0	0	0	0	2
RASA3--CYHR1	ENSG00000185989	RASA3	ENSG00000185989	CYHR1	0	0	0	0	0	0	0	0	0	1	0	0	0	0	0	0	0	0	0	1	0	0	0	0	2
RASA3--HMGB1	ENSG00000185989	RASA3	ENSG00000185989	HMGB1	1	0	0	0	0	0	0	0	0	1	0	0	0	0	0	0	0	0	0	0	0	0	0	0	2
RASA3--NFIL3	ENSG00000185989	RASA3	ENSG00000185989	NFIL3	0	0	1	0	0	1	0	0	0	0	0	0	0	0	0	0	0	0	0	0	0	0	0	0	2
RASA3--RNF166	ENSG00000185989	RASA3	ENSG00000185989	RNF166	0	1	1	0	0	0	0	0	0	0	0	0	0	0	0	0	0	0	0	0	0	0	0	0	2
RASA3--SF1	ENSG00000185989	RASA3	ENSG00000185989	SF1	0	0	0	0	0	0	0	0	0	1	0	0	0	0	0	0	0	0	0	1	0	0	0	0	2
RASGRP3--CYTIP	ENSG00000152689	RASGRP3	ENSG00000152689	CYTIP	0	0	0	0	2	0	0	0	0	0	0	0	0	0	0	0	0	0	0	0	0	0	0	0	2
RBM14--SF1	ENSG00000239306	RBM14	ENSG00000239306	SF1	0	0	1	1	0	0	0	0	0	0	0	0	0	0	0	0	0	0	0	0	0	0	0	0	2
RBM33--BPGM	ENSG00000184863	RBM33	ENSG00000184863	BPGM	0	1	0	0	0	0	0	0	0	0	0	0	0	0	1	0	0	0	0	0	0	0	0	0	2
RBM38--DDX5	ENSG00000132819	RBM38	ENSG00000132819	DDX5	0	0	0	1	0	1	0	0	0	0	0	0	0	0	0	0	0	0	0	0	0	0	0	0	2
RBM38--PMEPA1	ENSG00000132819	RBM38	ENSG00000132819	PMEPA1	0	0	0	0	1	0	0	0	0	0	0	0	0	0	0	0	0	0	0	0	0	1	0	0	2
RBM38--TAF4	ENSG00000132819	RBM38	ENSG00000132819	TAF4	1	0	0	0	0	0	0	0	0	0	0	0	0	0	0	0	1	0	0	0	0	0	0	0	2
RBPJ--SEL1L3	ENSG00000168214	RBPJ	ENSG00000168214	SEL1L3	0	0	0	1	0	0	0	0	0	0	0	0	0	0	0	0	0	0	0	0	0	1	0	0	2
RCBTB2--HMGB1	ENSG00000136161	RCBTB2	ENSG00000136161	HMGB1	1	0	0	1	0	0	0	0	0	0	0	0	0	0	0	0	0	0	0	0	0	0	0	0	2
RCBTB2--LINC00441	ENSG00000136161	RCBTB2	ENSG00000136161	LINC00441	0	0	0	0	0	1	0	0	0	0	1	0	0	0	0	0	0	0	0	0	0	0	0	0	2
RCN3--FCGRT	ENSG00000142552	RCN3	ENSG00000142552	FCGRT	1	0	0	0	0	0	0	0	0	0	0	0	0	0	0	0	0	0	1	0	0	0	0	0	2
RGS1--ANKRD28	ENSG00000090104	RGS1	ENSG00000090104	ANKRD28	0	0	0	0	2	0	0	0	0	0	0	0	0	0	0	0	0	0	0	0	0	0	0	0	2
RGS12--MAEA	ENSG00000159788	RGS12	ENSG00000159788	MAEA	0	1	0	0	1	0	0	0	0	0	0	0	0	0	0	0	0	0	0	0	0	0	0	0	2
RGS2--HSPA8	ENSG00000116741	RGS2	ENSG00000116741	HSPA8	1	0	0	0	1	0	0	0	0	0	0	0	0	0	0	0	0	0	0	0	0	0	0	0	2
RICTOR--FEM1C	ENSG00000164327	RICTOR	ENSG00000164327	FEM1C	0	1	0	0	0	0	0	0	0	0	1	0	0	0	0	0	0	0	0	0	0	0	0	0	2
RND3--KLF2	ENSG00000115963	RND3	ENSG00000115963	KLF2	0	0	0	0	2	0	0	0	0	0	0	0	0	0	0	0	0	0	0	0	0	0	0	0	2
RNF126--MKNK2	ENSG00000070423	RNF126	ENSG00000070423	MKNK2	0	1	0	0	1	0	0	0	0	0	0	0	0	0	0	0	0	0	0	0	0	0	0	0	2
RNF168--TFRC	ENSG00000163961	RNF168	ENSG00000163961	TFRC	1	0	0	0	0	0	0	0	0	0	1	0	0	0	0	0	0	0	0	0	0	0	0	0	2
RNF2--IVNS1ABP	ENSG00000121481	RNF2	ENSG00000121481	IVNS1ABP	0	1	0	0	0	0	0	0	0	0	0	0	0	0	0	0	0	0	0	0	1	0	0	0	2
RNF216--FSCN1	ENSG00000011275	RNF216	ENSG00000011275	FSCN1	2	0	0	0	0	0	0	0	0	0	0	0	0	0	0	0	0	0	0	0	0	0	0	0	2
RNF216--TNRC18	ENSG00000011275	RNF216	ENSG00000011275	TNRC18	1	0	0	0	0	0	0	0	0	0	0	0	0	0	0	0	0	0	0	0	0	0	0	1	2
RNF220--IRF2BP2	ENSG00000187147	RNF220	ENSG00000187147	IRF2BP2	2	0	0	0	0	0	0	0	0	0	0	0	0	0	0	0	0	0	0	0	0	0	0	0	2
RNF44--NSD1	ENSG00000146083	RNF44	ENSG00000146083	NSD1	0	1	0	1	0	0	0	0	0	0	0	0	0	0	0	0	0	0	0	0	0	0	0	0	2
RNFT1--RPS6KB1	ENSG00000189050	RNFT1	ENSG00000189050	RPS6KB1	1	1	0	0	0	0	0	0	0	0	0	0	0	0	0	0	0	0	0	0	0	0	0	0	2
RNPS1--ATP6V0C	ENSG00000205937	RNPS1	ENSG00000205937	ATP6V0C	0	1	0	0	0	0	0	0	0	0	0	0	0	0	0	0	0	0	0	0	0	1	0	0	2
RNVU1-14--PPM1A	ENSG00000207501	RNVU1-14	ENSG00000207501	PPM1A	1	1	0	0	0	0	0	0	0	0	0	0	0	0	0	0	0	0	0	0	0	0	0	0	2
RNVU1-14--WDR74	ENSG00000207501	RNVU1-14	ENSG00000207501	WDR74	0	0	0	0	2	0	0	0	0	0	0	0	0	0	0	0	0	0	0	0	0	0	0	0	2
RORA--NFIL3	ENSG00000069667	RORA	ENSG00000069667	NFIL3	0	0	0	0	0	0	0	0	0	0	0	0	0	0	0	0	0	0	0	2	0	0	0	0	2
RP1-102H19.8--C6orf163		RP1-102H19.8		C6orf163	1	1	0	0	0	0	0	0	0	0	0	0	0	0	0	0	0	0	0	0	0	0	0	0	2
RP1-122K4.3--GEMIN8		RP1-122K4.3		GEMIN8	1	0	0	0	0	0	0	0	0	0	0	0	0	0	0	0	1	0	0	0	0	0	0	0	2
RP11-1029J19.5--PPP2R5C		RP11-1029J19.5		PPP2R5C	0	0	0	1	0	0	0	0	0	0	0	0	0	0	0	1	0	0	0	0	0	0	0	0	2
RP11-1038A11.1--NTF3		RP11-1038A11.1		NTF3	0	0	0	0	2	0	0	0	0	0	0	0	0	0	0	0	0	0	0	0	0	0	0	0	2
RP11-1055B8.6--BCL7A		RP11-1055B8.6		BCL7A	0	0	0	0	0	1	0	0	0	0	1	0	0	0	0	0	0	0	0	0	0	0	0	0	2
RP11-1252I4.2--CLK4		RP11-1252I4.2		CLK4	0	0	2	0	0	0	0	0	0	0	0	0	0	0	0	0	0	0	0	0	0	0	0	0	2
RP11-141M1.3--STARD13		RP11-141M1.3		STARD13	1	0	0	0	1	0	0	0	0	0	0	0	0	0	0	0	0	0	0	0	0	0	0	0	2
RP11-155G15.2--CTD-2215E18.1		RP11-155G15.2		CTD-2215E18.1	0	0	0	0	0	0	0	0	0	0	0	0	0	1	0	0	0	0	0	0	0	1	0	0	2
RP11-268G12.3--RP11-268G12.1		RP11-268G12.3		RP11-268G12.1	0	0	0	0	2	0	0	0	0	0	0	0	0	0	0	0	0	0	0	0	0	0	0	0	2
RP11-386D6.2--RP11-386D6.1		RP11-386D6.2		RP11-386D6.1	0	1	0	0	0	0	0	0	1	0	0	0	0	0	0	0	0	0	0	0	0	0	0	0	2
RP11-428G5.5--KIAA1551		RP11-428G5.5		KIAA1551	0	0	0	1	0	0	0	0	0	0	0	0	0	0	0	0	0	0	0	0	0	0	1	0	2
RP11-446N19.1--RP11-96H19.1		RP11-446N19.1		RP11-96H19.1	1	0	1	0	0	0	0	0	0	0	0	0	0	0	0	0	0	0	0	0	0	0	0	0	2
RP11-582E3.4--MED21		RP11-582E3.4		MED21	1	1	0	0	0	0	0	0	0	0	0	0	0	0	0	0	0	0	0	0	0	0	0	0	2
RP11-731F5.2--CASC11		RP11-731F5.2		CASC11	0	0	0	0	0	0	0	0	0	0	0	0	0	0	0	0	1	0	0	0	0	1	0	0	2
RP11-739G5.1--RP11-266O8.1		RP11-739G5.1		RP11-266O8.1	0	0	0	0	0	0	0	0	0	0	2	0	0	0	0	0	0	0	0	0	0	0	0	0	2
RP11-775G23.1--CDH7		RP11-775G23.1		CDH7	0	0	0	0	2	0	0	0	0	0	0	0	0	0	0	0	0	0	0	0	0	0	0	0	2
RP11-848P1.9--NF1		RP11-848P1.9		NF1	0	1	0	0	0	0	0	0	0	1	0	0	0	0	0	0	0	0	0	0	0	0	0	0	2
RP11-909M7.3--AL132709.5		RP11-909M7.3		AL132709.5	1	1	0	0	0	0	0	0	0	0	0	0	0	0	0	0	0	0	0	0	0	0	0	0	2
RP11-909M7.3--MEG8		RP11-909M7.3		MEG8	1	1	0	0	0	0	0	0	0	0	0	0	0	0	0	0	0	0	0	0	0	0	0	0	2
RP3-322G13.7--GZF1		RP3-322G13.7		GZF1	1	0	1	0	0	0	0	0	0	0	0	0	0	0	0	0	0	0	0	0	0	0	0	0	2
RPN1--NR1D2	ENSG00000163902	RPN1	ENSG00000163902	NR1D2	0	0	0	0	1	0	0	0	0	1	0	0	0	0	0	0	0	0	0	0	0	0	0	0	2
RPN1--TFRC	ENSG00000163902	RPN1	ENSG00000163902	TFRC	0	1	0	0	0	0	0	0	0	0	0	0	0	0	0	0	1	0	0	0	0	0	0	0	2
RPS19--HNRNPUL1	ENSG00000105372	RPS19	ENSG00000105372	HNRNPUL1	0	0	0	0	0	1	0	0	0	0	0	0	0	1	0	0	0	0	0	0	0	0	0	0	2
RPS6KB2--SF1	ENSG00000175634	RPS6KB2	ENSG00000175634	SF1	0	0	0	0	0	0	0	0	0	0	0	0	0	0	0	0	0	0	1	1	0	0	0	0	2
RREB1--TXNDC5	ENSG00000124782	RREB1	ENSG00000124782	TXNDC5	0	0	0	2	0	0	0	0	0	0	0	0	0	0	0	0	0	0	0	0	0	0	0	0	2
RUNX1--BACH1	ENSG00000159216	RUNX1	ENSG00000159216	BACH1	0	0	0	0	0	0	0	0	1	0	0	0	0	0	0	0	0	0	0	0	1	0	0	0	2
RUNX1--ETV6	ENSG00000159216	RUNX1	ENSG00000159216	ETV6	0	0	0	0	0	2	0	0	0	0	0	0	0	0	0	0	0	0	0	0	0	0	0	0	2
RXRA--SUMO3	ENSG00000186350	RXRA	ENSG00000186350	SUMO3	0	1	0	0	0	0	0	0	0	0	0	1	0	0	0	0	0	0	0	0	0	0	0	0	2
S100A6--HSPA8	ENSG00000197956	S100A6	ENSG00000197956	HSPA8	0	1	0	0	0	0	0	1	0	0	0	0	0	0	0	0	0	0	0	0	0	0	0	0	2
SAMSN1--AP3B1	ENSG00000155307	SAMSN1	ENSG00000155307	AP3B1	1	0	1	0	0	0	0	0	0	0	0	0	0	0	0	0	0	0	0	0	0	0	0	0	2
SAMSN1--HIST1H2BG	ENSG00000155307	SAMSN1	ENSG00000155307	HIST1H2BG	0	2	0	0	0	0	0	0	0	0	0	0	0	0	0	0	0	0	0	0	0	0	0	0	2
SAMSN1--PCNX	ENSG00000155307	SAMSN1	ENSG00000155307	PCNX	0	1	0	0	0	0	0	0	0	0	0	1	0	0	0	0	0	0	0	0	0	0	0	0	2
SCAMP4--DAZAP1	ENSG00000227500	SCAMP4	ENSG00000227500	DAZAP1	0	1	0	0	0	0	0	0	0	0	0	1	0	0	0	0	0	0	0	0	0	0	0	0	2
SDC2--ZMYM2	ENSG00000169439	SDC2	ENSG00000169439	ZMYM2	1	0	0	0	0	0	0	0	1	0	0	0	0	0	0	0	0	0	0	0	0	0	0	0	2
SDF4--ATP6V0C	ENSG00000078808	SDF4	ENSG00000078808	ATP6V0C	0	1	0	0	0	0	0	0	0	1	0	0	0	0	0	0	0	0	0	0	0	0	0	0	2
SEC23B--CSRP2BP	ENSG00000101310	SEC23B	ENSG00000101310	CSRP2BP	0	0	0	0	0	0	1	0	0	0	0	0	0	1	0	0	0	0	0	0	0	0	0	0	2
SEC62--SKIL	ENSG00000008952	SEC62	ENSG00000008952	SKIL	0	0	0	0	0	0	0	0	0	0	0	0	0	0	0	0	1	0	0	0	1	0	0	0	2
SEMA6A--FAM13B	ENSG00000092421	SEMA6A	ENSG00000092421	FAM13B	0	1	1	0	0	0	0	0	0	0	0	0	0	0	0	0	0	0	0	0	0	0	0	0	2
SEMA6A--NR3C1	ENSG00000092421	SEMA6A	ENSG00000092421	NR3C1	0	0	0	0	0	2	0	0	0	0	0	0	0	0	0	0	0	0	0	0	0	0	0	0	2
SESN1--RP11-249L21.4	ENSG00000080546	SESN1	ENSG00000080546	RP11-249L21.4	0	0	0	0	0	2	0	0	0	0	0	0	0	0	0	0	0	0	0	0	0	0	0	0	2
SETD8--CDK2AP1		SETD8		CDK2AP1	0	0	0	0	0	0	0	1	0	0	0	0	0	0	0	0	0	0	1	0	0	0	0	0	2
SF1--IRF2BP2	ENSG00000168066	SF1	ENSG00000168066	IRF2BP2	0	0	1	0	0	0	0	0	0	0	1	0	0	0	0	0	0	0	0	0	0	0	0	0	2
SF1--SRSF1	ENSG00000168066	SF1	ENSG00000168066	SRSF1	0	1	1	0	0	0	0	0	0	0	0	0	0	0	0	0	0	0	0	0	0	0	0	0	2
SF1--TIAL1	ENSG00000168066	SF1	ENSG00000168066	TIAL1	0	1	0	1	0	0	0	0	0	0	0	0	0	0	0	0	0	0	0	0	0	0	0	0	2
SFSWAP--DDX5	ENSG00000061936	SFSWAP	ENSG00000061936	DDX5	0	0	0	1	0	0	0	0	0	0	1	0	0	0	0	0	0	0	0	0	0	0	0	0	2
SFSWAP--SF1	ENSG00000061936	SFSWAP	ENSG00000061936	SF1	0	0	1	1	0	0	0	0	0	0	0	0	0	0	0	0	0	0	0	0	0	0	0	0	2
SH2B1--ALDOA	ENSG00000178188	SH2B1	ENSG00000178188	ALDOA	0	0	0	1	0	0	0	0	0	0	0	0	0	0	1	0	0	0	0	0	0	0	0	0	2
SH2B1--GNAS	ENSG00000178188	SH2B1	ENSG00000178188	GNAS	0	0	0	1	0	0	0	0	0	0	0	0	0	0	0	0	0	0	0	0	0	1	0	0	2
SH2B2--CUX1	ENSG00000160999	SH2B2	ENSG00000160999	CUX1	0	0	1	0	0	0	0	0	0	0	0	1	0	0	0	0	0	0	0	0	0	0	0	0	2
SH3TC1--SH3BP2	ENSG00000125089	SH3TC1	ENSG00000125089	SH3BP2	0	1	0	0	0	1	0	0	0	0	0	0	0	0	0	0	0	0	0	0	0	0	0	0	2
SH3TC1--TRMT44	ENSG00000125089	SH3TC1	ENSG00000125089	TRMT44	0	1	0	0	0	0	0	1	0	0	0	0	0	0	0	0	0	0	0	0	0	0	0	0	2
SHOC2--PDCD4	ENSG00000108061	SHOC2	ENSG00000108061	PDCD4	1	0	0	0	0	0	0	0	1	0	0	0	0	0	0	0	0	0	0	0	0	0	0	0	2
SIK1--PTMA	ENSG00000142178	SIK1	ENSG00000142178	PTMA	0	0	0	0	0	1	0	0	0	0	0	0	0	0	0	0	0	0	0	0	0	1	0	0	2
SIK1--TEX14	ENSG00000142178	SIK1	ENSG00000142178	TEX14	0	0	0	0	2	0	0	0	0	0	0	0	0	0	0	0	0	0	0	0	0	0	0	0	2
SIN3A--C15orf39	ENSG00000169375	SIN3A	ENSG00000169375	C15orf39	0	1	0	0	1	0	0	0	0	0	0	0	0	0	0	0	0	0	0	0	0	0	0	0	2
SKI--GNB1	ENSG00000157933	SKI	ENSG00000157933	GNB1	1	0	1	0	0	0	0	0	0	0	0	0	0	0	0	0	0	0	0	0	0	0	0	0	2
SKP1--VDAC1	ENSG00000113558	SKP1	ENSG00000113558	VDAC1	0	0	0	1	0	0	0	0	0	0	0	0	0	0	0	0	0	1	0	0	0	0	0	0	2
SLC12A6--NUTM1	ENSG00000140199	SLC12A6	ENSG00000140199	NUTM1	1	0	0	0	0	1	0	0	0	0	0	0	0	0	0	0	0	0	0	0	0	0	0	0	2
SLC16A3--ACTG1	ENSG00000141526	SLC16A3	ENSG00000141526	ACTG1	0	0	0	0	0	0	0	0	0	0	0	0	0	0	0	2	0	0	0	0	0	0	0	0	2
SLC16A3--C17orf62	ENSG00000141526	SLC16A3	ENSG00000141526	C17orf62	1	0	0	0	0	0	0	0	0	0	0	0	0	0	0	0	0	0	1	0	0	0	0	0	2
SLC16A3--SUMO3	ENSG00000141526	SLC16A3	ENSG00000141526	SUMO3	2	0	0	0	0	0	0	0	0	0	0	0	0	0	0	0	0	0	0	0	0	0	0	0	2
SLC24A3--RP1-122P22.2	ENSG00000185052	SLC24A3	ENSG00000185052	RP1-122P22.2	1	0	0	0	0	0	0	1	0	0	0	0	0	0	0	0	0	0	0	0	0	0	0	0	2
SLC38A1--PRICKLE1	ENSG00000111371	SLC38A1	ENSG00000111371	PRICKLE1	0	0	0	0	0	0	0	0	0	0	0	0	1	1	0	0	0	0	0	0	0	0	0	0	2
SLC40A1--RBM38	ENSG00000138449	SLC40A1	ENSG00000138449	RBM38	1	1	0	0	0	0	0	0	0	0	0	0	0	0	0	0	0	0	0	0	0	0	0	0	2
SLC43A2--CRK	ENSG00000167703	SLC43A2	ENSG00000167703	CRK	1	1	0	0	0	0	0	0	0	0	0	0	0	0	0	0	0	0	0	0	0	0	0	0	2
SLC7A1--HMGB1	ENSG00000139514	SLC7A1	ENSG00000139514	HMGB1	1	1	0	0	0	0	0	0	0	0	0	0	0	0	0	0	0	0	0	0	0	0	0	0	2
SLC7A5--AGO2	ENSG00000103257	SLC7A5	ENSG00000103257	AGO2	0	0	0	1	0	1	0	0	0	0	0	0	0	0	0	0	0	0	0	0	0	0	0	0	2
SLC7A5--ANKRD11	ENSG00000103257	SLC7A5	ENSG00000103257	ANKRD11	0	1	0	1	0	0	0	0	0	0	0	0	0	0	0	0	0	0	0	0	0	0	0	0	2
SLC7A5--BANP	ENSG00000103257	SLC7A5	ENSG00000103257	BANP	0	0	0	0	0	1	0	0	0	0	0	0	0	0	0	0	1	0	0	0	0	0	0	0	2
SLC7A5--GSE1	ENSG00000103257	SLC7A5	ENSG00000103257	GSE1	0	1	1	0	0	0	0	0	0	0	0	0	0	0	0	0	0	0	0	0	0	0	0	0	2
SLC7A5--RALGDS	ENSG00000103257	SLC7A5	ENSG00000103257	RALGDS	0	1	1	0	0	0	0	0	0	0	0	0	0	0	0	0	0	0	0	0	0	0	0	0	2
SLC7A5--USP7	ENSG00000103257	SLC7A5	ENSG00000103257	USP7	0	1	0	0	0	0	0	0	0	0	0	0	0	0	0	0	0	0	0	0	0	0	1	0	2
SMAD5--NR3C1	ENSG00000113658	SMAD5	ENSG00000113658	NR3C1	0	0	0	0	2	0	0	0	0	0	0	0	0	0	0	0	0	0	0	0	0	0	0	0	2
SMARCA2--KBTBD11	ENSG00000080503	SMARCA2	ENSG00000080503	KBTBD11	0	1	0	0	0	0	0	0	1	0	0	0	0	0	0	0	0	0	0	0	0	0	0	0	2
SMG7--DHX9	ENSG00000116698	SMG7	ENSG00000116698	DHX9	0	0	0	0	0	0	1	1	0	0	0	0	0	0	0	0	0	0	0	0	0	0	0	0	2
SMIM20--RBPJ	ENSG00000250317	SMIM20	ENSG00000250317	RBPJ	0	1	0	0	0	0	0	0	0	0	0	0	0	0	0	0	0	1	0	0	0	0	0	0	2
SMOC1--RP11-486O13.2	ENSG00000198732	SMOC1	ENSG00000198732	RP11-486O13.2	0	0	0	0	2	0	0	0	0	0	0	0	0	0	0	0	0	0	0	0	0	0	0	0	2
SNAPC1--PPM1A	ENSG00000023608	SNAPC1	ENSG00000023608	PPM1A	1	0	0	0	0	0	0	0	0	0	1	0	0	0	0	0	0	0	0	0	0	0	0	0	2
SNX29--USP7	ENSG00000048471	SNX29	ENSG00000048471	USP7	0	0	0	1	0	0	0	0	0	0	0	0	1	0	0	0	0	0	0	0	0	0	0	0	2
SNX8--MAD1L1	ENSG00000106266	SNX8	ENSG00000106266	MAD1L1	0	0	0	2	0	0	0	0	0	0	0	0	0	0	0	0	0	0	0	0	0	0	0	0	2
SOX5--RP11-444D3.1	ENSG00000134532	SOX5	ENSG00000134532	RP11-444D3.1	0	0	0	0	0	0	0	0	0	0	0	0	1	0	0	0	0	0	0	0	0	0	1	0	2
SPEN--SSU72	ENSG00000065526	SPEN	ENSG00000065526	SSU72	1	0	0	0	0	0	0	0	0	0	0	0	0	0	0	0	0	1	0	0	0	0	0	0	2
SPPL3--RP11-728G15.1	ENSG00000157837	SPPL3	ENSG00000157837	RP11-728G15.1	0	0	0	0	0	0	0	0	0	0	2	0	0	0	0	0	0	0	0	0	0	0	0	0	2
SQSTM1--NR3C1	ENSG00000161011	SQSTM1	ENSG00000161011	NR3C1	0	0	0	2	0	0	0	0	0	0	0	0	0	0	0	0	0	0	0	0	0	0	0	0	2
SRGN--ANKRD28	ENSG00000122862	SRGN	ENSG00000122862	ANKRD28	1	0	0	0	0	0	0	0	1	0	0	0	0	0	0	0	0	0	0	0	0	0	0	0	2
SRSF5--DDX5	ENSG00000100650	SRSF5	ENSG00000100650	DDX5	0	1	0	0	0	0	0	0	0	0	0	0	0	0	1	0	0	0	0	0	0	0	0	0	2
SRSF7--DDX5	ENSG00000115875	SRSF7	ENSG00000115875	DDX5	1	0	0	0	0	0	0	0	0	0	0	0	0	0	1	0	0	0	0	0	0	0	0	0	2
ST3GAL1--CAPRIN2	ENSG00000008513	ST3GAL1	ENSG00000008513	CAPRIN2	0	2	0	0	0	0	0	0	0	0	0	0	0	0	0	0	0	0	0	0	0	0	0	0	2
ST3GAL1--KLF2	ENSG00000008513	ST3GAL1	ENSG00000008513	KLF2	0	2	0	0	0	0	0	0	0	0	0	0	0	0	0	0	0	0	0	0	0	0	0	0	2
ST3GAL1--KLHL24	ENSG00000008513	ST3GAL1	ENSG00000008513	KLHL24	2	0	0	0	0	0	0	0	0	0	0	0	0	0	0	0	0	0	0	0	0	0	0	0	2
ST3GAL1--NDRG1	ENSG00000008513	ST3GAL1	ENSG00000008513	NDRG1	0	1	1	0	0	0	0	0	0	0	0	0	0	0	0	0	0	0	0	0	0	0	0	0	2
ST3GAL1--PTP4A1	ENSG00000008513	ST3GAL1	ENSG00000008513	PTP4A1	0	1	0	0	0	1	0	0	0	0	0	0	0	0	0	0	0	0	0	0	0	0	0	0	2
STAG1--CBLB	ENSG00000118007	STAG1	ENSG00000118007	CBLB	0	0	0	0	0	0	0	0	0	1	0	0	0	0	0	0	0	0	0	0	1	0	0	0	2
STIP1--TEX40	ENSG00000168439	STIP1	ENSG00000168439	TEX40	0	0	0	0	0	1	0	0	0	0	1	0	0	0	0	0	0	0	0	0	0	0	0	0	2
STK11--PTBP1	ENSG00000118046	STK11	ENSG00000118046	PTBP1	0	2	0	0	0	0	0	0	0	0	0	0	0	0	0	0	0	0	0	0	0	0	0	0	2
STK3--VPS13B	ENSG00000104375	STK3	ENSG00000104375	VPS13B	0	0	1	0	0	0	0	0	0	0	1	0	0	0	0	0	0	0	0	0	0	0	0	0	2
STK32C--PWWP2B	ENSG00000165752	STK32C	ENSG00000165752	PWWP2B	1	0	0	0	0	0	0	0	1	0	0	0	0	0	0	0	0	0	0	0	0	0	0	0	2
SUB1--NR3C1	ENSG00000113387	SUB1	ENSG00000113387	NR3C1	1	0	0	0	0	0	0	0	0	0	0	0	1	0	0	0	0	0	0	0	0	0	0	0	2
SUMO3--PTTG1IP	ENSG00000184900	SUMO3	ENSG00000184900	PTTG1IP	0	0	0	0	0	0	0	1	0	0	1	0	0	0	0	0	0	0	0	0	0	0	0	0	2
SURF6--MED22	ENSG00000148296	SURF6	ENSG00000148296	MED22	0	0	0	0	0	0	0	0	0	0	0	0	1	0	0	0	0	0	0	0	1	0	0	0	2
SVIL--WAC	ENSG00000197321	SVIL	ENSG00000197321	WAC	0	0	1	0	0	0	0	0	0	0	0	0	0	0	0	0	0	0	0	0	1	0	0	0	2
SYTL3--DYNLT1	ENSG00000164674	SYTL3	ENSG00000164674	DYNLT1	0	0	1	0	0	0	0	0	0	0	0	0	0	0	0	0	0	0	0	1	0	0	0	0	2
TAPT1--PROM1	ENSG00000169762	TAPT1	ENSG00000169762	PROM1	0	0	0	0	0	2	0	0	0	0	0	0	0	0	0	0	0	0	0	0	0	0	0	0	2
TBC1D14--SORCS2	ENSG00000132405	TBC1D14	ENSG00000132405	SORCS2	0	0	1	0	1	0	0	0	0	0	0	0	0	0	0	0	0	0	0	0	0	0	0	0	2
TCF25--DDX5	ENSG00000141002	TCF25	ENSG00000141002	DDX5	0	0	0	1	0	1	0	0	0	0	0	0	0	0	0	0	0	0	0	0	0	0	0	0	2
TCF25--FUS	ENSG00000141002	TCF25	ENSG00000141002	FUS	2	0	0	0	0	0	0	0	0	0	0	0	0	0	0	0	0	0	0	0	0	0	0	0	2
TCF25--TRABD	ENSG00000141002	TCF25	ENSG00000141002	TRABD	0	0	0	0	0	0	1	1	0	0	0	0	0	0	0	0	0	0	0	0	0	0	0	0	2
TESC--CKAP4	ENSG00000088992	TESC	ENSG00000088992	CKAP4	0	2	0	0	0	0	0	0	0	0	0	0	0	0	0	0	0	0	0	0	0	0	0	0	2
THADA--AC093609.1	ENSG00000115970	THADA	ENSG00000115970	AC093609.1	0	0	0	0	1	1	0	0	0	0	0	0	0	0	0	0	0	0	0	0	0	0	0	0	2
TIMM13--BTBD2	ENSG00000099800	TIMM13	ENSG00000099800	BTBD2	2	0	0	0	0	0	0	0	0	0	0	0	0	0	0	0	0	0	0	0	0	0	0	0	2
TKT--PPP4R2	ENSG00000163931	TKT	ENSG00000163931	PPP4R2	0	1	0	0	0	0	1	0	0	0	0	0	0	0	0	0	0	0	0	0	0	0	0	0	2
TMCC3--CCDC41	ENSG00000057704	TMCC3	ENSG00000057704	CCDC41	1	1	0	0	0	0	0	0	0	0	0	0	0	0	0	0	0	0	0	0	0	0	0	0	2
TMEM18--KLF11	ENSG00000151353	TMEM18	ENSG00000151353	KLF11	1	0	0	1	0	0	0	0	0	0	0	0	0	0	0	0	0	0	0	0	0	0	0	0	2
TMOD3--MAPK6	ENSG00000138594	TMOD3	ENSG00000138594	MAPK6	0	0	0	0	0	0	0	0	0	0	1	0	0	0	1	0	0	0	0	0	0	0	0	0	2
TNFAIP6--GBP2	ENSG00000123610	TNFAIP6	ENSG00000123610	GBP2	0	0	0	0	0	0	1	0	0	0	0	0	0	0	0	0	0	0	0	1	0	0	0	0	2
TNFAIP6--HIST1H2BG	ENSG00000123610	TNFAIP6	ENSG00000123610	HIST1H2BG	2	0	0	0	0	0	0	0	0	0	0	0	0	0	0	0	0	0	0	0	0	0	0	0	2
TNK2--TFRC	ENSG00000061938	TNK2	ENSG00000061938	TFRC	0	1	0	0	0	0	0	0	1	0	0	0	0	0	0	0	0	0	0	0	0	0	0	0	2
TNPO1--NR3C1	ENSG00000083312	TNPO1	ENSG00000083312	NR3C1	0	0	0	2	0	0	0	0	0	0	0	0	0	0	0	0	0	0	0	0	0	0	0	0	2
TOLLIP--AP2A2	ENSG00000078902	TOLLIP	ENSG00000078902	AP2A2	1	0	0	0	0	0	0	0	0	1	0	0	0	0	0	0	0	0	0	0	0	0	0	0	2
TOR4A--AGPAT2	ENSG00000198113	TOR4A	ENSG00000198113	AGPAT2	0	2	0	0	0	0	0	0	0	0	0	0	0	0	0	0	0	0	0	0	0	0	0	0	2
TOR4A--EHMT1	ENSG00000198113	TOR4A	ENSG00000198113	EHMT1	0	0	0	0	0	0	1	0	0	0	0	1	0	0	0	0	0	0	0	0	0	0	0	0	2
TPD52L2--ANKLE2	ENSG00000101150	TPD52L2	ENSG00000101150	ANKLE2	1	0	0	0	0	1	0	0	0	0	0	0	0	0	0	0	0	0	0	0	0	0	0	0	2
TPD52L2--DDX5	ENSG00000101150	TPD52L2	ENSG00000101150	DDX5	1	0	0	0	1	0	0	0	0	0	0	0	0	0	0	0	0	0	0	0	0	0	0	0	2
TPM4--BCL7A	ENSG00000167460	TPM4	ENSG00000167460	BCL7A	0	0	0	0	0	1	0	0	0	0	1	0	0	0	0	0	0	0	0	0	0	0	0	0	2
TPM4--CCNG2	ENSG00000167460	TPM4	ENSG00000167460	CCNG2	0	0	0	0	2	0	0	0	0	0	0	0	0	0	0	0	0	0	0	0	0	0	0	0	2
TPM4--GLUL	ENSG00000167460	TPM4	ENSG00000167460	GLUL	1	0	1	0	0	0	0	0	0	0	0	0	0	0	0	0	0	0	0	0	0	0	0	0	2
TPM4--HMGB1	ENSG00000167460	TPM4	ENSG00000167460	HMGB1	2	0	0	0	0	0	0	0	0	0	0	0	0	0	0	0	0	0	0	0	0	0	0	0	2
TPM4--PTMA	ENSG00000167460	TPM4	ENSG00000167460	PTMA	0	0	0	0	0	1	0	0	0	0	0	0	0	0	0	0	0	0	0	0	0	0	0	1	2
TPM4--TPD52L2	ENSG00000167460	TPM4	ENSG00000167460	TPD52L2	1	0	0	0	0	1	0	0	0	0	0	0	0	0	0	0	0	0	0	0	0	0	0	0	2
TPTE--BAGE2	ENSG00000166157	TPTE	ENSG00000166157	BAGE2	0	0	0	0	2	0	0	0	0	0	0	0	0	0	0	0	0	0	0	0	0	0	0	0	2
TRA2A--TAX1BP1	ENSG00000164548	TRA2A	ENSG00000164548	TAX1BP1	0	0	0	0	2	0	0	0	0	0	0	0	0	0	0	0	0	0	0	0	0	0	0	0	2
TSHZ1--ZADH2	ENSG00000179981	TSHZ1	ENSG00000179981	ZADH2	1	0	0	0	0	0	0	0	0	1	0	0	0	0	0	0	0	0	0	0	0	0	0	0	2
TSNARE1--AGO2	ENSG00000171045	TSNARE1	ENSG00000171045	AGO2	0	1	0	1	0	0	0	0	0	0	0	0	0	0	0	0	0	0	0	0	0	0	0	0	2
TSNARE1--EEF1D	ENSG00000171045	TSNARE1	ENSG00000171045	EEF1D	0	0	0	1	0	0	0	0	0	0	0	0	0	0	0	0	1	0	0	0	0	0	0	0	2
TSPAN13--MARCH6	ENSG00000106537	TSPAN13	ENSG00000106537	MARCH6	1	0	0	0	1	0	0	0	0	0	0	0	0	0	0	0	0	0	0	0	0	0	0	0	2
TSPAN5--RAPGEF2	ENSG00000168785	TSPAN5	ENSG00000168785	RAPGEF2	1	1	0	0	0	0	0	0	0	0	0	0	0	0	0	0	0	0	0	0	0	0	0	0	2
TSPAN5--SKP1	ENSG00000168785	TSPAN5	ENSG00000168785	SKP1	0	0	1	0	0	1	0	0	0	0	0	0	0	0	0	0	0	0	0	0	0	0	0	0	2
TTYH3--FAM20C	ENSG00000136295	TTYH3	ENSG00000136295	FAM20C	0	1	0	0	0	0	0	0	0	1	0	0	0	0	0	0	0	0	0	0	0	0	0	0	2
TTYH3--FOXK1	ENSG00000136295	TTYH3	ENSG00000136295	FOXK1	0	0	1	0	0	0	0	0	0	0	0	0	0	0	0	0	1	0	0	0	0	0	0	0	2
TTYH3--MAFK	ENSG00000136295	TTYH3	ENSG00000136295	MAFK	0	1	0	0	1	0	0	0	0	0	0	0	0	0	0	0	0	0	0	0	0	0	0	0	2
TTYH3--RNF166	ENSG00000136295	TTYH3	ENSG00000136295	RNF166	1	0	0	0	0	0	0	0	0	0	0	0	0	0	0	0	0	0	1	0	0	0	0	0	2
TUBGCP6--SBF1	ENSG00000128159	TUBGCP6	ENSG00000128159	SBF1	0	0	0	1	0	0	0	0	0	0	0	0	0	0	0	1	0	0	0	0	0	0	0	0	2
TXNDC11--TNFRSF17	ENSG00000153066	TXNDC11	ENSG00000153066	TNFRSF17	0	0	0	0	2	0	0	0	0	0	0	0	0	0	0	0	0	0	0	0	0	0	0	0	2
TXNL4A--CTDP1	ENSG00000141759	TXNL4A	ENSG00000141759	CTDP1	0	1	0	1	0	0	0	0	0	0	0	0	0	0	0	0	0	0	0	0	0	0	0	0	2
U2AF2--PPP6R1	ENSG00000063244	U2AF2	ENSG00000063244	PPP6R1	1	1	0	0	0	0	0	0	0	0	0	0	0	0	0	0	0	0	0	0	0	0	0	0	2
UBE2I--UNKL	ENSG00000103275	UBE2I	ENSG00000103275	UNKL	1	1	0	0	0	0	0	0	0	0	0	0	0	0	0	0	0	0	0	0	0	0	0	0	2
ULK1--BCL7A	ENSG00000177169	ULK1	ENSG00000177169	BCL7A	0	0	0	0	0	2	0	0	0	0	0	0	0	0	0	0	0	0	0	0	0	0	0	0	2
ULK1--RNF166	ENSG00000177169	ULK1	ENSG00000177169	RNF166	0	0	0	0	0	0	1	0	1	0	0	0	0	0	0	0	0	0	0	0	0	0	0	0	2
ULK1--UBC	ENSG00000177169	ULK1	ENSG00000177169	UBC	1	1	0	0	0	0	0	0	0	0	0	0	0	0	0	0	0	0	0	0	0	0	0	0	2
UNKL--ATP6V0C	ENSG00000059145	UNKL	ENSG00000059145	ATP6V0C	0	1	0	0	0	0	0	0	0	0	0	1	0	0	0	0	0	0	0	0	0	0	0	0	2
UNKL--FGD5-AS1	ENSG00000059145	UNKL	ENSG00000059145	FGD5-AS1	0	0	0	2	0	0	0	0	0	0	0	0	0	0	0	0	0	0	0	0	0	0	0	0	2
UNKL--SF1	ENSG00000059145	UNKL	ENSG00000059145	SF1	1	0	0	1	0	0	0	0	0	0	0	0	0	0	0	0	0	0	0	0	0	0	0	0	2
UNKL--TMEM8A	ENSG00000059145	UNKL	ENSG00000059145	TMEM8A	0	1	0	0	0	0	0	0	0	1	0	0	0	0	0	0	0	0	0	0	0	0	0	0	2
UNKL--ZNF598	ENSG00000059145	UNKL	ENSG00000059145	ZNF598	0	1	0	0	0	0	0	0	0	0	0	1	0	0	0	0	0	0	0	0	0	0	0	0	2
USP10--KLHL36	ENSG00000103194	USP10	ENSG00000103194	KLHL36	0	0	1	1	0	0	0	0	0	0	0	0	0	0	0	0	0	0	0	0	0	0	0	0	2
USP11--FGD5-AS1	ENSG00000102226	USP11	ENSG00000102226	FGD5-AS1	0	0	0	1	0	0	0	0	0	0	0	0	0	0	0	0	1	0	0	0	0	0	0	0	2
USP12--ZMYM2	ENSG00000152484	USP12	ENSG00000152484	ZMYM2	0	0	0	1	0	1	0	0	0	0	0	0	0	0	0	0	0	0	0	0	0	0	0	0	2
USP34--XPO1	ENSG00000115464	USP34	ENSG00000115464	XPO1	0	1	1	0	0	0	0	0	0	0	0	0	0	0	0	0	0	0	0	0	0	0	0	0	2
USP4--RHOA	ENSG00000114316	USP4	ENSG00000114316	RHOA	1	1	0	0	0	0	0	0	0	0	0	0	0	0	0	0	0	0	0	0	0	0	0	0	2
USP6--DDX5	ENSG00000129204	USP6	ENSG00000129204	DDX5	0	0	0	1	0	0	0	0	0	0	0	0	1	0	0	0	0	0	0	0	0	0	0	0	2
VAV2--EHMT1	ENSG00000160293	VAV2	ENSG00000160293	EHMT1	0	0	0	1	0	0	0	0	0	0	0	0	0	0	0	0	1	0	0	0	0	0	0	0	2
VAV2--QSOX2	ENSG00000160293	VAV2	ENSG00000160293	QSOX2	0	0	0	1	0	0	0	0	0	0	0	0	1	0	0	0	0	0	0	0	0	0	0	0	2
VAV2--RALGDS	ENSG00000160293	VAV2	ENSG00000160293	RALGDS	0	0	0	0	2	0	0	0	0	0	0	0	0	0	0	0	0	0	0	0	0	0	0	0	2
VAV2--RXRA	ENSG00000160293	VAV2	ENSG00000160293	RXRA	0	0	0	1	0	0	0	0	0	0	0	0	0	0	0	0	0	0	0	1	0	0	0	0	2
VNN3--HIST1H2BG	ENSG00000093134	VNN3	ENSG00000093134	HIST1H2BG	0	0	0	0	0	0	0	0	0	0	0	0	0	0	0	1	0	0	1	0	0	0	0	0	2
VPS33A--CLIP1	ENSG00000139719	VPS33A	ENSG00000139719	CLIP1	1	0	1	0	0	0	0	0	0	0	0	0	0	0	0	0	0	0	0	0	0	0	0	0	2
VRK2--BCL11A	ENSG00000028116	VRK2	ENSG00000028116	BCL11A	1	0	0	1	0	0	0	0	0	0	0	0	0	0	0	0	0	0	0	0	0	0	0	0	2
WDR1--G3BP2	ENSG00000071127	WDR1	ENSG00000071127	G3BP2	0	0	0	1	0	0	0	0	0	1	0	0	0	0	0	0	0	0	0	0	0	0	0	0	2
WDR1--LRPAP1	ENSG00000071127	WDR1	ENSG00000071127	LRPAP1	0	1	0	0	0	0	0	0	1	0	0	0	0	0	0	0	0	0	0	0	0	0	0	0	2
WDR1--SEL1L3	ENSG00000071127	WDR1	ENSG00000071127	SEL1L3	0	0	0	1	0	0	0	0	0	0	0	0	0	0	0	0	0	0	0	0	1	0	0	0	2
WDR52--SPICE1		WDR52		SPICE1	1	0	0	0	0	1	0	0	0	0	0	0	0	0	0	0	0	0	0	0	0	0	0	0	2
WDR6--AGO2	ENSG00000178252	WDR6	ENSG00000178252	AGO2	0	0	0	0	1	1	0	0	0	0	0	0	0	0	0	0	0	0	0	0	0	0	0	0	2
WDR6--ANKLE2	ENSG00000178252	WDR6	ENSG00000178252	ANKLE2	1	0	0	0	0	1	0	0	0	0	0	0	0	0	0	0	0	0	0	0	0	0	0	0	2
WDR6--BCL2L11	ENSG00000178252	WDR6	ENSG00000178252	BCL2L11	0	0	0	0	2	0	0	0	0	0	0	0	0	0	0	0	0	0	0	0	0	0	0	0	2
WHSC1--RP11-731F5.2		WHSC1		RP11-731F5.2	0	0	0	0	2	0	0	0	0	0	0	0	0	0	0	0	0	0	0	0	0	0	0	0	2
XPO4--ZMYM2	ENSG00000132953	XPO4	ENSG00000132953	ZMYM2	1	0	0	1	0	0	0	0	0	0	0	0	0	0	0	0	0	0	0	0	0	0	0	0	2
YAF2--PRICKLE1	ENSG00000015153	YAF2	ENSG00000015153	PRICKLE1	0	0	0	0	2	0	0	0	0	0	0	0	0	0	0	0	0	0	0	0	0	0	0	0	2
YEATS4--CPSF6	ENSG00000127337	YEATS4	ENSG00000127337	CPSF6	1	0	0	0	0	0	0	0	0	0	0	1	0	0	0	0	0	0	0	0	0	0	0	0	2
YPEL2--GDPD1	ENSG00000175155	YPEL2	ENSG00000175155	GDPD1	1	1	0	0	0	0	0	0	0	0	0	0	0	0	0	0	0	0	0	0	0	0	0	0	2
YPEL5--CALM2	ENSG00000119801	YPEL5	ENSG00000119801	CALM2	0	0	1	0	0	0	0	0	0	0	0	1	0	0	0	0	0	0	0	0	0	0	0	0	2
YPEL5--DDX5	ENSG00000119801	YPEL5	ENSG00000119801	DDX5	0	1	0	0	0	0	0	0	0	1	0	0	0	0	0	0	0	0	0	0	0	0	0	0	2
YPEL5--DNMT3A	ENSG00000119801	YPEL5	ENSG00000119801	DNMT3A	0	0	1	0	0	0	0	1	0	0	0	0	0	0	0	0	0	0	0	0	0	0	0	0	2
YPEL5--LPIN1	ENSG00000119801	YPEL5	ENSG00000119801	LPIN1	0	0	0	0	1	0	0	0	0	0	0	0	0	0	0	0	0	0	0	1	0	0	0	0	2
YPEL5--NR3C1	ENSG00000119801	YPEL5	ENSG00000119801	NR3C1	0	0	1	0	0	0	0	0	0	1	0	0	0	0	0	0	0	0	0	0	0	0	0	0	2
YWHAE--ABR	ENSG00000108953	YWHAE	ENSG00000108953	ABR	0	0	0	0	0	1	0	0	0	0	0	0	0	0	0	0	0	0	0	0	0	1	0	0	2
YWHAE--FAM101B	ENSG00000108953	YWHAE	ENSG00000108953	FAM101B	1	1	0	0	0	0	0	0	0	0	0	0	0	0	0	0	0	0	0	0	0	0	0	0	2
YWHAE--SSU72	ENSG00000108953	YWHAE	ENSG00000108953	SSU72	0	0	0	1	0	0	0	0	0	1	0	0	0	0	0	0	0	0	0	0	0	0	0	0	2
YWHAZ--GLUL	ENSG00000164924	YWHAZ	ENSG00000164924	GLUL	1	1	0	0	0	0	0	0	0	0	0	0	0	0	0	0	0	0	0	0	0	0	0	0	2
ZBTB7A--FGD5-AS1	ENSG00000178951	ZBTB7A	ENSG00000178951	FGD5-AS1	0	1	0	0	0	0	0	0	0	0	0	0	0	0	0	0	0	0	0	0	0	1	0	0	2
ZBTB7A--KDM4B	ENSG00000178951	ZBTB7A	ENSG00000178951	KDM4B	1	0	1	0	0	0	0	0	0	0	0	0	0	0	0	0	0	0	0	0	0	0	0	0	2
ZBTB7A--SF1	ENSG00000178951	ZBTB7A	ENSG00000178951	SF1	0	0	1	1	0	0	0	0	0	0	0	0	0	0	0	0	0	0	0	0	0	0	0	0	2
ZBTB7A--SSU72	ENSG00000178951	ZBTB7A	ENSG00000178951	SSU72	0	1	0	1	0	0	0	0	0	0	0	0	0	0	0	0	0	0	0	0	0	0	0	0	2
ZC3H3--RNF166	ENSG00000014164	ZC3H3	ENSG00000014164	RNF166	1	0	0	0	0	0	0	0	0	0	0	0	0	0	1	0	0	0	0	0	0	0	0	0	2
ZC3HAV1--UBN2	ENSG00000105939	ZC3HAV1	ENSG00000105939	UBN2	0	0	1	0	0	0	0	0	0	0	0	0	0	0	0	1	0	0	0	0	0	0	0	0	2
ZEB1--CXCR4	ENSG00000148516	ZEB1	ENSG00000148516	CXCR4	0	0	0	0	0	0	0	0	0	1	1	0	0	0	0	0	0	0	0	0	0	0	0	0	2
ZEB1--FEM1C	ENSG00000148516	ZEB1	ENSG00000148516	FEM1C	0	0	0	0	1	0	0	0	0	0	0	0	0	0	1	0	0	0	0	0	0	0	0	0	2
ZEB1--HMGB1	ENSG00000148516	ZEB1	ENSG00000148516	HMGB1	0	1	0	0	0	0	0	0	0	0	0	0	0	1	0	0	0	0	0	0	0	0	0	0	2
ZEB1--HNRNPK	ENSG00000148516	ZEB1	ENSG00000148516	HNRNPK	0	0	0	0	0	0	1	0	0	0	0	0	0	0	0	0	0	0	0	0	0	1	0	0	2
ZEB1--SIK1	ENSG00000148516	ZEB1	ENSG00000148516	SIK1	1	0	0	0	1	0	0	0	0	0	0	0	0	0	0	0	0	0	0	0	0	0	0	0	2
ZEB1--SVIL	ENSG00000148516	ZEB1	ENSG00000148516	SVIL	0	0	0	0	0	0	0	0	0	0	0	0	0	0	1	0	1	0	0	0	0	0	0	0	2
ZEB2--PTMA	ENSG00000169554	ZEB2	ENSG00000169554	PTMA	0	0	0	0	0	0	0	0	0	0	0	0	0	0	0	0	0	0	0	2	0	0	0	0	2
ZFP36--CXCR4	ENSG00000128016	ZFP36	ENSG00000128016	CXCR4	1	0	0	0	1	0	0	0	0	0	0	0	0	0	0	0	0	0	0	0	0	0	0	0	2
ZFP36--EEF1A1	ENSG00000128016	ZFP36	ENSG00000128016	EEF1A1	2	0	0	0	0	0	0	0	0	0	0	0	0	0	0	0	0	0	0	0	0	0	0	0	2
ZFP36--FGD5-AS1	ENSG00000128016	ZFP36	ENSG00000128016	FGD5-AS1	0	0	1	1	0	0	0	0	0	0	0	0	0	0	0	0	0	0	0	0	0	0	0	0	2
ZFP36--IRF1	ENSG00000128016	ZFP36	ENSG00000128016	IRF1	0	1	0	0	1	0	0	0	0	0	0	0	0	0	0	0	0	0	0	0	0	0	0	0	2
ZFP36--NFKBID	ENSG00000128016	ZFP36	ENSG00000128016	NFKBID	0	0	0	0	1	0	0	0	0	0	0	0	0	1	0	0	0	0	0	0	0	0	0	0	2
[truncated: 6,785 more rows]
